# Supplementary material for: Combining discovery and targeted proteomics reveals a prognostic signature in oral cancer
Source: Nat Commun. 2018 Sep 5;9:3598. doi: 10.1038/s41467-018-05696-2 (PMC6125363; doi:10.1038/s41467-018-05696-2)
Supplement: Supplementary file 4 — Supplementary Data 1 [file 41467_2018_5696_MOESM4_ESM.xlsx]

## Sheet: Supplementary Data 1
Supplementary Data 1. Clinicopathological data of OSCC patient samples used for discovery proteomics.
	Cases (n)	%
Sex (20)
Male	17	85
Female	3	15
Age (20)
≤ 54,5	11	55
> 54,5	9	45
Smoking status (19)
Absent	3	17.8
Present	16	82.2
Alcohol habit (14)
Absent	7	50
Present	7	50
Primary tumor (20)
T1/T2	16	80
T3/T4	4	20
Second primary tumor (20)
Absent	17	85
Present	3	15
Lymph nodes (20)
N0	8	40
N+	12	60
Clinical stage (20)
I	3	15
II	6	30
III	5	25
IV/IVa	6	30
Treatment (20)
Surgery	5	25
Surgery + RT	13	65
Surgery + RT + CT	2	10
Local recurrence (20)
Absent	13	65
Present	7	35
Lymph node recurrence (20)
Absent	16	80
Present	4	20
Distance recurrence (20)
Absent	20	100
Present	0	0
Disease free survival (20)
≤ 32 months	14	70
> 32 months	6	30
Status (20)
Alive	4	20
Dead	16	80
Grade* (20)
I	1	5
II	16	80
III	3	15
POI** (20)
Island	10	50
Tumor satellite	10	50
LHR** (20)
Absent	6	30
Present	14	70
Perineural invasion (18)
Absent	10	50
Present	8	40
Buddings*** (20)
Absent	9	45
Present	11	55
* Barnes et al., (2005); **POI: pattern of invasion; LHR: lymphocytic host response Brandwein-Gensler et al., (2005); *** Almangush et al., (2015); RT: radiotherapy; CT: chemotherapy.
