# Supplementary material for: Combining discovery and targeted proteomics reveals a prognostic signature in oral cancer
Source: Nat Commun. 2018 Sep 5;9:3598. doi: 10.1038/s41467-018-05696-2 (PMC6125363; doi:10.1038/s41467-018-05696-2)
Supplement: Supplementary file 5 — Supplementary Data 2 [file 41467_2018_5696_MOESM5_ESM.xlsx]

## Sheet: Supplementary Data 2
Supplementary Data 2. Order of sample runs in the mass spectrometer for discovery proteomics.
Patient number	Tumor area	Order of MS run	Raw data
13	small neoplastic islands from the invasive tumor front	05 sept 2014	05set_CarolCC_B22194_A
13	large neoplastic islands from the invasive tumor front	05 sept 2014	05set_CarolCC_B22194_B
13	small neoplastic islands from the inner tumor	05 sept 2014	05set_CarolCC_B22194_C
13	large neoplastic islands from the inner tumor	05 sept 2014	05set_CarolCC_B22194_D
13	stroma from the invasive tumor front	05 sept 2014	05set_CarolCC_B22194_E
13	stroma from the inner tumor	05 sept 2014	05set_CarolCC_B22194_F
9	small neoplastic islands from the invasive tumor front	12 sept 2014	12set_CarolCC_233141_A
9	large neoplastic islands from the invasive tumor front	12 sept 2014	12set_CarolCC_233141_B
9	small neoplastic islands from the inner tumor	12 sept 2014	12set_CarolCC_233141_C
9	large neoplastic islands from the inner tumor	13 sept 2014	12set_CarolCC_233141_D
9	stroma from the invasive tumor front	13 sept 2014	12set_CarolCC_233141_E
9	stroma from the inner tumor	15 sept 2014	15set_CarolCC_233141_F
12	small neoplastic islands from the invasive tumor front	14 sept 2014	13set_CarolCC_9811404_A
12	large neoplastic islands from the invasive tumor front	14 sept 2014	13set_CarolCC_9811404_B
12	small neoplastic islands from the inner tumor	14 sept 2014	13set_CarolCC_9811404_C
12	large neoplastic islands from the inner tumor	15 sept 2014	13set_CarolCC_9811404_D
12	stroma from the invasive tumor front	15 sept 2014	13set_CarolCC_9811404_E
12	stroma from the inner tumor	15 sept 2014	13set_CarolCC_9811404_F
5	small neoplastic islands from the invasive tumor front	20 sept 2014	19set_CarolCC_0430091_A
5	large neoplastic islands from the invasive tumor front	20 sept 2014	19set_CarolCC_0430091_B
5	small neoplastic islands from the inner tumor	20 sept 2014	19set_CarolCC_0430091_C
5	large neoplastic islands from the inner tumor	21 sept 2014	19set_CarolCC_0430091_D
5	stroma from the invasive tumor front	21 sept 2014	19set_CarolCC_0430091_E
5	stroma from the inner tumor	21 sept 2014	19set_CarolCC_0430091_F
4	small neoplastic islands from the invasive tumor front	22 sept 2014	22set_CarolCC_04283871_A
4	large neoplastic islands from the invasive tumor front	22 sept 2014	22set_CarolCC_04283871_B
4	small neoplastic islands from the inner tumor	22 sept 2014	22set_CarolCC_04283871_C
4	large neoplastic islands from the inner tumor	22 sept 2014	22set_CarolCC_04283871_D
4	stroma from the invasive tumor front	23 sept 2014	22set_CarolCC_04283871_E
4	stroma from the inner tumor	23 sept 2014	22set_CarolCC_04283871_F
2	small neoplastic islands from the invasive tumor front	24 sept 2014	24set_CarolCC_0123123_A
2	large neoplastic islands from the invasive tumor front	24 sept 2014	25set_CarolCC_0123123_B_rep
2	small neoplastic islands from the inner tumor	24 sept 2014	25set_CarolCC_0123123_C
2	large neoplastic islands from the inner tumor	24 sept 2014	25set_CarolCC_0123123_D
2	stroma from the invasive tumor front	24 sept 2014	25set_CarolCC_0123123_E
2	stroma from the inner tumor	24 sept 2014	25set_CarolCC_0123123_F
8	small neoplastic islands from the invasive tumor front	26 sept 2014	26set_CarolCC_166945_A
8	large neoplastic islands from the invasive tumor front	26 sept 2014	26set_CarolCC_166945_B
8	small neoplastic islands from the inner tumor	26 sept 2014	26set_CarolCC_166945_C
8	large neoplastic islands from the inner tumor	26 sept 2014	26set_CarolCC_166945_D
8	stroma from the invasive tumor front	26 sept 2014	26set_CarolCC_166945_E
8	stroma from the inner tumor	26 sept 2014	26set_CarolCC_166945_F
7	small neoplastic islands from the invasive tumor front	27 sept 2014	27set_CarolCC_151114_A
7	large neoplastic islands from the invasive tumor front	27 sept 2014	27set_CarolCC_151114_B
7	small neoplastic islands from the inner tumor	27 sept 2014	27set_CarolCC_151114_C
7	large neoplastic islands from the inner tumor	27 sept 2014	27set_CarolCC_151114_D
7	stroma from the invasive tumor front	27 sept 2014	27set_CarolCC_151114_E
7	stroma from the inner tumor	27 sept 2014	27set_CarolCC_151114_F
15	small neoplastic islands from the invasive tumor front	03 oct 2014	03out_CarolCC_IBT0417031_A
15	large neoplastic islands from the invasive tumor front	03 oct 2014	03out_CarolCC_IBT0417031_B
15	small neoplastic islands from the inner tumor	03 oct 2014	03out_CarolCC_IBT0417031_C
15	large neoplastic islands from the inner tumor	03 oct 2014	03out_CarolCC_IBT0417031_D
15	stroma from the invasive tumor front	03 oct 2014	03out_CarolCC_IBT0417031_E
15	stroma from the inner tumor	03 oct 2014	03out_CarolCC_IBT0417031_F
20	small neoplastic islands from the invasive tumor front	04 oct 2014	04out_CarolCC_R8 B2741101_A
20	large neoplastic islands from the invasive tumor front	04 oct 2014	04out_CarolCC_R8 B2741101_B
20	small neoplastic islands from the inner tumor	04 oct 2014	04out_CarolCC_R8 B2741101_C
20	large neoplastic islands from the inner tumor	04 oct 2014	04out_CarolCC_R8 B2741101_D
20	stroma from the invasive tumor front	04 oct 2014	04out_CarolCC_R8 B2741101_E
20	stroma from the inner tumor	04 oct 2014	04out_CarolCC_R8 B2741101_F
19	small neoplastic islands from the invasive tumor front	10 oct 2014	10out_CarolCC_R8B250294_A
19	large neoplastic islands from the invasive tumor front	10 oct 2014	10out_CarolCC_R8B250294_B
19	small neoplastic islands from the inner tumor	10 oct 2014	10out_CarolCC_R8B250294_C
19	large neoplastic islands from the inner tumor	10 oct 2014	10out_CarolCC_R8B250294_D
19	stroma from the invasive tumor front	10 oct 2014	10out_CarolCC_R8B250294_E
19	stroma from the inner tumor	10 oct 2014	10out_CarolCC_R8B250294_F
6	small neoplastic islands from the invasive tumor front	07 nov 2014	07nov_CarolCC_052270R_A
6	large neoplastic islands from the invasive tumor front	07 nov 2014	07nov_CarolCC_052270R_B
6	small neoplastic islands from the inner tumor	07 nov 2014	07nov_CarolCC_052270R_C
6	large neoplastic islands from the inner tumor	07 nov 2014	07nov_CarolCC_052270R_D
6	stroma from the invasive tumor front	07 nov 2014	07nov_CarolCC_052270R_E
6	stroma from the inner tumor	07 nov 2014	07nov_CarolCC_052270R_F
14	small neoplastic islands from the invasive tumor front	07 nov 2014	07nov_CarolCC_303868_A
14	large neoplastic islands from the invasive tumor front	07 nov 2014	07nov_CarolCC_303868_B
14	small neoplastic islands from the inner tumor	07 nov 2014	07nov_CarolCC_303868_C
14	large neoplastic islands from the inner tumor	07 nov 2014	07nov_CarolCC_303868_D
14	stroma from the invasive tumor front	07 nov 2014	07nov_CarolCC_303868_E
14	stroma from the inner tumor	07 nov 2014	07nov_CarolCC_303868_F
17	small neoplastic islands from the invasive tumor front	26 nov 2014	25nov_CarolCC_R82B205998_A
17	large neoplastic islands from the invasive tumor front	26 nov 2014	25nov_CarolCC_R82B205998_B
17	small neoplastic islands from the inner tumor	26 nov 2014	25nov_CarolCC_R82B205998_C
17	large neoplastic islands from the inner tumor	26 nov 2014	25nov_CarolCC_R82B205998_D
17	stroma from the invasive tumor front	26 nov 2014	25nov_CarolCC_R82B205998_E
17	stroma from the inner tumor	26 nov 2014	25nov_CarolCC_R82B205998_F
3	small neoplastic islands from the invasive tumor front	09 dec 2014	09dez_CarolCC_0223869_A
3	large neoplastic islands from the invasive tumor front	09 dec 2014	09dez_CarolCC_0223869_B
3	small neoplastic islands from the inner tumor	09 dec 2014	09dez_CarolCC_0223869_C
3	large neoplastic islands from the inner tumor	09 dec 2014	09dez_CarolCC_0223869_D
3	stroma from the invasive tumor front	09 dec 2014	09dez_CarolCC_0223869_E
3	stroma from the inner tumor	09 dec 2014	09dez_CarolCC_0223869_F
10	small neoplastic islands from the invasive tumor front	11 dec 2014	10dez_CarolCC_253535_A
10	large neoplastic islands from the invasive tumor front	11 dec 2014	10dez_CarolCC_253535_B
10	small neoplastic islands from the inner tumor	11 dec 2014	10dez_CarolCC_253535_C
10	large neoplastic islands from the inner tumor	11 dec 2014	10dez_CarolCC_253535_D
10	stroma from the invasive tumor front	11 dec 2014	10dez_CarolCC_253535_E
10	stroma from the inner tumor	11 dec 2014	10dez_CarolCC_253535_F
11	small neoplastic islands from the invasive tumor front	12 dec 2014	12dez_CarolCC_81965321_A
11	large neoplastic islands from the invasive tumor front	12 dec 2014	12dez_CarolCC_81965321_B
11	small neoplastic islands from the inner tumor	12 dec 2014	12dez_CarolCC_81965321_C
11	large neoplastic islands from the inner tumor	12 dec 2014	12dez_CarolCC_81965321_D
11	stroma from the invasive tumor front	12 dec 2014	12dez_CarolCC_81965321_E
11	stroma from the inner tumor	12 dec 2014	12dez_CarolCC_81965321_F
1	small neoplastic islands from the invasive tumor front	13 dec 2014	13dez_CarolCC_0109153_A
1	large neoplastic islands from the invasive tumor front	13 dec 2014	13dez_CarolCC_0109153_B
1	small neoplastic islands from the inner tumor	13 dec 2014	13dez_CarolCC_0109153_C
1	large neoplastic islands from the inner tumor	13 dec 2014	13dez_CarolCC_0109153_D
1	stroma from the invasive tumor front	13 dec 2014	13dez_CarolCC_0109153_E
1	stroma from the inner tumor	13 dec 2014	13dez_CarolCC_0109153_F
18	small neoplastic islands from the invasive tumor front	14 jan 2015	14jan_CarolCC_R82 B277973_A
18	large neoplastic islands from the invasive tumor front	14 jan 2015	14jan_CarolCC_R82 B277973_B
18	small neoplastic islands from the inner tumor	14 jan 2015	14jan_CarolCC_R82 B277973_C
18	large neoplastic islands from the inner tumor	14 jan 2015	14jan_CarolCC_R82 B277973_D
18	stroma from the invasive tumor front	14 jan 2015	14jan_CarolCC_R82 B277973_E
18	stroma from the inner tumor	14 jan 2015	14jan_CarolCC_R82 B277973_F
16	small neoplastic islands from the invasive tumor front	15 jan 2015	15jan_CarolCC_R81B270815_A
16	large neoplastic islands from the invasive tumor front	15 jan 2015	15jan_CarolCC_R81B270815_B
16	small neoplastic islands from the inner tumor	15 jan 2015	15jan_CarolCC_R81B270815_C
16	large neoplastic islands from the inner tumor	15 jan 2015	15jan_CarolCC_R81B270815_D
16	stroma from the invasive tumor front	15 jan 2015	15jan_CarolCC_R81B270815_E
16	stroma from the inner tumor	15 jan 2015	15jan_CarolCC_R81B270815_F
