# Supplementary material for: Combining discovery and targeted proteomics reveals a prognostic signature in oral cancer
Source: Nat Commun. 2018 Sep 5;9:3598. doi: 10.1038/s41467-018-05696-2 (PMC6125363; doi:10.1038/s41467-018-05696-2)
Supplement: Supplementary file 8 — Supplementary Data 5 [file 41467_2018_5696_MOESM8_ESM.xlsx]

## Sheet: Supplementary Data 5
Supplementary Data 5. All proteins identified in neoplastic islands from ITF and from inner tumor by discovery proteomics, after excluding reverse sequences.
LFQ Intensity P1_F	LFQ Intensity P1_I	LFQ Intensity P2_F	LFQ Intensity P2_I	LFQ Intensity P3_F	LFQ Intensity P3_I	LFQ Intensity P4_F	LFQ Intensity P4_I	LFQ Intensity P5_F	LFQ Intensity P5_I	LFQ Intensity P6_F	LFQ Intensity P6_I	LFQ Intensity P7_F	LFQ Intensity P7_I	LFQ Intensity P8_F	LFQ Intensity P8_I	LFQ Intensity P9_F	LFQ Intensity P9_I	LFQ Intensity P10_F	LFQ Intensity P10_I	LFQ Intensity P11_F	LFQ Intensity P11_I	LFQ Intensity P12_F	LFQ Intensity P12_I	LFQ Intensity P13_F	LFQ Intensity P13_I	LFQ Intensity P14_F	LFQ Intensity P14_I	LFQ Intensity P15_F	LFQ Intensity P15_I	LFQ Intensity P16_F	LFQ Intensity P16_I	LFQ Intensity P17_F	LFQ Intensity P17_I	LFQ Intensity P18_F	LFQ Intensity P18_I	LFQ Intensity P19_F	LFQ Intensity P19_I	LFQ Intensity P20_F	LFQ Intensity P20_I	Only identified by site	Reverse	Contaminant	Intensity P1_F	Intensity P1_I	Intensity P2_F	Intensity P2_I	Intensity P3_F	Intensity P3_I	Intensity P4_F
E	E	E	E	E	E	E	E	E	E	E	E	E	E	E	E	E	E	E	E	E	E	E	E	E	E	E	E	E	E	E	E	E	E	E	E	E	E	E	E	C	C	C	N	N	N	N	N	N	N
Front	Inner	Front	Inner	Front	Inner	Front	Inner	Front	Inner	Front	Inner	Front	Inner	Front	Inner	Front	Inner	Front	Inner	Front	Inner	Front	Inner	Front	Inner	Front	Inner	Front	Inner	Front	Inner	Front	Inner	Front	Inner	Front	Inner	Front	Inner
0	0	0	0	0	0	0	0	0	0	0	0	0	0	0	0	0	0	0	0	0	0	0	0	0	0	0	106240	0	112600	0	0	0	0	0	0	0	0	0	0				28475	0	213810	0	246010	195610	0
0	0	0	0	0	0	0	0	0	0	0	0	0	0	0	102390	0	0	0	0	0	0	0	0	0	0	0	0	0	0	0	0	0	0	0	0	0	0	0	0				0	0	0	0	0	0	0
0	0	0	0	0	0	0	0	0	0	0	0	0	0	0	0	0	0	0	0	0	0	0	0	0	0	0	0	7927200	0	0	0	0	0	0	0	0	0	0	0				0	0	0	0	0	0	0
0	0	0	0	0	0	0	0	0	0	0	0	0	0	0	0	0	0	0	0	0	0	0	0	0	0	0	0	0	0	0	0	0	510350	0	0	0	0	0	0	+			0	0	0	0	0	366910	0
0	0	0	0	0	0	0	0	0	0	0	0	59485	0	0	0	0	0	0	0	0	0	0	0	0	0	0	0	0	0	0	0	0	0	0	0	0	0	0	0				0	0	59213	0	0	0	0
0	0	0	0	0	548290	0	494510	0	0	0	0	0	0	0	0	0	0	0	315270	0	0	0	0	0	256160	0	0	0	0	0	0	0	516560	0	0	289910	385790	0	0				0	30182	0	312730	0	1962500	0
0	0	0	0	0	0	0	0	0	0	0	0	0	0	0	0	0	0	0	0	0	0	0	0	0	0	0	0	0	0	0	0	0	0	0	0	0	139790	0	0				0	0	441770	0	0	0	0
0	0	312820	352690	0	0	0	0	342980	315980	0	0	557900	428260	341180	329950	0	0	514280	312970	270960	0	270230	0	474610	464830	344350	337250	470390	380370	381880	345870	0	425200	379830	449960	380270	277850	222070	0				0	10715	1149100	468120	72584	357370	33107
0	0	0	0	0	0	0	0	0	0	0	0	0	0	0	0	0	0	0	0	0	0	0	0	0	0	0	0	0	0	0	0	0	0	0	0	0	445470	0	0	+			0	77235	0	552050	0	469990	95028
0	0	633960	342710	0	507010	0	0	0	0	379060	492940	481620	360190	638660	654770	0	169810	0	458220	0	0	588670	0	804640	306100	159200	635280	324600	524990	0	807860	650720	388620	783250	616540	528460	0	0	0				19462	40310	4531800	378850	0	956760	33199
0	0	283470	0	0	223400	0	0	0	0	0	0	408470	2087000	163940	0	0	0	0	0	0	0	0	0	0	0	0	0	0	0	114410	113480	0	0	0	0	166710	0	0	0				46001	74073	1629900	206740	0	1286400	22318
0	0	0	0	0	0	0	0	0	0	0	0	0	0	0	0	0	0	0	422130	0	0	0	0	0	0	0	0	0	0	0	0	0	0	0	0	0	0	0	0	+			0	0	0	76931	0	0	0
3045100	3849200	3393400	4036500	0	1208600	1468100	2755600	2126700	3776300	4991000	7042000	3312900	3257100	4473700	8421200	0	1818200	2820300	3713600	1286700	0	2841100	1026300	3976800	3442200	882040	1384400	1637700	2285500	1908200	2568000	3670900	2753500	2160900	3145100	3639700	1673800	1976500	613890				393790	707460	11342000	3899000	20272	4128900	419040
631740	650120	456800	788540	0	247960	208570	258160	0	542580	322420	0	363820	0	339460	786560	0	279800	770890	207980	708710	0	191340	0	423340	502690	314750	372380	576410	658360	397720	376910	227640	504420	299420	345980	229610	177200	0	326360				80543	63148	2064300	610650	0	929550	49413
0	0	396880	518470	0	357560	0	659260	463420	986920	0	502860	300100	220510	315630	0	0	353250	412800	455780	0	0	835330	507820	361380	398900	424250	385320	636920	619930	416730	258810	791510	442370	0	510570	298410	505370	1119000	0				23076	38626	1117200	297750	28305	1119600	311000
0	0	118560	0	0	0	0	0	0	0	0	0	0	0	0	0	0	0	0	265930	0	0	0	0	0	0	0	0	0	0	0	0	0	0	0	0	0	0	0	0				0	0	644400	39347	0	0	86564
752150	0	478070	494380	0	907230	628300	650150	909340	1021700	0	999600	978900	1092200	389900	635040	0	460450	541770	815510	669260	0	741810	541160	1136600	1011200	912050	1067900	1110800	1080900	1301400	617270	701530	693030	773110	714150	661010	416260	0	0				133750	220140	1393900	331770	139750	2277300	448860
0	0	61743	0	0	102190	0	0	0	61682	0	0	0	0	0	0	0	0	0	0	125500	0	100820	0	66340	129400	0	106060	0	223520	105480	77866	0	81930	0	0	89522	0	0	0				0	0	200310	17274	0	374810	13371
0	0	0	0	0	0	0	0	0	0	0	0	0	0	0	0	0	0	0	0	0	0	0	0	0	0	0	0	0	0	0	60392	0	0	0	0	0	0	0	0				0	0	687410	237680	0	0	0
0	0	0	0	0	0	0	0	0	0	0	0	0	0	0	0	0	0	0	0	0	0	0	0	0	0	0	0	0	140970	0	0	0	0	0	0	0	0	0	0				0	0	507600	144630	0	0	21494
2776200	4136400	2110100	3467200	0	3119600	1412200	981570	1488700	2316500	240770	536030	1178200	1664600	2215700	3387500	0	2243400	998340	1271000	761970	0	2382400	1632800	1622900	1574500	1445400	1806900	1375600	1899000	2811100	1577100	1879300	1947400	2791000	1745000	2103300	1808400	602030	954400				298750	654070	11938000	2673700	0	8942700	644810
0	0	393970	0	0	347290	0	293290	396150	438730	425310	515050	641110	0	359940	264220	0	332920	374030	236760	0	0	501930	0	510960	423380	343640	385540	397280	487410	330310	382850	437660	443890	375250	331180	368640	305850	298290	0				0	0	1539600	383730	0	1236600	102950
0	0	0	0	0	0	790600	343580	1022800	732640	0	0	0	0	0	0	0	0	0	0	0	0	0	0	0	0	0	0	0	0	0	0	0	0	0	0	0	0	0	0				0	0	181410	87535	0	173340	488390
0	0	100180	108230	0	0	0	0	0	0	0	0	0	0	0	0	0	0	0	0	0	0	73389	0	120370	82588	0	104580	0	138880	0	0	0	0	0	117320	147280	109940	0	0				0	0	373130	68182	0	567790	0
0	0	212900	0	0	0	0	0	303800	681190	0	0	3517900	2174400	0	0	0	0	0	257900	0	0	0	0	251890	309790	452660	728080	2031200	1527900	240130	587560	0	124380	342040	501200	853810	0	0	0				0	0	485680	0	0	90285	0
0	0	0	0	0	366510	0	0	0	0	0	0	236490	0	0	0	0	0	0	0	0	0	167990	0	0	158870	192750	221810	229500	0	0	125940	0	0	0	0	0	0	0	0				0	0	678980	166950	0	1081200	0
0	0	0	0	0	0	0	0	0	0	0	0	0	0	0	0	0	0	0	0	0	0	0	0	0	0	0	252550	0	0	0	0	0	0	0	0	0	0	0	0				0	0	0	0	0	137900	0
0	0	0	0	0	1017900	684430	0	464990	262950	912550	0	211310	0	500780	274110	0	0	0	791610	0	0	219680	0	0	0	0	0	349040	456850	0	251010	949680	472290	0	288310	346540	0	382830	0				0	0	132040	0	0	5152900	308110
0	0	0	0	0	0	0	0	333150	0	0	0	0	0	0	0	0	0	0	585880	0	0	0	0	0	0	0	0	0	180350	0	0	0	0	0	231920	146860	199430	0	0				0	0	0	0	0	0	0
0	0	272610	0	0	258240	0	0	221200	327480	0	0	195350	126680	0	0	0	0	0	247470	0	0	201250	0	326700	243910	189990	0	251370	0	228600	286410	0	208910	210540	241740	186400	200640	265980	0				0	0	1829000	128440	0	857300	29117
0	0	0	0	0	0	0	0	0	0	0	0	0	0	0	0	0	0	0	0	0	0	0	0	0	0	0	0	0	0	0	0	0	0	0	0	1161100	0	0	0				0	203420	1184200	0	230130	723160	0
0	0	2101100	3009400	0	1637300	0	0	728120	2229800	934580	1350800	0	1045700	587930	2161100	0	0	1294300	1170600	0	0	1072600	1037700	1152600	1443700	1050200	486900	1102400	1036900	0	0	1352200	3097700	0	1324000	0	0	0	0				0	15962	6061800	3105000	24610	6252500	0
778430	635230	1083200	984560	0	437620	0	0	483000	573220	0	411990	0	0	0	220100	0	215500	804620	1215900	394870	0	480780	0	570980	456630	1071300	953790	434800	438520	514610	981220	343740	331620	552240	451600	535930	309140	1048700	863550				135160	31982	4826300	867430	0	1658500	0
0	1258300	1286000	1757400	0	497520	0	779990	718800	1307000	642150	321270	1223500	1578000	1647200	1428900	0	1058300	2309700	997860	1084100	0	1290900	604680	1343300	1187500	1751500	1310500	979430	695170	1005900	1602100	2027600	2641800	784200	967620	1702800	1260400	1181100	2033800				38924	123590	4592800	1672300	0	1036500	27838
0	0	0	0	0	0	0	0	0	0	0	0	0	57270	0	0	0	0	0	0	0	0	0	0	0	0	0	0	0	0	0	0	0	0	0	0	0	0	0	0				0	0	70674	23863	0	0	0
0	0	346420	0	0	0	0	0	0	0	0	0	0	378190	0	0	0	0	0	0	0	0	0	0	0	0	0	342260	0	0	0	0	0	0	0	0	0	0	0	0				0	0	1225900	247270	0	378010	0
0	0	0	0	0	0	0	0	0	0	0	0	0	0	0	0	0	0	0	0	0	0	0	0	0	0	0	0	0	0	0	0	0	0	0	0	31673	0	0	0				0	0	0	36389	0	192280	0
0	0	252390	0	0	205980	0	0	0	0	0	0	0	0	0	0	0	0	0	0	0	0	0	0	272640	0	0	0	0	261240	0	0	0	0	0	0	0	0	0	0				0	0	760550	387390	0	716810	0
0	0	0	0	0	0	0	0	0	0	0	0	0	0	0	0	0	0	0	0	0	0	0	0	0	0	0	0	0	0	0	0	0	0	0	0	0	54595	0	0				0	0	345740	0	0	0	0
0	0	0	0	0	0	0	0	0	120050	0	0	0	0	0	0	0	0	0	0	0	0	0	0	0	0	0	106850	0	0	0	0	0	0	0	0	0	0	0	0				0	0	0	0	0	0	0
0	0	0	0	0	0	0	0	0	133430	0	0	288060	0	239150	0	0	0	0	0	0	0	113470	0	132950	0	0	0	0	0	0	0	0	97097	0	0	0	0	0	0				0	0	198300	55001	0	201060	0
0	0	0	196330	0	0	0	0	0	0	0	0	354890	0	0	0	0	0	323670	239320	0	0	0	0	0	267950	355050	266890	231570	175740	0	186810	0	248340	0	0	0	0	0	0				125780	72574	596150	188990	0	479970	28071
1132400	653120	4846100	4598700	1237300	3472100	1326100	3001500	1471300	4161200	3090900	2486200	6079700	7118100	1098600	1653400	0	1367900	904670	1211300	0	0	1304000	0	1260200	1298700	3240400	4842600	3232000	2335600	2221500	8054400	1393200	3777000	406730	1075100	1821800	1517500	724220	987170				113410	76331	17305000	5049000	486750	12100000	399910
863150	0	1497300	1098800	0	761400	0	656220	1179300	653490	1834800	1022100	619330	927330	1186500	2187400	1174400	3701700	0	1588800	1035600	0	3082600	1319000	775910	605870	572570	0	733510	551900	1059100	786860	610660	554270	947420	936260	2114100	8466000	10150000	0				88096	0	5647300	1265500	36685	5117400	93086
0	0	0	0	0	336390	0	0	0	0	0	0	0	0	0	0	0	0	0	0	0	0	0	0	0	0	0	0	0	0	0	0	0	0	0	0	0	0	0	0				0	0	0	0	0	1348800	0
0	0	364250	363190	0	340050	0	241300	258400	282270	0	0	314940	290110	0	195800	0	0	0	379960	506640	0	296950	0	257680	203090	0	466130	0	353290	468120	589040	277410	240130	385450	0	241190	234930	251530	0				100600	116490	1005900	304770	0	1105300	39615
0	0	693450	784890	0	576030	513680	353800	526690	330180	92699	160950	224710	0	616090	732380	0	849760	156880	358240	622480	0	495540	0	552730	629220	0	1798400	536480	1003600	0	566660	505720	505740	0	747700	597990	537640	345310	0				42145	96274	2298600	1034500	0	2230100	236600
0	0	0	0	0	0	0	0	0	0	0	0	0	0	0	0	0	0	0	0	0	0	0	0	0	0	0	0	0	0	0	162230	0	0	0	0	0	0	0	0				0	0	721050	0	0	0	0
0	0	0	0	0	0	0	0	0	204170	0	0	0	0	0	0	0	0	275100	323030	0	0	0	0	0	0	0	0	0	0	0	149770	0	0	0	0	0	0	565700	0				0	0	321020	0	0	0	0
0	0	0	0	0	0	0	0	0	0	0	0	0	0	0	0	0	0	0	0	0	0	0	0	0	0	0	0	0	0	0	0	412160	823370	0	0	0	0	0	0				0	0	0	0	0	0	9967.7
0	0	0	0	0	0	303810	0	233150	0	0	334860	0	0	0	169560	0	327180	0	605080	0	0	429190	0	320250	315560	0	0	0	422010	293190	0	559720	757720	582690	610240	0	0	610200	0				45831	106950	384000	69283	0	0	102850
0	0	292880	0	0	0	0	0	0	0	0	0	0	0	0	0	0	0	0	0	0	0	0	0	98483	0	0	0	0	0	0	0	0	0	0	0	0	0	0	0				0	0	871120	69116	0	0	0
0	0	0	0	0	0	0	0	0	0	0	0	0	0	0	0	0	0	0	0	0	0	0	0	0	0	0	0	0	0	0	0	0	0	0	0	0	0	192420	0				0	0	0	0	0	0	0
11030000	18992000	12444000	9431400	5625100	9297200	7221400	9524400	8586500	12308000	7858800	11288000	8523000	7683500	4917200	8145600	4526800	9167400	22073000	30463000	4190500	0	8547600	5205700	6228600	6628700	7525400	8336600	6697500	6867900	13095000	6547800	10779000	8032000	7038400	5969500	8334300	10714000	3959200	4259700				1094800	1978900	38058000	16189000	762490	23972000	5615200
0	0	0	267420	0	169320	0	0	249460	275010	0	0	0	0	0	0	0	0	0	0	478570	0	0	0	562550	367890	476290	512860	0	273090	0	0	0	0	0	206050	0	0	0	0				61882	12522	1329800	375680	0	679400	55412
0	0	0	0	0	0	0	0	0	0	0	0	0	0	0	0	0	0	0	0	0	0	0	0	207500	0	0	0	0	0	0	0	0	0	0	0	0	0	0	0				0	0	858460	140630	0	200180	0
0	0	368890	0	0	0	0	0	0	0	0	0	766210	690070	0	0	0	0	941150	364860	0	0	0	0	0	0	470690	496520	0	0	0	0	0	381770	0	0	0	0	1303400	427420				0	0	1773600	116820	0	789020	0
0	0	0	0	0	0	0	0	0	0	0	0	302940	0	0	0	0	0	0	0	0	0	0	0	0	0	0	0	0	0	0	209100	0	0	0	0	0	0	0	0				0	0	405760	52700	0	291040	0
0	0	0	0	0	0	0	0	0	0	0	0	160510	0	0	0	0	0	0	0	0	0	0	0	0	0	0	133810	0	0	154110	110150	0	0	0	0	0	0	0	0				0	0	0	0	0	0	0
0	0	0	0	0	0	0	0	0	0	0	0	0	0	0	0	0	0	0	0	0	0	0	0	0	571630	0	0	0	0	0	0	0	0	0	0	0	0	0	0	+			0	0	0	0	0	70518	60942
0	0	0	0	0	0	0	0	0	0	0	0	512040	0	868150	749680	0	1033900	0	500340	0	0	0	0	0	220270	0	0	0	0	0	373720	298660	0	0	0	412760	449090	0	0				0	0	1090500	183510	0	167500	0
0	0	994480	1168500	0	690500	0	874500	1187600	862190	845310	1337400	0	417340	573140	769560	0	991590	787900	1594600	0	0	0	761550	655840	613370	765270	1053700	0	699200	1564800	968530	856800	1019000	909930	868260	908520	1104700	731760	0				0	42001	3929000	1697900	16046	2419200	0
0	0	4394400	5071000	0	2285800	0	0	2076500	2043100	0	1588100	3455700	3880400	2938900	3212500	0	5313800	0	3248400	0	0	2304300	0	1384800	2339200	1911300	3686700	3199600	2701400	2676900	2922900	2681900	3006500	2194200	2388300	2402500	3910900	3591400	1453000				0	0	14110000	5507300	30888	5877100	73223
0	0	373680	261200	0	353100	0	0	0	548140	0	0	734400	698290	0	0	0	0	0	0	0	0	406890	0	0	0	0	0	573960	0	0	0	0	0	0	0	290180	0	0	428170				0	0	2559200	368700	0	1506900	0
0	0	0	0	0	109730	0	0	0	0	0	0	0	0	0	0	0	162030	0	0	0	0	0	0	0	0	183670	141260	0	0	0	243640	0	184640	0	0	0	194460	252590	0				0	31249	311950	156870	0	495670	37484
0	0	0	0	0	0	0	0	0	0	0	0	121000	0	0	0	0	0	0	0	0	0	0	0	0	0	0	0	0	0	0	0	482980	119850	0	0	197760	0	197800	0				0	0	0	0	0	0	0
0	0	0	1023400	0	648780	0	1855900	0	1509500	0	1393900	0	770660	0	2814700	0	0	0	0	0	0	1662400	3940600	0	1006000	0	0	0	864660	0	835250	0	1822900	0	0	532520	381810	751340	0				0	24721	349540	532880	39643	2211100	239770
0	0	0	0	0	0	0	0	0	0	0	0	0	0	0	0	0	0	0	0	0	0	0	0	0	0	0	15878000	0	0	0	0	0	0	0	0	0	0	0	0				0	0	0	0	0	0	0
0	0	0	0	0	0	0	0	0	0	0	0	0	0	0	0	0	0	0	0	0	0	0	0	0	0	0	0	0	0	0	0	0	0	0	0	0	0	33097	0				0	0	196880	0	0	191350	0
0	0	0	0	0	0	0	0	0	0	0	0	0	0	0	0	0	0	0	0	0	0	0	0	0	0	0	0	0	0	0	0	0	392200	0	0	0	0	0	0				0	0	0	0	0	0	0
0	0	324000	0	0	0	0	0	0	0	0	0	0	0	0	0	0	0	0	0	0	0	0	0	0	0	0	0	0	0	0	0	0	0	0	0	0	0	0	0				0	65689	1043800	109990	0	0	0
0	0	0	0	0	0	0	0	0	0	0	0	223440	0	0	0	0	0	0	0	0	0	0	0	0	0	0	0	0	0	0	0	0	0	0	0	0	0	0	0				0	0	0	0	0	0	0
0	0	0	0	0	0	0	0	0	0	0	0	0	0	0	0	0	0	0	0	0	0	750690	0	0	0	0	0	0	0	0	0	0	0	0	0	0	0	0	0				39627	0	1802600	555380	0	1109700	57063
0	0	0	0	0	0	0	0	0	0	0	0	49673	0	0	204220	0	0	0	0	0	0	0	0	0	74495	0	0	0	0	0	0	0	0	0	0	0	0	0	0				0	0	0	0	0	155600	0
0	0	183640	0	0	0	0	0	0	105650	0	0	186650	0	234790	230410	0	203980	0	0	0	0	0	0	0	0	0	0	0	77328	277850	211470	0	0	0	0	148040	222840	0	0				0	36220	654840	0	0	200590	0
0	0	0	0	0	409960	0	0	0	379800	910200	0	0	0	0	422550	0	0	0	1482400	0	0	0	0	495950	435380	0	0	0	498400	0	0	589070	0	0	0	208500	0	0	0				0	116530	0	0	21933	700840	38702
0	0	0	0	0	0	0	0	0	0	0	0	0	0	0	0	0	0	0	0	0	0	0	0	0	0	224270	0	0	0	0	0	0	0	0	0	0	0	0	0				0	0	0	0	0	0	0
0	0	0	0	0	0	0	0	0	0	0	0	0	0	0	0	0	0	0	0	0	0	515720	0	0	0	0	0	0	0	0	174720	0	0	0	0	0	0	0	0				0	0	181480	188560	0	284230	0
0	0	0	0	0	0	0	0	0	0	0	0	0	0	0	0	0	0	0	0	0	0	0	0	0	0	0	0	0	0	0	852240	0	0	0	0	0	0	0	0				100030	45988	0	1501500	0	1399600	0
0	0	0	0	0	0	0	0	0	0	0	0	0	0	0	805180	0	0	0	0	0	0	0	0	0	0	0	0	0	0	0	0	0	0	0	0	0	0	0	0				0	0	0	0	0	0	0
0	0	916910	968060	0	1580500	723320	1269500	1155400	762860	0	0	599200	645000	533070	578480	0	651600	714480	630450	2683300	0	2141500	0	1165100	1292300	1195900	1424200	611830	790680	650180	656590	1058000	552280	917100	790430	893930	799280	1288000	0				36409	12795	5095400	1340800	13823	5731400	166560
359280	0	653760	613770	0	217720	425180	0	895280	966750	0	0	482640	531460	458120	318100	0	223640	493870	804320	450370	0	0	0	249780	227840	388060	589460	623960	754830	135990	549380	0	107900	0	257400	309200	0	0	800440				54536	0	1404700	531970	21846	513920	113280
0	0	0	0	0	0	0	0	0	0	0	0	0	0	0	306400	0	0	0	0	0	0	0	0	0	0	0	0	0	0	0	0	0	0	0	0	0	0	0	0				0	0	0	0	0	111250	0
0	0	0	0	0	149410	0	0	0	0	0	0	172690	176580	0	307920	0	0	0	0	0	0	0	0	0	178890	0	0	0	0	0	0	0	0	0	0	0	0	0	0				0	0	120530	0	0	533360	0
0	0	0	0	0	0	0	0	0	0	0	0	0	0	0	878750	0	0	0	0	0	0	0	0	0	0	0	0	0	0	0	0	0	0	0	0	0	0	0	0				0	78435	351970	674620	0	6475900	0
0	0	361390	365200	0	476740	0	214110	198900	302510	338230	172370	656850	477980	229000	152290	0	205460	0	213880	333460	0	285400	0	197010	257840	307990	321360	268120	289620	207250	226670	330050	339170	335250	218850	289400	289180	210620	0				22322	31146	1415100	369740	0	1802600	0
0	0	0	0	0	0	0	0	0	0	0	0	0	0	0	0	0	0	0	0	0	0	0	0	0	0	0	105900	0	0	0	0	0	0	0	0	0	0	0	0				0	0	0	0	0	116030	0
0	0	249610	0	0	0	0	0	0	0	0	0	0	0	0	0	0	0	0	0	0	0	0	0	0	0	0	0	0	0	0	0	0	0	0	0	0	0	0	0				0	0	701180	0	0	349760	0
0	0	0	0	0	0	0	0	0	0	0	0	0	0	0	0	0	0	0	0	0	0	0	0	0	0	0	0	0	0	0	0	0	0	0	151750	0	0	0	0				0	0	98700	0	0	0	0
0	0	186070	0	0	0	0	0	0	126860	0	0	0	0	0	0	0	0	0	0	0	0	186070	0	155840	0	0	0	0	0	0	186430	0	163990	0	214800	133230	0	0	0				0	0	880980	44441	0	591610	29990
3686200	4249300	11205000	5165000	3030300	4882400	1747700	2711300	4070400	5652700	5349100	2478500	9485300	7573200	4463300	5836600	1806600	3494500	3293500	4746300	14910000	0	11020000	2393100	5084000	2988600	4276900	5814000	6513600	6620800	4535800	3899800	3344800	3004900	2807600	3310200	3812800	2932000	4223800	4937300				750130	628280	34077000	6618800	374530	14163000	932670
0	0	0	0	0	0	0	0	0	0	0	0	0	0	0	0	0	0	0	0	0	0	0	0	0	0	0	0	0	0	0	194420	0	0	0	0	0	0	0	0				0	0	0	0	0	206800	0
0	0	238900	397290	0	184100	0	0	0	176320	0	215740	0	0	275040	323340	0	209640	809330	2115700	0	0	0	0	0	126840	146580	193170	486060	619600	188630	305610	0	235450	317650	521740	293810	0	0	0				0	84913	969380	387390	0	788080	5900.2
0	0	294690	258490	0	133700	0	0	176770	267490	0	0	173190	109810	0	79988	0	199400	198900	310110	0	0	183750	0	109830	90244	0	136160	171860	139680	141410	269880	168620	116370	0	0	173720	0	191850	0				0	0	1043800	200800	0	653660	0
0	0	0	0	0	0	370410	0	0	344910	0	0	318620	302740	0	0	0	0	0	411490	0	0	425630	0	0	0	255370	532480	0	436910	0	382290	0	0	0	520600	0	0	678000	0				0	42492	877920	0	0	444720	110520
0	0	0	276870	0	191070	0	0	0	315070	365460	0	341760	0	0	0	0	220510	0	208050	0	0	367360	0	301870	225150	493030	385610	303340	276400	0	0	0	216620	0	323490	0	0	0	0				0	56879	1041800	245270	0	571890	0
0	0	0	0	0	0	0	0	0	0	0	0	0	0	0	0	0	0	0	0	0	0	0	0	0	0	0	0	0	0	0	0	0	0	0	0	148370	0	0	0				0	0	605370	264840	0	410320	0
0	0	542840	562480	0	271970	0	0	0	488770	0	0	0	442820	0	0	0	0	0	0	470510	0	551650	0	646930	443220	0	0	505200	492600	0	389090	0	364700	407920	470360	417910	0	470810	0				18873	0	2573400	435810	0	628650	0
18643000	37641000	19174000	15119000	11298000	29126000	13711000	11998000	16051000	21805000	10363000	12506000	22399000	23202000	21463000	32282000	19983000	21765000	29316000	38733000	6701800	1766200	11126000	11671000	9940300	10639000	14227000	14419000	12302000	16319000	14205000	17254000	11400000	11600000	14876000	13420000	20632000	21978000	27659000	22658000				2165700	5324000	61961000	25512000	1698500	87113000	4755100
0	0	0	0	0	522310	0	0	0	0	0	0	0	0	0	0	0	0	0	0	0	0	0	0	0	0	0	0	0	0	0	0	0	0	0	0	0	0	0	0				54387	14975	221530	91568	0	712340	0
0	0	0	417860	0	0	0	0	0	403500	0	0	54432	56743	0	0	0	0	0	199000	0	0	0	0	0	0	0	0	0	0	0	0	0	0	0	0	0	0	0	0				0	0	411120	358380	0	334720	68721
0	0	0	0	0	0	0	0	0	0	0	0	0	0	0	610580	0	0	0	0	0	0	0	0	0	0	0	0	0	0	0	0	0	0	0	0	0	0	0	0				0	0	382450	61009	0	256090	0
0	0	196330	362370	0	321200	0	0	143110	176920	0	0	0	0	0	0	0	266780	0	130770	0	0	231600	0	194140	137830	290730	210760	0	145060	313530	437020	141620	186090	0	0	123770	0	251440	0				0	0	984120	301550	0	2005000	0
0	0	0	0	27997	0	0	56582	0	805870	33110	0	0	0	29570	0	0	24707	0	0	0	0	46069000	0	0	17152	0	80907	0	0	0	0	0	16401	0	0	0	0	0	0			+	0	0	279040	70460	49049	0	43606
0	0	203120	0	0	205400	0	0	218080	115120	0	0	0	0	0	0	0	0	337390	252890	0	0	292140	0	0	0	0	0	317990	762670	0	157330	0	0	0	311400	486200	302030	0	0				0	0	571150	457010	0	1343600	53765
0	0	0	0	0	0	0	0	0	0	0	0	186260	0	0	0	0	0	0	0	0	0	0	0	0	0	0	0	0	0	0	0	0	0	0	0	0	0	0	0				0	0	788940	26969	0	513310	0
0	0	0	599240	0	0	0	1546000	0	1278200	0	0	1383700	1880200	1329400	1359500	0	0	0	958690	0	0	0	0	0	0	0	0	0	0	0	0	0	0	0	0	0	0	0	0				33903	31475	3111000	995870	29621	661280	717120
0	0	0	0	0	0	0	0	0	0	0	0	0	0	203610	0	0	0	0	0	0	0	0	0	0	0	0	0	0	0	0	0	0	0	0	0	0	0	0	0				0	0	0	0	0	0	0
0	454730	4650800	13292000	1271900	4370300	2093500	2020100	206030	1798600	534310	1123800	7700800	9963100	9580000	0	0	202390	2199400	1748500	0	0	219810	561790	613040	1589900	33957000	32266000	0	241620	25835000	91083000	297120	1761400	0	0	0	0	0	0				0	125900	13685000	18376000	506670	15584000	1307400
0	0	0	0	0	0	0	0	0	0	0	0	0	0	0	119820	0	0	0	0	0	0	0	0	0	0	0	0	0	0	0	0	0	0	0	0	0	0	0	0				0	0	192880	0	0	0	0
0	0	0	0	0	0	0	0	0	0	0	0	0	0	1033300	790960	0	0	0	0	0	0	0	0	0	0	0	0	0	0	0	0	0	0	0	0	0	0	0	0				0	0	0	0	0	0	0
0	0	0	0	0	0	0	0	0	0	0	0	151270	0	0	0	0	0	0	0	242970	0	0	0	209520	154630	155140	173130	0	139160	0	188550	0	0	0	160890	0	0	0	0				28937	0	0	121550	0	145960	0
0	0	0	0	0	0	0	0	0	0	0	0	43339	0	0	0	0	0	0	0	0	0	0	0	0	0	0	0	0	0	0	0	0	0	0	0	0	0	0	0				0	0	129790	0	0	0	0
0	0	437750	703800	0	993260	0	350050	0	70101	0	0	466900	207230	0	1119800	0	0	269870	733610	0	0	160310	498200	0	196960	381770	487570	490230	457740	0	459430	0	2743700	0	0	0	0	847200	0				0	0	1593500	783480	185060	3484100	0
0	0	0	0	0	0	0	0	0	0	0	0	0	0	0	1755600	0	0	0	0	0	0	0	0	0	0	0	0	0	0	0	0	0	0	0	0	0	0	0	0				0	0	804980	122940	0	1179800	575290
908900	0	1297900	871870	0	1391900	975630	705330	461430	752240	863770	792810	1712800	2105800	705640	595750	0	705990	650170	1791800	3034300	0	956280	694750	950690	705050	1115600	1281700	1246800	1374400	1066400	1559600	813280	889360	546770	1334400	1029400	996090	1035300	972060				159660	98079	6364500	1154000	0	5347900	200590
0	0	359990	0	0	890070	0	462330	1007100	389960	341220	0	468450	284290	0	401420	0	524720	0	918050	0	0	708010	479930	419330	333000	417410	403020	531600	686500	383910	0	0	0	0	446900	563850	408440	451810	0				0	47605	1563800	373100	0	1963200	35293
0	0	0	0	0	0	0	0	0	0	0	695790	0	0	0	0	0	0	0	0	0	0	0	0	0	0	0	0	0	0	0	0	0	0	0	0	0	0	0	0				0	0	301930	126580	0	204640	0
0	1343100	379550	720110	0	1054400	0	805000	0	639080	1173600	1651900	407010	397730	634380	2201500	0	765520	606130	711870	0	0	1073200	1195700	503230	849070	502150	703430	0	663890	760710	502570	439860	396060	1192200	1739900	790150	341040	0	0				47649	192060	2294900	582450	0	5714900	37094
0	0	696680	301900	0	607930	122610	0	597640	111040	416290	568500	10413000	11808000	1416700	328090	0	410880	0	1967800	0	0	134320	0	417460	589750	2318000	3682200	0	0	2378900	4889700	874050	197100	0	484100	714810	549190	0	0				0	0	996390	299270	0	2605500	95337
902160	0	1814900	1647800	0	910690	662460	1358400	841220	2615200	675630	523820	930270	794330	897290	2350200	0	588810	1099000	1238600	0	0	1282200	1002800	475770	417410	659270	786220	835410	775120	687050	2121100	671460	1205300	612880	967780	995670	577930	2433700	1462900				70001	12294	4680500	1745700	606820	4089500	184880
0	0	266900	0	0	0	0	0	0	398680	0	0	191820	0	280950	807170	0	418960	0	258510	0	0	0	0	0	316930	0	221600	0	0	0	355480	190420	0	0	0	169660	237580	261190	0				38935	93477	1032500	139530	0	333550	0
0	0	0	0	0	213930	0	0	0	0	0	0	332330	0	0	0	0	0	0	246460	0	0	0	0	0	0	0	0	0	172790	0	223300	0	185550	0	0	0	0	0	0				14667	0	77118	0	0	868930	22805
0	0	0	0	0	0	0	0	0	0	0	0	0	0	0	0	0	0	0	0	0	0	615890	0	0	0	0	0	0	0	0	0	0	0	0	0	0	0	0	0				0	31660	136110	300100	0	767890	0
0	0	0	0	0	0	0	0	0	0	0	0	0	0	0	0	0	0	0	0	0	0	0	0	0	0	0	0	0	0	0	0	0	30513	0	0	0	0	0	0				0	0	0	0	0	380120	0
66429000	96169000	109010000	132680000	36562000	60429000	61153000	42987000	66182000	83577000	49394000	38007000	65027000	77828000	55408000	117980000	59863000	72699000	44364000	46015000	88903000	132390000	140710000	49243000	85835000	45936000	104750000	72244000	93547000	72748000	49446000	69750000	24759000	10694000	49041000	48995000	91821000	85416000	138140000	67302000				17793000	20990000	375420000	113910000	7425600	165900000	30364000
0	0	0	0	0	141810	0	0	0	0	0	0	0	0	0	0	0	0	0	0	0	0	0	0	120010	0	0	0	0	146880	0	0	0	0	0	0	0	0	344350	0				0	0	626510	88386	0	644140	0
0	0	0	0	0	368160	0	0	0	0	0	0	0	0	0	0	0	0	0	0	0	0	0	0	0	0	62133	63752	0	0	0	0	0	51675	0	0	0	0	0	0				0	0	0	28099	0	1161700	0
0	0	489280	557250	0	381710	0	0	219700	305230	0	174680	754420	452500	0	1029400	0	208460	0	0	0	0	255000	0	295570	254300	213320	249680	428440	428170	237400	375130	0	411430	259290	292670	305340	0	287340	0				0	0	2122100	616160	0	1686500	40100
0	0	0	0	0	0	0	0	0	0	0	0	121390	0	0	113620	0	0	0	0	0	0	152690	0	0	0	0	112180	0	141840	0	0	0	0	0	0	0	0	0	0				0	0	0	0	0	262590	9883.3
0	568530	702580	599340	0	957180	522840	970890	518350	925890	592420	725410	518440	550470	750420	1050100	0	744550	1076300	1740000	623880	0	438910	340650	286250	488180	385070	533060	283010	459650	703760	710910	681480	399950	986550	838470	799820	1006000	768150	623470				22217	105290	1758100	581400	21844	4029600	138940
0	1044100	1033600	818860	0	216500	0	1056100	757300	2159000	0	455130	461150	502630	855630	543150	0	408500	0	0	0	0	878930	580210	617950	880290	1277900	1130100	415140	673370	1939400	2200400	725970	1073300	413790	432340	464080	437920	730970	649650				214160	243980	3344100	792040	0	998190	32179
0	0	0	0	0	0	0	0	0	0	0	0	310270	314150	0	0	0	0	0	0	0	0	0	0	0	0	0	0	0	0	0	0	0	0	0	0	0	0	0	0				37800	0	0	159230	44208	192630	123610
0	0	0	0	0	0	0	0	0	0	0	0	0	0	0	0	0	0	0	0	0	0	0	0	0	0	0	0	0	0	0	48445	0	0	0	0	0	0	0	0				0	0	95612	29341	0	145940	0
0	0	517280	0	0	0	0	0	0	0	0	0	0	0	0	0	0	0	0	1272200	0	0	3212400	0	0	0	0	0	0	0	0	0	0	0	0	0	0	0	1728400	0				99979	38691	345550	824610	0	0	121310
0	0	0	0	0	0	0	70306	0	0	0	98196	0	0	0	0	0	0	0	0	0	0	0	0	0	0	0	0	0	0	0	0	0	0	0	0	362190	0	0	0				0	0	0	0	0	0	28715
0	0	339880	0	0	249730	0	0	0	434460	0	0	0	0	0	0	0	215440	570920	353760	0	0	253420	0	0	0	0	0	0	0	0	0	0	0	0	0	307530	320660	407210	0				0	0	2020100	404800	0	929710	51338
0	0	278570	0	0	313020	0	0	0	0	0	0	0	0	0	0	0	0	0	216810	0	0	254740	0	0	0	0	0	0	0	0	0	291040	0	0	471440	0	0	0	0				162080	24475	1411600	336320	87276	1158300	149120
0	0	146630	0	0	0	0	0	0	259560	0	0	0	0	0	461910	0	335710	0	115980	0	0	0	0	0	0	0	0	0	0	0	212410	0	0	0	0	0	188480	0	0				0	0	724270	170980	0	144230	0
3997100	2314300	1922500	1696500	0	1324100	1297400	1407200	1161500	1220600	2368700	496160	1333600	1191900	1492500	2571300	0	1784700	2582600	3540700	2452300	0	1372000	891110	2375700	1330700	1767200	2568700	749570	1003700	1794100	1772500	1197000	1594300	1859000	1291300	967460	1267000	3941900	1650100				292490	432300	9795100	2022700	49540	4205600	464920
0	0	669540	553290	0	428270	829090	677710	771920	0	0	1219400	347680	250140	392740	190700	0	858200	981330	742440	0	0	913650	0	815720	290270	0	323590	0	0	775830	888620	618280	0	586090	469850	1243700	854370	539440	0				37309	17143	2101900	365970	0	1685600	273430
849290	3968400	4485000	8079000	0	9857800	6114400	8750200	7080800	12005000	6153700	13701000	10656000	15044000	6226900	11138000	1009000	6366500	19327000	37153000	3263600	0	5660200	5806500	2003000	4052300	381730	2243300	3119400	5004000	6165300	3709400	5658100	5889900	8656700	9425300	4940600	5211200	9010500	9063900				242390	235810	20906000	8038800	12869	34793000	2207700
0	0	234490	116500	0	105160	0	0	0	119380	0	0	311500	245600	244830	0	0	966590	285510	0	502450	0	526420	0	196050	383930	841690	917440	217680	274030	0	599680	135100	216390	0	199480	263720	0	1232600	433600				0	0	837770	65950	0	370640	0
0	0	0	0	0	221440	0	0	0	0	0	0	0	0	0	0	0	0	0	461580	0	0	0	0	0	0	0	169030	0	281670	0	354100	211060	0	0	0	350980	330710	230680	0				0	0	319460	186830	0	712540	55329
0	0	0	0	0	0	0	0	0	0	0	0	0	0	0	0	0	0	0	0	0	0	0	0	0	0	0	0	0	0	0	0	0	0	0	0	240230	0	0	0				0	0	0	66151	0	231480	0
0	0	0	0	0	0	0	0	0	0	0	0	0	0	0	0	0	0	0	0	0	0	0	0	0	0	0	0	0	0	0	0	0	0	0	0	96185	0	0	0				0	0	0	40942	0	156390	0
0	0	203890	241680	0	0	0	0	0	61655	0	0	0	194690	0	0	0	404210	0	188190	0	0	151220	0	105340	182000	166600	0	0	143830	153830	0	191210	219310	0	0	185870	178340	572800	0				0	0	705960	144530	0	538190	0
0	0	294020	631850	0	362790	0	0	271710	260980	0	0	236770	0	0	422280	0	242770	242930	394030	599170	0	321810	0	571920	309950	880690	926590	264930	258170	459280	339790	279150	189220	0	0	328040	227110	428010	0				38825	48607	820630	508990	0	1609700	0
280220	0	209560	0	0	212630	0	0	0	83723	0	0	0	0	931260	965040	0	249690	0	203530	0	0	159560	0	138380	108990	542030	419360	239960	0	0	167680	0	0	0	0	312860	0	332140	0				49227	11794	871230	35610	0	846060	56321
0	0	388470	0	0	204020	0	0	0	0	0	0	0	0	0	0	0	0	0	0	0	0	238580	0	217470	0	0	0	0	219460	0	0	0	0	0	0	0	0	0	0				39946	0	2715100	245440	0	339980	0
0	0	0	171180	0	0	0	0	260120	270280	0	0	0	0	409790	417330	0	0	0	0	0	0	301410	0	620900	329010	0	0	0	394390	259480	0	0	0	0	0	380480	0	0	0				0	0	321100	98732	0	0	0
0	0	0	0	0	0	0	0	0	226530	0	0	0	0	0	0	0	0	0	85282	0	0	0	0	0	0	0	0	0	0	0	84898	0	0	0	0	0	0	0	0				0	0	283300	26829	0	148350	0
0	0	0	0	0	0	0	0	0	0	0	0	0	0	197190	0	0	0	0	0	0	0	0	0	0	0	0	0	0	0	0	0	0	0	0	0	0	0	0	0				0	0	0	0	0	0	0
0	0	0	0	0	0	0	0	0	0	0	0	0	0	0	0	0	0	0	0	0	0	0	0	0	0	0	0	0	0	0	0	0	0	0	0	0	0	0	68987				38955	93970	194690	22077	0	118680	28290
686430	554050	0	509050	0	191860	0	0	0	276670	0	0	0	0	0	0	0	0	0	290180	344980	0	337090	0	359790	380060	464290	336740	268610	188850	568040	1096600	437320	320620	436380	459480	324510	179020	232720	407470				129280	118660	1123300	381220	0	812510	22853
0	0	458000	479550	0	337190	0	0	0	294160	0	0	546730	356220	0	0	0	356850	0	366610	810580	0	483780	0	395770	383950	501960	373640	471180	372940	0	437850	0	0	0	361370	480890	0	422390	379070				0	0	1177000	661400	0	1436700	216040
0	0	0	0	0	0	0	0	0	0	0	0	147050	0	0	0	0	0	0	0	0	0	0	0	0	0	0	0	0	0	0	0	0	0	0	0	0	0	0	0				0	0	0	0	0	0	0
0	0	0	0	0	0	0	0	0	0	0	0	0	0	0	0	0	0	0	0	0	0	0	0	0	0	0	0	0	0	0	0	48624	0	0	0	0	0	0	0				0	0	112290	0	0	132770	0
0	0	0	0	0	0	0	0	0	0	0	0	0	0	0	0	0	0	0	0	0	0	0	0	0	0	0	0	0	0	0	0	0	0	0	0	0	0	123130	0				0	0	0	0	0	0	0
0	0	0	0	0	0	0	0	0	0	0	0	0	0	0	0	0	0	0	0	0	0	0	0	0	315420	0	202480	0	0	0	0	0	0	0	0	0	0	0	0				0	0	788890	122270	0	227460	0
0	0	1105700	6974800	0	413200	0	0	0	1092400	0	797070	2917800	3531400	273030	588980	0	0	0	0	0	0	0	0	695680	379870	3505500	7913600	0	212270	738620	1917900	432290	1391300	0	535170	0	282970	0	0				43622	0	8871600	3940100	0	2859300	0
0	0	2199300	2704300	0	728410	926310	662780	0	514170	504940	630390	1125600	392860	960160	983310	0	1586300	477460	926940	0	0	718250	0	1196300	541350	3862000	2865000	830760	424570	1244000	1841700	522300	563580	0	483300	795480	1396200	742250	0				96574	0	8374900	2076100	0	1384900	303490
0	0	0	244730	0	0	0	0	0	0	0	0	0	0	0	0	0	0	0	0	0	0	0	0	0	0	0	0	0	0	0	0	0	0	0	0	0	0	0	0				0	0	0	231210	0	0	0
0	0	284750	0	0	136340	0	278450	0	158640	0	0	118880	0	137080	175420	0	722810	0	340690	0	0	222830	0	144030	0	0	0	0	0	0	0	0	0	0	115080	310190	384320	241060	0				33043	73634	1331300	136680	0	380520	44745
0	0	0	0	0	0	0	0	0	0	0	0	0	0	0	0	0	0	0	0	0	0	0	0	0	0	0	0	0	0	0	629350	0	0	0	0	0	0	0	0				0	0	245580	113660	0	218670	0
0	0	0	0	0	0	0	0	0	0	0	0	0	0	0	48758	0	0	0	0	0	0	0	0	0	0	0	0	0	0	0	0	0	0	0	0	0	0	0	0				0	0	783940	1991600	0	0	0
0	0	156640	325230	0	0	0	0	266720	219860	263290	0	315780	267860	626620	116450	0	202760	0	0	0	0	409780	0	0	0	0	271640	0	158200	0	508210	0	242820	0	355140	522600	0	0	0				0	0	924950	357610	17388	195900	35257
0	0	0	0	0	0	0	0	0	0	0	0	0	0	0	0	0	0	0	0	0	0	2029900	0	0	0	0	0	0	0	0	0	0	0	0	0	0	0	0	0			+	0	0	0	0	0	0	0
0	0	0	0	0	0	0	0	0	0	0	0	0	0	0	0	0	0	0	0	640600	0	682990	0	0	0	0	0	0	0	0	0	0	0	0	0	0	0	0	0			+	0	0	0	0	0	0	0
0	0	175310	0	0	0	0	0	0	0	0	0	0	0	0	0	0	0	0	0	0	0	0	0	0	0	188170	144690	0	0	0	0	0	0	0	0	136270	0	0	0				0	0	699900	96957	0	0	0
0	0	0	0	0	9778400	0	0	0	0	0	0	0	0	0	5643500	0	0	0	0	5815500	0	0	0	0	4681700	0	0	9783700	0	0	0	0	4304100	0	0	0	0	0	0				2116700	1359200	0	757970	458950	3593900	3548300
0	0	260320	0	0	289520	0	0	0	0	0	0	385300	328250	0	201090	0	0	0	0	0	0	230660	0	0	0	0	0	0	238730	0	185940	0	0	0	0	0	0	0	0				0	0	1173500	252830	322800	1158300	44905
0	0	0	0	0	0	0	0	0	0	0	0	0	0	0	0	0	0	0	0	0	0	0	0	0	0	0	0	0	0	0	0	0	0	0	0	0	0	315130	0				0	0	0	0	0	0	0
0	0	0	0	0	0	0	0	0	0	0	0	0	0	0	0	0	0	0	0	0	0	0	0	0	0	0	0	0	0	0	85206	0	0	0	0	0	0	0	0				0	0	0	0	0	0	0
0	0	0	0	0	0	0	0	0	0	0	0	0	0	0	0	0	0	0	202060	0	0	0	0	0	0	0	0	0	0	0	0	0	0	0	0	0	0	0	0				0	0	784580	186880	0	733390	77756
0	0	0	0	0	0	0	0	0	0	0	0	0	0	0	0	0	0	0	0	0	0	116500	0	0	0	114180	165680	180450	0	0	0	0	0	0	0	0	0	0	0				0	0	0	83442	0	0	0
0	0	0	0	0	0	0	0	0	0	0	0	0	0	748980	0	0	0	0	0	0	0	0	0	0	0	0	0	0	0	0	0	0	0	0	0	0	0	0	0				0	0	250140	0	0	177250	0
0	0	144210	0	0	128260	0	0	0	235280	0	162390	0	0	0	0	0	0	0	316100	0	0	0	0	0	0	154280	0	0	0	226280	187040	367660	332520	205230	0	237210	0	0	0				0	0	326860	0	0	774890	0
0	0	0	0	0	0	0	0	0	0	0	0	0	0	0	0	0	0	0	0	0	0	0	0	0	0	0	0	0	0	0	0	0	0	0	0	0	1209700	0	0				0	0	0	0	0	0	46766
0	0	0	0	0	0	0	0	0	0	0	0	0	0	0	0	0	0	0	0	0	0	0	0	2671100	0	0	0	0	0	0	0	0	0	0	0	0	0	0	0				0	0	0	0	0	0	0
0	0	0	0	0	0	0	0	0	0	0	0	0	0	0	0	0	0	0	0	0	0	0	0	0	0	0	0	0	0	0	0	0	368040	0	0	0	0	0	0				0	0	0	0	0	0	0
0	0	0	0	0	0	0	0	0	0	0	0	0	0	0	0	0	0	0	0	0	0	0	0	0	0	0	0	0	0	0	0	3851800	0	0	0	0	0	0	0				0	201600	5568700	1055500	415650	3094500	979170
0	0	0	0	0	0	0	0	0	0	0	0	0	0	0	0	0	0	0	0	0	0	0	0	0	0	0	0	0	0	0	0	0	0	0	0	0	0	0	0				0	0	0	0	0	0	0
0	0	0	0	0	1161100	0	1067400	0	271050	851010	1876700	273830	528450	0	713500	0	0	0	385720	0	0	793080	0	0	873300	0	265360	524970	937770	627740	0	216220	3013100	0	0	0	0	330290	0				53592	101900	0	84600	0	3473600	154220
0	0	0	0	0	0	0	0	0	0	0	0	0	0	0	0	0	0	0	0	0	0	0	0	0	0	0	0	0	0	0	295140	0	0	0	0	0	0	0	0				0	35013	231590	33703	0	410810	0
0	0	0	0	0	0	0	0	0	0	0	0	0	0	0	0	0	0	0	0	0	0	0	0	0	0	0	0	0	0	0	0	0	0	0	0	0	0	61447	0				0	0	89351	24863	0	112370	0
0	0	0	0	0	0	0	0	0	0	0	0	1310600	1149000	0	0	0	0	0	0	0	0	0	0	0	634520	0	0	1007600	0	0	0	0	0	0	0	0	0	0	0				0	0	1084100	995140	9571.9	0	368930
559080	1033700	765490	1296800	0	813510	554590	928040	551060	860790	1251400	662480	1872200	1621600	490490	782460	0	429500	935100	964030	637260	0	544920	0	639280	552030	620490	1107400	369300	367020	787600	769950	445530	373530	0	600850	527510	636500	437850	807980				73829	240430	4895100	1357000	21326	3309600	204610
0	0	0	0	0	0	0	0	0	0	0	0	0	0	0	0	0	0	0	0	0	0	0	0	0	0	0	0	415530	0	0	0	0	0	0	0	0	0	0	0				0	0	0	0	105820	0	0
0	0	0	0	0	0	0	0	0	0	0	0	282650	225340	0	0	0	0	0	0	0	0	0	0	0	0	0	0	0	0	0	0	0	0	0	0	0	0	0	0				0	0	0	0	0	0	0
0	0	0	0	0	0	0	0	0	0	0	0	0	0	0	0	0	0	0	0	0	0	0	0	0	0	0	0	0	0	0	0	0	0	0	0	561780	0	0	0				0	0	0	0	0	1260200	49128
0	0	145810	211170	0	213920	0	133350	267520	219910	0	0	207770	196970	280530	0	0	189500	0	0	0	0	260960	0	226990	206660	310140	236910	249090	366840	212430	214650	208110	360310	0	117310	185870	0	0	261170				0	32565	643710	230160	0	582910	11061
0	0	0	0	0	0	0	0	0	0	0	0	0	0	0	0	0	0	0	0	0	0	0	0	0	0	0	0	0	0	0	0	0	60778	0	0	0	0	0	0				0	0	0	0	0	209770	0
0	0	0	0	0	0	0	0	0	0	0	0	0	0	0	0	0	0	0	0	0	0	0	0	0	0	194710	0	0	0	0	0	0	0	0	0	0	0	0	0				0	0	353180	142940	0	223150	34627
0	0	0	0	0	0	0	0	0	0	0	0	97412	0	0	0	0	0	0	0	0	0	0	0	0	0	0	0	0	0	0	0	0	0	0	0	0	0	0	0				0	0	0	66028	0	173180	0
0	0	0	0	0	0	0	0	0	0	0	0	0	356580	0	0	0	0	0	0	0	0	0	0	0	0	0	0	0	0	0	0	0	0	0	0	0	0	0	0				0	0	341770	74222	0	267640	0
0	0	0	0	0	0	0	0	0	0	0	0	0	0	0	0	0	0	0	0	0	0	0	0	0	0	0	315680	0	0	0	0	0	0	0	0	0	0	0	0				0	0	0	0	0	0	0
0	0	0	0	0	0	0	0	0	0	0	0	0	0	0	0	0	0	0	0	0	0	0	0	0	0	0	0	0	0	0	20097	0	0	0	0	0	0	0	0				0	0	0	0	0	0	0
0	0	160480	0	0	0	0	0	158650	0	0	0	0	0	0	0	0	0	0	0	0	0	0	0	0	0	201500	210020	0	0	0	205270	221410	417290	0	0	0	0	1225300	509520				0	0	602400	0	0	168100	0
0	0	0	0	0	0	0	0	0	0	0	0	0	0	0	406880	0	0	0	0	0	0	0	0	0	0	0	0	0	0	0	0	0	0	0	0	0	0	0	0				0	0	78369	0	0	0	0
0	0	300990	416640	0	610400	0	562250	285990	568650	396220	365970	149350	0	240830	294250	0	454760	330280	358970	0	0	486790	0	290680	306200	367900	344670	448090	341440	0	320010	558930	316080	429980	353050	463380	475800	225680	0				77207	83484	2012600	434830	0	3189400	69157
0	0	0	0	0	0	0	0	0	0	0	0	0	0	0	0	0	0	0	0	0	0	0	0	0	0	0	0	0	0	0	0	0	0	0	0	94657	0	0	0				0	0	0	0	0	192670	0
0	0	0	0	0	0	0	0	0	125080	0	0	0	0	0	135860	0	0	0	0	0	0	131300	0	115880	0	0	0	0	0	0	0	0	378090	0	0	0	0	0	0				0	0	0	0	0	391180	0
0	0	0	0	0	0	0	0	0	0	0	0	0	0	0	0	0	0	0	0	0	0	118880	0	73952	0	139740	113060	0	0	0	0	0	0	0	0	0	0	644500	0				0	0	260120	0	0	44962	0
0	0	0	0	0	0	0	0	0	0	0	0	0	0	0	0	0	0	0	0	0	0	0	0	0	0	0	0	0	0	0	0	0	594340	0	0	0	0	0	0				0	0	0	0	0	414420	0
0	0	0	0	0	370060	0	0	0	124580	0	0	116460	257240	0	186660	0	0	269270	212460	0	0	216790	0	0	199490	548520	1397100	160830	133160	122360	153620	0	381080	0	0	0	0	761150	392690				44632	10178	391960	0	0	1196100	20820
0	0	0	0	0	0	0	0	0	0	0	0	0	0	0	0	0	0	0	0	0	0	0	0	0	0	0	0	0	0	0	429470	0	0	0	0	0	0	0	0				0	0	674290	0	0	0	0
0	0	0	0	0	0	0	0	0	0	0	0	0	0	0	0	0	0	0	0	0	0	0	0	0	277890	0	0	0	0	0	0	0	0	0	0	0	0	0	0				0	0	86014	217950	0	395380	0
0	0	0	0	0	410290	0	0	0	0	0	0	1103600	1475500	0	0	0	0	0	0	572890	0	541000	0	0	0	807360	545550	0	428480	0	0	0	0	0	0	425800	0	0	0				0	0	231310	393520	0	1226800	0
3326800	11570000	26223000	74220000	16165000	39694000	33559000	19429000	40345000	53774000	37789000	35063000	18594000	28597000	26804000	29924000	7949000	26689000	14435000	36315000	3493900	0	22370000	22282000	69397000	66566000	5230500	8621000	24502000	31142000	24845000	21377000	20225000	31262000	44994000	40545000	23683000	25238000	10965000	18650000				359450	1424500	49711000	81617000	1952400	97010000	11248000
0	0	590820	488760	0	0	2429700	46138	0	31837	0	0	1086200	1873700	73210000	0	65517	53748	0	0	0	0	0	0	0	0	778740	1168200	887320	0	0	0	0	0	0	0	0	0	0	0				0	0	2335100	287720	0	0	831910
1080900	3058200	6013600	3126700	0	2044500	603390	727580	893660	656250	1518700	1702000	6748300	5034300	1411600	1649900	0	2881200	1852400	1466100	919070	0	1419600	0	996360	640600	2215800	3669300	5091700	4144200	1020900	1952200	949260	622850	952490	1264600	2032300	1777400	21074000	5808600				169400	349730	15709000	2656300	0	8208600	664880
0	0	164040	318380	0	0	0	0	0	393140	0	0	0	0	0	0	0	435510	0	0	0	0	0	0	0	0	0	0	0	0	0	0	0	0	0	0	0	0	0	0				0	0	721690	236120	0	0	0
0	0	814460	534260	0	425730	0	336740	0	0	0	0	699860	570450	507760	445150	0	326490	0	0	0	0	0	0	370810	0	626190	938710	183060	285230	827220	2431000	0	0	0	0	0	0	397280	0				31886	0	2942300	389170	0	1254700	34357
0	0	1738000	0	0	0	0	0	0	0	0	0	0	427580	0	0	0	1510600	0	773390	0	0	0	0	0	366140	0	796910	0	1017200	0	0	0	720160	0	0	0	0	4316500	1910400				58195	9359.3	5098000	1234500	21250	1158200	248080
0	0	389410	719670	0	470120	0	0	0	0	0	0	458980	2135100	0	1066600	0	0	0	0	0	0	0	0	0	0	0	793130	0	0	373380	655020	0	0	0	438270	835510	341520	0	0				0	0	1765400	1313400	0	1500000	0
0	0	366670	682970	0	530600	0	671740	435780	389260	0	0	277650	0	794740	342440	1189000	513710	689150	493580	0	0	320710	0	0	296230	0	203520	296930	308380	747060	409190	853250	338300	568200	750230	566530	1059400	550950	0				0	0	1874800	638440	0	2575300	149500
0	0	0	0	0	0	0	0	0	0	0	0	0	0	364860	0	1054500	460010	0	0	0	0	0	0	0	0	0	0	0	0	257300	0	0	0	0	135370	1698900	1085100	0	0				0	0	44909	0	0	0	0
0	708170	738960	1594300	0	1049400	547810	667360	412560	1396300	425570	500150	2227300	1606300	405690	516290	328390	1752200	1087600	1873500	1243700	0	600980	689180	462940	662850	1627000	1418400	780610	1369800	2045600	1249400	972720	1376100	1008600	1225800	848180	2473000	202850	0				0	58960	3259100	1695300	0	4717200	133120
0	0	393920	236270	0	1029500	0	0	257950	813720	0	437830	977100	809730	336810	488830	0	0	348040	220350	492810	0	689670	0	772500	597800	583330	1210600	429590	549050	0	0	303060	320140	551810	417940	319180	0	0	0				0	0	1051900	250250	0	2965100	0
1907300	0	2437300	1479300	0	1689800	435510	910010	1614600	1492800	3018900	2144500	1722700	1592700	611200	888950	0	785420	1323000	1912900	2941300	0	862290	0	1155500	853120	4888800	5996900	1443800	1963400	2377800	2111700	1340200	1862400	1381900	1325000	741880	684570	9332000	4782500				265740	32141	8382400	1453700	15809	5459800	113300
0	0	973040	235360	0	355830	343590	156440	19941000	34540000	90918	206570	90208	219860	416560	290920	0	0	143390	3887900	0	0	16293000	4421300	289050	596870	0	0	940260	2269700	0	287530	122300	121160	0	0	122980	69544	479610	162880				18556	17512	1537800	442370	0	2338000	397570
5130900	8613400	9852400	19680000	2473100	6459300	4000500	4154100	14912000	25074000	1808000	3231700	8331300	8909100	13153000	13096000	3237700	16867000	10132000	16422000	5217100	10363000	15248000	12983000	9587300	10875000	5723200	9174200	6667400	9388600	6715200	8307800	9978000	9579600	7564000	7803900	7224900	9659500	7409100	5274800				676960	1695600	34547000	23081000	260790	22983000	1314800
0	0	0	0	0	0	0	0	0	0	0	0	0	0	0	779060	0	0	0	0	0	0	0	0	0	0	0	0	0	0	0	0	0	0	0	0	388340	0	0	0				0	0	0	174520	35272	0	0
0	0	654020	0	0	315060	0	274920	647360	261690	0	289270	306050	395450	561860	414600	0	0	0	653470	442160	0	216740	0	0	360380	222970	137440	0	228780	770300	268760	275520	348260	0	227290	0	0	165740	447180				54042	23729	2151600	191010	0	710940	0
1570100	3366100	7689700	6081000	4245700	15356000	1597200	2399800	8278700	3789200	1859900	951540	3555500	4487000	9171500	9237700	30517000	7902200	2378200	2041000	1680900	0	5209300	4185900	1095300	2045800	1663800	2116300	1219600	2982600	6644000	3201600	8512600	5965800	2794700	6039900	4832300	8493100	1255000	2488800				175550	600470	19335000	6248900	377700	34712000	349740
0	0	706150	722950	0	588260	0	497170	513150	751460	429730	0	339210	366660	1044200	1250100	684540	584850	0	0	0	0	539560	0	0	676330	253580	0	0	494460	698140	683480	942230	661860	0	579160	579290	1099000	624650	0				0	81093	2094300	764250	0	2095500	0
0	0	789990	0	0	975670	0	0	0	346100	0	0	974870	0	614230	861190	1586400	0	0	336180	0	0	0	0	0	0	0	0	0	0	0	0	776090	659590	0	514410	470080	871230	0	0				0	0	1581200	440450	43059	4625400	429090
0	0	0	2519700	0	1802000	0	0	1345400	0	0	0	0	0	916080	1501400	0	1137000	4283100	0	0	0	0	0	584610	782780	1079100	0	0	1163600	289830	2076400	0	0	0	0	715360	573730	760760	1834300				140780	96861	618420	2145700	97129	3883400	161090
0	0	447760	1096000	0	466690	0	2280900	352920	658900	2237700	2803200	0	0	0	841670	0	1414100	0	1457600	0	0	892050	730610	0	479720	0	801550	739760	645940	1965800	1585000	912020	1264200	1145600	1323800	732620	0	0	716370				0	0	1108400	1335700	9755	1288200	0
1976000	1936600	2447600	2565900	1622400	2807800	1473900	2242700	994320	1621100	1359600	1062000	1446500	2037600	2910500	2472400	4580400	2397700	3384300	4295200	1629000	0	1248800	1505000	678110	1099600	1400100	2109500	1433200	1315000	4020400	1870000	2424900	1771100	3199400	1748800	2284500	3749100	1571900	1176600				262690	258970	9702900	2061300	202080	11166000	507860
682470	2598800	1497200	543940	0	1468100	994670	1956800	2088200	646430	1155700	333400	641660	485910	1204600	274340	1927000	1028700	1106700	1053400	674500	0	757020	972960	0	454690	891940	533640	404240	1064500	1182000	447150	1385000	1135600	664550	1035600	541010	1114200	0	1461700				105500	247360	5984800	719200	29279	5857900	263500
0	0	0	0	0	36197	0	0	0	0	0	0	0	0	0	0	0	0	0	0	0	0	0	0	0	0	0	0	0	0	0	0	0	0	0	0	0	0	0	0				0	0	0	0	0	145140	0
10882000	9537100	16434000	24537000	0	9339300	4864400	13529000	22958000	7978300	38078000	0	4958700	6859900	9500000	8314500	31130000	8055200	9115300	5179700	3143600	0	14622000	11862000	5466700	24042000	5572700	3986500	3211300	9619500	10642000	6819800	14109000	4206000	13518000	16398000	20334000	13629000	5862600	0				61064	64456	5516700	4122800	20279	7391500	54383
0	484130	2196600	2266600	838800	4393600	0	1116000	3809000	1130500	3442800	616130	914510	344930	2217700	1178700	10725000	4188100	2248400	655560	706600	0	2214600	867570	761430	1922100	870890	485150	962580	1360500	2228600	2027500	4756100	2268300	1581400	2490100	5177800	5566700	2158600	480810				129750	47737	5834300	2469700	67226	10755000	98180
0	0	112650	68341	0	0	696590	279420	1095700	666070	0	0	0	0	73639	0	0	0	0	0	0	0	0	0	0	0	0	101850000	0	0	0	0	91775	0	0	0	25545	54786	0	0				0	0	495570	458720	0	341340	1120900
0	0	0	0	0	0	0	0	0	0	0	0	0	0	0	0	0	0	0	0	0	0	0	0	0	0	0	0	0	0	0	0	0	0	0	0	0	221220	0	0				0	0	0	0	0	0	0
0	0	0	424140	0	0	0	0	0	0	0	0	0	0	0	328660	0	0	0	1491100	0	0	0	0	0	0	589970	279410	0	484230	0	315490	0	1529400	0	0	0	0	0	0				0	129890	0	320640	0	46430	0
0	0	0	0	0	0	0	0	0	0	0	0	0	0	0	25296	0	0	0	0	0	0	0	0	0	0	0	0	0	0	0	0	0	0	0	0	0	0	0	0				0	0	0	0	0	0	0
0	0	0	0	0	800560	0	0	0	0	0	0	0	0	0	0	0	0	0	0	0	0	0	0	0	0	0	0	0	0	0	0	0	0	0	0	0	0	0	0				0	0	2641500	2419400	59423	2628500	145990
0	0	0	0	0	0	0	0	0	0	0	0	0	0	0	0	0	0	0	0	0	0	0	0	0	0	0	0	0	0	0	0	0	0	0	0	0	238930	0	0				0	0	392700	188460	0	357920	0
0	0	0	0	0	0	0	0	0	0	0	0	0	0	0	0	0	0	0	0	0	0	0	0	0	0	0	0	0	0	0	0	0	0	0	0	0	33078	0	0				0	0	0	520200	0	0	0
0	0	0	0	0	0	0	0	0	0	0	0	0	0	0	0	0	0	0	0	0	0	0	0	0	0	130740	0	0	0	0	0	0	0	0	0	0	0	0	0				0	0	251640	123970	26599	0	0
0	477830	1953100	3470400	448260	706050	0	0	710150	618650	0	0	405240	424060	1003700	462120	1357200	503940	0	370750	1370600	0	0	669070	363910	821490	0	552230	0	606040	1248100	477790	1506800	0	0	761970	1496000	1787200	0	0				38654	127220	7415900	3468500	45351	1715600	121500
0	0	0	0	0	0	0	0	0	0	0	0	0	0	0	768220	0	0	0	0	0	0	0	0	0	0	0	0	0	0	0	0	0	0	0	0	0	0	0	0				57590	32780	7011400	1193100	0	2473200	0
0	0	0	366420	0	0	0	0	0	0	0	0	0	0	0	0	0	0	0	0	0	0	0	0	0	0	0	0	0	0	0	0	0	0	0	0	169460	0	0	0				0	0	35210	360660	0	0	0
0	0	0	0	0	0	0	0	0	0	0	0	0	0	0	0	0	0	0	0	0	0	0	0	0	381510	0	0	0	0	0	0	0	0	0	0	0	0	0	0				0	0	1438200	864630	0	478280	121300
0	0	0	0	0	0	0	0	0	0	0	0	0	0	0	0	0	0	0	0	0	0	0	0	0	0	0	0	0	0	0	0	291320	0	0	0	0	0	0	0				0	0	0	542190	0	0	0
0	0	0	0	0	425210	0	0	0	0	0	0	131050	0	0	269810	0	0	0	0	0	0	0	0	0	231120	0	0	0	181190	0	0	0	0	0	0	319500	980450	0	0				0	0	1154900	417570	0	1099300	0
0	0	2229600	2956900	1746900	3408600	0	1215800	547000	392360	0	0	789930	0	1569500	1012700	2401600	1155800	2005200	0	1233600	0	1016000	0	0	0	301020	559860	763430	979590	0	1653200	0	0	1420200	1437700	4354500	6643600	0	0				123890	273380	5807700	3933800	561770	7418700	332640
5430500	8010100	24446000	35544000	10682000	10513000	9466000	12798000	9882300	3731800	5427500	2900300	3326700	4129800	13342000	19504000	19727000	6335800	11573000	7384300	2046400	0	5538500	4997500	2034000	3920900	994850	2763900	3818100	5019200	8843700	5114700	9628800	6192300	7833900	10243000	8141200	10050000	5514900	4406700				784970	969870	58470000	41014000	1082100	26038000	4555000
0	0	0	0	0	0	0	0	0	0	0	0	0	0	0	389650	0	0	0	0	0	0	0	0	0	0	0	0	0	0	0	0	0	0	0	0	0	0	0	0				67249	81497	165740	758310	60031	40594	0
0	0	0	0	0	0	0	0	0	0	0	0	0	119900	0	0	0	0	0	0	0	0	0	0	0	0	0	0	0	0	0	0	0	0	0	0	0	0	0	0				0	0	0	0	0	0	0
0	0	0	0	0	393120	0	0	583540	935710	1699300	1186200	424870	0	0	0	622890	710530	0	213000	0	0	840470	0	3490500	3431900	306940	467860	676890	938710	2011400	2641300	0	0	5584600	967620	553010	614740	0	0				0	0	772850	159260	0	1685900	168660
0	0	666140	0	0	280700	0	539450	0	304150	497910	778990	0	0	742490	2052400	0	1589300	0	853790	0	0	130430	0	2980200	2465000	0	0	245600	208520	1169100	448910	0	0	2304200	1398500	640300	1956300	0	0				0	0	1754400	58943	0	1262400	0
0	0	5957300	892410	0	1080600	0	0	178850	481150	5825300	2762900	1202900	692900	2628500	5025900	1300900	1111800	0	425690	0	0	0	0	16210000	8012200	0	0	547440	318300	1142300	523860	869240	352230	1271800	1590000	745330	4103400	758950	0				48276	0	9899500	1328000	35847	1322300	108360
0	0	0	0	0	0	0	0	0	0	0	0	0	0	0	0	0	0	0	0	0	0	0	0	770890	359050	0	0	0	0	0	0	0	0	0	0	0	0	0	0				0	0	600440	56471	0	280300	0
0	0	0	1336200	0	3715500	0	903910	614570	0	0	0	0	0	0	1492900	0	0	2785500	417380	0	0	0	0	928340	3691700	224050	95239	0	786740	0	904990	0	0	0	0	2014700	706990	466960	2261500				86516	106050	246960	2362300	23294	8089100	0
914010	0	0	0	0	391220	0	0	0	0	602730	171780	2038900	0	1348500	432080	2039300	272290	0	0	0	0	0	0	1511100	509020	0	0	0	0	945240	112100	542510	0	774970	0	22606000	1030800	0	0				428600	110750	0	0	17877	1167100	0
1953900	6103700	5211200	3852800	9784000	2577100	34009000	9452500	24552000	11782000	5805000	3206200	5222700	8891700	7283600	3877800	13104000	2348700	10468000	3471900	1134100	0	1808400	0	1389400	0	298020	532210	382950	207970	2943000	1141200	3568600	665280	2903600	1910400	4740000	6193600	5383500	1395500				582660	934200	10872000	6896800	325380	3591700	18536000
0	0	0	0	0	0	0	0	0	0	0	0	1850200	0	0	0	0	0	0	0	0	0	0	0	0	0	0	0	0	0	0	0	0	0	0	0	0	0	0	0			+	30956	137610	265060	692940	291540	102200	314590
0	0	0	0	0	0	0	0	0	0	0	0	0	0	0	11527	0	0	0	0	0	0	0	0	0	0	0	0	0	0	0	0	0	0	0	0	0	0	0	0				0	0	0	0	0	0	0
784270	1454600	0	320350	0	503450	0	846280	395710	1176300	210620	1123400	209880	314670	232460	549080	0	0	5611200	14110000	0	0	234400	0	297460	293620	0	0	0	0	6182800	10570000	900220	707030	0	254040	661640	351350	0	611800				95942	148930	378230	210400	0	1913400	36689
209780000	105940000	102410000	222130000	223110000	234280000	921610000	1440100000	210720000	833390000	622650000	1212600000	40573000	53461000	93812000	790210000	100450000	92256000	174260000	305200000	193580000	24793000	284910000	602080000	323680000	586460000	77916000	78317000	141120000	152450000	258450000	420310000	211430000	799690000	111940000	164420000	176220000	248040000	62222000	92837000			+	25152000	15305000	253580000	234020000	33787000	452550000	440830000
69151000	109830000	95870000	137670000	73283000	132110000	527870000	1033300000	105610000	550590000	201040000	667370000	67876000	125080000	55990000	665010000	32789000	53964000	111260000	230930000	97321000	801240	87125000	334790000	126680000	288400000	105330000	110400000	59402000	83428000	262400000	317900000	109580000	712160000	74034000	133550000	81905000	191500000	38047000	55147000			+	10445000	17218000	252950000	164360000	12728000	361760000	239970000
86860000	100830000	143660000	103670000	62133000	95573000	42225000	44446000	44633000	47174000	80191000	63744000	49493000	49397000	29235000	62777000	37816000	61468000	77762000	72974000	11183000	0	65319000	44691000	64257000	60634000	50484000	84739000	55227000	46787000	44037000	45287000	36260000	44308000	44198000	50519000	77474000	48526000	152620000	34400000				9048900	17148000	250570000	115890000	6228100	160920000	21014000
0	0	0	7945900	0	0	0	0	0	0	0	0	0	0	0	0	0	0	0	0	0	0	0	0	0	0	0	0	0	0	0	0	0	0	0	0	0	0	0	0				0	0	0	5914200	0	0	0
0	0	0	0	0	0	0	0	0	0	0	0	0	0	0	0	0	0	0	0	0	0	0	0	0	0	0	0	0	0	0	0	0	0	0	0	136250	0	0	0				0	0	0	0	0	0	0
0	733080	2696700	1461400	1070000	2181100	1423900	1792000	1846800	1772800	1127100	483970	652380	790820	4432000	2557100	9827500	3195200	2682300	1489300	381040	0	1723300	1865800	473700	3310400	1078600	1518100	0	777530	2283400	2001400	4711600	2537800	1548200	1006200	2560100	2155600	547510	1337700				38608	174380	8097700	893720	58646	8046100	239720
0	376000	0	0	0	444270	0	1055800	821910	480130	0	0	345650	0	326170	0	802130	610270	728910	325370	0	0	0	0	0	303640	0	513610	0	285090	0	338230	0	0	0	0	407040	0	0	0				0	58169	856740	219030	0	1217100	0
0	0	0	0	0	0	0	0	0	0	0	0	0	0	297890	0	0	0	0	0	0	0	0	0	0	0	0	0	0	0	0	0	0	0	0	0	0	0	0	0				0	0	0	0	0	27537	0
0	0	0	0	0	0	0	0	0	0	0	0	0	0	0	0	0	0	0	0	0	0	0	0	0	0	0	0	0	0	0	0	0	0	58868	0	0	0	0	0				0	0	0	0	0	0	0
0	0	1803500	1438200	1073900	2595400	1070700	1456600	7159500	990910	830500	0	1765600	1008000	8698300	5495100	4968500	548070	462260	0	0	0	1473800	0	1465200	5406600	0	411300	423330	2341000	672450	651350	4738900	2405800	1198600	751890	4326100	934630	0	0				0	0	2920900	1499800	127130	6339400	302610
0	0	1910400	1064300	350660	1879100	0	866550	2861600	578850	0	0	1052500	608480	16734000	10917000	4576100	1590700	537970	397490	0	0	774430	0	1146300	6452700	0	0	786300	1355700	919450	764850	8039500	8759800	1364000	921690	6768900	2254600	421810	833780				57623	0	7829000	1709600	48500	6762300	43377
365520	0	4977300	1660200	954690	3962200	0	1393600	5690800	1027400	0	218900	759990	499500	10235000	4738700	4844600	1454000	511250	648750	377750	0	2142300	754060	1158500	6521900	207820	213440	1073300	2020300	1266900	720020	10316000	3962400	1214300	990580	10986000	1803700	1011300	925670				66245	97090	10166000	1353000	81863	9713700	61250
0	0	513560	227320	0	0	170190	375850	2190700	149110	593470	599500	196910	203610	284150	208030	1076600	534840	0	0	0	0	455020	0	0	0	502220	387850	0	116860	1387900	394020	1122100	222550	279780	472380	596950	0	0	0				0	167160	2075600	241420	0	1383900	75885
0	0	0	0	0	0	0	0	0	0	0	0	0	0	0	0	0	0	0	0	0	0	0	0	0	0	0	0	0	0	0	0	0	0	0	0	0	44905	0	0				0	0	0	0	0	1358500	284180
0	0	0	0	0	0	0	0	0	0	0	0	0	0	0	0	0	0	0	0	0	0	0	0	0	0	0	0	0	0	0	0	0	0	0	0	0	0	79152	0			+	0	0	511510	0	0	692910	0
0	0	0	0	0	468650	0	0	0	0	0	0	0	0	0	0	0	0	0	0	0	0	0	0	0	0	0	0	0	0	0	0	0	265320	0	0	0	223300	0	0				0	0	0	0	0	1564700	28324
0	0	0	0	0	0	0	0	0	0	0	0	0	244800	0	0	0	0	0	0	0	0	0	0	0	0	0	0	0	0	0	0	0	0	0	0	0	0	0	0				0	19677	248530	50544	0	0	0
20797000	51751000	14429000	12613000	26131000	27541000	31905000	17361000	93631000	35371000	29054000	6096400	7439900	11979000	33694000	9661800	71150000	26280000	20858000	38242000	2028800	0	11544000	7149300	2513300	2562800	4069300	4741500	6422700	9279500	36147000	10452000	43607000	5838000	15078000	23518000	101440000	85699000	5063600	5887800				2060900	5181900	37600000	14939000	2766400	72692000	21450000
0	0	0	0	0	0	0	0	0	0	0	0	0	0	139270	0	0	0	0	0	0	0	0	0	0	0	0	0	0	0	0	0	0	0	0	0	0	0	0	0				0	0	0	0	0	0	0
1134000	1809600	6782300	5240100	0	2000500	0	0	498080	3117000	0	614010	0	610250	3867500	3408800	8805500	11725000	2648800	7541700	0	0	1405800	1136600	438700	763200	1381100	1200300	1929400	1097300	2072100	2581100	2397000	2369400	481410	1306200	1419100	12829000	2028000	635490				184190	253380	15911000	3394700	52219	17036000	118570
0	0	0	0	0	0	0	0	0	0	0	0	0	0	0	0	0	0	0	447620	0	0	0	0	0	0	0	0	0	0	0	0	0	0	0	0	0	0	0	0				0	45281	0	421340	0	1460100	0
0	0	434640	384250	0	361900	0	0	0	0	0	0	0	0	324850	0	2365200	810760	395170	591150	0	0	171750	0	0	382790	0	404290	0	0	767170	564490	405790	0	487180	443390	445510	433150	339560	0				0	0	1200700	333370	0	2049500	24105
103150000	168660000	311220000	313080000	249580000	403310000	131720000	165840000	175820000	214530000	201290000	96686000	189800000	215990000	302290000	355060000	947470000	245580000	297130000	257670000	160550000	131890000	204050000	138030000	192770000	262580000	124320000	156540000	58355000	55003000	305330000	291610000	509780000	219200000	254970000	243590000	286640000	363810000	183510000	105690000			+	22211000	36365000	765730000	268010000	31931000	983850000	49827000
0	0	0	0	0	159100	0	0	0	0	0	0	0	0	147050	0	1753200	489090	0	0	0	0	0	0	0	0	0	157300	0	0	0	0	0	0	0	338140	0	153830	0	0				13143	42168	446600	206190	27334	1323800	67102
0	0	1757400	2356600	0	2092800	0	0	4075700	2822300	0	332410	1281700	670230	635640	929340	0	529450	364090	2856100	0	0	754460	0	666780	494600	2298900	1437500	3118200	1957400	910490	561170	1132700	1870700	0	368830	249170	292680	463040	0				31518	0	6094100	1877000	48965	7798100	7438.5
4987200	12742000	11796000	9769100	5657500	15772000	2838500	6429700	8574200	6359400	9323000	3864200	9167800	8558400	8886000	5410600	20267000	7570500	9047600	11149000	6901300	0	7414900	2723600	3029400	4029200	4164200	4073000	2420900	3538300	11719000	7927500	15397000	10854000	5801000	6870700	9989300	13482000	7127400	5458300				639140	1190800	27537000	10140000	344230	50582000	975810
0	0	0	516040	546620	0	0	0	1324300	100840	0	533760	0	0	21523000	25451000	0	207550	0	0	0	0	316930	628640	1258200	0	0	0	2534700	1043400	3404800	1767000	1340400	940280	343850	170290	169850	4762000	0	0				0	0	132500	811870	64448	387500	91691
515290	0	1618600	1391900	0	3219800	1413000	2867100	1694800	1135700	3563200	2107200	2726100	1830100	3290100	1211100	10329000	3585100	2026000	2382400	1185100	0	2841700	0	647900	929960	1866400	1131500	600090	1851800	2120900	1695300	3507100	1532700	1627300	2105200	2670200	4101800	1592600	2834900				75611	18744	7475400	1031600	0	11177000	483490
0	0	4709600	6185100	1654900	4220500	711640	442920	290750	1092700	0	0	1039300	1116700	974830	942020	1507700	10306000	973710	8391400	637290	0	1065100	0	319180	819980	1084000	1343400	146870	103380	10393000	49970000	210690	0	512420	801030	465650	9544600	389860	0				131640	11675	14936000	4040500	413640	15140000	387130
0	1309500	7718000	15605000	2465100	2864000	725340	1923600	2584500	3375400	2553200	2209700	2592500	3285200	814950	2903100	1731800	9444900	1697000	4353200	394110	0	1867000	938120	1677000	3101200	1321600	1773100	735010	865330	991730	3826600	448710	749140	1264300	1472500	2176100	6174400	5804700	1359900				33192	62464	23404000	12451000	201180	7545000	731910
0	0	0	0	0	0	0	0	0	0	0	0	0	0	0	964550	0	0	0	0	0	0	0	0	0	0	0	0	0	0	0	0	0	0	0	0	0	0	0	0			+	0	0	232120	199900	12458	0	403320
0	0	0	0	0	0	0	534300	0	0	0	1218500	0	0	0	0	0	274990	0	0	0	0	378960	0	575750	533640	0	505600	0	0	592910	0	0	0	0	395380	0	539980	0	0				0	0	0	250070	0	321060	78709
0	0	0	0	0	0	0	0	0	0	0	0	0	0	0	0	0	0	0	0	0	0	0	0	0	0	0	0	0	0	0	273050	609650	0	0	0	0	0	0	0				0	54292	565510	0	173410	353400	0
0	3371900	4198000	1185200	0	3105700	1025200	1448100	1503400	541440	244160	837210	496460	1940100	968770	1304700	1513700	1434900	401480	1771400	874490	0	770880	0	325050	791170	506810	479170	323900	816270	1529100	5053100	1341700	1751600	248200	540110	892680	3609500	549220	455480				34955	599110	7795400	1050300	0	9966900	183940
0	0	1174900	1653400	1213100	527600	575160	664700	0	508110	0	0	458970	366410	720430	763480	0	1668700	690880	921530	922380	0	763170	0	932240	706410	0	279810	549420	644640	1442900	824470	670020	602630	854020	0	1329300	1271100	463910	728090				57461	0	7625600	2284900	142510	1940000	126430
0	0	0	0	0	0	0	0	0	0	0	0	0	0	0	0	0	0	0	0	0	0	0	0	0	0	0	0	0	0	0	0	0	0	0	0	0	0	50695	0				0	0	0	0	402440	117520	0
7603300	5054900	36142000	99089000	15085000	50614000	22805000	14658000	19490000	22584000	41652000	34277000	30814000	41701000	27418000	43126000	10182000	26721000	36359000	55455000	12897000	7406400	29757000	14840000	30301000	32662000	50618000	64755000	38110000	44687000	21552000	35257000	24453000	38500000	18629000	17987000	49080000	28981000	36026000	18552000				524580	1355500	65935000	80418000	1139000	161150000	15127000
0	5361400	18223000	25822000	2938100	18602000	847450	4463400	1618200	9389900	2695800	7080400	3689200	4319900	2338800	20765000	1392100	15694000	3108500	23738000	596690	0	3479100	7918100	3472700	7287900	3445400	4650000	2963000	3788200	10459000	8045400	4215600	29791000	2222400	5890700	3458900	6831700	967690	2820900				103260	315570	60401000	26625000	201730	51394000	309980
6598200	16030000	21833000	21783000	21677000	62485000	12192000	11440000	3605000	5451600	4216100	8924000	10629000	11606000	16047000	62531000	5813900	11610000	8976100	13485000	870910	0	7471100	24402000	10087000	27093000	11505000	13689000	39174000	35370000	52656000	43506000	11145000	42008000	15892000	16159000	14762000	14930000	4618200	8998600				883950	2207600	54566000	25981000	4090800	156080000	6431300
0	0	0	0	0	0	0	0	316190	0	0	0	0	0	0	0	360710	0	0	0	0	0	0	0	0	134520	0	0	0	0	0	0	0	0	0	0	0	0	0	0				0	0	0	0	66898	54898	0
0	0	1057600	2319000	0	203500	0	0	0	0	675710	531870	320330	312140	1013200	2571300	0	2349700	0	769900	0	0	824060	0	1145600	567920	236580	492900	0	152420	0	567310	436490	0	425100	305820	367400	1629300	990020	726930				29068	108710	1525300	932980	0	764850	26507
0	0	0	0	0	0	0	0	0	0	0	0	363450	320190	0	0	0	0	0	0	0	0	0	0	0	0	0	0	0	0	0	0	0	0	0	0	0	0	0	0				0	0	323020	0	0	0	26851
0	0	0	0	0	137860	0	0	144410	87994	0	0	0	0	117610	0	0	0	0	139990	0	0	192560	0	0	76432	0	75022	0	0	121510	77435	90531	55053	0	0	263340	247850	0	0				0	0	108750	0	0	686260	0
0	0	0	0	0	0	0	0	810850	1229000	0	0	277620	0	386780	0	0	859140	0	442150	0	0	0	0	0	0	0	0	0	0	400020	0	0	0	0	0	447630	0	0	0				43378	0	214580	460070	0	580380	36374
0	0	499020	402910	0	710080	143250	739100	0	0	0	0	0	0	1020900	229200	0	226660	0	226110	485040	0	0	0	216770	328430	0	0	274570	265180	527270	248250	827790	398160	0	0	366570	896200	582350	424790				46717	107680	3222800	487980	0	2170200	132240
0	0	0	0	0	0	0	0	0	0	704010	0	0	0	0	70964	0	0	0	0	0	0	0	0	73700	87843	0	0	0	0	0	0	0	0	0	0	0	0	0	0				0	0	0	0	0	0	0
0	0	0	0	0	545260	0	42273000	0	1072800	0	1232000	0	0	0	886600	0	0	982400	741740	257430	0	0	0	0	0	0	0	0	0	0	0	0	1361800	0	0	0	0	0	0				27392	56976	3070000	2331400	0	4664800	3718000
921440000	350480000	46316000	132020000	693050000	346500000	574590000	116400000	264550000	196660000	368910000	788360000	94845000	82966000	15271000	46180000	562350000	165310000	104670000	120430000	1394700000	167730000	47654000	240200000	135340000	320410000	311040000	210790000	635870000	223420000	53149000	49372000	173070000	371180000	156560000	11202000	250160000	534710000	117090000	258790000			+	98628000	45235000	106440000	209340000	75547000	278610000	417510000
0	0	78375	186500	0	127900	0	0	0	0	0	0	0	0	0	0	0	252210	0	0	0	0	0	0	0	0	0	0	0	297540	0	0	0	0	0	0	0	0	0	0				0	0	413330	163850	0	633370	13929
34536000	45227000	109450000	266620000	78789000	194270000	34893000	23175000	47636000	58333000	53369000	43402000	128560000	176420000	63061000	84054000	22049000	71824000	66579000	207040000	42362000	23606000	44374000	25379000	55789000	47718000	97361000	98635000	76976000	95310000	76262000	86712000	48365000	65482000	56902000	45275000	61198000	43482000	46281000	32374000				6986200	9170700	362570000	246650000	11652000	506480000	22792000
0	0	0	0	0	0	0	0	0	0	0	0	0	0	0	0	0	0	0	0	0	0	216790	0	0	0	0	0	0	0	0	0	0	0	0	0	0	0	0	0				0	0	0	0	0	0	0
5973100	6379100	9479100	5479300	0	2637200	5970800	5519800	4126900	7993300	7484200	5116700	1732200	1524500	18758000	36543000	2101900	4749800	0	6403800	0	0	7234800	2623700	15903000	15478000	4021700	5895800	5571300	6443600	8927500	11265000	15530000	18985000	10688000	9884600	2878200	3201100	1452800	0				490210	718030	19114000	3714500	28527	4571200	1493000
0	669550	796350	914620	0	750210	1008900	784000	318140	1674900	1048000	1214500	3120500	2178800	3921800	5705900	0	1976900	572530	1519000	510300	0	2727400	564780	530740	939440	2186200	2522400	665700	1117200	421230	564250	590200	575000	655560	519510	2401600	1585400	1078800	659920				31218	123850	3399200	657790	0	2648100	503730
43732000	83685000	51576000	101140000	16431000	80293000	33491000	69430000	40849000	108350000	62764000	189710000	53118000	78047000	35579000	114230000	19610000	38276000	119030000	116540000	3652500	2375500	30905000	47460000	34232000	43851000	47861000	69844000	24121000	23289000	99592000	225510000	61989000	100050000	6436900	18664000	41345000	29878000	71900000	56740000				5127100	16650000	178330000	113290000	2504900	255630000	12586000
2937500	2479000	2658200	2537400	1820300	2653900	2859100	1238400	3706700	4614400	1188500	1984800	2291600	1449000	2314700	2791700	0	2199900	1234600	2740300	1520900	0	2164400	1588700	3323700	2722000	1429600	1616800	2750600	2346200	3177000	3047300	1561600	1671300	2593400	1818100	2430900	2475500	1918200	1623600				368760	326270	9476600	3271100	176780	8206700	874360
0	457140	1002700	1441400	0	705080	841630	630020	1270400	1142300	1047600	1056900	119770	348230	1027300	0	492550	871610	352690	1466900	851670	0	1185100	595970	404660	558130	920440	729760	496740	667620	974220	935030	442200	333560	659670	819230	711740	931750	482000	475480				0	57993	4913400	1281100	0	2589500	242890
656910	1020500	837250	731760	0	439350	0	0	507140	507340	364100	0	208520	224850	711940	911180	0	1082100	261880	937610	0	0	0	0	659790	539520	0	0	316240	208070	1109200	743170	504500	372220	501590	515680	763870	695930	592680	0				105950	246140	2120500	624830	0	1226800	102330
0	0	0	0	0	0	0	0	0	0	0	0	0	0	0	0	0	0	0	0	0	0	0	0	0	0	0	0	0	0	0	0	0	0	0	0	1735100	0	0	0				202990	20444	9368000	1772100	34400	4403900	175020
3193400	7670600	4975200	7625700	1523400	3964500	3750400	2915700	1851200	1742800	4056800	2835800	4144400	4950600	4630600	7944800	0	1486200	7763700	3872500	3202300	0	4890800	1748000	6052900	3658200	2974400	4092900	3439100	2431900	1959700	7373600	2034600	2496200	1123800	1722400	2910400	1610600	12834000	6725500				408960	741820	20089000	8953500	46426	14388000	2428100
0	0	148170	0	0	0	0	0	0	0	0	0	0	102480	205170	142770	0	0	0	217120	0	0	0	0	144840	0	0	0	0	0	0	0	0	0	0	0	140550	0	317200	0				0	0	550670	33533	0	445240	0
0	0	0	0	1297500	1103400	284050	0	0	1131300	48669000	0	1243400	1339400	210400	0	0	0	0	0	0	0	0	0	0	1689600	0	0	0	929480	0	0	0	0	0	0	1570700	503450	0	0				482410	149570	0	4145000	236460	22557000	119430
0	0	0	0	0	0	788640	0	0	0	0	0	0	0	0	0	0	0	0	0	0	0	0	0	0	489210	0	0	1723200	0	0	0	0	0	0	0	0	548480	0	0				96621	0	0	0	35498	42675	547620
0	0	0	0	0	0	0	0	1635300	0	0	0	0	0	0	0	0	0	0	0	0	0	0	0	0	0	0	0	0	0	0	0	0	0	0	0	0	0	0	0				0	0	0	0	29816	388420	0
0	0	768800	337200	0	244170	1131800	627540	0	453630	296740	640180	0	0	894540	786410	0	1360400	735400	1276300	0	0	1733500	1186400	544120	478870	0	0	0	0	628840	1298500	976560	873760	0	865780	430050	677010	3915000	2779200				0	0	2878500	267030	0	854480	324380
1805300	7311500	7568700	41271000	512590	14857000	2224800	9903000	1653100	11278000	3839400	15737000	0	313540	18068000	76225000	449910	11980000	0	21415000	0	0	9736200	40426000	9334500	21488000	757330	263350	2808900	2049500	21349000	19971000	7542700	58744000	757670	2760700	1889300	35572000	0	615270				432760	1248300	33632000	35274000	83785	39770000	1628000
0	0	0	0	0	0	0	0	0	0	0	0	0	0	0	0	0	0	0	0	0	0	0	0	0	0	0	0	0	0	0	0	0	0	0	0	23701	0	0	0				0	0	0	0	0	740760	0
1525000	0	1972400	2570200	0	840750	1122800	0	1622900	734800	1451800	1126300	1608700	989610	2770200	1955900	0	0	1620700	734700	1315600	0	2586100	0	1976900	970260	1690400	2431000	789480	759950	1273400	943220	789720	1415900	1254400	930020	645590	990070	3801700	1722900				242660	221120	6145500	2216400	0	4170400	268690
0	0	0	181370	0	0	0	0	0	0	0	0	0	0	0	0	0	0	0	0	0	0	0	0	0	0	0	0	0	0	0	0	0	0	0	0	0	0	0	0				0	0	1197700	182350	0	711990	0
0	0	0	1148200	0	0	0	963550	0	682350	1182200	905670	244890	0	401690	992720	0	0	0	0	0	0	0	0	8248000	8998300	0	457810	1041900	0	1217700	822480	4065100	19019000	3072700	2256500	717030	0	0	0				24357	0	3951000	1147600	0	1592500	285000
0	0	0	729660	0	0	0	0	1358300	356010	0	510860	0	313380	5064700	4719200	0	0	0	0	0	0	0	977520	568040	409020	0	0	2993000	838890	3590000	2133300	416480	369000	0	0	491750	1610800	0	0				0	0	0	806220	0	199690	0
0	0	0	0	0	0	0	0	0	0	0	0	0	0	0	0	0	0	0	0	0	0	0	0	0	0	0	0	0	0	0	0	0	0	0	0	0	0	475510	0				0	0	0	0	0	0	0
0	0	0	0	0	0	0	0	0	0	0	0	0	404210	0	0	0	0	0	0	0	0	0	0	0	0	0	0	0	0	0	0	0	0	0	0	0	0	0	0				0	0	0	0	0	0	0
1068600	1889900	2982800	2396300	1226700	2049900	973930	1689400	2612000	3203900	2401800	2507100	3327800	1651800	1694000	1895600	575200	1034900	1963600	1697800	1711400	0	1961900	1305300	3473900	3015900	1161600	1714700	1406200	2193200	2135900	2341800	1489600	2940800	2869000	3212500	1394600	1076400	1542500	1466500				159340	211030	7828400	2087800	76179	8747500	537640
0	0	0	0	0	0	0	0	0	0	0	0	0	0	0	523710	0	0	0	0	0	0	0	0	0	0	0	0	0	0	0	0	0	0	0	0	0	0	0	0				0	0	0	0	0	0	0
0	0	0	0	0	0	0	0	0	0	0	0	0	0	0	0	0	0	0	0	0	0	0	0	0	0	0	3614000	0	0	0	0	0	0	0	0	0	0	0	0				0	0	0	0	0	0	0
0	0	0	0	0	0	0	0	0	251480	437840	0	0	0	1400200	943510	0	334280	0	545040	0	0	0	0	0	0	0	0	0	0	0	0	313430	0	0	0	0	0	0	0				0	0	0	0	0	231530	0
0	0	0	0	0	0	0	0	0	0	0	0	0	0	0	632020	0	0	0	0	0	0	0	0	0	0	0	0	0	0	0	0	0	0	0	0	0	0	0	0				0	0	893280	378690	0	953750	136760
1098300	2393900	2135400	2027400	0	1546000	779370	385400	785410	1273800	1300300	937460	2141000	1334000	5843400	1813100	736490	1542500	2424000	3249400	0	0	1918000	1593100	1526200	1435300	1507900	1398700	1208200	2119700	1748600	2672500	1340700	1677500	2359400	1492500	1892700	1353100	575610	1012200				280000	427690	7219900	1502000	47614	5330200	459130
2786200	2474200	4479300	5155000	1791200	2990000	2585600	1345600	2183000	3512200	2355100	2615000	2589600	3455900	3173100	3704500	897770	2138700	2764900	7602100	3309000	0	3227000	2633200	3330800	3734700	3066200	2960600	4789500	4886100	4193300	6156600	2402000	3224600	3759000	2530400	2818600	1641700	1767400	2697200				347020	627010	11293000	5926000	56345	8414700	1295300
0	0	0	0	0	0	0	0	0	0	0	0	0	0	0	0	0	0	0	0	0	0	0	0	0	0	0	0	0	0	0	0	0	0	0	0	595420	160860	0	0				0	0	116720	0	0	95716	0
0	0	275950	319280	0	484260	0	0	0	0	0	340180	449740	338250	300540	252290	0	0	0	323150	0	0	350790	0	0	0	677600	631990	364040	310880	479060	420830	139690	144330	0	0	368700	0	0	0				0	0	418890	524700	0	1280700	0
0	0	0	0	0	711040	0	0	1860600	1555100	0	732380	1267100	1055000	1066200	1885100	0	0	0	0	0	0	531230	0	0	0	0	0	0	1061900	0	704650	988450	615680	0	610050	0	0	0	0				0	66190	357490	297400	0	1242600	0
0	0	0	0	0	151100	0	0	383760	273050	0	0	2139300	1250900	1505100	422810	0	0	0	0	2910300	0	0	0	535370	218080	5776300	5782600	0	405220	452300	0	216770	357990	784260	511640	317850	0	613730	0				0	0	311210	0	1021900	282170	0
0	0	386210	0	1331900	0	1164900	347500	1025800	610610	0	0	7862000	6606300	5086700	1061700	0	709290	0	507390	5892900	1892000	0	0	371500	0	7543400	9591200	700660	828500	0	0	536530	0	963840	525960	992840	288260	4370100	3972400			+	0	0	1694900	0	127050	0	1073800
0	0	0	0	0	0	0	0	0	105640	0	0	0	0	85558	858300	0	0	1074300	1489500	0	0	816320	0	0	0	847140	724080	0	0	262180	452570	0	0	0	0	5569900	0	0	0				0	0	389280	335430	42114	198610	0
3812100	2510700	14154000	8206400	2271700	7333100	3804800	5167500	3431500	5551800	4528900	3412100	19579000	13935000	7096500	13946000	5095600	22905000	8936300	18891000	252940	0	1070400	1982800	1997200	2545800	1599100	2378000	3723900	2796800	5427300	7573200	3495000	2127100	4982300	4073400	5302200	10974000	6371900	2157800			+	369400	383690	53311000	11154000	178280	20738000	3320100
0	9285900	10064000	9552500	0	5580000	3240500	2376200	2705200	3894700	8872400	4943300	14877000	17318000	4372000	5562800	1488400	1608700	0	1033500	5264800	8882600	2147700	2961000	8690400	8871100	5843100	5252200	4903800	5569000	3128300	1278400	3537200	3696500	3050900	2045100	3208700	1083900	1099500	2479400				1422100	2283600	22507000	6249400	2090200	10496000	1406600
0	0	3179100	991150	0	291260	0	0	973930	400700	0	0	519870	0	0	0	0	0	0	0	388880	0	576530	0	2176300	887150	369760	423780	613840	771470	0	407520	326680	272810	0	675310	318000	0	0	0				0	411990	7103600	1262500	63658	947560	0
23922000	22617000	24533000	15530000	5280900	14379000	7865700	6391500	6143000	11553000	15575000	10816000	7305800	7420000	6311000	5903900	4059200	14894000	19026000	21072000	20755000	24612000	13260000	6660400	8669400	5922400	20423000	24962000	11097000	13222000	20587000	31733000	7230200	10625000	11857000	11298000	9296800	10517000	51511000	33502000				3848900	3884900	85950000	14828000	496640	46721000	2764800
920050	10011000	17528000	69205000	1388100	18167000	2557300	10087000	587880	13031000	2848200	22912000	350700	791240	23724000	106660000	0	23370000	0	39428000	0	0	12243000	59232000	8738000	20826000	892680	198220	3659000	3854900	16029000	19896000	10511000	55347000	1345400	5257600	3705000	72619000	566370	0				182370	1374500	59746000	62083000	186300	56071000	2352700
0	0	0	9483900	0	6554200	0	0	0	0	0	0	0	0	22146000	17429000	0	0	0	0	0	0	0	0	0	6378500	13943000	0	0	0	0	0	0	0	0	10215000	0	3642300	0	0				35068	100820	875440	13173000	74204	21783000	1525000
0	0	0	0	0	0	0	0	0	0	0	0	0	0	0	0	0	0	0	0	0	0	0	0	0	0	0	0	0	0	0	0	0	0	0	0	0	99856	0	0				0	0	0	0	0	0	0
0	1176700	0	0	0	240110	0	440650	173820	0	0	0	0	0	0	2999000	0	0	0	0	0	0	0	0	0	0	293610	454550	0	0	0	559610	0	1926100	0	269550	0	260610	0	0				0	143470	0	0	0	1255700	0
124670	0	0	0	0	0	0	0	0	0	0	0	76417	0	284010	0	0	0	0	0	0	0	0	0	0	0	0	0	0	0	0	0	63912	0	95991	0	7208300	129740	0	0				64507	12218	0	0	0	0	0
54424000	91455000	56676000	84596000	34940000	66154000	25750000	20353000	30057000	51940000	21667000	23929000	39962000	51308000	43019000	69027000	20940000	48108000	60905000	90178000	43889000	52491000	41022000	23056000	66646000	47844000	33150000	45611000	39132000	44640000	55250000	66900000	29879000	35754000	43276000	31830000	39711000	36251000	28270000	24343000				5422100	12127000	108490000	92291000	2657400	194680000	9380300
0	0	0	0	0	101230	0	0	0	204880	0	0	0	0	164000	323290	0	0	0	0	0	0	0	0	0	0	0	0	0	184360	169310	109200	0	0	0	0	95904	0	0	0				0	0	0	0	0	291130	0
3878000	4475200	3876800	5823800	1717700	9469700	2652500	3593500	2396400	5373000	3846600	2176200	11186000	13434000	6449100	6947600	0	3828900	8979700	9287300	6299100	0	4373700	2563500	4291700	4278900	10646000	17058000	6251400	5105900	3741500	7174600	2201600	2614000	3223600	2825100	4829900	4078000	11926000	6458700				773700	671470	8760400	7092800	89354	30004000	713190
0	0	505390	1042200	0	1060100	0	0	0	357370	289770	367190	621510	0	2166100	2910600	0	605120	0	0	0	0	610650	0	1304300	584770	959680	834560	141970	656700	787130	709510	270470	0	0	448050	851960	601750	451800	0				0	117170	763030	2714600	0	1918600	108200
11581000	24724000	25213000	26169000	13510000	15281000	11363000	12788000	11149000	11646000	12197000	15247000	12350000	13016000	11546000	21548000	9579000	15718000	9657900	24874000	10273000	2712400	11336000	8855800	11078000	9054600	11566000	10646000	7924900	7949500	19381000	11427000	13392000	8722700	11751000	7787500	19398000	17605000	6312200	4921300				2178300	4122900	85123000	26618000	2357800	51043000	4372200
0	0	0	0	0	0	0	0	0	0	0	0	184200	208210	0	205880	0	0	0	569940	0	0	0	0	0	0	0	0	0	0	0	0	0	0	0	0	0	0	0	0				0	0	197440	181220	0	812270	0
0	0	0	0	0	0	0	0	0	0	0	0	0	0	0	0	0	0	0	0	0	0	0	0	0	0	0	0	0	0	0	0	0	0	0	0	71109	0	0	0				0	0	420780	0	0	211250	0
2772600	1675700	7177500	4490500	0	1527600	0	0	2915300	2225200	2433500	2081800	2263700	1799300	2437300	5202700	2460900	2680400	2523700	3348500	7086500	0	5373100	1261000	10089000	4953900	6114200	7625700	3180300	2049100	3430600	2305900	3776500	1983500	0	3012800	5271800	4513100	5470100	0				529000	784540	22962000	4375600	147220	5031000	0
0	0	0	0	0	0	0	0	0	0	0	0	0	0	0	0	0	0	0	0	0	0	0	0	0	0	0	707380	0	0	0	0	0	0	0	0	0	0	0	0				0	0	0	91449	0	0	0
0	0	0	1052900	0	0	0	0	0	533010	0	0	823340	581640	1071200	0	0	810950	0	0	0	0	976090	0	673630	0	1479100	2212400	0	0	1084300	1144900	719530	0	0	0	0	0	0	0				0	59242	316150	1068200	51674	386770	157370
0	0	0	0	0	0	0	0	0	0	0	0	0	0	0	0	0	0	0	0	0	0	0	0	0	0	0	0	0	0	0	1108500	0	0	0	0	0	0	0	0				0	0	1002200	566450	0	319720	0
3327500	7486500	2662100	5935100	2315000	5728000	6428100	1398800	3926600	3123300	1718200	2443400	10120000	6242100	6277700	10091000	0	1768700	0	5128900	3731100	0	2826000	1505000	9255900	4696000	3406500	4701200	3327600	5682500	5020000	4263500	1760000	2441000	5437000	5652800	4131800	2227600	706830	2891900				142260	289070	19186000	7816900	95630	27843000	1026200
0	0	0	0	0	0	0	0	0	0	0	0	0	0	0	0	0	0	0	0	0	0	0	0	0	0	0	0	0	0	0	0	0	0	0	0	0	326160	0	0				0	0	0	26807	0	0	0
0	0	720050	352910	0	1206900	0	436900	536160	341050	0	0	285410	0	585240	413900	0	1751700	435720	1063900	1442600	0	459670	0	482700	392090	0	0	0	289940	442410	481340	802900	316950	0	571590	421990	880920	2152600	675780				36523	0	3443200	312400	0	2545300	0
4557200	4112500	13225000	15429000	5089600	16884000	4876000	3690600	8470700	12752000	3898700	3666400	3545400	3740500	12043000	19083000	5171400	10021000	5166900	17516000	1240000	0	4713400	3196600	6806100	5913900	3923400	4472200	4477400	6893400	6175200	8564200	10888000	10732000	7715000	6532500	11189000	10202000	5955500	2529100				523260	879600	31216000	14699000	896050	45334000	1326100
0	1811900	771670	2254700	0	0	606890	0	0	981720	914330	958130	0	0	0	810050	0	562530	2236000	892160	902140	0	380620	0	0	0	1772100	1585900	0	599580	0	0	0	185160	0	2082700	0	478690	1145500	0				158950	478570	1158000	1034400	66922	599880	590370
2332200	1916200	5623500	5318300	3959700	4245300	5458300	2917600	1964900	1575100	3287400	2739400	4941700	5550600	5389500	10899000	1439900	10523000	2894100	5606200	2008400	0	2544500	1294200	2917000	2976400	2763500	2746300	4282700	3794500	3022300	4582100	2446900	2671500	4842600	3596600	3093400	9450500	98579000	8253700				288960	313770	18247000	9037400	327450	8789900	2737900
26219000	54771000	92019000	89068000	32659000	71839000	29613000	40686000	32733000	49073000	67248000	83019000	49584000	59985000	64092000	112300000	37008000	77678000	45088000	61334000	7021800	1594800	55898000	48180000	51335000	57596000	62882000	62407000	78434000	81305000	42182000	45765000	39035000	62238000	43890000	48120000	67273000	73168000	51649000	39804000				4030900	7082700	250320000	116370000	4736900	181630000	14036000
0	0	0	0	0	0	0	0	0	0	0	0	0	0	0	0	0	0	0	0	0	0	0	0	0	0	0	0	0	0	0	0	40117	0	0	0	0	0	0	0				0	0	0	0	0	0	0
0	0	2064500	2534900	0	1232200	3533300	3847500	1278100	2095200	2195900	2116200	2753200	2595000	1972200	2678900	0	1032600	2514500	2290700	948270	0	1577400	1641700	1520200	1348000	1909900	2684000	1626000	1488800	1434400	1696700	1443800	1872000	1478200	1923800	2358300	2102900	3393600	2278400				63972	17712	10272000	2698300	0	4619400	273630
24001000	29590000	20820000	20294000	6113400	11895000	12008000	6721600	12789000	20779000	5996200	8236500	10592000	10293000	12142000	18898000	11640000	15860000	10482000	19323000	27563000	28418000	22035000	10108000	9005300	7424100	13615000	17408000	8675900	10130000	20696000	19891000	12249000	9779700	15816000	15235000	17421000	11977000	3906200	9548100				3772800	7060800	49695000	17442000	1041000	38191000	4186000
0	0	0	0	0	5659700	1904200	4706800	0	3245500	0	483650	0	0	0	2458700	0	0	1967200	1894000	0	0	0	2783300	0	1263700	0	0	0	642520	825650	935360	400710	9698400	0	820780	261440	1137600	0	0				114930	250490	0	59313	179700	16827000	959910
0	0	0	0	0	0	0	0	0	0	0	0	0	0	0	0	0	0	0	0	0	0	0	0	0	0	0	0	0	808220000	0	0	0	0	0	0	0	0	0	0			+	149570000	81470000	2106900000	1085000000	169250000	664010000	158090000
0	0	0	753060	0	0	5102000	1271900	5237100	1272500	0	0	0	497210	671260	0	2749100	0	0	0	0	0	0	0	0	0	0	0	0	0	0	0	1380600	0	0	0	789370	1607200	0	0				0	0	661180	1030900	0	365510	2509500
0	0	0	0	0	0	0	0	0	0	0	0	0	0	0	0	0	0	0	0	0	0	0	0	0	0	0	0	0	0	0	41654	0	0	0	0	0	0	0	0				0	0	47092	38986	0	112380	43913
0	0	0	0	0	0	0	0	0	0	0	0	0	0	0	0	0	0	0	399770	0	0	0	0	0	0	0	0	0	0	0	0	0	0	0	0	0	0	0	0				0	0	98524	0	0	122900	0
0	0	0	0	0	0	0	0	0	0	0	0	181460	0	274490	287030	0	0	0	0	0	0	0	0	0	127730	0	0	0	0	0	0	0	0	328670	658180	0	0	255630	0				0	0	440670	94524	0	225810	172650
12736000	14702000	11792000	9041400	4046500	9788000	11378000	7637000	8571700	12136000	3568000	5466500	7358800	6958900	12555000	13007000	9656200	12847000	4879500	12365000	4451300	0	10222000	6067300	13136000	8070700	7178600	8014100	6901600	6616300	13781000	9945400	10292000	7401400	33390000	19760000	8965800	10652000	3299000	3442800				1833800	2358900	35958000	8952500	204820	27898000	3154000
1236300	1610400	2499900	1403900	1458600	2450100	1223000	1459500	694390	1493600	1402900	2434800	3353100	3461700	962060	1203200	0	863110	1741800	2481500	969990	0	1683000	969480	780780	817480	825590	1398800	1826600	1728200	1576500	1987900	835850	1344800	613430	735740	900890	768940	891320	1748200				186430	237570	8975800	1442300	340660	8014300	487240
0	0	683560	730690	0	1405000	0	0	894190	1292400	1545900	0	941290	1539000	970010	1891100	0	0	0	747560	0	0	1852500	0	1240600	668400	1309900	1257400	1846900	1134700	0	0	770980	0	0	0	704750	0	985990	0				204710	33364	1815000	958220	57453	5118500	189060
4889700	2596800	27587000	23123000	2555200	7039200	8031300	4291600	4107400	2511400	3728900	3054400	35129000	39020000	13155000	17004000	3293600	8486300	2386300	11244000	958590	0	6978100	2081800	9387600	3422500	11052000	11157000	4788000	3676800	4748600	4036800	3277700	1834100	3505800	4064100	10797000	11361000	5005500	4158400				1007600	479810	68480000	18787000	223400	18801000	5594800
15061000	10982000	13123000	17519000	9485000	13117000	8114600	5179300	12009000	10818000	7636300	9693400	10666000	11551000	11157000	12781000	5949400	7576300	6229900	8045700	13403000	4756600	6160600	2759600	16701000	10852000	21534000	19442000	14029000	17641000	7025900	8447600	9179300	11793000	15900000	11430000	11519000	6568800	7715500	6623000				1385200	1601700	41951000	17039000	1078400	45034000	2155200
0	0	0	0	0	0	0	0	0	0	0	0	0	0	0	0	0	0	0	0	0	0	0	0	0	0	0	35353	0	0	0	0	0	0	0	0	0	0	0	0				0	0	0	0	0	0	0
14879000	17755000	14738000	10818000	6977900	8342000	11124000	5393500	6698400	8554200	4118300	5033000	15067000	8708100	10282000	12510000	3953400	6218800	6136500	8663800	26338000	34253000	16658000	6141500	15360000	8759100	14083000	16943000	12098000	12207000	13628000	15800000	6136200	6143100	15068000	11571000	9278300	6030300	7848500	9620600				2221800	2145700	46985000	9977800	735600	27748000	2262000
0	0	0	0	0	0	0	0	0	0	0	0	0	0	0	146420	0	0	0	0	0	0	0	0	0	0	0	0	0	0	0	0	0	0	0	0	0	0	0	0				0	0	252130	46722	0	216620	0
0	0	0	0	0	0	0	0	104740	0	0	0	159600	95544	181410	77388	0	274600	0	0	0	0	0	0	0	0	0	0	0	0	0	0	188930	100570	0	0	137450	113110	142050	0				27358	0	1141200	17704	17517	428420	55228
0	0	0	0	0	0	0	0	0	0	0	0	0	0	0	0	0	0	0	714430	0	0	0	0	0	0	0	0	0	0	0	0	0	0	0	0	0	0	0	0				0	87425	0	0	0	1009600	0
0	0	629060	597760	0	0	0	0	0	0	0	0	0	0	0	194500	0	0	0	0	0	0	0	0	0	0	0	0	0	0	0	0	0	0	0	0	0	0	0	0			+	38531	93222	899340	792590	0	1625200	0
0	0	267710	0	0	321000	0	0	0	244910	0	0	731480	557820	337300	347540	0	0	224960	132990	436000	0	433280	0	408830	238070	373600	496600	192700	210660	250700	302390	0	252500	0	285870	154520	0	1122200	0				29085	92376	1640400	181610	0	1533100	0
0	0	0	0	0	659270	704320	162670	1478500	154100	2506300	0	0	0	87560	0	0	0	0	0	0	0	0	0	208820	103790	0	122440	4701500	9418900	0	0	824550	361630	631410	2038300	1191000	596760	0	0				0	0	0	0	10169	2066600	187120
39275000	37259000	18209000	15987000	4582600	13590000	8039400	6870500	8847100	20007000	4305200	10132000	11195000	13054000	21834000	52268000	2925800	5269500	12310000	15941000	6408900	0	19527000	15158000	15184000	14365000	23007000	36374000	22180000	24009000	5498200	13281000	8492800	15541000	7661600	9631000	9825100	5211000	26380000	9810400				5242700	7836800	58026000	14640000	212530	45802000	3367700
9063000	18379000	6893100	5215100	16348000	4489000	40942000	8467500	48029000	17803000	20381000	11361000	5469000	9126200	7463000	4045600	22617000	4984600	11527000	4164500	1831000	0	2709100	270830	2115800	0	2604500	1398200	2820100	608770	7601100	2877300	13381000	3262000	7723400	3949600	4341400	10226000	7368300	3977100				1246800	1802800	14490000	7954200	1916300	4315900	25039000
0	1139100	516460	606660	651630	836480	1038700	1147400	651380	353190	812180	767800	419130	295610	1240100	739710	0	2066500	0	549770	794650	0	263000	0	237360	192490	321460	261960	381180	434270	806020	212130	984880	244370	711530	586110	1332500	3280600	418460	0				0	147010	3313200	910180	41071	2094300	467160
0	0	1117700	526870	0	923240	0	0	0	0	0	0	1143300	698820	4236400	2287400	0	2275400	0	0	0	0	1076900	0	842980	1144300	0	0	0	0	0	0	0	721770	0	0	1593600	1171600	0	0				0	0	8227500	501080	0	1443400	702900
1683300	905950	2029200	1311200	0	2596300	1614300	548790	2008400	2276400	1691600	1343500	1156700	889420	3031200	1393800	0	1090200	431160	2539700	0	0	6530900	2550300	1490900	2153200	4668600	5458500	1730200	2436300	737920	1749400	1004600	955170	582940	673860	1570100	777800	1708600	2062500				151050	49570	6877300	1460700	190230	9469400	428200
0	0	441680	263060	0	0	0	0	0	0	0	0	335450	318970	0	0	0	179680	0	118320	0	0	0	0	0	0	0	0	0	0	0	0	171800	139940	0	0	0	0	299890	0				0	0	1213400	314480	0	0	0
19866000	26120000	52713000	52712000	23723000	57665000	13313000	15107000	34282000	36476000	23364000	19221000	57358000	59343000	35225000	58740000	11149000	20267000	17750000	30239000	22809000	10901000	42121000	19365000	64172000	38077000	36420000	42922000	44839000	46678000	44535000	35750000	40092000	52664000	54903000	51915000	39024000	21864000	20414000	22846000				4410200	4411200	160180000	49977000	2976700	183630000	7678700
0	0	0	0	0	0	0	0	0	0	0	0	0	0	4080200	2644300	0	0	0	0	0	0	0	0	0	0	0	0	0	0	0	0	0	0	0	0	0	0	0	0				0	0	0	664740	0	0	0
0	0	205510	512820	0	176570	2753100	667320	1486600	1433900	0	137970	0	0	218560	0	0	0	0	0	0	0	0	0	0	0	0	0	0	0	0	0	0	0	0	0	126350	0	0	0				0	0	294420	516350	0	347760	1024000
0	0	0	152430	0	110680	464980	0	1181500	0	0	230040	318630	1900000	2952300	1035600	0	0	0	0	0	0	377610	556510	0	239380	0	0	1627800	461950	2384800	386650	836360	837380	0	118380	556260	1600100	0	0				0	0	166300	185070	0	467490	222670
0	0	0	0	0	0	0	0	0	0	0	0	0	0	0	0	0	0	0	0	0	0	0	0	0	0	0	11114000	0	0	0	0	0	0	0	0	0	0	0	0				0	0	0	134990	0	0	0
0	0	0	0	0	0	0	0	0	0	0	0	0	0	0	0	0	0	0	0	0	0	0	0	0	0	0	0	0	0	0	0	0	0	0	201630	0	0	0	0				0	28388	0	0	0	531590	10155
0	0	0	0	0	0	0	0	0	0	87322	0	55070	75668	0	0	0	141100	79809	74759	168170	0	0	0	95799	0	0	0	58622	95676	0	89883	0	77035	0	0	64503	95329	4848200	310230				0	0	686140	162350	0	245770	0
1854000	0	943830	769710	0	724730	0	0	1367300	467600	0	0	1506300	0	2563100	3416300	2141300	961010	0	0	0	0	0	0	1025500	0	0	623550	706210	0	1873300	632060	0	0	0	1646400	1960600	658740	2230000	0				356640	59934	1103700	441690	37943	815650	64244
0	0	88230	61121	0	0	0	0	0	0	0	0	0	0	0	0	0	0	0	0	0	0	0	0	0	0	0	93996	0	0	0	0	0	0	0	0	0	0	1300600	0				0	0	528410	80136	0	172000	0
0	0	0	0	0	0	0	0	0	0	0	0	0	0	0	0	0	0	0	0	0	0	0	0	0	0	0	0	0	0	0	0	0	0	0	0	94147	0	0	0				0	0	193090	0	0	0	27009
0	0	0	0	0	0	0	0	0	0	0	0	0	0	0	0	0	0	0	0	0	0	0	0	0	0	0	0	0	0	0	0	0	0	0	0	421290	0	0	0				0	11919	0	0	0	0	0
0	0	1563400	0	0	313620	0	469080	522700	286160	331420	0	414690	0	381640	406240	1228900	355420	0	0	0	0	303640	0	210680	303390	0	0	0	158230	0	0	937780	363160	399880	454370	567940	405800	0	0				0	0	1851800	94357	0	1846200	44783
0	0	522210	528850	0	634540	0	0	286690	237960	99964	0	485520	371900	524930	768470	0	476600	0	264800	437300	0	493760	0	276300	0	338590	298610	256880	456620	0	353220	305200	0	382310	0	291680	0	149480	302750				26941	0	3648900	246500	0	2346200	0
0	0	0	0	0	0	0	0	0	0	0	0	0	0	0	0	0	0	0	0	0	0	0	0	0	0	0	0	0	0	0	0	0	0	0	35606	0	0	0	0				0	0	0	0	0	87829	0
35300000	58256000	186130000	105710000	24079000	26549000	123240000	51545000	151220000	77453000	39365000	24288000	31561000	26832000	127140000	95644000	99532000	220700000	15652000	73578000	9389400	2671700	13933000	5097600	110130000	60709000	10070000	11840000	21326000	32081000	87982000	54342000	70512000	9775900	32977000	26944000	102820000	116450000	17732000	9909700				5807700	8488500	583630000	97351000	3134900	72893000	44095000
1553900	1271700	4385600	3109700	0	2465100	0	1280000	1630100	3759100	0	0	3601000	2578500	2843200	4585300	0	811380	1110200	2108600	998640	0	3897500	971320	4177300	2952800	1922000	1633600	2617900	3561400	1408700	2502700	2561200	2813500	1575400	1593600	1893900	887870	1123100	2152100				248630	87611	13599000	2627000	46129	9332300	81761
0	0	0	0	5108300	1836000	0	0	22877000	29486000	974420	651120	55936000	54424000	472680	2138300	453100	249040	6370600	2105200	1123600	0	0	0	8376100	1438600	35829000	80318000	9384200	3776400	1869100	36801000	121080	0	329620	736300	12834000	7419200	17877000	8999900				0	0	0	223840	507470	6659700	474840
0	0	0	0	3228200	0	976170	0	1006800	1286300	0	0	661080	398750	1151600	0	0	0	0	0	0	0	0	0	0	0	0	0	0	0	0	0	0	0	0	594790	2471600	917790	577900	3115900			+	0	0	0	0	220510	0	128480
0	0	0	0	0	0	0	0	0	0	0	0	0	0	0	0	0	0	0	0	0	0	0	0	0	0	0	0	0	0	0	277910	0	0	0	0	0	0	0	0				0	87616	184430	189160	0	246580	21992
11525000	24755000	12272000	9605200	5338200	6737400	6889400	9651400	6758800	8618500	7726000	14705000	3114100	3810200	5827600	7718600	7089400	17629000	7308400	17729000	6862100	2116500	7939000	4857000	5077200	5119900	5175100	4737500	10648000	13880000	11871000	8717900	8135700	2497800	10501000	9713800	14099000	13207000	5428600	3187100				2096200	5465700	41099000	8762000	752910	19969000	2249300
87526000	9519100	4603100	6494500	10477000	50163000	95744000	198790000	6797900	144220000	51739000	234300000	4326100	597980	3849300	176850000	3050200	16890000	39713000	81236000	47982000	4787400	11129000	86130000	8322900	53012000	5188500	23103000	4002900	7543600	30220000	60471000	10827000	143890000	4177400	14485000	16482000	51612000	1903900	3361800			+	7555000	841480	14958000	11789000	2008900	122820000	56844000
4187100	8462800	15370000	15125000	5222100	12119000	4310300	3833700	7217900	10514000	9446800	7393500	11169000	9910200	9629300	12472000	3790900	9052300	5003800	11193000	7636200	13088000	14555000	6928400	7726100	8532700	7932700	8829100	11576000	15994000	9413500	18251000	6969500	8105100	7574900	4011200	10221000	6738700	4597000	4215600				760450	1347900	50293000	14725000	686360	44092000	2133900
0	0	223960	0	0	0	0	0	0	0	0	0	0	0	0	0	0	0	0	0	0	0	0	0	0	0	0	0	0	0	0	0	0	0	0	0	0	0	0	0				0	0	1015500	0	0	187380	0
0	0	0	0	0	0	0	0	0	0	0	0	0	0	0	0	0	0	0	1224700	949250	0	0	0	0	0	1363200	1442200	530440	493050	0	0	0	0	0	0	0	0	0	0				0	0	0	313770	0	578030	0
19594000	24906000	16546000	24232000	10478000	19710000	5189400	7946600	6939600	20721000	5907100	8065100	35153000	35021000	16327000	53659000	4743200	7991400	10830000	16008000	7730400	5583200	39917000	37444000	7267200	9596600	9164000	14541000	10638000	16871000	32392000	44280000	8678500	11841000	10603000	9866100	24371000	15406000	7988600	7383000				3098700	5277700	56050000	33667000	1330400	63155000	2357300
0	0	0	0	0	0	0	0	0	0	0	0	0	0	0	0	0	0	0	0	0	0	0	0	0	0	0	4365500	0	0	0	0	0	0	0	0	0	0	0	0				0	0	0	0	0	174930	0
0	0	0	0	0	0	0	0	0	0	0	0	0	0	0	0	0	0	0	0	0	0	0	0	250210	0	0	0	0	0	0	0	0	0	0	0	0	0	0	0				0	0	0	0	0	0	0
1712800	4150900	11963000	9780500	2780500	7863000	1880500	4931600	8286600	12194000	2145100	2577400	8223900	6384900	8917100	15617000	4866800	11587000	16288000	26206000	520330	0	3189500	1131700	3083000	5420300	1391500	1842400	3628500	7120500	3277400	2682000	8150300	1675900	4316700	4293000	4000700	13257000	930970	1858000				296680	947570	19433000	7465600	256530	21589000	1317300
0	0	0	0	0	421170	0	0	0	0	0	0	0	0	0	0	0	0	0	0	0	0	0	0	0	0	0	0	0	0	0	0	0	0	0	0	0	0	0	0				0	0	0	0	60348	977730	0
0	635830	5863500	4412200	0	1183400	0	478430	554750	927400	765850	533390	1056900	606200	1287500	1815000	1590600	1192700	519280	771140	2418100	0	1310600	660830	4597100	1538100	4169700	4666100	646910	1500200	415660	506500	757360	559000	554920	449790	2069600	978600	2335400	549680				39934	121430	18525000	3277600	17551	4193700	282530
671190	2246700	809160	844940	0	689210	0	0	610640	1093600	0	0	0	0	362650	951930	0	401150	956830	391720	0	0	324820	0	342990	446800	0	0	256020	453060	0	0	249030	0	410930	615500	976440	829790	0	0				160270	367110	3210300	1012500	0	2451000	0
0	0	335150	0	0	202660	0	0	0	0	0	0	0	0	0	0	0	2502000	0	3908200	0	0	0	0	0	0	0	0	0	0	823280	692980	0	0	0	0	0	407610	0	0				32247	0	1358000	0	0	123930	0
0	0	0	0	0	0	0	0	0	0	0	0	0	0	0	85972	0	0	0	0	0	0	0	0	0	0	2711000	10645000	0	0	0	0	192160	133350	0	0	205130	0	0	0				0	0	0	0	0	0	0
0	0	0	0	0	0	225600	0	0	0	0	0	0	0	514010	0	0	0	0	0	0	0	0	0	0	0	0	187700	0	0	0	0	0	0	0	0	0	0	0	0				0	0	761260	87852	0	395060	143250
0	0	1344100	0	0	604110	0	0	0	769350	0	0	2489300	2198600	798920	0	0	0	0	349770	0	0	1543000	0	0	200630	0	326290	0	962950	0	0	152700	0	0	883140	0	0	0	0				0	231220	6326800	356800	167020	862360	777060
0	0	0	0	0	0	0	0	0	0	0	0	0	0	0	389170	0	0	0	0	0	0	0	0	0	0	0	0	0	0	0	0	0	0	0	0	0	0	0	0				0	0	317920	0	0	0	0
2243100	3294800	4563300	6352200	0	5221800	1954900	3069900	1045300	1593000	2596700	4544700	4714800	6430000	1350300	1778800	0	3804300	2240600	7635600	961970	0	1789500	2321400	1051300	1559200	726050	1517300	1604300	2119900	1722700	2181900	1974200	1627100	375570	1653900	2423800	2817400	3982600	1844800				191050	253850	15749000	7048000	26908	17856000	865620
0	0	228230	0	0	230040	0	0	0	0	0	0	245160	415140	0	0	0	0	0	152750	0	0	0	0	0	141850	0	260770	0	488550	149510	179670	0	81351	0	0	104790	0	2648100	0				0	0	1221100	120460	0	704190	0
4095600	4398300	8617100	7164600	1846700	4436200	3212700	3836000	4642700	4717300	4289000	3475500	11293000	8525200	11058000	11825000	2423300	4590000	2957900	4268200	11061000	16269000	11624000	5158100	7392900	4869500	11990000	11826000	7361200	8553300	6018600	5305300	5010400	5484000	6364700	3772100	8483200	4086000	2243500	3334300				549550	695040	24898000	6349200	174040	13197000	863320
0	0	220970	266150	0	69409	0	0	221480	167470	0	0	0	0	178200	0	0	0	0	0	0	0	147340	0	177190	123960	0	186500	139800	135900	0	0	0	0	0	0	142470	0	173070	0				0	0	1130300	279370	0	363140	0
0	0	0	0	0	1849500	0	991380	0	0	0	657610	1005500	1278800	1111100	3393200	0	0	2040400	4150200	0	0	518280	0	639470	1157000	384020	434560	1100400	1460400	510840	1037000	1123800	3526800	0	0	723010	0	4601900	1959400				0	0	159550	53339	39846	6693400	0
0	0	0	0	0	0	0	0	0	0	0	0	0	0	0	0	0	0	0	159980	0	0	0	0	0	0	0	0	0	0	0	0	0	0	0	0	0	0	0	0				0	0	0	118120	0	362740	95570
905270	412300	691060	838770	0	349130	0	0	515370	791810	0	382650	1271600	814240	0	360640	0	456020	0	0	1314600	0	853340	0	988190	0	1679600	2262100	0	0	0	0	0	447070	444720	312690	359770	306820	0	0				113720	38179	2656900	826170	0	1746300	167330
0	0	0	0	0	0	0	0	0	0	0	0	0	0	0	0	0	0	0	0	0	0	0	0	0	0	0	0	0	0	0	0	767240	1439100	0	0	0	0	0	0				0	0	0	0	0	0	0
0	0	0	178560	0	859870	0	0	712400	504250	0	0	3631500	3072300	413070	0	0	388670	0	0	704240	0	0	0	360960	208250	866170	4023900	575980	603640	0	0	0	0	0	0	0	0	0	0				0	0	1038700	105760	0	2493000	0
0	0	399570	507210	0	0	0	798010	348080	483990	0	0	850250	1130500	369230	612150	0	1733900	0	684650	0	0	260900	0	291200	295490	445820	380570	357880	277340	602800	651810	0	408510	389510	368160	212730	379200	0	0				121880	0	677310	159460	93339	172620	263560
0	0	511550	1126000	0	1330300	0	0	0	722180	0	0	0	0	0	0	0	0	1003000	942130	0	0	318580	0	0	397920	0	1115700	1103400	1122100	0	457940	0	607240	0	0	696010	558600	659100	0				0	37352	1796200	1095000	0	4254100	0
0	494350	190960	240740	0	684200	595460	948660	601380	185560	276330	170920	117330	0	1359200	994230	6164300	1127400	178000	0	0	0	658740	0	107130	110500	176070	222500	272320	289030	511250	264620	726000	319730	533720	547630	941550	877480	1060700	356360				41120	74032	548290	157340	0	2239200	87990
800800	586220	7017800	2424100	551120	1309100	0	457550	2203600	2470900	878040	1173600	2421600	1003400	4862700	4666400	468860	1157400	532800	679790	1224700	0	1246800	666080	2172300	2901600	4406300	4843500	5698000	4146800	492010	577920	1084200	1119000	0	659370	1017500	1110300	4150600	1865200				288880	75178	18469000	3289200	68081	5924700	171320
167170000	231170000	205800000	170590000	85319000	120070000	103800000	94936000	155720000	132380000	76752000	49843000	94895000	86712000	112090000	108640000	67026000	78225000	84227000	97439000	166250000	84165000	218540000	77237000	139800000	73976000	183400000	161880000	106340000	96776000	92821000	102830000	88422000	48308000	95110000	67905000	151340000	115920000	154210000	64223000				26875000	35003000	645830000	207700000	7268400	219420000	54894000
1294300	4289000	18871000	33311000	4359100	6376600	2727100	3773500	5762100	7990200	1157600	1688600	7483400	6174800	20962000	19916000	22086000	8421300	11593000	9844600	1707500	0	6806700	2572900	5409500	13525000	2651700	2143200	4819700	6105600	5875900	7642200	7211100	6683100	2890900	4657800	20806000	21097000	1887600	0				140090	404070	11975000	33684000	381760	23019000	1614000
22955000	18808000	24543000	28190000	17000000	21311000	29577000	14003000	15670000	18273000	18101000	16818000	24502000	16768000	18943000	22099000	10942000	17806000	18176000	21745000	22485000	12970000	26366000	18986000	30216000	30176000	23827000	22026000	22462000	29013000	25466000	30018000	13727000	23629000	25216000	22851000	29590000	15357000	25222000	17563000				3985000	2372100	73541000	26016000	1741800	51481000	9861200
0	0	0	0	0	0	0	0	0	0	0	0	0	0	0	0	0	0	0	0	0	0	0	0	440000	0	0	0	0	0	0	0	921290	0	0	0	0	0	0	0				0	0	0	0	0	0	0
0	0	0	0	0	0	0	0	0	0	0	0	0	0	0	0	0	0	0	0	0	0	0	0	0	0	0	158420	0	0	0	0	0	0	0	0	0	0	0	0				0	0	36354	0	0	96562	0
938860	0	1334300	347580	0	333070	548900	504390	494260	1187900	1267100	896490	3814500	4632000	159730	330790	0	880900	669440	2202700	0	0	0	0	236790	373630	0	683220	0	234850	0	0	389020	448070	0	337850	318920	712590	8412100	572490				74779	82563	4504000	631940	12464	2629900	349790
0	0	0	0	0	0	0	0	0	0	0	0	0	0	0	0	0	0	0	0	0	0	0	0	0	0	0	0	0	0	0	0	0	0	0	3379400	0	0	0	0				26529	0	1192100	61325	0	323260	82409
0	3440700	3106600	0	0	0	0	0	0	0	6616800	845790	4912600	3748700	8023500	11863000	0	3133900	0	5091800	10612000	0	6577800	0	0	0	8134500	11083000	5431700	6433900	0	5535100	2915800	2919000	1158300	10956000	3082900	4322800	20972000	6782400				834550	1658100	18740000	4706800	0	577470	4386500
0	0	24912	0	0	0	0	0	0	0	0	0	0	0	0	0	0	0	0	0	0	0	0	0	0	0	0	0	0	0	0	58749	0	0	0	0	0	0	338850	0				0	0	148830	18253	0	0	0
0	0	118030	0	0	106440	0	0	0	0	0	0	147240	216380	0	0	0	0	0	0	0	0	221660	0	0	0	0	414000	0	184190	0	124580	0	0	0	0	0	0	0	0				0	0	311680	0	0	219280	0
869050	1035000	2126600	5425100	3063400	11603000	1799100	1976100	1379200	2538300	1432100	2781600	9138800	11563000	3752900	5104600	1284500	1770100	522880	840390	577360	0	807320	1014700	2761700	3247900	5531600	8436700	4693600	3585100	6279000	9530600	1347800	2361500	2322100	776770	1786900	1486500	1955000	1212200				153360	203080	11474000	6226100	713110	30624000	860780
0	0	163690	0	0	0	0	0	0	0	0	0	0	0	0	0	0	167460	0	0	0	0	0	0	133570	0	0	124950	0	0	0	0	0	0	0	0	0	0	1224300	209790				0	0	739620	51852	0	207990	26741
0	0	270320	353700	0	0	0	0	0	0	0	0	0	0	263420	0	0	196950	0	194400	0	0	234320	0	0	0	192180	0	0	0	0	158080	0	0	0	0	0	0	0	0				0	0	724750	584090	0	252320	103380
7295400	11481000	11500000	15040000	2294900	10242000	4001900	2901800	2820500	3403500	3376600	2746800	19993000	18671000	13445000	9574200	1815000	3851200	4116100	10063000	8175000	0	3738100	2313200	6929900	4953400	7380700	8635200	6755600	7044300	6751000	9605000	3234200	5673200	6133500	5046000	5142500	2912600	14492000	9848800				1051200	1435500	33886000	18826000	736910	21008000	1361400
0	0	407770	0	0	486980	0	0	0	0	0	0	167970	0	0	0	0	440290	0	0	0	0	294130	0	0	0	0	0	0	0	0	0	1193000	309220	0	0	332200	1153800	0	0				0	50058	1589900	259810	34823	1896500	46490
13123000	23226000	14831000	12285000	11679000	27354000	5681600	5882400	14497000	16044000	7796500	6242200	14077000	15975000	31196000	66690000	5940900	12460000	6938200	23508000	4168100	0	5368600	3418600	22067000	10174000	12305000	13594000	11856000	16142000	26420000	23108000	18260000	13788000	31587000	21423000	15471000	11086000	8894900	5334400				2047700	3403100	50016000	12762000	1323800	84857000	3243100
557320	717940	380490	571360	0	641470	908130	279710	1192000	374050	4368800	645860	1082700	756480	978080	724620	884100	662250	0	428200	544300	0	449020	0	308490	238610	0	374100	436410	488980	980440	306810	1421800	382330	556940	795210	832360	686620	1249600	0				63123	133840	916230	260240	35480	2541800	328440
26663000	21523000	56711000	64055000	22436000	50169000	25531000	20548000	26919000	47839000	38404000	42813000	65914000	53100000	61386000	102710000	14515000	25918000	34395000	47572000	41862000	17373000	40026000	22791000	59771000	45787000	34504000	34000000	48543000	46233000	81197000	74055000	34572000	46768000	47340000	44097000	35038000	26167000	34658000	32654000				6771800	8141100	164400000	58782000	3505800	155380000	11816000
0	0	1249600	4241200	0	3291200	0	450360	4229600	16032000	0	414100	390520	649300	0	288140	0	0	396570	495080	0	0	712420	2758900	499420	920020	798790	1691500	1688900	1675800	1205300	3019800	591030	660280	0	0	1619600	380300	2442800	0				0	804940	3015600	4803900	49026	10293000	43918
0	0	1674900	1052600	0	859250	0	0	0	0	1177200	1060300	1410600	0	0	870680	0	0	830630	417880	1425200	0	1093000	0	1448900	1119600	1508000	654770	791770	505350	0	0	666670	405520	0	0	1153300	0	529920	0				0	253750	1843600	951680	48454	849460	0
0	0	152770	0	0	0	0	0	0	0	0	0	0	0	0	0	0	0	0	217730	0	0	0	0	0	0	0	0	0	0	0	170550	116970	0	0	0	0	0	2837100	402400				0	0	1214100	49108	0	190670	0
0	0	0	0	0	0	0	0	0	0	0	0	0	0	0	0	0	0	0	0	0	0	0	0	0	0	0	0	0	0	0	0	0	0	0	0	0	0	55235	0				0	0	0	0	0	0	0
0	0	0	0	0	0	0	0	0	0	0	0	0	0	147940	0	0	338010	0	204850	0	0	0	0	0	0	0	0	0	0	0	218620	0	0	0	0	0	185970	0	0				0	0	259090	0	0	0	0
0	1055000	2908300	1097700	837970	1908200	933990	1389000	1542500	1426100	1285400	1243300	299230	569320	896640	745650	0	792470	6203500	3377700	451180	0	0	0	1091000	1133000	1937200	2538000	1537200	1319800	1237400	1353100	567360	1627900	1311600	721480	2439500	1543900	7243800	3256000				133210	152580	12485000	1010500	89067	7533600	198750
0	0	0	0	0	0	0	0	0	0	0	0	0	0	0	0	0	0	0	0	0	0	0	0	0	0	0	0	0	0	0	0	0	0	0	0	0	0	78235	0				0	0	139690	0	0	0	0
0	0	0	0	0	0	0	0	0	0	0	0	0	0	0	129220	0	0	0	0	0	0	0	0	0	0	0	0	0	0	0	0	0	0	0	0	0	0	0	0				0	0	1760500	0	0	262620	0
506990	2993800	3347800	6088500	0	4482800	1648300	1972600	1490100	3111600	1354000	1203600	3000900	3192500	1727500	2048500	0	1725900	1109100	2569400	918730	0	3731000	1184800	1450700	1475000	1502300	1227900	889890	872090	1354200	1907400	823610	1953300	1365700	1152200	2236900	3183300	3534900	1122900				78529	645150	7561500	3819100	69824	10884000	824090
0	0	0	0	0	0	0	0	0	0	0	0	0	0	0	292210	0	0	0	0	0	0	0	0	0	0	0	0	0	0	0	0	0	0	0	0	0	0	0	0				0	0	214050	0	0	0	0
0	0	0	0	0	0	0	0	0	0	0	0	0	0	0	0	0	0	0	0	0	0	0	0	0	0	0	0	0	496290	0	0	0	0	0	0	0	0	0	0				0	0	0	30263	0	454760	0
0	0	5565600	8355500	11407000	23879000	844460	1690200	1437200	3188900	1070600	1674400	9263100	11118000	5300400	4068800	596650	1746300	1563400	2060900	548620	0	4770300	2126400	1814500	1707600	19333000	20868000	2026100	1710800	16197000	37731000	1383700	3564900	556560	1085100	1468800	1317900	642140	0				21546	0	25254000	8963300	2312300	62801000	273590
1540500	1099000	1316600	260830	0	668270	0	0	354100	346910	0	0	0	159060	420020	661120	0	959470	0	258140	0	0	0	0	311160	290560	0	209230	497140	771230	0	363600	268780	355050	0	0	403220	243870	884400	460060				310920	345750	5206600	259200	0	2293300	0
0	0	0	0	0	0	0	0	0	0	0	0	0	0	0	0	0	0	0	0	0	0	0	0	0	0	0	0	0	14018000	0	0	0	0	0	0	0	0	0	0				9365800	257700	13072000	5454800	2652400	4690800	1556500
1182700	753000	1726500	1211200	0	1196100	534860	0	1241700	738000	785090	540130	1296100	1041300	1190700	870060	0	882010	0	756610	1574800	0	765740	0	1227100	702370	481230	400990	972660	1364800	1139700	966600	598670	750340	1313700	1182600	763800	480280	554620	0				145950	94319	8021800	1451800	0	4585600	71936
0	690500	0	424870	2412300	503020	769040	1584700	519540	233140	990920	650870	187130	311390	4442400	4409100	1724900	0	0	0	4675600	0	1867500	0	10356000	2224000	0	0	1889700	788960	23240000	1325900	5980500	430790	0	0	2193200	5693100	0	0				0	79913	56276	295350	164640	349030	344380
0	0	0	0	0	0	0	0	0	0	0	0	0	233430	0	0	0	0	0	0	0	0	0	0	0	0	0	0	0	0	0	0	0	0	0	0	0	0	0	0				0	0	323330	62688	0	545340	0
1047300	2645300	3584200	2959300	1515800	2951900	1907200	1530400	4934000	5000700	1968000	1939200	6644400	5253000	4338600	7068900	0	2612900	1758100	2362500	2283400	0	3970500	2539100	4587600	3227200	2985800	4003300	4802900	3922200	3662300	4386200	2631600	4014700	3821200	5314800	2304300	1929200	1504900	1624400				104210	274700	10253000	4642500	61728	9184300	1152700
714350	0	2274400	2724000	0	2202300	635670	0	886900	806210	534550	376660	3952000	3247100	2227900	1425000	0	200760	0	1119700	1604200	0	778730	0	1491300	1416500	1471900	1688500	1724000	965480	431960	1103200	798570	815250	1021600	1443500	1082300	267840	431210	244390				93345	18012	5496700	2328800	0	5214200	89948
0	0	0	0	0	0	0	0	0	112400	0	0	0	0	0	0	0	0	0	0	0	0	0	0	0	0	0	0	0	0	0	0	0	0	0	0	0	0	0	0			+	0	0	0	0	0	0	0
0	0	0	0	0	398440	0	0	0	0	0	0	0	0	0	0	0	0	0	0	0	0	0	0	0	0	0	0	0	0	0	0	0	0	0	0	0	0	0	0				45485	45440	400620	82991	0	1054500	0
3935600	5171900	12546000	7040600	7346100	5554100	17452000	10106000	27355000	5626100	31019000	16448000	8414100	4961400	15612000	10945000	22691000	4505000	9004400	9898400	5847900	0	6143800	1636600	5275300	4808300	1515100	2473500	7169000	4239600	21002000	1772500	20766000	6439900	8702400	14610000	17844000	6871800	5417200	5410100				453600	721560	23989000	9181400	318870	20138000	8588700
2812400	3548800	7275900	4537300	4514700	3329500	5512500	5834000	18040000	1356400	20854000	8255300	5262700	3407800	10172000	10077000	20858000	3988400	5230100	6259800	1540600	0	4210100	0	3902100	4210900	804920	1533200	3439400	1900400	20465000	2184200	12636000	4323200	8150100	10886000	11100000	4895600	2966100	1818500				225210	331250	16222000	3982000	187260	8471500	4561800
19104000	26920000	28806000	20169000	27452000	20268000	47587000	33788000	80762000	14464000	66339000	44559000	19908000	10377000	46425000	41876000	105000000	25850000	33380000	31106000	14756000	0	20485000	8476900	12396000	13388000	7056600	9351100	20515000	12618000	84378000	9271300	60697000	14821000	35799000	55585000	50521000	28718000	17290000	13881000				3557900	3349700	75131000	20701000	1832700	57572000	45445000
0	0	0	0	0	0	0	0	0	0	0	0	0	0	0	0	0	0	0	0	162590	0	0	0	0	0	0	79384	0	0	0	0	0	0	0	0	0	0	0	0				0	33163	202680	0	0	0	53657
0	0	272310	307740	0	206380	0	0	0	0	0	0	314750	1256800	499890	0	0	142680	0	0	0	0	515290	0	265610	0	175700	188580	419800	258850	274080	134420	0	191870	0	0	197890	145910	0	0				0	0	1445700	408810	0	866970	36987
0	0	280860	242350	0	215430	0	0	184650	231850	0	0	357270	334550	0	0	0	0	0	0	340510	0	356070	0	179480	126900	264650	325030	232710	170470	0	238720	174570	149530	0	140500	215250	0	295360	0				0	0	1347500	144020	0	1117400	0
0	0	543010	1524100	0	157280	0	0	0	372360	0	0	316060	0	0	813600	0	593210	1301500	312970	11878000	4684600	533780	0	144720	206400	375270	353590	585280	1906500	0	0	374820	510040	0	985020	845150	0	2825700	1568000				0	0	2150500	1238700	0	226300	0
0	635370	604380	0	0	1271200	0	599880	1593400	709980	0	528920	2817100	2346900	433870	1051100	0	887250	1492400	1540800	0	0	561800	0	314100	465070	0	0	2259100	3190500	683070	0	1035000	921520	1126000	1289700	786430	1567400	3053000	1283800				0	60328	1842600	223350	30189	3870200	23587
2414300	3156000	3818700	4065900	1394500	2434000	0	405160	499460	1410800	434710	511280	496010	439450	255350	570900	0	0	4290200	1255800	545850	0	2827500	2300300	957190	2027400	4763400	3913400	2159500	2506300	602480	1830200	1119900	2287800	0	272640	165760	0	18130000	6861400				452100	853390	13938000	3998500	62512	7091800	0
0	0	0	0	0	0	0	0	0	0	0	0	0	0	856680	0	0	0	0	0	0	0	0	0	481450	0	0	0	0	0	3723200	0	844540	0	0	0	0	0	0	0				22711	0	0	0	11552	0	0
2794400	10515000	10699000	8900400	2359900	12305000	3018400	6002700	13678000	7197000	4262300	4679400	4014200	6626300	7854500	13234000	12018000	22598000	8944700	22012000	634930	0	4095100	1623400	4377800	5019200	1410900	2496200	4961700	8742800	5174000	2926000	8309200	4558900	5660500	9324900	6210100	12260000	2304900	1070200				439730	886820	30795000	8274000	80129	34925000	2239700
0	0	594510	0	0	560320	0	325760	0	182110	0	556170	872150	622320	0	240590	0	0	0	0	0	0	378110	0	0	0	422650	782320	0	804290	0	791080	333760	599630	0	0	141230	0	956430	0				58884	27817	1086000	183010	0	2513000	38304
0	0	0	0	0	0	0	0	0	0	0	0	0	0	0	0	0	0	0	0	0	0	0	0	0	0	0	0	0	0	400020	0	0	0	0	0	2628300	0	0	0				0	0	0	0	0	0	0
0	0	0	0	0	0	0	0	0	0	0	0	0	0	0	0	0	0	0	0	0	0	0	0	0	0	94789	0	0	0	0	0	0	0	0	0	0	0	0	0				0	0	0	0	0	0	0
0	0	183550	212550	0	211320	0	262330	0	290210	0	0	171170	215520	429730	267850	0	412910	0	188210	326540	0	500840	0	167250	228880	0	0	0	157250	149940	312670	170710	0	204020	191940	322890	416010	0	184520				57106	0	1169600	153890	0	863720	26817
2532800	1495900	4494300	2568300	1365800	1875200	1714400	1584000	1377300	2631300	788740	782480	2370700	1989000	1685400	1639400	1278500	1460500	2341400	2362400	3291000	0	2532400	1287900	2200800	1380600	2853100	3758300	1500500	1179800	2301800	2135300	1705300	1055500	1822500	1415800	2042900	1205300	2691100	1513500				377300	182820	15327000	2671200	58858	4950700	336230
1629100	1189000	1981500	1960400	0	911660	742520	376590	383410	1868200	1481500	809070	1975400	1798700	734850	709680	1536500	1490700	923330	2957600	2370700	0	1662100	1145900	1722900	553910	3099500	3263300	1720100	1390100	981250	795710	821980	496370	1278500	1346800	1110000	1249400	2442500	1131100				267210	90638	10903000	1844700	0	3154800	153950
0	0	47862	0	0	0	0	0	0	0	0	0	56392	0	0	0	0	39679	0	0	0	0	0	0	59830	59330	0	0	0	0	0	0	0	0	0	0	40167	0	863290	0				0	0	403750	0	0	155920	0
0	0	0	0	0	0	0	0	0	0	0	0	0	0	0	742320	0	0	0	0	0	0	0	0	0	0	0	0	0	0	0	0	0	0	0	0	0	0	0	0				0	0	3440900	0	0	142130	390670
0	0	623450	371120	0	758700	398480	318400	445690	740320	505110	933720	346700	709600	0	92704	0	424090	682490	793630	0	0	1044000	1261900	315770	0	591810	474710	273160	278970	334210	344830	239310	371370	267060	379740	446360	738470	0	0				54178	26530	1922600	530200	22887	2518900	129230
1620900	2233200	1499200	1779600	0	885400	1123300	1507600	1076000	2134300	1009400	1750000	863340	987800	1373800	2938500	0	1743300	2232200	2077500	613960	0	1768700	1766800	2150100	2105700	943400	1269200	1133800	1006600	3006800	2746200	1681500	2528900	1563300	1924700	1100800	1506400	1611100	2385100				82635	224290	4706400	2290800	0	3273600	396380
2455500	3875800	2207700	818460	5164200	8614900	1192600	2410600	4105400	1887000	4439300	730500	1233700	1389000	2839200	431370	5561000	4630600	3744700	4466300	0	0	1871000	0	347390	0	277350	860270	661490	0	2390500	777450	3836700	522090	0	1160600	3891700	8109300	1125400	0				250420	868860	8315400	917870	714870	27859000	356540
20190000	18718000	16338000	27297000	9905400	28731000	10682000	7320600	8342000	14241000	12112000	9007500	18821000	13172000	21906000	39950000	4320400	11107000	11469000	20964000	10824000	8802500	23460000	11541000	19453000	14556000	19256000	18051000	13082000	15294000	16832000	18292000	8915500	8666300	8483600	8780800	18304000	12515000	4894100	10362000				1378500	2872500	61604000	33898000	770350	79565000	4423600
669600000	86066000	52079000	91652000	761650000	235200000	608830000	137020000	194140000	188790000	176840000	245780000	41828000	27816000	10639000	23324000	413710000	142850000	39325000	78306000	304550000	115340000	64621000	158180000	173470000	319990000	206800000	115990000	409390000	180640000	35600000	18663000	94532000	293890000	111720000	25519000	284960000	598310000	82815000	143650000			+	89452000	17696000	142080000	115500000	85147000	153550000	335830000
0	0	0	0	0	0	0	0	0	0	0	0	0	0	0	0	0	0	0	0	0	0	0	0	0	0	0	0	0	0	0	8823800	0	0	0	0	0	0	0	0			+	0	0	0	0	0	0	0
74987000	59324000	78295000	99788000	83835000	80931000	185760000	347790000	125620000	425940000	299130000	387940000	53668000	75627000	64159000	305500000	46037000	36634000	68911000	149670000	39375000	6222200	117610000	166770000	188240000	226450000	29815000	33401000	63209000	59224000	110230000	270420000	96428000	168020000	64757000	55177000	96672000	109260000	110350000	56225000			+	9940300	14373000	268560000	126870000	7154100	170540000	84108000
2840500	7340000	5368600	5022100	1544500	5236800	948040	2858300	7267200	5139000	384070	1749200	6520200	7424100	2184300	4678400	1249100	2068900	2326700	8204500	1465900	0	1745600	0	5646200	2228500	1672200	1967900	2533700	2486100	3853300	3019800	6825700	6145600	2153300	2117000	3727300	3885300	1449500	1558300				300240	698060	10876000	5591000	160440	13483000	513420
0	0	0	0	0	0	0	0	0	0	0	0	176090	0	0	0	0	0	0	379210	0	0	0	0	0	0	0	0	0	260220	0	0	0	0	0	0	0	0	0	0				0	0	171520	96875	0	516320	0
0	0	648650	891940	0	0	518780	0	0	0	0	979030	307890	278190	694120	1595600	0	0	0	648400	0	0	0	0	0	676090	1086600	846130	0	0	0	365320	781010	1582800	0	416120	953140	0	0	0				21171	0	3320500	1252600	0	3692900	222910
0	0	149280	0	0	0	0	0	0	0	0	0	136840	0	0	0	0	0	0	0	0	0	0	0	0	97587	144170	144910	110140	125680	0	198820	0	0	0	0	0	0	0	0				0	0	693370	59651	0	269990	0
0	0	0	0	0	436380	0	0	0	0	0	0	0	0	0	0	0	0	0	0	0	0	0	0	0	0	0	0	0	0	0	0	695370	0	0	0	0	0	0	0				0	0	0	0	0	1857800	0
0	0	0	0	0	0	0	326820	0	0	0	0	0	0	0	0	0	0	0	0	0	0	0	0	0	0	0	0	0	0	0	0	0	0	0	0	0	0	0	0				0	0	0	0	0	0	0
0	0	0	0	0	0	0	0	0	0	1289400	0	0	0	0	0	0	0	0	0	0	0	0	0	0	0	0	0	0	0	0	0	0	0	0	0	0	0	0	0				0	0	0	0	0	0	204210
952520	0	3794300	2093800	0	1818100	2203900	2184300	875430	1649900	700200	1800100	1134500	1222900	5128200	4926300	918900	9163200	2013500	4016800	0	0	1890200	1683900	2084000	2152300	858330	906960	1264500	1336700	4983000	3778800	1571000	1173500	3208400	2225600	2505300	5862800	0	0				89903	60697	18207000	1921900	0	7047300	665460
0	1206700	1129300	959270	0	2578700	1071700	1538000	1519900	2093600	1125200	1449600	1584300	2162700	552490	1136900	0	874780	3552100	1430800	0	0	2735000	2406900	1571300	1815400	833430	812860	1410800	1652800	1217900	1121400	1087000	1722600	1242400	1269100	1358400	1636400	824810	0				102980	167160	4562200	1002400	0	9680700	170010
0	0	175680	0	0	125910	0	0	0	145590	0	0	353310	308110	334270	177450	0	0	0	0	0	0	139870	0	0	106240	475780	471560	0	125550	0	0	0	258640	0	0	134840	0	449740	0				0	0	474700	51904	0	520830	24953
0	0	0	0	0	0	0	0	0	0	0	0	0	0	0	0	0	0	0	0	0	0	0	0	0	0	0	0	0	0	0	0	0	166330	0	0	0	0	0	0				0	0	0	0	0	92392	0
0	0	0	0	0	342600	0	0	0	0	0	0	415510	455520	0	0	0	360650	0	444150	0	0	0	0	0	0	0	0	0	0	0	351020	0	0	0	0	383170	0	561040	0				0	72390	307570	142880	0	1264400	0
0	0	1185500	1239100	0	893690	136720	630650	270120	1136000	272860	617520	152340	280820	310090	1011200	0	514230	1341900	383150	0	0	304880	0	2913100	3588400	371060	290300	1119700	1102200	462830	455410	632630	1037700	388470	286200	1012500	486950	835340	432130				0	0	2865300	1187400	0	3117500	65685
0	0	0	0	0	0	0	0	0	0	0	0	0	0	0	0	0	0	0	0	0	0	0	0	0	0	1417400	0	0	0	0	0	0	0	0	0	0	0	0	0				41411	0	1834900	928720	25083	562140	56684
0	0	0	1329200	0	0	0	0	0	0	0	0	0	0	0	0	0	0	0	0	0	0	0	0	0	0	0	0	0	0	0	0	0	0	0	0	0	0	0	0				0	0	4084900	1217200	0	1772600	0
0	0	0	0	0	0	0	0	0	0	0	0	0	0	0	0	0	0	0	0	0	0	0	0	0	0	0	0	0	122500	0	0	0	0	0	0	0	0	0	0				0	0	0	0	0	0	0
0	0	0	0	0	0	0	0	0	0	0	0	0	0	0	0	0	0	0	0	0	0	0	0	0	0	0	0	0	0	0	0	0	0	0	0	0	0	0	111320				0	0	0	0	0	0	0
6964500	11246000	6997000	8280900	2658000	4990000	936550	0	0	16379000	0	0	18890000	20834000	5500500	7201700	0	3438200	17050000	23039000	8931300	0	4050200	0	4563500	4313500	0	10018000	0	4591500	6751900	6486500	2417200	822300	0	3083300	2902800	2563200	0	4765300				1820100	2887800	18900000	7053800	350900	15225000	395300
3920100	3460900	4107200	4754900	0	3251100	3711500	2555400	3790900	4178400	3918200	2685700	3986000	4157700	4198300	7362300	0	2367100	1872900	4880500	2373800	0	2575400	900100	6055700	2961000	2248600	2831600	2510200	2642000	2930500	3819300	2121800	1986500	2277800	3605500	3347300	1908700	1535000	2226000				369070	430690	9662900	2932900	95976	8504200	7331600
0	0	0	0	0	0	0	0	0	0	0	0	0	0	119360	0	0	0	0	0	0	0	0	0	0	0	0	0	0	0	0	0	0	0	0	0	0	0	0	0				0	0	170730	0	0	0	34395
0	0	0	0	0	0	759690	0	598850	0	0	0	0	0	0	0	0	0	0	0	0	0	0	0	0	0	0	0	0	0	0	0	0	0	0	0	0	0	0	0				0	27221	0	0	830930	0	268090
0	1249300	1172100	745240	0	268480	420290	1401100	282500	350000	1088000	445360	1712100	1380400	943370	834650	0	940220	1101200	1477500	725890	0	835850	0	1022200	359630	782060	1554500	275540	386460	800950	1487800	365560	159940	593800	654730	531820	904920	471920	0				0	112980	5917300	798650	0	1155300	149300
37224000	63433000	103660000	134070000	33729000	77688000	65785000	64298000	59957000	102100000	89180000	103700000	63080000	77489000	85253000	115900000	45753000	124470000	36543000	96564000	30275000	21801000	131160000	78860000	65705000	65923000	93720000	113530000	59391000	78803000	62514000	53489000	79166000	87501000	56065000	59945000	81850000	79740000	45561000	30643000				3559800	8800400	313380000	128580000	3183100	155610000	106940000
4541000	5776100	9283500	7139600	4568700	9546900	4358800	5949300	35002000	22778000	11750000	7223400	13892000	11615000	13051000	25815000	4741700	9627800	2556500	12721000	5124300	0	5684800	3302100	19898000	10193000	10966000	10854000	4918000	5722100	10439000	6071100	12147000	8635200	13190000	10212000	14524000	10344000	4360800	3199400				672930	1001100	23911000	8707400	325310	24948000	3615900
0	0	0	0	0	0	0	0	0	0	0	0	0	0	0	0	0	0	0	0	405440	0	0	0	562280	310200	0	0	0	370810	0	0	0	251180	0	0	257030	0	317000	0				47749	0	1302600	356700	10773	757220	52720
0	0	202690	0	0	0	0	0	0	0	0	0	0	0	687690	409250	0	284430	0	0	0	0	0	0	0	0	0	0	176570	114190	285960	501610	0	0	0	0	0	223200	0	0				0	0	1539000	40985	0	0	0
0	0	0	0	0	0	0	0	0	0	0	0	0	0	0	0	0	0	0	0	0	0	0	0	0	0	0	0	0	0	0	0	0	0	0	0	0	0	275910	0				0	0	205010	0	0	0	0
3013500	5158600	5020100	2319800	0	1915100	725490	2556900	1609100	2947400	2374800	1345100	8464500	6208300	5673200	8835200	1370500	2268600	1865200	2389000	5012400	0	5127100	1916600	2781100	2400500	3597500	4370200	3218100	3452400	1207000	2595400	1919400	1950400	2450000	1981300	2805500	2319600	3312500	2627300				546510	581160	14080000	2692700	0	7050500	129470
2071500	2152800	4292300	5860700	0	3130500	954550	1547600	3580000	3017200	2275800	4302700	1910300	1468900	1899000	1463400	0	2509900	1323800	1256900	3059200	0	2564800	2513900	3041100	2766400	2334900	2411200	3644400	3511200	2931500	2098300	1957900	2270300	2028300	2339200	2008900	1275900	2034200	2668600				97246	153550	7663600	3576100	0	5946200	236000
7798700	9372900	7315000	11600000	9367100	6670600	12829000	10370000	5131200	24495000	5144300	19471000	4323800	4742800	1628500	11225000	2855500	3825200	10767000	12016000	15753000	0	7790200	10176000	6130800	12601000	11405000	9378300	8841800	6633500	7839900	14228000	8431700	24793000	3438500	3342200	7571100	11367000	7134800	5827700				563480	992320	20140000	8358300	303400	18505000	3969000
0	0	0	0	0	0	0	0	0	43078000	296640000	163200000	0	0	721290	0	0	0	0	0	0	0	543750	0	0	0	689310	315070	0	0	808970	996560	0	330890	0	0	0	0	0	0				0	0	0	0	0	0	0
0	0	286700	624540	0	0	0	0	0	0	0	0	167830	0	226150	177350	0	0	0	128070	0	0	0	0	0	0	0	0	0	0	167700	233010	0	0	0	0	0	0	1044600	0				0	0	873560	797980	0	350310	0
0	0	0	1113800	0	0	0	0	0	0	0	0	0	0	0	0	0	0	0	0	0	0	0	0	0	0	0	0	0	0	0	0	0	0	0	0	0	0	0	0				28515	46575	811680	1038500	0	743780	0
0	0	0	0	0	0	0	0	0	0	0	0	0	0	0	0	0	203930	0	0	0	0	0	0	0	0	0	0	0	0	0	0	0	0	0	0	0	98938	0	0				0	0	240710	40631	0	37181	32267
0	0	221580	0	0	224940	0	0	0	0	0	0	0	123260	1422300	134920	0	0	0	0	0	0	0	0	0	0	0	0	0	0	0	0	0	0	0	0	0	0	0	0				0	0	1181900	370250	0	1345500	133090
0	0	0	0	0	0	0	0	0	0	0	0	0	0	0	0	0	0	0	0	0	0	0	0	0	0	0	216050	0	0	0	0	0	0	0	0	0	0	0	0				19655	77863	155360	0	0	278780	0
0	0	2112200	5703800	0	3826700	5719700	2744200	1423700	5003200	3045200	2258000	4426700	4667900	3722500	8623900	780400	1475600	2014500	1538000	1389300	0	3561800	2414500	3986800	4770800	3181800	4264100	1761500	3293900	1398000	3621400	2564000	4039200	1678900	2966000	3031500	2121500	1996300	1631300				0	133200	2881100	11808000	0	8896800	2323400
0	0	0	0	0	0	0	0	0	0	0	0	0	0	0	0	0	0	0	0	0	0	0	0	0	0	0	0	0	0	0	0	0	0	0	0	0	0	619130	0				0	0	0	0	0	0	0
0	0	0	0	0	0	0	0	0	0	0	507540	0	0	0	0	0	0	0	0	0	0	0	0	0	234870	0	0	0	246070	308480	0	0	275480	0	0	229440	0	0	0				56578	48256	1522900	365890	0	561140	0
0	0	0	0	0	0	0	0	0	0	0	0	0	0	0	404800	0	0	0	0	0	0	0	0	0	0	0	0	0	0	0	0	0	0	0	0	0	0	0	0				0	0	302050	128180	0	357350	0
0	0	0	0	0	4019800	0	0	0	0	0	0	0	0	0	0	0	0	0	0	0	0	0	0	0	0	2293100	3798100	0	0	0	5010700	0	1877400	0	0	0	0	0	0				0	0	0	1996000	0	9393000	0
0	0	0	0	0	0	0	0	0	0	0	0	0	0	0	0	0	0	0	0	0	0	0	0	0	578700	0	0	0	0	0	0	0	0	0	0	0	0	0	0				0	30091	0	0	0	560260	0
3070200	1855000	7011800	8432300	0	6243200	6354800	2558900	5205800	5774500	3996600	3323000	4495600	5102500	6044100	10269000	3161100	3705200	3767500	6874000	3143700	0	6155400	3568300	5411500	4910300	6254100	5927600	8370100	10084000	7759400	9173100	3905300	4644600	5739400	3469500	4621700	3909800	4790600	4823700				184830	337250	25863000	8950700	22573	26840000	2880500
7382600	11163000	16627000	12881000	4891900	11930000	11212000	25010000	4461500	11628000	2744600	11292000	2867800	4144600	2062700	24055000	1264800	3828200	6538700	5416300	13130000	0	10106000	20861000	6275600	19646000	8583400	9254100	5423900	6386000	7546300	16317000	7463100	27587000	3375800	4593400	7885500	9804000	14473000	14499000				1356500	1393300	50558000	12923000	407010	89714000	4903900
0	0	0	0	0	0	0	0	0	0	0	0	0	0	0	0	0	0	0	0	0	0	0	0	0	0	0	5754800	0	0	0	0	0	0	0	0	0	0	0	0				0	0	0	0	0	0	185370
0	0	13653000	13596000	0	6525900	6271500	2994000	4010600	7190500	14212000	9618500	1824200	2966400	3984700	4791200	1182300	6506100	1790500	4742600	0	0	9247300	3098300	2605100	2895800	2174200	2366800	9161000	8967400	5224000	6458700	3068100	3027100	2851400	4402700	7928100	3856300	6734400	4538400				296500	79362	47274000	11568000	134630	20798000	1868300
0	0	0	0	0	0	0	0	0	0	0	0	0	0	0	0	0	0	0	0	0	0	0	0	0	0	0	0	0	0	0	272590	0	0	0	0	0	0	0	0				0	27238	226120	148700	0	534380	0
1754300	1005500	2236800	3183400	0	1594100	2914900	2626200	3713300	3214600	2554100	3742100	1090500	634650	3291400	6590000	0	1192800	2144400	8503200	0	0	2715500	0	3185200	3219100	620970	980020	2005400	3739600	1369300	1097300	3826100	2645000	3384500	3127400	4188800	1039100	5458900	772980				104700	341320	7284500	3093800	45008	5047800	1552000
4300600	5829500	16076000	21043000	1702000	5643800	1838000	2867100	2239800	6875300	11071000	11404000	14174000	14472000	2293900	4938700	0	3577300	8251100	10348000	878520	0	3308500	2219900	3813900	2469200	21304000	37873000	2485600	2068200	7413000	32146000	3402700	4316600	2300300	6056800	1804200	1432800	3210400	4283100				463740	867080	79150000	20131000	99504	19933000	593530
0	0	0	0	0	0	0	0	0	0	0	0	0	0	0	0	0	0	0	0	0	0	0	0	0	0	0	0	0	0	0	0	0	0	0	0	0	0	351350	0				0	0	0	0	0	0	0
0	0	0	0	0	0	0	0	0	0	0	0	0	0	0	0	0	0	0	0	0	0	0	0	0	26044	0	0	0	0	0	0	0	0	0	0	0	0	317030	0				0	0	0	0	0	0	0
10320000	15737000	36437000	25315000	20456000	14639000	20982000	11896000	18981000	15449000	15812000	10069000	16046000	14650000	14483000	20733000	6136700	9493500	7901400	13364000	27287000	7676900	43980000	10452000	30034000	12274000	8344800	4313400	24283000	21894000	13956000	21989000	11089000	9443200	16122000	12336000	16197000	17489000	25685000	16815000				1511900	2685800	83719000	24492000	4176100	40446000	6755000
27055000	24387000	51978000	41851000	17427000	26298000	25161000	15364000	20775000	14248000	31671000	22260000	17517000	15304000	43420000	44624000	12852000	17628000	13088000	14845000	36703000	9631900	49904000	11394000	55945000	21744000	46713000	68012000	46073000	39506000	12147000	18704000	23875000	20830000	28359000	20902000	33120000	28184000	58271000	25795000				4420600	5505200	142850000	38818000	2588000	72505000	14857000
0	6492300	4227800	0	13768000	7975300	5589300	0	0	1735600	13650000	6084800	4923000	3840700	5840500	8645600	0	2064600	2302800	2928100	24147000	4898200	6640400	0	0	0	3941500	5438900	8435700	11865000	2424500	16136000	1802400	3551400	10332000	0	4380800	5881900	12536000	0				541590	1208500	17217000	2183900	5168400	21302000	1488500
0	0	0	0	0	0	0	0	0	0	0	0	532140	0	0	0	0	0	0	0	0	0	0	0	0	0	0	0	0	0	0	0	0	0	0	0	0	0	0	0				0	0	0	0	0	0	0
0	0	353530	0	0	0	0	0	0	0	0	0	173380	231920	0	0	0	0	0	0	0	0	0	0	0	0	0	0	0	0	0	387770	0	0	0	0	0	0	0	0				0	0	1732400	81027	0	252040	0
524580	752390	475070	653930	1215700	320670	578100	270910	1086400	865570	628120	716290	717370	631770	791070	1817600	0	614890	589840	716810	772580	0	680350	0	1388700	864400	1287900	1029400	780110	823670	907650	1423100	974120	831770	895530	698140	835500	726790	1698600	663310				78229	152250	1783000	587270	62768	1507500	323980
0	0	755850	688250	0	526090	1237200	0	953200	0	0	1687600	745760	560380	848680	1726300	0	212820	987540	847590	12232000	0	712730	0	401380	730370	393850	300680	643140	455480	783060	807840	289300	1491500	0	440880	517290	0	0	575870				107360	174730	3312100	955140	0	1355500	186410
0	0	720950	798450	0	548320	0	0	0	0	957220	601980	1049900	935820	366030	600490	0	184780	522530	1099800	0	0	768490	0	373410	366230	342830	432330	506360	673990	401510	594220	364800	793310	459660	432450	0	0	0	0				31697	53045	2239100	689930	107350	2399400	36626
0	0	0	0	0	0	0	0	0	0	0	0	0	0	0	0	0	0	0	0	0	0	0	0	0	244250	0	0	0	0	0	0	0	0	0	0	0	0	0	0				0	0	342230	0	0	0	22142
0	0	0	0	0	0	0	0	0	0	0	0	0	0	0	0	0	0	0	0	0	0	0	0	0	0	0	0	0	0	0	0	0	0	0	0	0	0	0	6979400				566420	1033000	29710000	5666800	1417100	33131000	5533400
0	0	0	0	0	0	0	0	0	0	0	0	0	0	0	1105300	0	0	0	0	0	0	0	0	0	0	0	0	0	0	0	0	0	0	0	0	0	0	0	0				0	33020	76113	695090	0	811080	237730
0	0	1127200	1214500	0	474900	0	501650	722780	547770	5234900	1035600	1103600	644590	2549700	850880	0	801930	830410	584780	630190	0	921680	0	831130	489390	712260	679430	1295900	1907600	697600	1573700	730290	1005400	0	575890	1430900	0	9048500	557050				105860	117160	9853900	2835800	0	3110200	684170
0	0	0	0	0	163010	0	0	0	0	0	0	0	0	0	0	0	0	0	292990	0	0	0	0	0	0	0	63271	0	0	0	67887	0	0	0	0	0	0	196550	0				0	0	0	0	0	522590	0
0	0	0	0	0	0	0	0	0	0	0	0	0	0	0	0	0	0	0	0	0	0	0	0	0	0	0	0	0	0	0	0	0	0	0	0	42050	0	327160	0				0	0	0	0	56157	0	0
0	0	0	0	0	0	0	337890	0	416490	0	0	369060	291790	776240	744480	0	357980	552760	486640	0	0	238120	0	304950	325210	0	0	0	0	300490	200060	769800	549570	0	376120	462370	457570	932540	0				21830	33487	1597600	152340	0	578100	106690
9239900	3767200	6954600	3150500	0	0	2467700	0	0	1299200	0	802710	1815500	5969500	2393500	1856900	10036000	2072300	0	0	705430	0	0	0	0	1616700	0	0	0	0	3626400	686390	1053200	0	2398200	1528200	8272300	15728000	0	0				590790	392140	5118700	2135800	595010	171160	1146800
0	0	0	0	0	0	0	0	0	61849	0	0	0	0	0	0	0	0	0	0	0	0	0	0	0	0	0	0	0	0	0	0	0	0	0	0	0	0	0	0				0	0	0	18968	0	110010	0
1899800	0	1767000	2205400	0	731570	0	572310	1005700	740320	876820	991760	1511800	1161100	1272300	1610600	0	582010	0	744110	3547500	0	1763800	943250	2171200	923090	1798300	1489000	1669700	948360	1113900	1092600	825480	1167400	757010	895660	1012200	635080	659660	1601600				300800	187030	6319100	2094200	17188	2151800	82323
0	0	1758700	1719300	0	1625900	0	0	0	1009000	0	0	906520	1340600	818060	0	0	1491700	1161100	2549900	0	0	801620	0	624940	614470	919920	915050	0	621140	0	0	779810	603140	728370	0	1593900	826050	842790	0				22877	129990	3053000	3245400	0	4571500	0
2339100	1350400	9030200	3078000	0	2840800	192100	3249100	2429800	3585700	2114600	4217100	4129600	4445100	1034700	2950100	0	4482900	5816900	3699100	0	0	828810	0	2950200	2026800	0	0	1848000	1209200	1118800	1835000	1717600	4017400	979570	1822000	3012400	2308000	2448100	840940				525580	276030	25714000	2807700	0	7496400	83679
0	0	229760	0	0	253230	0	0	0	465000	0	0	0	214000	0	0	0	0	0	0	0	0	361850	0	0	131940	230290	0	0	0	0	327600	0	132340	0	0	0	237010	0	0				0	0	1010800	301990	0	754060	36160
1679500	2284300	2482600	3241000	1906200	3863100	2537800	2740100	3687700	2873200	1902600	1838900	3223000	2523500	2223200	2300400	0	1222200	1292300	2337900	3951200	0	2331100	1324900	3154500	3462800	2559100	3876700	3173700	3247600	5769800	3921000	2784500	3846900	3048900	2680400	2582100	1642100	2270300	3863400				143430	48388	7392900	2859300	48317	10126000	969410
0	0	0	0	0	0	0	0	0	178390	0	0	0	0	0	0	0	0	0	0	0	0	0	0	0	0	0	0	0	0	0	0	0	124980	0	0	0	0	0	0				0	0	199220	89547	0	0	0
0	0	0	0	0	0	0	0	0	278260	0	0	783350	1690000	0	0	0	0	0	0	0	0	0	0	0	0	0	207620	0	0	0	0	0	0	0	0	0	0	0	0				0	0	0	0	0	0	0
2038500	3143200	7664400	4286400	3032900	7290000	1857400	3037600	4355200	4598100	10628000	7906000	6374400	8166500	5851600	7844200	1761100	3157900	2440600	6387600	2815200	0	13974000	6308200	6702000	6108500	4378800	5066700	6740400	9943400	5031400	4710600	3511600	6605000	3519200	4880200	5174400	2711100	2795000	3662500				331640	499830	25149000	5751000	107800	18281000	957030
22519000	26158000	29567000	32202000	17047000	18945000	9809200	10449000	15955000	18186000	17897000	13156000	25419000	30164000	19859000	34905000	8215300	13553000	13512000	24401000	10535000	10109000	33442000	18104000	22582000	23546000	16786000	20524000	34407000	37881000	32709000	33579000	14703000	22965000	22171000	14798000	20763000	11557000	16589000	21298000				1750100	2467000	68401000	19353000	1458800	78390000	6635700
743080	2183500	3057800	3562700	1697900	1480700	425800	2678200	3401200	3124400	2186800	2098100	3059300	2699100	1472700	2253700	2392100	4095900	2704000	2255500	479570	0	1940200	2141000	2002500	2195600	1305100	2031300	1543400	1893500	1846300	1243600	2630000	2503400	1432600	1593100	4512200	4277200	2394100	248570				97362	396000	13819000	3458100	104470	5740800	97096
0	0	0	0	0	0	0	0	0	0	0	0	0	0	0	0	0	0	0	0	0	0	0	0	0	0	0	0	0	36358	0	0	0	0	0	0	0	0	0	0				0	0	260860	0	0	266480	0
0	0	0	0	0	0	0	0	0	0	0	0	0	0	0	0	0	0	283970	276510	0	0	0	0	0	0	0	0	0	0	0	0	0	191730	0	0	0	0	0	0				0	0	112110	0	0	119190	0
0	0	0	0	0	0	0	667030	0	0	0	0	0	0	0	522280	0	0	0	0	0	0	0	0	0	0	0	0	0	0	0	0	0	0	0	0	0	0	0	0				0	0	1484600	0	23600	1554800	107600
0	0	682520	131370	0	214550	0	263520	325170	240560	299090	137180	646980	326030	320550	406940	0	148730	0	0	0	0	2126800	533570	449700	653710	90090	78114	288920	517950	153590	166460	263780	284070	0	171110	194030	0	0	360030				0	0	1492300	257240	0	422650	25178
932270	826030	2857900	2603900	915050	2373000	467970	613450	957140	1403700	1144500	761820	2170700	1866500	2374900	4096900	0	1205300	956540	1975200	539920	0	2900000	2114500	2884200	2087400	2563900	1929000	3812400	4812900	1460800	2406300	1288400	1403900	1533600	1969600	1904700	824200	1303200	1362400				95030	131210	8994700	2550700	39247	6183200	234510
3110800	2566900	6949000	19828000	1045400	8070100	5624700	5540600	4299400	14680000	7854600	3586900	14751000	14426000	12619000	12775000	3130100	12898000	6224300	11945000	1188800	0	8236000	6270400	14920000	7960700	3569800	13328000	7387700	9228000	4675700	6386600	11518000	19335000	2425000	4624300	13504000	10533000	8317500	3162200				473380	464170	22059000	20287000	86317	23516000	1253500
0	0	319190	218160	0	0	0	0	0	0	0	0	0	0	0	0	0	0	0	0	0	0	0	0	195530	0	0	0	0	0	0	0	0	0	0	0	0	0	0	221430				0	0	602820	221240	0	182070	0
0	0	3457900	3978600	0	696100	2241300	4304400	330880	12924000	4015900	1170800	213220	730370	535630	1597500	0	0	517700	3534100	0	0	361690	0	423010	0	0	1555000	0	180650	269860	8079000	0	0	0	0	2239600	625860	0	0			+	0	0	7050100	3999800	0	1387000	778100
0	0	0	0	0	0	0	0	0	0	316630	0	0	0	0	0	282940	0	708020	0	0	0	829970	0	896810	0	0	0	0	0	0	140610	0	0	0	495600	0	0	0	12780000			+	11266	203970	0	0	402360	0	934750
7901400	14911000	19876000	11735000	9740200	15625000	7468100	5249700	5770900	6366700	9759900	7315500	9493800	9415500	5416000	10354000	3857700	4126800	6270700	11381000	12334000	10759000	12330000	4749200	15259000	9917800	15925000	17482000	14883000	14823000	9724300	12066000	5345700	5162100	11050000	10212000	9215700	4773800	10636000	8316900				1247300	1594300	74146000	13898000	979260	46140000	2311400
1013500	1681300	6420600	5007400	0	994580	728970	1045400	1443100	1271600	1604100	1508900	2004300	1931300	400780	946070	0	2555800	2635900	2213300	305570	0	1630900	0	2548200	2278400	5103400	8069000	1104100	1259300	1421600	2947100	952630	1355400	1520500	1378300	1970000	1391600	5498700	1617900				99930	124530	23554000	4580900	180660	4008400	281040
0	0	0	0	0	0	0	0	0	0	0	0	211370	0	0	0	0	0	0	0	0	0	0	0	0	756200	0	0	0	0	0	0	279690	0	0	0	0	0	0	0				0	0	0	139270	0	251100	0
0	0	0	337360	0	235470	0	0	323020	0	0	0	0	0	0	0	0	0	0	0	1413700	0	178780	0	0	0	0	0	0	231670	414590	355780	0	376270	500110	0	328770	0	0	0				0	0	0	199910	0	389280	0
0	0	0	0	0	610060	0	0	2273700	150870	0	0	0	0	0	0	0	0	0	0	0	0	0	0	0	0	0	0	0	0	0	302510	715660	0	0	0	0	0	0	0				0	0	1424800	0	0	3791200	32413
0	279050	0	0	0	1922900	741780	264170	5560000	240520	0	0	152780	0	359940	0	0	0	276410	119390	0	0	213020	0	0	0	0	0	0	0	308840	0	525510	244810	0	0	209770	258200	404670	0				0	105460	462570	0	15449	6438700	305410
3744900	8430000	4903300	13084000	4514300	5213100	18888000	18233000	2702900	12027000	43166000	70562000	3284400	4287000	11785000	22096000	6887700	15343000	67519000	15371000	802020	0	13856000	15876000	11950000	10476000	11115000	13078000	5855300	5551100	19589000	23153000	12212000	23342000	16468000	30133000	4451200	10949000	1575800	1699200				726830	1323700	14854000	11778000	920930	16298000	9565900
0	0	0	0	0	0	0	0	0	0	0	0	0	0	0	0	0	0	0	0	0	0	0	0	0	0	0	0	0	0	0	0	111110	0	0	0	0	0	0	0				0	0	330360	62006	0	0	0
0	0	0	0	0	0	0	0	0	0	0	0	0	0	0	0	0	0	0	0	0	0	0	0	4146300	0	0	0	0	0	0	0	0	0	0	0	0	0	0	0				0	0	3320700	945800	0	0	0
0	0	0	0	0	0	0	0	0	0	607450	0	239020	0	1759500	0	0	0	0	367880	0	0	0	0	0	0	635300	493190	492060	533100	0	0	0	0	0	0	0	0	0	0				47850	15540	934960	117620	0	1443400	28678
0	0	1669700	1972600	0	652370	802590	1147100	447120	699600	1515500	1646000	1069300	1000300	550440	895610	0	1233200	1314700	1253800	725320	0	1034900	0	1740300	2058600	1046000	1013200	1416400	1496400	966830	1330500	777610	1343100	876890	663240	633420	916950	1006600	948650				0	55013	7705100	2214400	151000	3197500	175600
0	0	0	0	0	0	0	0	0	0	0	0	0	0	2451700	0	0	0	0	0	0	0	0	0	0	0	0	0	0	0	0	0	0	0	0	0	0	0	0	0				0	0	0	442250	0	0	0
0	0	0	0	0	0	0	0	0	0	0	0	0	1029600	0	0	0	0	0	0	0	0	0	0	0	0	0	0	0	0	0	0	0	0	0	0	0	0	0	0				0	0	1001300	0	0	606770	87469
0	1151300	1858700	1042600	0	719700	644310	773160	1575900	1828500	616060	750750	1063500	633220	0	682600	0	977120	1313900	2107700	499650	0	661890	0	1133200	962080	1351700	1143500	549770	572650	2119300	1923400	1388700	1514800	1354700	996980	573280	654100	1077700	565980				66723	179400	5081700	1799000	20860	2812000	210820
0	0	482280	252780	0	461150	1526000	2199200	0	89502	546350	1318100	552550	0	3104000	5120500	0	0	0	0	0	0	141710	0	4630300	3672900	129260	407590	0	0	2440600	2353100	4122700	8691200	1519500	2786300	77514	0	0	0				0	0	1562600	223390	0	1101700	451910
0	0	0	0	0	0	0	0	0	0	0	0	0	0	0	0	0	0	0	0	0	0	0	0	345130	364440	0	0	0	0	0	0	442080	986150	0	0	0	0	0	0				0	0	241180	0	0	0	0
1498000	1938100	2125000	4160600	0	2571800	1922500	2687400	1592000	1789200	2933000	1629200	1021100	1641400	886750	1998300	0	1670600	1243100	1490400	1218900	0	2041300	1987400	4131600	3575500	1711400	2278500	3378000	4252500	2520800	1088700	2435700	3585800	1846400	3065300	1812200	1849600	2334500	1761200				148880	117940	9279300	4974700	59406	7000900	1246200
0	0	0	0	0	0	0	0	0	0	0	0	0	0	0	0	0	0	0	0	0	0	0	0	0	0	0	0	0	0	0	0	0	0	0	62699	0	0	0	0				0	0	0	0	0	0	0
0	0	0	0	0	0	0	0	0	0	0	0	973160	0	0	0	0	2155100	0	284960	0	0	857280	0	0	0	0	972330	0	437650	0	0	0	0	0	0	0	0	9854200	0				0	29063	515150	2296900	0	1620400	379740
2324300	3778800	3529300	3362300	0	1167200	2131800	1859900	2896300	2793500	4743700	1494700	1735200	1796200	3686100	6127700	0	1335800	1561200	1716500	3916400	0	3118000	0	6093900	2060700	2013000	2140400	1088600	1581100	2595300	4663600	1587800	0	1437100	1262800	1637100	1923300	1673500	1934700				571740	490200	9682100	3653900	16906	4827100	1035000
0	0	0	0	0	0	0	0	0	0	0	0	0	0	0	0	0	114620	0	0	0	0	0	0	0	0	0	0	0	0	0	0	0	0	0	0	0	0	0	0				0	0	0	0	0	0	0
0	0	0	0	0	0	0	0	0	0	0	0	0	0	0	0	0	0	0	0	0	0	0	0	0	0	0	0	0	0	0	0	0	0	0	0	0	166410	0	0				0	0	0	0	0	0	0
0	0	0	0	0	686150	0	0	0	0	0	0	872650	0	0	0	0	0	0	0	0	0	0	0	0	0	0	0	0	0	0	0	0	0	0	0	0	0	0	0				0	0	0	0	0	866230	0
0	0	0	0	0	0	0	0	0	0	0	0	0	823790	3208600	0	0	0	0	656160	0	0	0	0	0	0	0	0	0	0	0	0	0	0	0	0	0	0	0	0				59708	157350	2421300	2123400	0	0	49748
0	0	1002100	759930	0	304070	0	0	0	285810	0	0	952580	2465000	0	0	0	0	470840	0	610920	0	0	0	0	0	4520200	4439000	0	0	573320	2033600	0	710900	0	0	224000	296750	0	0				0	0	3242100	1367000	0	630590	0
0	616100	1995000	3052600	0	663160	0	0	1389700	1087200	733530	415900	541400	409060	884650	982480	0	2455000	0	1204700	1603100	0	1157700	745440	607500	577280	319570	307740	659920	577140	1564500	828150	559270	415950	786890	871180	523910	1132800	1429200	0				0	101240	6194700	2882800	0	2345400	28703
0	0	0	0	0	0	0	0	0	0	0	0	0	0	0	0	0	0	0	0	0	0	0	0	0	0	0	0	0	0	0	0	364280	0	0	0	0	0	0	0				0	31535	1786400	497760	0	844460	58198
20178000	36085000	60496000	41885000	49776000	101520000	6077200	9115400	49368000	51907000	28698000	22917000	38263000	49626000	87505000	125550000	36383000	86717000	71657000	171810000	6468800	0	66408000	34621000	36080000	33967000	8152600	11398000	21536000	29452000	40142000	29510000	41770000	25716000	30974000	26394000	46420000	48637000	11946000	7515200				2293200	5597100	184580000	41706000	5997600	301570000	1825500
0	0	0	0	0	0	0	0	0	0	0	0	0	0	0	0	0	138300	0	0	0	0	0	0	0	0	0	0	0	0	0	0	0	0	0	0	0	0	0	0				0	0	0	0	0	76291	0
0	0	679630	770860	0	0	0	0	0	641510	0	0	744440	0	962320	1127800	0	663710	0	524720	0	0	0	0	1196500	865660	664560	575490	447160	433340	493250	898090	1049600	0	0	0	463950	0	3243600	0				36983	74855	3418300	732620	0	1615300	25063
964560	1149000	1126200	703350	1198300	1434900	3257900	5291000	4588700	413520	2159100	2193800	2290900	1663700	2663100	1274000	15955000	4449200	2930500	1086800	0	0	1254000	0	689960	357280	1051300	551620	475160	718600	2043300	1104400	2894100	608910	1394600	3374200	4970600	3274300	1356000	0				81019	249960	2180600	386570	78808	4638700	2334600
0	0	0	0	0	0	0	0	0	0	0	0	0	279580	0	0	0	0	0	0	0	0	0	0	0	0	0	561630	0	0	0	0	0	0	0	0	0	0	863410	0				0	0	1604400	947140	0	1366800	0
0	0	0	0	0	222790	0	0	0	196910	0	0	480570	230580	0	82907	0	0	181440	767650	0	0	0	0	0	0	1016700	588070	0	0	0	88102	0	0	0	0	0	0	0	0				0	0	75146	0	0	158220	0
0	0	164370	0	0	0	296480	0	0	0	0	0	0	0	901040	0	0	1362600	0	4548100	0	0	0	0	0	158780	0	0	338930	315160	2417700	234830	388060	0	0	114220	714720	565620	0	0				42990	41272	1086000	0	14016	352320	85032
0	0	2048000	0	0	0	0	0	0	928630	0	0	2212200	1859000	0	0	0	0	0	0	0	0	0	0	0	1143000	0	0	0	1461600	0	0	0	0	0	0	0	0	0	0				479940	124150	5086100	1139800	17712	1576000	667180
0	0	0	0	0	0	0	0	0	0	0	0	0	0	0	0	0	0	0	0	0	0	0	0	0	0	0	763280	0	0	0	0	0	0	0	0	0	0	0	0				65079	34276	2099500	587730	15959	1096700	0
0	0	429430	226490	0	406220	0	0	439470	295560	0	731920	359290	431200	665670	652640	0	0	0	0	0	0	2355800	914180	548230	268570	234740	280860	651330	578250	561610	496450	0	360260	0	409930	507950	0	0	0				0	0	1647400	537110	0	1917800	0
0	0	199120	0	0	214380	0	0	185210	372780	623280	0	0	0	180410	221980	0	0	0	640310	0	0	344180	0	0	157180	0	0	610860	626870	228570	182220	0	229050	0	392190	252590	0	0	0				0	0	1468800	202570	0	884070	41638
0	0	337460	441640	0	2187600	0	0	0	281470	0	525270	1144300	647870	437070	236160	0	218840	268500	531070	640220	0	376430	0	556500	327610	536800	290450	594400	1152000	382310	341690	0	192730	530710	339470	402810	348040	402300	0				72934	142730	1522200	499480	20545	6075100	96382
2230400	2654800	4619000	3767600	0	2431400	2289000	1137300	3769800	4627500	804090	1465400	5776500	6496200	3640500	4877700	0	2589800	2400200	3534100	5795200	6455800	7371900	4705200	1887400	2034100	4823400	6495000	1827600	2254400	4290400	5111200	5251900	7744400	4009100	3882700	4047400	3209800	3150800	2474800				334590	621380	19804000	4311500	21376	7962400	759590
0	0	0	0	0	0	0	0	0	0	0	0	0	0	0	0	0	0	0	0	0	0	0	0	0	0	0	0	0	0	0	0	0	0	0	0	95503	0	0	0				0	0	0	0	0	0	0
1573400	1801600	4669500	4641800	0	1661500	0	1249300	4484700	4970400	1120600	1222900	3192200	3903700	4872700	5793300	1320500	1275000	914660	1442000	492900	0	4419900	1453900	5287600	2666200	1406100	1845700	2749400	2514500	2029200	1757600	2525300	2227100	2524100	1598600	2569600	1162800	2611000	1616100				343560	289370	12408000	4787100	27739	5395900	0
0	0	0	0	0	0	0	0	0	0	0	0	0	0	0	0	0	0	0	0	0	0	0	0	0	0	0	0	0	0	0	0	0	2267600	0	0	0	0	0	0				36305	152880	347650	242460	233280	2800700	0
0	0	479120	1162400	0	627190	0	0	0	306010	0	0	0	0	0	4198600	0	0	0	0	0	0	0	0	0	0	0	0	0	0	0	917210	0	3668400	0	0	0	1151300	0	0				46595	31143	377260	484190	53348	2516200	69700
0	0	0	0	0	0	0	0	0	0	0	0	0	0	0	0	0	0	0	0	0	0	0	0	0	0	0	0	0	0	0	0	0	1147100	0	0	0	0	0	0				0	0	0	0	0	274960	0
0	0	0	0	0	0	0	0	0	0	0	0	691560	635880	0	0	0	0	0	0	0	0	276700	0	0	0	0	0	0	0	0	0	0	0	0	0	0	0	0	0				0	0	2512000	275980	0	0	0
23128000	18320000	54647000	52253000	13235000	22414000	13140000	12235000	19145000	16444000	24518000	14643000	37910000	32503000	38074000	49717000	12240000	19689000	11896000	15042000	80705000	33289000	64504000	28150000	34229000	24685000	30640000	41088000	40754000	46255000	22633000	37242000	20062000	16565000	23498000	21748000	26455000	18127000	22189000	25940000				2762900	1962700	159720000	49874000	1150400	62619000	6134100
0	0	1028900	327160	0	668040	206140	0	0	229650	512880	0	879490	462350	386640	407240	0	574020	1228100	1165400	1420400	0	266680	0	660860	611560	0	0	279710	461220	697180	1183200	309220	493220	379930	394440	255340	0	6799000	3584300				0	0	4648200	363660	0	1952500	74762
0	0	0	0	0	313650	0	0	0	0	0	0	0	0	0	0	0	212680	0	412070	0	0	0	601920	0	203060	0	0	336520	102650	592390	477340	457750	3851100	0	162430	0	515560	0	0				0	0	55578	218630	0	1005200	74401
0	0	0	0	0	0	0	0	0	0	0	0	0	0	0	0	0	0	0	0	0	0	0	0	0	0	0	0	0	0	0	0	0	0	0	0	0	39805	0	0				0	0	0	0	0	0	0
0	0	0	0	0	0	0	0	0	0	0	0	1483500	1112200	0	0	0	0	0	0	0	0	0	0	0	0	26704000	22428000	0	0	3589500	26833000	0	0	0	0	0	114690	297740	0				0	0	177310	0	0	0	0
0	0	437200	303540	0	883760	984510	430160	942240	500320	0	0	215440	0	567960	0	737910	493800	0	0	0	0	0	0	0	0	0	0	0	0	0	0	715150	0	0	0	443880	795500	0	0				0	0	1127400	183360	66749	2511800	492930
0	0	0	0	0	0	0	0	0	0	0	0	0	0	0	0	0	0	0	0	0	0	0	0	0	0	0	0	0	0	0	0	0	56588	0	0	0	0	0	0				0	0	0	0	0	0	0
1388500	814530	1335900	1392300	0	1633700	1766900	2383400	989920	1806400	4597400	4182000	857790	1197800	2658600	6361400	0	539620	1635700	4617700	0	0	3191500	0	1620800	2131500	0	418010	1888900	4024800	837490	806570	2217200	1752600	1671100	1904200	2047500	666710	2187500	0				65955	164310	4610500	1213300	0	4662800	382710
5984100	5642300	8925700	12689000	2928800	7342500	8382600	4478200	4711300	10213000	9329600	6505600	9173500	9182400	12931000	16413000	3788700	5264400	5921900	4389200	5646300	3961000	19101000	5082000	8818200	6788300	9978700	10323000	7912100	7718100	4908800	6374600	5888700	6044600	5810400	7309000	10215000	7412500	8450900	6460200				572590	1064200	48345000	9344400	408290	24619000	2771900
1257700	1459000	4678900	2242600	1984200	1633400	1149900	1719200	4617800	5563900	1554000	1130600	1291500	1777900	3851100	5662200	1715300	2637300	924870	3271000	453070	0	2772900	1417900	5760900	2513000	2618800	2949400	1317400	1998500	3717400	1973400	5526400	4188200	4273600	3887300	3249700	4278300	1466100	851280				170440	295020	15362000	2658800	178460	4869100	346180
1569400	2501000	876150	288100	0	919930	2314000	2402000	158800	818120	1587400	1348500	1045800	636870	6219900	32940000	0	1696200	673890	1568600	569950	0	281110	0	3956200	4584300	2298700	1654300	724840	511790	5375800	4388500	1835600	2256100	18872000	10758000	582980	1833200	279440	0				101440	68588	2848700	430160	14443	3323300	412980
10971000	12095000	19246000	19023000	7290800	12371000	6611600	6305700	11914000	12980000	13885000	14149000	8373800	8102600	11220000	14627000	4141700	8292300	7632400	15892000	12477000	17503000	17774000	11114000	14075000	12568000	11156000	12818000	21793000	21123000	19163000	17286000	9944200	16543000	14029000	11645000	9468600	6894200	7069000	11631000				1072200	1716000	65749000	18519000	1317500	40166000	2480600
2085000	1755300	2982800	2543500	0	2532900	0	505700	2845000	2804700	1046000	976690	2906000	2653700	1132800	1050100	0	802390	2659400	2149800	2135400	0	1531200	0	1161700	943480	4310500	3624300	1712300	1865600	1312100	1500900	1314600	1815000	1633900	2001200	1237400	1140900	5190900	4101900				235540	273260	10496000	2738300	82491	7125400	51127
23454000	29789000	19224000	20405000	15161000	21786000	13558000	10609000	5958800	8046700	13147000	17155000	19122000	18421000	16423000	37818000	9158000	26916000	11722000	29125000	20894000	3368300	15278000	9730900	13396000	11942000	14443000	19735000	16523000	23854000	27611000	14414000	12194000	12772000	22208000	23968000	33846000	27831000	2389000	5569200				3954000	7147400	72765000	22101000	3865100	58943000	3930900
0	0	0	0	0	0	0	0	0	0	0	0	0	0	0	841740	0	0	0	0	0	0	0	0	0	0	0	0	0	0	0	0	0	0	0	0	0	0	0	0				0	0	663060	148680	0	169040	71015
0	0	0	0	0	0	0	0	0	0	0	0	0	0	0	0	0	0	0	0	0	0	0	0	0	0	0	0	0	0	47871	0	0	0	0	0	0	0	0	0				0	0	0	191820	0	582450	43518
0	0	0	0	0	0	0	0	0	0	0	0	0	0	0	0	0	0	0	0	0	0	0	0	0	0	0	0	0	196560	0	0	0	0	0	0	0	0	0	0				0	0	301700	0	0	0	0
0	0	0	0	0	0	0	0	0	0	0	0	0	0	0	0	0	0	0	0	0	0	0	0	364600	0	0	0	0	0	0	0	0	0	0	0	0	0	0	0				0	0	0	0	0	0	0
673210	0	853200	3373500	0	1362300	587630	285980	0	1552800	0	202440	1581400	495290	1882200	2030600	0	535320	564040	464330	415020	0	931020	0	1486800	1256300	950260	1156900	1031200	1362400	1008300	1066700	578880	993180	644890	500790	712000	706320	454740	0				125000	91596	5125100	2664200	70771	4325200	170500
0	0	0	0	0	0	0	0	0	0	0	0	0	0	0	0	0	0	0	0	0	0	0	0	380630	0	0	0	0	0	0	0	0	0	0	0	0	0	0	0				70761	0	1590200	169150	0	669020	0
0	0	0	524830	0	373540	0	0	413250	561150	0	0	0	0	334240	700680	0	0	0	235380	605930	0	0	0	0	767470	882560	812910	0	0	0	0	366590	369630	0	0	457450	419250	417700	0				0	0	1748200	594060	0	988190	0
0	0	172520	142900	0	0	0	0	0	0	0	0	110910	0	0	0	0	0	0	0	0	0	0	0	0	0	0	83578	0	0	0	381380	0	0	0	0	0	0	311930	0				0	0	336460	58612	0	0	0
14777000	25023000	18822000	6154900	3233700	30820000	10925000	21705000	90713000	17118000	68131000	42026000	16049000	13808000	30503000	20820000	51985000	67666000	34370000	12879000	8315000	0	23572000	12788000	73358000	14044000	508630	537200	27850000	18947000	11141000	4290700	94668000	24158000	1659000	11568000	37869000	20831000	1464500	2264900				1747500	2314400	55446000	3703100	177800	83931000	8530100
0	0	0	0	0	0	0	0	0	0	0	0	0	0	0	0	0	41973	0	0	0	0	0	0	0	0	0	0	0	0	0	0	0	0	0	0	0	0	0	0	+			0	0	0	0	0	0	0
0	0	1925100	635530	0	146360	0	0	579970	466490	0	0	296230	172300	486850	122250	408340	1184500	0	2597700	0	0	85792	0	0	0	132460	177010	0	0	0	0	378800	0	0	0	257810	869250	0	0				0	73663	2737200	446020	0	764420	0
0	0	0	0	0	0	0	0	0	0	0	0	0	0	0	0	0	0	0	0	0	0	0	0	0	0	0	131680	0	0	0	0	0	0	0	0	0	0	0	0				0	0	597530	63889	0	289180	0
0	0	0	0	0	0	0	0	0	0	0	0	0	0	0	0	0	0	0	0	0	0	0	0	0	0	0	0	0	0	0	0	0	0	0	0	0	27129	0	0				0	0	0	0	0	0	0
0	0	2410700	1307800	0	487010	335450	0	611180	389700	192180	270220	945370	686670	238880	494580	0	0	0	256280	1951300	0	869280	421460	605230	345180	636150	304720	825210	928600	182400	329240	263240	0	339980	0	410800	0	0	408540				58566	0	5525100	1149500	0	1561300	110720
599260	0	282870	0	0	674600	0	615140	1198200	594080	597250	0	0	0	477810	363690	1184100	549770	0	760900	0	0	0	0	0	436850	321590	473270	423890	0	329790	0	528340	644940	0	0	332390	1006300	0	0				129350	38617	936210	24860	143800	1540400	479420
0	0	202530	0	0	0	0	0	0	87799	0	0	376820	186490	0	180150	0	0	486200	399280	0	0	0	0	0	0	199390	240290	0	0	189200	202710	0	0	0	0	0	0	0	0				0	0	275570	119380	0	90701	19763
1433700	2008400	4479400	8045000	2966300	5740600	1586400	3286000	1769500	5089800	2112700	2066300	5772200	4083400	10724000	9793800	0	2468100	1910600	2832600	1330300	0	4292400	0	5506800	6651000	2390700	6624700	3850400	8001500	1619900	3120700	2929900	3114900	1461400	2517800	6271300	2696500	1449300	3759300				188130	251450	3091600	6820900	165740	13530000	1083800
484330	0	665230	792500	0	307910	0	390350	261000	382100	0	0	471050	795520	306800	439710	0	0	382260	282010	0	0	561500	455050	221600	238840	379300	571590	281910	240330	0	385000	154880	174650	0	256290	272420	188030	0	0				107320	0	2180800	621560	0	1226300	125990
0	0	0	0	0	0	0	0	0	0	0	0	0	0	0	0	0	0	0	0	0	0	1192700	0	0	0	0	0	0	0	0	0	0	0	0	0	0	0	0	0				0	0	193550	299330	0	1003200	173440
18484000	22730000	19095000	15323000	6250700	11893000	7768400	8774000	6383500	6762100	14737000	8839300	7038200	7072700	5151700	6726300	3364100	11960000	12862000	15856000	12633000	6875900	11469000	5633100	7041000	5740600	16542000	19043000	10198000	11020000	16004000	20718000	6140100	10225000	7807800	8196800	7161700	6290700	36223000	32189000				2795000	4097800	58182000	14764000	945610	37514000	2954900
907140	0	698770	791610	0	820580	0	1194300	1691900	0	0	0	1267100	738000	1424400	1119400	0	791150	639530	0	593620	0	686560	0	528300	0	0	589350	1437600	1157300	802790	841350	1013500	1484600	0	766430	623800	0	0	612820				56725	0	697540	274000	0	1204100	35934
0	0	267030	502270	0	990180	772290	322040	466860	279660	625190	430320	542970	467120	625830	1247900	0	534140	0	644550	0	0	541220	0	270780	391200	616500	1037400	570070	649550	535430	638540	281300	266320	0	442810	543590	564940	395740	0				33952	8613.9	1957000	328120	0	2496200	137180
0	3250800	1661000	1973000	0	2213400	2272900	2895000	897320	1345500	1959600	1854400	1231700	797640	1034800	1727300	0	1504300	1234500	2013300	799010	0	2770900	1054200	2940000	1928000	1162400	2299900	2770300	3405400	2162900	3045400	1959600	2071800	2371200	2462100	1599700	2064500	1794600	1431400				0	138200	7714100	2481100	0	7108600	1144800
0	0	0	0	0	0	0	0	0	0	0	0	0	0	603510	0	0	0	0	0	0	0	0	0	0	0	0	1068900	0	724340	0	0	0	613690	0	0	0	0	0	0				0	0	282890	196620	169690	368080	43810
0	0	0	0	0	0	0	0	0	0	0	0	0	0	0	0	0	0	0	0	0	0	0	0	0	0	0	0	0	0	0	0	0	476090	0	0	0	0	0	0				0	35660	0	0	105010	91417	0
0	0	0	0	0	0	0	0	993000	1785800	0	0	0	0	675400	985950	0	0	0	0	0	0	961520	0	0	0	0	0	0	1032600	0	0	618280	336370	0	0	812790	0	0	0				30493	0	463800	54711	0	469810	44726
11722000	9741900	15754000	25742000	4746900	11318000	13198000	12372000	13345000	26076000	11588000	11200000	3622600	5442700	15358000	28141000	8561100	15325000	12952000	19235000	5647200	0	45004000	23731000	15952000	11942000	7963100	11273000	13063000	17282000	15923000	19762000	11233000	10077000	21337000	20425000	16186000	12532000	6453900	3567900				1059300	1978700	54150000	26710000	197970	32061000	6739500
0	0	0	0	0	249010	0	0	0	0	0	0	0	0	0	0	0	0	0	0	0	0	0	0	0	0	328640	323890	0	0	0	543400	0	0	0	0	0	0	0	0				0	0	749210	103790	0	571610	0
0	0	427020	564920	0	449220	0	0	0	337260	165350	0	109300	376230	188900	251580	0	0	0	0	754060	0	316260	0	417540	295750	501020	347870	0	256430	268970	259460	254920	182410	0	242620	250090	273630	229080	0				0	42084	1582300	464230	0	1228600	113290
12748000	10306000	16985000	16316000	6838000	11141000	6848500	10345000	17467000	14513000	18777000	13883000	15687000	16420000	10004000	14534000	2557700	6660300	5544700	14757000	7295800	0	19406000	8704700	17055000	12646000	8398500	10626000	22957000	21658000	15900000	16048000	10151000	13514000	10426000	12251000	10487000	5791200	10786000	13399000				1501700	1844900	50001000	19786000	513150	25065000	1630000
0	0	0	0	0	0	0	0	0	0	0	0	0	0	0	0	0	0	0	0	671360	0	0	0	0	0	0	0	0	0	0	0	0	0	0	0	0	0	0	0				0	0	352200	0	0	0	0
0	0	0	0	0	0	0	0	0	0	0	0	0	0	0	0	0	0	0	0	0	0	0	0	0	0	0	0	0	0	0	0	0	0	0	0	0	0	96291	0				0	0	338210	0	0	0	0
0	0	2207200	353970	0	468290	405790	0	0	279260	0	0	265260	0	411020	345230	0	337610	0	353490	674720	0	1274100	0	2483500	438770	348300	876070	0	0	0	334620	311390	252990	336110	0	762050	268410	0	0				0	0	5231900	284250	0	1644200	667120
2131700	1874400	2219700	1847100	0	2019200	1033000	1043400	780070	916460	508400	527190	2661100	2142000	1138000	3200300	799690	2360400	1114800	2227300	6036500	0	2925900	1825100	1621500	1220000	4606900	4485900	851480	1561700	1041800	3092600	694400	435630	902400	541750	2015700	1040300	1067600	1484800				333070	422610	6105500	2579700	8776.6	6316200	568690
1793900	2296200	1222900	2362000	1493000	2584300	1965000	1831200	2169400	3318500	1997700	1566300	1717500	1351700	904430	1308700	0	808470	2558500	2042800	1386400	0	2963100	1453400	1474600	1524000	2148100	2351000	2252500	2553300	2661900	2170300	1617800	1323100	3609500	4019900	2326100	1057300	806850	806730				200660	289210	5716700	2642400	167120	9414900	621190
1034500	0	861820	764760	0	960130	212770	0	613770	714830	0	621280	760950	628280	550570	882910	0	480790	476400	608600	981900	0	1443000	875980	611080	556840	944130	1177000	560010	737880	941320	1248300	594510	771530	611020	842870	476360	462880	760040	1103900				101930	205910	4569200	625280	0	3860600	44402
9956200	12631000	13375000	17839000	6775100	12824000	4411600	4380900	7338200	11270000	5844500	4427900	13408000	17772000	8938200	11730000	4263100	5968000	6348300	8273600	5299200	0	10941000	5819200	8842000	6921900	6195300	6930400	11680000	14755000	13409000	18099000	5100900	8501500	9605900	8506900	17213000	8904000	5334500	5798800				793710	1331200	57614000	19595000	377120	38953000	1241800
0	0	162230	969880	0	408560	0	351230	0	0	0	0	274400	841140	432370	466470	0	0	0	0	0	0	0	0	94077	215290	0	0	226700	192790	397830	389000	184780	155300	0	536020	0	0	0	0				0	24350	490310	1449300	43954	1494200	0
0	0	0	0	0	0	0	0	0	0	0	0	0	0	0	0	0	0	0	0	0	0	0	0	0	0	0	0	0	0	0	0	0	0	0	0	0	0	1386800	0				0	0	0	0	0	0	0
0	3228100	2241400	4721600	2621200	5059000	6330200	6518000	1435800	5150500	6167400	2977300	2998400	3444800	6437800	2422300	2638100	2408400	3901900	5853800	2451800	0	2697200	0	2089500	2382200	8169900	7871900	2425000	4486700	4529200	4673200	2967400	3856800	3109800	3362900	3912200	3655700	1827200	0				67445	221590	7609700	7254700	262350	18088000	1745900
0	0	0	0	0	342490	0	0	0	0	0	0	0	0	0	0	0	0	0	0	0	0	0	0	0	0	0	0	0	0	0	0	0	0	0	0	0	0	0	0				0	0	480570	405980	65504	911860	0
3388100	7452900	2288000	2923800	1356100	7899500	5125200	7361000	1573800	13017000	3559300	8040200	1507900	1649200	862280	1903300	0	0	4683700	2896000	1034800	0	2421400	7344300	2909000	2596900	5115400	8647400	2458100	1708600	5877900	8181100	3217000	7686100	1544500	3047500	2341900	1513900	4421700	0				414210	740450	8125900	3147400	46201	25111000	2619000
0	0	9856500	8707100	0	7808100	1420500	1446200	2671000	3337800	8265300	8520400	8990200	7870300	6235100	6696000	0	5421000	3059400	6244400	4093800	0	11601000	4676100	6714400	6778500	7452400	9320100	12094000	17200000	5689600	7045400	3836400	6950900	0	5585800	7298500	4132800	3609300	4624600				123480	24134	14010000	10253000	22652	25527000	776560
0	0	871020	970630	0	336690	915390	0	310500	861590	0	0	1743200	1527500	1011200	345700	1099200	1062500	570740	641330	1294800	0	968290	0	409190	201700	2404800	4317000	0	928410	847890	682520	953280	566700	0	383510	750990	613670	758210	0				34062	0	8169900	416360	70213	949270	365860
0	0	1169500	1296000	0	1022200	291890	0	1102700	1034800	327500	116130	637490	961530	257810	278190	0	216950	442600	1608300	1034800	0	862220	0	408740	368360	745670	1051300	781150	1201600	486910	386490	253210	240630	351050	352840	409370	217980	182210	0				0	19270	5361100	1240700	0	5041200	60401
0	0	2117500	1884200	0	1210300	1442900	906340	2519900	3748000	294920	547500	597070	0	1821800	3700700	1304400	3839500	515870	4476000	0	0	962450	0	3607600	2610900	998830	1217300	830580	763070	1459100	1955100	2503700	1798400	3434300	2089500	2184400	2231300	0	706980				97364	331890	7577700	1986100	30622	3627700	351910
1194100	0	1083200	1393400	0	798710	751330	472370	897320	857840	395580	471280	685800	523690	3076000	3290400	0	1235100	0	823250	0	0	726050	0	1541600	944850	744340	941770	421890	651140	1622600	1430700	1348900	790650	1299900	631680	783280	1227200	789400	0				135980	36936	3298100	1610000	0	818790	160120
0	0	610050	677570	0	193930	459080	0	0	339750	1240800	764460	0	0	0	0	0	238630	0	369000	0	0	319050	0	1655300	643180	0	0	567310	578340	709360	558230	696500	332930	611760	875510	0	464610	0	0				0	0	2009700	591220	0	663130	179450
0	0	619470	442060	0	0	5940800	1361400	0	690470	4652900	2021600	0	0	921440	1053900	0	692900	0	0	0	0	0	0	3112100	1925000	903410	567210	2079500	1816400	625730	851770	1263900	1893600	1112100	1681300	663950	507750	0	0				19766	0	1725900	583370	23749	653080	1447500
1306600	1150000	1717700	2343300	0	2084100	3461200	1346200	600330	1084600	1036700	1018500	1843800	1081100	1018900	2188600	768420	1353400	1103700	2918300	1827700	0	1979100	1313300	2657400	1786100	1721900	3004100	1058500	2372800	1732600	2744100	2343200	2679700	2556300	2009400	1743900	1236000	1238100	957130				117150	134180	3803700	2348700	54484	5524100	1108400
0	0	0	0	0	0	0	0	0	0	0	0	0	0	0	0	0	0	0	0	0	0	0	0	0	0	0	0	0	0	0	0	0	0	0	0	62639	0	0	0				0	0	0	58616	162380	236420	0
0	0	1869200	2742900	0	2418200	0	0	1560000	1377000	0	0	4105600	4013900	0	0	0	0	0	945980	1496500	0	2097700	0	0	1910600	2297000	0	3836400	0	0	1300400	0	2910900	0	0	2585300	2092900	3062200	0				160160	1022000	678410	3955900	85954	1944000	619960
0	0	707550	1812500	0	1635400	0	0	0	430500	246120	543410	222450	454480	0	0	0	169860	465920	0	464200	0	1539600	1306400	388810	0	601920	1049700	1687200	1395800	186810	0	296840	815950	0	0	0	68766	0	780720				106050	9086	1299200	878510	21325	4187200	0
0	0	342410	244720	0	271870	0	0	0	0	581110	0	275450	268020	0	0	0	481040	462530	387000	755140	0	235110	0	0	319170	281710	375600	0	0	0	441540	0	371180	0	0	254310	0	559060	0				44571	0	1702800	254400	177670	1036600	55962
0	0	907540	884220	0	483990	0	0	410650	875850	0	1835900	1369700	1546800	0	581230	0	1273600	0	1081700	822570	0	1777100	0	365910	412770	1392500	2268700	1027200	1342800	0	581730	1182100	0	0	872360	785540	744960	479070	0				94099	245470	5655000	390980	137040	1918300	1833500
0	0	1473400	1809600	0	1818100	4048500	3672900	352610	608660	8349600	3425000	2037200	683830	5695600	8130000	1152400	1304600	915660	1203700	331190	0	928520	0	5038500	3828300	752730	748670	923830	335850	3517800	3423200	2176600	1955800	2324900	2491500	1212200	2211700	1104700	1136100				56269	0	5253600	1322100	17356	5266900	699600
0	0	0	0	0	0	0	0	0	0	0	4276100	0	0	0	0	0	0	0	0	0	0	0	0	0	0	0	0	0	0	0	0	0	0	0	0	0	0	0	0				577640	813450	5180700	2666400	130150	9201700	316720
0	0	0	0	0	0	0	0	0	0	0	0	0	342480	0	0	0	0	0	0	0	0	0	0	0	0	0	0	0	0	0	0	0	0	0	0	0	0	0	0				0	0	0	0	0	0	43148
0	0	283930	0	0	0	0	0	0	0	0	0	0	0	0	0	0	0	0	0	0	0	0	0	0	0	0	0	0	0	0	0	0	0	0	0	0	0	0	0				0	0	1287400	0	0	0	0
0	0	0	0	0	0	0	0	0	1561500	0	0	0	0	0	0	0	0	0	0	0	0	0	0	0	0	0	0	0	0	0	0	0	0	0	0	0	0	0	0				0	0	0	151260	0	0	0
5628600	6261500	14155000	13686000	7749200	25011000	5199600	2927100	2370600	4527000	6349600	4855700	31614000	32359000	9427300	6348600	561610	6734900	5315800	9046200	4603200	0	12304000	5124600	5556000	5381200	14485000	21982000	7848300	7788400	12096000	19265000	6717500	6457100	4842500	5820700	4498200	5901000	28211000	8079300				656430	772790	41337000	13092000	1413100	71023000	3159300
0	0	0	0	0	0	0	0	0	193040	0	344680	0	0	0	0	0	0	0	0	0	0	0	0	0	0	0	0	0	0	0	0	129790	0	0	0	0	0	0	0				0	0	656460	0	0	113690	7513.1
0	0	966230	4016300	0	0	965290	2372200	0	2488900	0	632970	0	0	0	1540700	0	310760	0	1540400	0	0	236510	472050	0	137810	6219300	2064300	0	0	5177900	2662600	695420	13674000	769030	2149500	957890	4537900	0	0				0	0	1971300	3776400	30173	189820	686010
0	1963000	2349800	2875800	0	1223400	2437600	6086600	1303400	3550200	6756900	6418300	2035200	2161800	4116000	7495800	0	1044600	0	1193100	442860	0	4453200	2087300	5545600	3747300	1060900	1669600	1167200	1504100	1269500	1023300	4136900	4032500	1808400	2362500	1329400	1969500	0	0				54062	373520	5072700	4046800	82267	2321100	1882400
4184200	7344500	11886000	11459000	4238400	11922000	2633500	3348100	7024300	9643500	6989000	5804600	4366600	3317900	5969900	11747000	1527900	3402900	2897700	5085600	1904000	0	11963000	6968300	7621000	6201400	5254000	4417500	5096500	4655300	12103000	12403000	4493100	5865300	8389600	7317100	9325000	5019000	2691000	2738300				494890	1012500	30288000	11203000	345710	42226000	1132800
498830	1328200	1002200	2403700	662780	2231000	890400	1173800	1344900	1850700	1269700	1096200	1392400	2338800	1341000	3313600	611670	1119700	691700	1164000	1191400	0	727160	635440	1021900	1009000	871710	1095200	911850	632190	1152600	1241200	774930	956950	1133400	1321000	2044500	1440200	0	0				64192	336920	3259500	2724900	51169	5236500	295170
0	0	789270	362130	0	207170	0	0	0	0	0	0	0	0	0	275050	0	0	1474500	829120	0	0	0	0	0	0	0	0	200300	250440	0	433240	0	191820	0	0	0	0	4155600	0				0	0	2145900	215590	0	535560	0
0	0	229750	260070	0	283900	0	195600	304210	307480	0	0	812260	681270	550750	710740	0	264090	498290	293310	0	0	234670	0	237180	259300	1241200	2327300	265400	173950	411610	508730	191580	158850	424840	237880	182070	162830	479420	0				0	0	1057600	292850	0	680820	28873
2563200	832990	3019900	3317000	387600	2776600	1867100	1787200	2660500	3872900	3743900	5455800	4119200	4903800	1990800	1865000	270110	1791300	916670	2196100	2214400	0	1648700	1313300	2720100	1677500	12082000	13885000	2292100	1975300	4769000	4243200	2754300	3222500	980800	1572300	1844700	1763300	1208800	2206900				395260	396790	10602000	3892800	61875	9460300	364960
0	0	1265200	2253700	0	710560	1161400	0	456730	843220	2349500	1085100	2225700	2768200	3915100	12240000	0	1029500	877210	825780	0	0	4340900	1769200	3561800	5846700	1242400	7869100	1329600	1964700	1623000	5490000	1216800	2010000	570960	1168400	1412300	1196300	3291200	0				39465	142670	3304600	3215800	21219	2116900	69199
1937500	1933500	1681700	2177900	0	1022400	1037700	1843100	618110	1970600	1459700	1301500	1528000	1569000	891180	1604500	0	1352500	2303800	2579200	992480	0	1082600	0	1427300	1565400	1020800	1667000	1538500	2353500	1637900	1543900	1357000	1149200	689020	1623700	1843600	2503400	8604500	2764100				263430	314760	6665500	2126300	0	3265900	215330
0	0	0	0	0	376980	0	0	0	630210	0	0	0	0	0	0	0	259970	929190	1179600	0	0	330700	0	326970	0	0	0	0	0	0	458240	0	0	0	0	0	0	0	0				30498	0	0	936890	0	1502100	0
1358800	803520	1690100	767710	0	573300	816330	421000	683380	602080	198000	0	183810	0	0	0	0	1956300	818820	1604100	3335500	3488300	845510	0	874050	658400	0	1642100	1189100	953520	1697700	2748900	757400	988290	880170	579330	870690	1913800	4454200	1423900				321260	225310	3345000	440240	0	954960	203390
0	0	0	0	0	0	0	0	0	0	0	0	0	0	0	0	0	0	0	0	0	0	0	0	0	0	0	0	0	0	0	0	0	0	0	0	0	0	538490	0				0	0	939400	160860	0	0	0
2220500	3579800	6680500	5743100	2002300	6041300	1831200	1632700	2908700	4440400	1772000	3429600	6602000	7062200	6485300	8637900	1767600	2819400	2200300	5906200	2166600	0	5905000	4273400	4752400	4038500	3578800	3536900	7481800	9873500	4712000	5840800	2766100	4326500	3142800	3624200	3932600	2908800	2178800	3045800				324400	724810	16211000	4799200	128610	16222000	379800
0	0	282720	0	0	0	0	0	0	0	0	0	328490	0	0	0	0	0	0	0	0	0	0	0	0	0	0	215080	0	200870	0	289390	0	142110	0	0	0	0	916930	0				0	0	908570	36459	0	133840	0
0	0	248780	499000	0	178670	0	0	0	0	0	0	151780	0	320520	562220	0	154360	0	0	0	0	0	0	0	0	498090	283580	0	0	0	0	195180	222020	0	0	249870	243360	0	0				0	0	1223800	571820	0	690540	0
0	0	854410	1166000	660860	1104400	0	0	697890	987730	788580	0	1208700	1633500	513040	599050	0	1184700	1336500	0	4126400	0	1700800	993730	915830	670040	1633000	1586800	965140	931290	825970	1400300	913620	864590	0	1081100	1520400	988860	936760	724340				0	129380	1790300	387370	160160	2598200	99994
9209200	16573000	17137000	21455000	5327000	15546000	12487000	10138000	21180000	28273000	17197000	10973000	13138000	10570000	25219000	54761000	7962800	15883000	5694100	15779000	4381900	0	17658000	7837800	33405000	19406000	20963000	23067000	8590700	12860000	23767000	20706000	26556000	21234000	27061000	20223000	18590000	12840000	7246200	5170000				981950	1697200	35232000	23290000	361920	47475000	5033700
923720	0	1503200	1602900	0	1967700	3274500	2066300	1374200	2191100	2136800	1516000	3063000	3316700	2596800	3637400	771000	1413100	1392400	2730900	2428900	0	2346100	1114000	1705300	1835500	2763600	2526500	1980800	2524700	2112900	3647600	1350100	2890600	1059000	2516100	1629700	1268000	1741700	1502900				122620	106410	3827700	1775900	0	7651500	1137600
0	0	0	0	0	113580	0	0	124210	212040	0	0	355660	0	227430	441470	0	0	0	202040	0	0	0	0	111870	0	0	0	0	245840	0	0	0	0	0	169690	121160	0	0	0				0	0	0	0	0	381700	0
0	0	710500	0	0	0	0	0	0	0	0	0	0	0	955340	3374100	0	0	0	0	0	0	0	0	0	0	0	0	0	0	0	0	1170700	895250	0	0	0	0	0	0				114880	110140	2689700	95170	0	0	0
0	0	0	0	0	0	0	0	0	0	0	0	0	0	0	5243200	0	0	0	0	0	0	0	0	0	0	0	0	0	0	0	0	0	0	0	0	0	0	0	0				0	0	266840	228080	0	1361900	0
0	0	0	0	0	0	0	0	0	0	0	0	0	0	0	0	0	0	0	0	0	0	882350	0	0	0	0	0	0	0	0	0	0	0	0	0	0	0	0	0				0	0	0	0	0	448600	0
0	0	0	0	0	0	0	0	0	0	0	0	0	0	0	0	0	0	0	0	0	0	0	0	682710	0	0	0	0	0	0	0	0	0	0	0	0	0	0	0				0	0	0	0	0	0	0
428340	0	0	0	0	0	0	0	0	0	0	0	0	0	0	0	0	0	0	0	0	0	0	0	0	0	0	0	0	0	0	0	0	0	0	0	0	0	0	0				78284	0	155530	0	0	711040	82522
0	0	0	0	0	0	0	0	0	0	0	0	0	0	0	0	0	0	0	0	0	0	0	0	0	0	0	538090	0	0	0	0	0	0	0	0	0	0	0	0				0	0	0	0	0	39158	0
0	0	1192000	2339500	0	295470	3549000	6822400	629440	5410500	10630000	5605300	709050	0	9557300	15684000	0	3297600	0	634700	0	0	3202700	0	2804200	1682300	0	1029400	2648800	5833700	653430	5479800	8967300	8988700	0	2592800	1802400	1849300	503140	0				0	0	7096600	2218200	0	1161300	1763700
0	0	0	0	0	0	0	0	0	129550	0	0	0	0	665630	1617000	0	0	0	0	0	0	0	0	587170	285090	0	0	0	0	0	0	0	274630	0	0	0	0	0	0				0	0	1721900	311140	0	0	58981
0	0	0	0	0	0	0	0	0	0	0	0	0	0	0	0	0	0	0	0	0	0	0	0	0	0	0	0	0	0	0	0	0	69304	0	0	0	0	0	0				0	0	0	0	0	0	0
0	0	0	0	0	48689	0	0	0	0	0	0	0	0	0	0	0	0	0	0	0	0	0	0	0	0	0	0	0	0	0	0	0	0	0	0	0	0	0	0				0	0	0	0	0	195230	0
0	0	0	0	0	0	0	0	0	0	0	0	0	0	0	0	0	0	0	0	0	0	0	0	0	0	0	0	0	0	0	0	0	0	0	112480	0	0	0	0				0	0	0	0	0	0	0
0	0	180520	0	0	164510	0	0	0	0	0	0	656040	283550	0	162350	0	0	0	0	0	0	238620	0	145660	0	0	592200	0	0	0	0	0	0	0	0	158250	0	0	0				0	0	543320	92722	0	789590	24072
0	0	0	0	0	0	0	0	0	0	0	0	0	0	419640	337870	0	0	0	0	0	0	0	0	0	0	0	0	0	0	0	0	0	0	0	0	0	0	0	0				0	0	460160	0	0	594100	0
0	0	0	576470	0	0	0	0	0	615720	0	0	820320	437740	205420	0	0	0	0	0	0	0	0	0	555250	228640	428810	381610	0	0	217520	0	153460	219900	0	295060	0	0	0	0				0	31378	335990	739510	0	167320	0
0	0	0	0	0	0	0	0	0	0	0	0	0	0	0	0	0	0	0	0	0	0	0	0	0	0	0	0	0	0	0	0	0	0	0	0	0	0	104840	0				0	0	573260	0	0	506670	0
1705400	1623000	1160200	2423700	0	2270400	1011200	1818700	486310	2772300	793320	1492800	209580	496520	1889100	9165500	0	1663400	493730	523250	0	0	4796600	5697500	3714000	8608000	5439300	2163000	11769000	7120600	5075500	2253100	2872600	14540000	1299500	3064100	1609100	1951100	5329000	3434500				335940	172660	15076000	2697200	89303	6450200	635580
0	0	0	0	0	0	0	0	0	0	0	0	0	0	0	0	0	182410	0	0	0	0	0	0	0	0	0	0	0	0	0	0	90059	0	0	0	69261	218850	0	0				0	0	0	0	0	0	0
0	0	8374000	3813300	0	346420	1000300	0	0	0	187000	0	7267800	10745000	3042300	56156	0	0	0	0	0	0	1429700	222680	757170	282820	22311000	30342000	0	279190	10130000	138280000	0	0	0	0	0	0	652450	0				0	0	30886000	6665300	56509	3142900	234680
0	0	0	0	0	0	0	0	0	0	0	0	0	0	0	0	0	688290	0	0	0	0	0	0	0	0	0	0	0	0	0	0	0	0	0	0	0	0	0	0				0	46876	0	0	24750	0	83670
0	0	0	471530	0	328360	0	0	259520	0	183680	168750	216180	378270	164430	0	0	0	0	0	0	0	0	0	245420	0	0	488600	197160	328790	0	245480	0	0	0	163680	0	0	1264600	414870				0	0	816440	355980	0	564880	20522
332680	0	346050	570030	0	172920	4559300	1461900	304560	314250	701320	625260	0	0	2635300	2940200	0	749830	0	260850	372280	0	269600	0	878690	468630	0	0	371860	0	3418500	475510	768650	0	1399200	704100	463560	2114400	408180	0				49771	0	2247200	659140	2463000	585420	1372300
0	259270	325850	0	0	567910	0	0	234970	311080	0	0	205310	0	0	312600	0	283270	1044900	1323400	827310	0	0	0	141030	206190	397900	384770	0	0	0	422690	0	115160	0	208870	171430	0	159450	0				0	35494	1718400	160540	0	2651400	0
0	558060	0	1234500	0	515170	0	268850	0	426240	0	265060	0	0	0	865060	0	0	0	352460	0	0	344660	3568200	0	0	0	0	0	0	0	0	0	2931300	0	0	0	676630	0	0				0	67985	0	1663500	0	455200	80386
0	0	508620	0	0	0	0	0	300050	293810	327390	0	1028700	548920	1159200	1666100	0	0	0	0	0	0	0	0	609730	407860	364380	400420	441370	388300	497860	458520	549470	375140	0	508210	377250	447050	411380	0				63864	113840	1404100	444190	0	882260	63432
0	0	0	245990	0	0	0	0	0	0	0	0	0	0	0	0	0	0	0	0	0	0	0	0	0	0	0	0	0	0	0	0	0	0	0	0	0	0	0	0				0	0	607440	209570	0	602800	0
0	0	0	0	0	0	0	0	0	0	0	0	0	0	0	0	0	0	0	0	0	0	0	0	0	0	0	0	0	0	0	0	0	0	0	0	312100	689970	0	0				0	0	0	0	0	0	0
0	0	0	0	0	0	0	0	0	0	0	0	64347	0	0	0	0	0	0	0	0	0	0	0	0	0	0	0	0	0	0	0	0	0	0	0	0	0	0	0				0	0	216520	11531	0	195570	0
0	0	2277500	1865300	0	414480	0	0	0	443270	1606900	1399500	431220	1786200	944010	970780	0	2916000	1137500	4159800	1151700	0	1734100	0	1684500	1107700	0	225600	836730	555090	1077600	705750	393370	388160	0	471550	317240	1141200	16852000	3700400				0	191590	2402800	2345900	0	1750800	0
1288800	1536200	635500	598240	0	1149000	662010	679840	553140	994370	322820	533110	1238800	1097700	554090	690400	0	610190	774560	769510	683450	0	714160	0	755640	658080	674650	1030900	716630	1143100	927740	1180000	411930	410520	770190	1035400	853450	423910	0	0				83843	99783	4114400	554290	0	4800700	143850
1179400	1472300	2870900	4044000	0	805120	1732000	1587300	1892800	1601700	459990	873960	4844400	4033000	3881700	3903700	0	2219400	910600	1399900	3042300	0	2454000	682270	2067000	1741900	2783800	2423400	2596800	5459600	782900	1231300	1136500	1157900	686850	876640	1621900	730450	1253400	1737000				144400	198110	5847300	2902700	0	3976400	1045400
0	0	0	0	0	0	0	0	0	0	0	0	0	0	0	0	0	0	0	0	0	0	0	0	0	0	0	0	0	0	0	0	0	0	0	0	0	447490	0	0				40654	0	0	164950	45869	26118	115770
345040	2524300	6742600	9133500	2767800	5480300	15535000	9872000	4464700	6670400	10222000	8884900	2571200	1514600	4392100	11220000	2436100	6451700	6480100	6365900	1675700	0	9032400	4892100	10248000	5997000	6741100	10483000	7271300	10496000	2038900	3199900	2563100	7589700	5569100	7373900	8994500	5186200	3562100	4806500				55579	238180	9900800	12764000	338530	11280000	3770800
12281000	26890000	34386000	112980000	29276000	128030000	58665000	127320000	22150000	129570000	54286000	166520000	16697000	20477000	32364000	108280000	14291000	41825000	71618000	126780000	6206600	4045300	105800000	168250000	34741000	115410000	24476000	36406000	49269000	77312000	62648000	64201000	28492000	137510000	26522000	59172000	37944000	29995000	10262000	10109000				1293600	4297700	122200000	121280000	3978500	466290000	15309000
1021500	1476600	2140400	2551200	0	1838900	1039700	1157100	2616100	2380500	1765500	1570800	1115100	900030	2200700	2587600	0	1791400	1018900	990710	2100100	0	0	0	1581000	2798400	1279600	1458300	2518900	3015100	1146900	1107700	1028300	1578600	0	1659000	2336400	1678800	469420	0				130960	253190	7010500	2697900	31860	4962800	297810
0	0	444080	854010	0	507630	510530	546450	0	364920	0	225430	0	0	1418700	1051700	0	334430	0	0	0	0	230470	0	0	274290	1386100	812030	335220	438360	0	637480	298160	255530	320920	227770	442770	0	128880	0				32090	10017	804370	784310	0	939130	83254
0	0	2525900	4836000	0	1843900	363970	278810	697380	1471300	447450	404280	2051800	1891500	416370	495550	0	684880	634910	2211300	4871700	0	913500	587990	201880	227030	2470100	2311300	667140	1242100	1038200	1918000	222010	0	0	362960	1285000	614510	7197400	2033400				30194	32853	6290400	4209400	0	5709000	99427
0	0	0	0	0	0	0	2004600	0	0	0	0	0	0	742110	2031800	0	0	0	0	0	0	0	0	585440	320250	0	0	0	0	0	0	590010	0	617510	0	387220	0	0	0				0	0	374650	0	0	0	114780
2811600	6484100	5420300	6547100	1531800	6341000	3929700	7376700	286710	3524600	2000500	3957900	1265800	1285400	584500	5103400	0	839490	7823500	9268300	0	0	5111300	5595300	1154900	2833200	2867400	3783500	2676500	2744500	5239100	11158000	2505500	11023000	477600	2079000	1496000	681140	1456100	3325300				330290	892070	20680000	5865900	247980	25164000	1336300
0	1096800	2390700	1587100	0	3469700	1253900	1308000	1473100	965050	869280	412260	1404200	1724000	1211300	3343400	0	941310	729720	4505900	516930	0	1938200	1056200	906970	543530	4789900	3614000	3755700	1907900	2789400	2391900	1240600	1380400	1509900	1662600	701600	725040	926250	1064600				29384	57486	4480400	1453400	54075	3613800	442430
0	0	0	0	0	0	0	0	0	0	0	0	0	0	0	0	0	0	0	0	0	0	0	0	0	0	0	157600	0	0	0	0	0	186710	0	0	0	0	0	0				0	0	272070	63102	0	181680	0
0	452800	276700	0	0	234130	0	0	0	0	459410	0	912120	574980	418070	479380	0	356180	0	0	308240	0	889440	0	0	325100	376680	0	0	0	0	326430	0	0	0	0	422720	0	0	0				34529	107500	647360	89742	0	1041500	0
0	0	396170	0	0	412170	760710	0	0	625900	0	0	0	0	1575900	1180800	1096300	918230	0	382080	0	0	0	0	1024200	999520	0	0	0	0	1167700	739170	343650	0	0	0	0	505280	0	0				10103	0	1549400	143450	177910	473720	158320
0	0	0	277520	0	0	0	0	0	0	0	0	0	0	0	0	0	0	0	0	0	0	222720	0	207300	0	0	0	422030	380470	0	338750	0	0	0	0	0	0	0	0				0	0	968240	582100	0	466040	21405
0	0	0	0	0	0	0	0	0	0	0	0	0	0	0	0	0	0	0	0	0	0	0	0	0	0	184720	511600	0	0	0	92152	0	0	0	0	0	0	0	0				0	0	253940	38040	0	0	102430
0	0	491420	349760	0	452260	0	0	334070	0	0	0	160780	0	0	0	0	0	0	0	710200	0	0	0	346600	0	0	0	509730	276640	0	0	0	0	0	0	0	0	0	0				0	0	3739500	307870	0	612400	0
0	0	857770	447780	0	0	0	0	0	0	0	0	0	0	0	0	0	0	0	0	0	0	263380	0	234810	0	406050	409840	0	229810	0	0	0	0	0	0	250490	0	0	0				15092	0	3083400	653840	85639	250040	0
0	0	1638200	1447500	0	303960	0	0	471570	111590	0	0	328340	224600	158470	0	0	0	0	0	780510	0	316750	0	0	0	653590	349750	457310	546220	0	293860	0	0	0	0	155190	0	0	0				50140	11405	5451500	1529400	0	511870	24984
4332400	4464500	1946500	2599200	0	1004000	328910	333460	2552000	1396900	5562100	2319200	11931000	18538000	851740	903900	0	1060200	0	972970	2673500	0	3769600	1106500	3554600	2906300	2858600	2289900	4933000	4257800	2185700	2873500	2752600	1302700	1897300	1002000	1145000	693040	1258400	3205800				463960	775040	5764100	2984900	192270	2368700	484110
2005100	1961100	436980	590760	0	563770	548780	476640	321940	319160	835740	703340	803020	615680	708480	757300	0	257170	0	742580	617730	0	449950	0	655370	983590	749290	890020	305200	524080	794860	1033100	708790	861190	648920	673000	265130	287510	749920	508610				236030	435740	1879800	561170	0	3078800	168050
0	0	0	0	0	0	0	0	0	0	0	0	0	0	0	0	0	0	0	0	0	0	0	0	0	0	0	0	0	0	0	0	0	0	0	0	0	0	0	17667000				1289300	1986000	8481600	2479100	1685100	4824700	5435100
0	0	263550	0	0	387040	0	0	0	0	0	0	174290	174330	0	0	0	0	249570	713930	0	0	224910	0	0	0	0	491640	201540	216850	0	321410	0	0	0	0	0	0	447040	0				0	0	681580	127930	0	2324400	58417
0	0	0	0	0	0	0	0	0	346970	0	0	0	0	0	0	0	0	0	0	0	0	0	0	0	0	0	0	0	0	0	0	0	0	0	0	0	0	0	0	+			0	0	208720	0	0	323680	0
0	0	519290	0	0	359910	0	0	0	1094600	0	0	758780	0	0	0	0	0	0	0	0	0	0	0	0	0	0	701380	0	0	0	905760	0	0	0	0	819790	0	0	0				28966	0	2356300	0	0	1416100	0
0	0	729710	386540	0	415030	0	794340	482950	755590	0	564220	664490	706740	568680	974950	0	0	806820	1454400	0	0	548940	0	0	297450	332570	370580	311370	232990	503720	976130	321340	517990	0	442620	461430	0	1266900	798140				0	42468	2901600	665480	0	1109000	9202.1
0	241830	2817800	1417700	0	969640	398340	1536400	928260	1876700	280870	404670	1056300	738170	0	627090	0	375020	1782000	1231200	404440	0	1508900	531370	0	0	658350	905330	291460	323600	753530	1259500	0	138110	0	298210	1218600	471340	3154000	1273600				23222	56185	12221000	1869500	11420	5095700	186530
2822300	4208900	5723800	4004100	988900	2696600	976020	1605900	2337800	1841200	3335100	2127900	2928800	2431200	1560700	1579800	0	1708300	2240400	3678300	2745900	0	2294400	1276000	2539100	1695500	3613500	4421400	3157100	3647700	3308700	4252700	2485800	2771300	2655900	2225600	1946300	1379400	7054800	2937100				435470	615250	23340000	4588400	46734	9317000	200630
0	0	0	0	0	0	0	0	0	0	0	0	0	0	0	0	0	0	0	0	0	0	0	0	0	0	0	0	0	0	0	281290	0	0	0	0	0	0	0	0				0	0	126570	0	0	498880	0
0	0	82447	0	0	109600	0	0	0	0	0	0	387390	269140	0	0	0	0	0	0	0	0	81743	0	55798	0	0	0	0	218510	0	0	0	0	0	0	0	0	0	0				0	0	551580	61791	0	545220	0
0	0	0	0	0	0	0	0	0	0	0	0	0	0	0	0	0	0	0	0	0	0	0	0	0	0	0	0	0	0	0	28386	0	0	0	0	0	0	0	0				0	0	222770	0	0	135910	0
3979200	7634800	6487900	7790000	4525800	7865000	1550100	2652900	7467900	4409200	5061800	6194000	2998300	2494700	2678900	3079900	1324500	2158800	4703300	6320300	4485800	0	7221300	3106600	5467400	5242500	3381200	5403000	8552600	8977700	7859900	9866200	4138100	4424200	4461300	2540700	3097200	2132100	2721900	4708500				648060	1333700	19753000	5863200	376440	23526000	516450
0	0	0	0	0	0	0	0	0	0	0	0	0	0	0	0	0	0	0	0	0	0	0	0	0	0	0	0	0	0	0	41605	0	0	0	0	0	0	0	0				0	0	0	0	0	161500	0
0	0	0	81396	0	121240	0	0	0	62357	0	0	194560	187290	0	0	0	0	0	0	0	0	0	0	0	0	101210	209110	0	75381	0	0	0	0	0	0	0	0	106450	0				0	0	79364	52469	0	370760	0
0	0	0	0	0	287020	0	0	0	0	0	0	0	0	0	5454600	0	0	0	0	0	0	0	0	0	0	0	0	0	302100	0	1982100	0	4948300	0	0	0	0	0	0				0	7816.3	45060	1502600	217130	2315900	81445
0	0	0	0	0	0	0	0	0	0	0	0	0	0	0	0	0	0	0	0	0	0	0	0	0	0	0	0	0	0	0	0	0	444730	0	0	0	0	0	0				0	0	0	0	0	0	0
0	0	0	0	0	0	0	0	134120	0	0	0	0	0	0	0	614000	0	0	0	0	0	0	0	0	0	0	0	0	0	0	0	0	0	0	0	0	401970	0	0				0	0	0	0	0	93855	0
0	0	0	0	0	0	0	0	0	0	0	0	0	0	0	0	0	0	0	0	0	0	0	0	0	0	0	0	0	0	0	0	0	0	0	0	56173	0	0	0				0	0	0	0	0	0	0
0	0	0	0	0	0	0	0	0	0	0	0	0	0	0	0	0	0	0	0	0	0	0	0	0	0	0	0	0	0	0	0	0	140850	0	0	0	0	0	0				0	0	0	0	0	0	0
254080000	165010000	10764000	33963000	208820000	108690000	142410000	22607000	63648000	18713000	103360000	269730000	37637000	40476000	12296000	12425000	157310000	57473000	60504000	41957000	887920000	70140000	5070000	51786000	12182000	68965000	91444000	48661000	241280000	59944000	25999000	26255000	95942000	109220000	72167000	5245600	43497000	279090000	94379000	82883000			+	35689000	27280000	32012000	37686000	22545000	81977000	76060000
1769100	2918300	306990	290570	0	3241700	3500600	1849900	3674500	1355700	7072600	5627400	13693000	2604700	6107000	7250900	41799000	2813200	2648300	2571600	0	0	3065100	652760	680820	554010	190260	287340	558210	245540	827640	539440	6752100	1554500	422780	2697200	8182500	4749400	1157900	0				62886	359440	702060	401310	30713	8538900	2165600
0	0	0	0	0	0	0	0	0	0	0	0	98771	0	0	0	0	0	0	0	0	0	0	0	0	0	0	0	0	0	0	0	0	0	0	0	0	0	0	0				0	0	0	0	0	0	0
0	0	0	0	0	199250	0	0	0	0	0	0	0	0	0	0	0	0	383030	190340	0	0	0	0	0	271050	332180	437330	0	912320	0	421800	0	236620	0	0	0	0	1341900	0				0	0	0	57032	0	868420	0
25991000	38631000	47206000	51166000	19537000	30192000	23512000	24975000	32201000	43224000	24917000	27842000	28803000	29967000	29681000	51449000	28368000	44712000	60310000	111750000	11763000	1342600	23969000	15951000	19254000	24244000	19920000	25306000	14695000	18631000	36709000	17325000	30997000	20443000	19814000	16533000	33132000	47107000	10758000	12140000				2865800	5483400	146150000	52169000	1791700	90633000	8429300
0	0	0	0	0	0	0	0	0	0	0	0	0	0	0	0	0	0	0	0	0	0	0	0	0	0	0	0	0	0	0	285060	0	0	0	0	0	0	0	0				0	0	82657	0	0	335780	0
0	0	899010	1310600	0	675500	743650	690670	1433400	928240	799990	1111800	502830	638300	0	0	0	663750	0	767930	1005800	0	440860	0	871120	924510	593410	894500	565550	644920	1155000	734610	1155800	688990	916510	784820	791320	886080	791790	422220				38929	26171	3908000	1096900	24234	3518000	180750
0	0	0	0	0	0	0	0	0	0	0	0	0	0	0	0	0	0	0	0	0	0	0	0	0	0	0	0	0	0	204950	0	0	0	0	0	906970	0	0	0				0	95187	0	0	0	0	0
0	0	0	0	0	0	0	0	0	0	0	0	0	0	0	0	0	0	0	0	0	0	0	0	0	0	0	0	0	0	0	0	0	0	0	0	0	72578	0	0				0	0	210370	0	0	107780	4933.6
737320	0	629080	1937000	0	1280200	0	0	718240	0	0	0	940340	1362000	1042800	1550500	0	781460	0	1183300	0	0	1454400	0	0	1132400	477660	309620	1167400	1763100	0	1595300	736560	0	0	942940	1062300	864660	1097500	0				62324	162410	2422000	1371700	0	3995100	503750
0	0	1673300	816400	0	829510	452240	315010	942300	994780	524120	393450	423990	315390	978470	1489900	0	319840	0	315410	1196500	0	607030	0	1226600	675110	862580	1201500	472470	416410	576910	353640	0	427710	457720	357900	547180	410440	460370	468190				51576	90164	4657000	976070	14065	1965600	162990
0	0	360250	0	0	0	0	0	0	0	0	0	167710	0	0	228580	0	0	0	177500	0	0	0	0	454210	170240	257320	216370	0	0	0	193100	0	0	237880	0	0	0	218790	0				0	17406	1698700	90174	0	159800	0
730260000	144140000	74924000	126170000	1093200000	336390000	674970000	284260000	269060000	338190000	245910000	325470000	63772000	35289000	20175000	103150000	519640000	134290000	74262000	114900000	287430000	111570000	121490000	250570000	422030000	612970000	178760000	181110000	545160000	192900000	55441000	43251000	184830000	364710000	118780000	38463000	345140000	869590000	74756000	249540000				102920000	32121000	175190000	178900000	94691000	244440000	362240000
0	0	559940	810300	0	499650	649570	0	507030	414630	0	511990	1049700	1042200	0	846270	0	0	0	0	407500	0	500690	0	596680	768170	0	300390	472170	1122600	491550	421970	520160	573710	0	0	454520	0	0	0				0	0	2411600	518430	0	1973500	127720
0	0	387430	0	0	0	405130	0	0	0	0	0	0	0	0	0	0	357820	0	0	0	0	262000	0	0	0	0	228420	0	0	0	0	0	0	0	0	0	0	0	0				40577	0	1314100	140430	38598	207400	248790
0	0	301390	291760	0	213000	0	0	0	129210	0	0	110090	0	0	128370	0	737960	0	234730	0	0	0	0	0	73247	0	0	144750	208100	202910	0	0	0	0	0	0	268740	405720	0				0	0	658480	358850	140370	592060	0
11521000	12563000	16964000	22521000	8774700	14869000	9019800	6537500	10535000	16220000	6783300	9626000	23850000	20293000	17438000	28175000	5732700	10904000	6550700	18873000	7625400	10911000	20616000	9839000	21650000	17093000	13294000	12188000	20560000	24286000	16062000	18548000	12636000	15741000	11517000	8276400	10908000	8617800	8966400	13960000				1037200	969740	37099000	22073000	1001400	37049000	1774900
0	0	170590	0	0	0	0	0	0	0	0	0	0	0	0	0	0	0	0	0	0	0	117540	0	0	0	332010	185970	0	0	0	0	0	0	0	0	0	0	242450	0				0	0	396260	98037	0	106600	0
0	0	0	0	0	390040	0	0	0	268910	0	0	0	0	0	0	0	0	286900	419170	0	0	0	0	189220	352310	0	247190	0	0	0	0	424290	316830	0	0	298560	330520	2156300	0				0	21919	0	0	0	787590	7703.7
0	0	0	0	0	0	0	0	0	0	0	0	0	0	0	0	0	0	0	0	0	0	0	0	0	0	0	0	0	0	0	0	0	0	0	0	0	48057	0	0				0	0	342780	37794	0	290290	0
0	0	888920	2384400	2124200	7056000	2346700	5301900	456390	4175100	521930	1948800	1313000	772290	623500	2532000	0	805190	6290400	4593800	0	0	2551200	2699800	775530	2433800	5295400	4049400	1437700	1169500	2787600	2706700	1487900	4165100	1319700	1280800	1459800	1051200	854600	716440				0	5724.2	3069500	3522600	137730	19744000	507920
0	0	164250	0	0	284370	768310	242510	704350	0	113030	0	222080	0	0	0	0	332440	0	0	0	0	0	0	0	0	287950	280250	0	0	0	0	296190	168590	0	196150	124640	319560	0	0			+	147830	35706	747470	153350	0	1123400	345600
972570	3336000	3247600	2172300	0	1285900	353890	592370	852790	784300	837620	943490	1851800	1322900	443930	434120	0	1773500	1685800	2496800	1244500	0	908440	0	541600	819490	350050	1029700	881110	1538600	1020800	1277500	888050	774230	484390	813920	603980	454360	11302000	1992600				290060	387880	8969900	2564700	0	4494100	105650
0	0	0	0	0	0	0	0	0	0	0	0	0	0	0	0	0	0	0	0	0	0	0	0	0	0	0	0	0	0	0	0	0	0	0	0	21813	0	0	0				0	0	0	0	0	547270	0
0	0	0	0	0	0	0	0	0	0	0	0	0	0	0	0	0	0	0	0	0	0	0	0	0	0	0	0	0	0	1034400	0	0	0	0	0	0	0	0	0				0	0	0	0	0	0	0
0	0	0	0	0	0	0	0	0	0	0	0	246740	0	0	0	0	0	0	0	0	0	0	0	0	0	0	0	0	0	0	0	0	0	0	0	0	0	0	0				0	0	153960	0	0	0	0
13868000	22316000	22343000	27858000	10014000	21152000	18098000	16871000	10453000	24539000	12837000	17954000	27815000	30716000	15848000	21700000	8147900	16332000	14419000	29677000	5708900	0	22087000	18164000	11544000	13704000	19370000	19362000	7243800	13062000	20641000	18598000	16081000	15543000	14839000	14936000	19961000	17422000	5416900	6304600				1900600	3073800	53796000	24416000	1171900	56585000	7252300
682890	528080	6527400	3588300	1335700	2154200	699380	908900	1506700	3755900	2068400	1526700	8929200	8027100	1576500	2275500	622330	2399200	1828800	2829600	544620	0	2969700	2165600	4861600	3009200	4839000	8000500	4405800	3446700	3225000	6761800	1466300	2058600	1485400	1499900	2075500	1638600	1925600	2986500				59514	43180	25210000	3292000	75819	9220100	131860
0	0	0	0	0	0	0	0	261050	0	0	0	0	505180	0	308800	0	0	0	0	0	0	216590	0	0	0	608750	889850	177890	0	0	0	0	228610	0	0	0	0	260360	267030				0	0	582470	124740	0	493980	46865
1923100	2005300	1588000	1232700	0	1095200	926450	592440	1027200	1648500	0	999960	863220	664490	1127300	1896700	0	728890	1387000	1320500	2579800	0	1084200	596040	1705800	989880	1594100	1976800	990760	937380	1024700	1866200	790890	710010	1105900	1009100	962930	639230	1247500	0				287470	279740	6366700	1187600	51443	4094600	362010
1319600	1605000	2440400	3173600	0	1453300	1367100	1262200	602900	1411700	2315500	1745200	909400	715570	633680	907790	0	2777500	1215000	2922600	2400300	0	1726400	1698000	733300	740520	697620	859840	1401500	1408600	1300200	3033300	568180	1492000	1109500	1346000	739820	1543100	5957200	2045300				171650	216170	14999000	4089600	0	6685700	1039700
9397600	13842000	3397500	2794100	1294100	2098500	1782400	1070100	2432200	1978300	2528500	1076000	4266400	3460400	2895600	4360700	0	1792500	1740300	2767300	3411200	0	1848700	697450	2655800	1879900	3052000	3410500	1617200	1681000	4317400	6206200	1759500	1722700	1196600	1823000	815090	728360	8389700	6653500				1600100	1785800	12437000	2806600	93324	7630300	571280
1470900	1429400	4148000	4947400	0	2653800	0	2312800	2897600	2573900	0	1820700	3335800	2843100	993740	1476600	463350	1428900	1436600	1310100	5627500	0	5432900	2810400	2945200	2277700	3203300	3219100	3346900	4705200	1519100	2491500	1929300	1945900	2414300	3443000	1783000	1373500	2223200	2145500				202410	209710	7230500	4435100	506840	8369000	590240
3437300	2938300	7969000	10290000	4039200	8375600	4367200	4984500	5803600	7447500	8269600	5651300	14975000	11383000	12956000	14499000	2513800	4490200	4020600	11255000	5868700	0	12849000	6274800	10350000	7797000	4740300	5483300	13442000	14769000	10625000	10240000	6337000	9183600	5885900	8040900	7243500	4909800	6437100	6077600				472080	358640	31703000	11749000	118950	22397000	1858000
0	2573300	5427900	3992500	3019300	7636600	4882700	2397700	4694500	4049100	7698900	1445300	13578000	10173000	7098400	11422000	1780000	7900700	1774100	5357500	907170	0	13134000	5251500	6484500	4070800	7553900	9834300	7142200	5861400	5519500	7728800	3378700	8146700	2424400	7272200	10436000	7058000	5029900	2583900				259920	282490	16380000	4968200	187930	16761000	2502500
0	0	209890	264970	0	1000100	201810	378420	453220	0	655410	487830	162580	0	623090	266750	0	318560	378070	490360	484660	0	304990	0	191910	178100	185000	252440	262970	132790	677080	182870	343310	202770	340860	502210	385660	298950	577180	0				24625	123440	938900	223740	36773	2190500	80240
0	0	1290100	1886800	0	828450	0	278400	1338300	785630	474380	561320	641590	585210	278340	274220	0	926490	682080	2118500	747150	0	929640	0	637700	307010	871470	1344600	591610	825140	1450100	2141700	656980	705970	1018400	1028900	694030	763390	858790	0				139490	0	4584500	1941500	11438	2243200	142480
0	0	0	427970	0	0	0	0	0	0	0	0	0	0	0	0	0	0	0	0	0	0	0	0	0	0	0	0	0	0	0	0	0	0	0	0	0	0	0	0				0	0	81739	432920	0	26596	0
1083700	871600	5759200	4624500	951190	1523200	1553000	898730	579220	1227200	2678200	1954900	2849100	2576200	2777300	5902200	1327200	10668000	1765600	3767000	189470	0	2028700	2189800	1283500	1324400	628900	655590	512730	586020	2120600	2504500	1825700	549910	1619500	1429500	1683700	3537800	801230	0				122900	245720	19378000	4287800	45098	5637300	663670
0	0	0	0	0	0	0	0	0	0	0	0	0	0	0	0	0	0	0	0	0	0	0	0	0	0	0	0	0	0	0	0	0	0	0	0	0	72387	0	0				0	0	0	0	0	141500	0
0	0	0	0	0	0	0	0	0	0	0	0	0	0	0	0	0	0	0	0	0	0	0	0	0	0	0	0	0	0	0	50291	0	0	0	0	0	0	0	0				0	0	212750	0	0	0	0
0	0	1461300	2671800	0	1697400	0	939500	1879400	1687800	1421900	1293100	1429600	1480600	2341800	1435400	0	1636600	0	1258200	971640	0	2280000	1190100	2714900	1974400	1814200	1457200	1462700	1368600	2098900	1966200	2083400	1869100	2306000	1576500	1912800	1391200	1445100	0				0	40512	5892600	2759000	28129	7345400	110760
0	0	0	0	0	0	0	0	0	0	0	0	0	0	0	0	0	0	0	0	0	0	0	0	0	0	0	0	0	0	0	109010	0	0	0	0	0	0	0	0				0	0	353390	0	0	92091	142020
0	0	446650	662780	0	573280	0	0	0	0	0	0	0	0	0	0	0	0	0	0	0	0	0	0	0	0	1177200	824370	0	0	0	641740	0	0	0	0	0	0	0	0				0	0	1922400	534470	0	1174500	0
2710100	6308300	7323100	7684200	1901100	5739700	4386700	2944200	5470400	6242500	7384700	4934700	6998300	6508100	4593800	5669600	2881000	4208500	3119900	7606600	3051200	0	9686000	5387600	7451000	7052900	4589000	6029700	7752900	10405000	9489600	8199400	3731600	5438000	7657800	6467500	4454800	2561100	2425100	4310700				426270	944390	17060000	5941100	126210	8223900	2496300
0	0	0	0	0	0	0	0	0	0	0	0	0	0	0	149990	0	0	0	0	0	0	0	0	167710	0	0	0	0	0	0	0	0	0	0	0	0	0	0	0				0	0	0	0	0	0	0
0	833490	1414200	1054000	0	909920	909760	746230	964680	1488400	471850	977010	2200400	1306600	1107800	1484000	0	861230	1444800	1237300	1249000	0	690830	0	822590	893610	795940	1329500	858920	1180900	764690	748430	683740	693980	903420	0	1339000	662130	1701400	0				69684	151930	4977800	1914000	156510	3475900	367070
9093300	6684900	11180000	10962000	0	6076500	2662000	1567200	4398800	4101400	6613300	2084900	28535000	25094000	5220000	5383400	1290100	5520400	10270000	11156000	7257500	0	3595300	593870	2760500	2917000	7771500	7869900	4865600	4629900	6004200	14007000	3444900	5869900	2834400	2540900	3987900	2619000	27976000	20680000				1096600	780330	46581000	11631000	40675	15185000	1443100
0	0	242530	275900	0	288080	0	0	0	318310	0	0	246820	0	0	259830	0	445170	278450	0	0	0	392820	0	222370	0	663590	493820	0	186470	0	279250	0	273070	0	354490	416870	376590	1918300	0				0	16908	378180	524130	0	1503500	418340
881550	1620000	1625700	1554500	1521200	1188300	397890	838050	1386300	1023300	1350200	1248600	1576200	1504500	1387900	1478100	0	683930	721200	1441300	0	0	913040	845620	1637800	996930	827420	1199200	902300	1501700	1408100	1242200	1326400	1907900	1925300	2015600	751760	587260	989130	1243900				172320	368080	4650200	1151500	218430	3991600	123650
0	0	0	0	0	0	0	0	0	0	0	0	0	0	124780	77911	0	0	0	0	0	0	0	0	0	0	0	0	0	0	0	0	0	0	0	0	0	114600	0	0				0	0	239990	0	0	0	0
0	0	0	0	0	0	0	0	0	158280	0	0	0	0	133490	0	0	0	0	0	0	0	0	0	0	0	0	0	0	0	0	0	0	0	0	0	0	0	0	0				0	0	201810	30865	0	0	0
0	0	219080	713670	0	1098900	446260	161650	0	124460	0	295090	607100	393940	252510	326430	0	841680	0	577440	291680	0	1155300	529590	233470	560820	1273800	1558700	870200	1209500	624150	569250	150400	234750	0	302890	613120	344530	299010	0				0	0	1808300	688880	0	4305900	156840
950110	0	581850	330110	0	673740	211680	0	380660	560590	643120	0	0	0	0	200650	0	273010	0	242710	0	0	286810	0	419200	284990	289990	0	675490	377900	302820	232430	217230	271660	0	314530	200800	166210	339790	425610				118790	0	2635700	344420	38986	2449800	74909
0	0	0	0	0	0	0	0	0	0	0	0	0	0	65091	0	0	0	0	0	0	0	0	0	0	0	0	0	0	0	0	0	0	0	0	0	0	0	0	0				0	0	0	0	0	93124	0
0	0	313170	495640	0	0	0	0	0	0	0	0	139710	100710	119790	157220	0	0	0	426030	0	0	0	0	125640	129190	137700	138090	93934	89345	0	168510	0	0	0	0	0	0	2284000	271790				29940	0	1661300	327480	0	415220	25689
1035300	1027800	853310	802230	0	626060	0	473370	682510	516800	755050	378230	648580	427580	864840	799190	0	368860	513800	452800	1824900	0	824460	0	972100	373100	1259800	1421900	564660	420040	782650	1029600	530890	438430	487180	557330	398040	332550	309180	0				113920	111740	3669400	620620	0	1515900	30252
0	0	1324000	915780	0	121880	3770300	5149600	277840	1451400	2829200	3485800	1179300	172310	4653000	9462200	0	915220	491320	758700	466170	0	1217100	0	6704600	3099400	460330	831030	720250	798420	1898400	2665800	4320600	3899800	5210700	4156000	1099500	1240000	238130	0				0	0	5023900	796810	171850	378180	1641700
0	0	0	0	0	0	0	0	0	0	0	0	0	0	1048700	0	0	0	0	0	0	0	0	0	0	0	515200	594980	0	0	514090	1061500	0	0	0	0	0	0	0	0				0	0	105770	32127	0	93651	55839
0	0	0	1397500	0	1469600	0	902770	1284100	2048100	1470700	1443100	1396800	2059400	1462700	3878900	0	806930	721050	1258300	1376200	0	1497400	1551100	3570600	3505100	1412300	1450500	3702800	2677500	1496300	2308400	1235900	1604800	1061500	1253200	1958200	879530	1008700	928730				54030	12776	1413800	2446600	0	3124900	76574
0	621250	1883600	1690200	0	433350	0	0	1190600	408300	780700	0	964860	875380	0	274100	0	390440	515750	727710	1419800	0	1103300	403090	769940	339130	842590	1152800	2217900	2018600	763710	950970	386940	313080	0	455840	415600	303150	3644800	1278200				35032	33510	7990100	1521800	227650	1534400	121050
0	0	0	0	0	0	0	0	0	0	0	0	0	0	0	0	0	0	0	0	0	0	3642300	0	0	0	0	0	0	0	0	0	0	0	0	0	0	0	0	0				0	247380	0	3114500	0	3923600	528190
0	0	0	90594	0	112490	0	0	0	218210	0	0	0	0	0	0	0	0	188170	196120	0	0	0	0	120160	113150	0	101940	0	0	0	107830	216180	263200	0	210580	0	0	231620	0				0	0	565090	70946	0	420180	20835
1726200	1949400	2405900	2628000	0	1280400	1929600	1201400	2003600	1665100	3249500	1543500	3463800	2305300	2925300	3288300	0	1772000	1223900	1326100	3753200	0	3284600	0	2907400	1452400	2364800	4611100	1827000	2688800	1359200	1869800	1370400	706380	1336700	1200300	2129100	1047900	2581100	1655400				287380	300770	9955700	3243900	0	3887200	559690
0	0	0	0	0	0	0	0	0	0	0	0	0	0	0	0	0	0	0	0	0	0	2174400	0	0	0	0	0	0	0	0	0	0	0	0	0	0	0	0	0				0	0	2245200	1716600	0	0	526960
0	0	161690	0	0	0	0	0	0	0	0	0	0	0	0	0	0	0	0	0	0	0	0	0	0	0	268670	315360	0	0	0	240330	0	218690	0	0	0	0	225760	0				0	0	905000	16953	0	0	0
0	0	0	0	0	134680	0	0	0	177660	0	0	0	0	0	0	0	0	0	0	0	0	0	0	0	0	0	0	0	71870	0	0	0	0	0	0	0	0	0	0				0	0	1115300	119590	0	444480	0
0	0	275560	0	0	0	0	0	330970	323640	0	0	520710	0	546650	567790	0	0	0	296630	0	0	0	0	341860	295040	615000	592590	291470	257720	0	0	325890	0	302310	329790	0	0	0	0				0	0	1184100	276490	0	461190	89179
0	0	399530	490800	0	1669100	0	0	0	0	784740	555090	0	0	221540	817420	0	0	0	509150	0	0	402110	0	0	263680	475170	975760	0	0	3736500	9059200	344470	761590	344370	171310	419530	388180	295800	0				39624	16394	949750	588130	0	4940000	38286
0	0	0	0	0	99825	0	0	0	98981	0	0	128090	116780	0	0	0	0	0	0	0	0	0	0	122950	185140	0	0	0	0	0	0	68874	75005	0	0	0	0	0	0				0	0	0	0	0	395760	0
0	0	0	0	0	0	0	0	0	0	0	0	169180	215320	0	0	0	0	0	0	0	0	0	0	0	0	0	0	0	0	0	0	0	0	0	0	0	0	0	0				0	0	0	0	0	0	0
0	933830	2710800	2766200	0	762950	1428900	994880	1328300	1255100	0	1240100	2798900	2455900	1997500	3045400	0	1710700	1032600	1057500	0	0	1754900	1263100	3283700	2383800	2981800	3835200	1270300	1066200	894890	2440900	1461200	2059200	1541400	1114800	1485500	1808000	6966600	0				75405	152310	3057100	4392400	25488	2211400	754420
0	0	488120	1461400	0	1186600	0	227340	0	166830	0	255200	455770	515460	585770	179150	0	330760	0	625620	426970	0	561290	0	252520	117600	1238100	1201700	0	388300	497830	387730	195440	241880	0	248360	358870	202980	0	0				0	30668	1876200	3057400	0	3449400	31209
0	0	0	0	0	0	0	0	0	2689900	0	0	574440	0	0	0	0	0	0	0	0	0	1484800	0	0	0	0	0	0	0	0	0	0	0	0	0	0	0	0	0				0	0	515750	0	95972	0	0
0	0	0	0	0	0	0	0	0	0	0	0	0	0	0	0	0	0	0	0	0	0	0	0	0	0	0	22681	0	0	0	0	0	0	0	0	0	0	0	0				0	0	0	0	0	0	0
0	0	867280	618550	0	1122700	0	0	321570	395820	0	0	0	0	0	0	0	0	0	0	0	0	291190	0	573940	373270	523960	0	547860	507080	0	271990	443240	311260	0	0	275920	0	0	0				0	0	2776600	784530	23235	2780100	0
0	0	0	0	0	0	0	0	0	275010	0	300840	238300	0	0	0	0	186140	0	0	0	0	204860	0	0	0	0	0	0	0	0	0	0	0	0	0	0	0	0	0				0	0	320220	74529	76576	180320	0
0	0	396360	370700	0	0	0	0	0	338710	0	0	476400	283400	178850	260910	0	0	523900	403160	0	0	233230	0	408910	273480	251260	320480	277170	238840	0	215010	243440	0	0	0	0	261620	163940	234520				0	0	1345500	479910	0	305040	0
0	0	132160	441020	0	152710	0	156670	0	113410	0	0	130220	109410	66978	165590	0	0	0	0	332010	0	262480	0	0	118540	265630	288080	339050	225470	0	172320	0	177710	228260	254400	216270	173350	81036	0				0	0	517980	313410	0	824190	32766
0	0	0	0	0	0	0	0	0	0	0	0	0	0	0	0	0	0	0	0	0	0	0	0	0	0	0	115890	0	0	0	0	0	0	0	0	88074	0	0	0				0	0	361660	131250	0	119140	0
4586400	7596900	10114000	8776700	2828100	6433000	3503000	3803500	6642700	8657700	6946100	6482400	5932700	6233700	3555100	4537200	1360200	2962400	3298000	7906900	2683300	0	6803400	2936000	6744200	4674800	3885500	4139700	9762200	8818000	8544800	8981300	4313500	6476700	5500400	5152600	3761000	2596100	5776800	5769600				839250	949190	35014000	7970800	267820	22949000	292730
1106600	1366300	1765200	1361400	805450	2193600	711010	717240	286630	1613700	1261700	1538000	2465700	2111700	2010400	3849800	0	783980	1078000	2366300	1560900	0	2068700	1487600	2136600	2030300	1788500	1182700	1674000	3773900	1452600	2342900	889030	1134100	771890	1030400	1338400	862230	1450900	1089600				260080	59350	7910600	1190200	52263	6390100	144040
0	1122700	4401200	4417400	0	3615000	0	175410	695910	1046400	2620400	2114400	5837900	6444100	3888100	3420200	0	1922300	590450	5375900	1424600	0	4758500	0	3185900	3332300	3200500	2707700	1452900	6415200	1315700	3114700	2088000	2492700	2285400	3301500	2396800	2222800	779890	0				75084	83039	16812000	4910300	26967	11596000	24087
0	0	1883100	6793800	0	1789600	1217500	698560	1410400	1761200	0	1837000	5392600	4734100	1872900	6354200	648180	1193400	0	1405300	1957400	0	4530300	1802600	2593100	3935700	2338600	1042900	4770600	2896800	1693500	2289300	1719400	2194100	2219900	2268100	1415000	1529200	1124600	0				207150	349510	9871100	3487300	27315	7400900	319050
4656100	6306400	10381000	12177000	3709900	7845100	3499700	6760200	10330000	9592600	6634800	10929000	4643200	4375900	5445300	6856000	2421400	4397300	4346900	6824400	7374700	0	11426000	6871500	11153000	7560200	5711200	7333900	14371000	15401000	15230000	12859000	6693800	9051000	5449600	7027500	6784700	5426900	6324100	7229400				879580	1086700	38027000	13976000	295370	24155000	1628600
4048200	3640300	3635300	3252100	0	4551100	3458100	1032600	2440800	2685200	358140	1292800	3426700	3001000	10691000	7886700	1137800	2374000	3344800	6262700	2446700	0	3885400	2056300	3258200	3639100	2381500	2806600	3933100	6340800	5074400	5374000	1899200	1659600	3603800	3961700	3194600	2451700	1640600	2200500				272060	461070	5356100	3207400	50946	15976000	1143700
0	455880	2365400	1895700	0	1312500	739810	427320	1174400	2558100	681040	442340	699410	716630	1132800	1756200	608960	1032200	447540	899530	587510	0	1780700	1062500	1138500	967200	1192700	1384500	1272100	1176300	1327200	1696200	1170500	1054200	547980	581020	1444700	675860	983810	761780				33050	59754	6329600	1572000	0	4429000	299990
0	347450	177940	0	0	163860	0	173350	0	0	0	0	615770	396130	0	0	0	0	0	499630	1345400	0	0	0	0	0	627210	2520400	0	0	0	0	0	0	0	167740	0	0	0	0				20124	49282	209820	93116	0	428280	0
0	0	0	0	0	0	0	0	0	0	0	0	0	0	0	0	0	0	0	0	0	0	0	0	0	0	0	0	0	0	0	108230	0	0	0	0	0	0	0	0				0	0	0	0	0	178680	0
2829900	6292900	8627400	14461000	586830	4223600	2898200	5086800	2795400	4814400	5889500	5420600	3923000	4039700	7094600	4658300	741360	5959700	6723300	11661000	1944000	0	5371800	6113800	3279700	2941000	4971500	6562900	4349000	3960200	2558700	2361800	3263200	3750500	3576800	3662500	5221500	5431600	7682200	2008500				204980	486390	32929000	17088000	36350	14370000	811910
0	0	0	0	0	146160	0	0	0	194880	87880	123560	0	0	0	0	0	0	0	204710	0	0	0	0	102920	156080	0	0	0	108960	335760	363030	0	0	195890	230580	120210	0	0	0				0	0	280250	35013	0	636340	0
0	0	392560	443240	0	0	0	0	705030	667260	0	0	0	0	0	0	0	266310	0	251850	0	0	247270	0	0	265880	0	0	0	0	310050	376590	0	0	394910	0	273750	0	231480	0				0	0	1376500	486560	0	784100	0
0	0	199640	0	0	438250	0	0	0	0	0	0	216360	323820	357630	0	0	0	0	0	0	0	0	0	0	0	0	0	0	0	0	0	0	0	0	0	240950	0	0	0				0	42258	1004900	121180	0	1471100	0
0	611360	483420	749030	0	845330	446990	0	184270	851330	0	0	809140	820740	848730	1181900	0	488000	422380	1374200	0	0	346520	0	388070	639260	370850	765810	358530	412480	530650	487620	637250	344260	361940	279910	927410	848920	497140	0				34155	53871	2058700	793510	0	1946500	96423
0	0	0	0	0	0	0	0	0	0	0	0	0	0	0	0	0	0	0	0	0	0	0	0	0	0	0	0	0	0	0	0	0	0	0	0	0	7126400	0	0	+			12311000	9943900	20768000	4959600	2848700	15448000	2379100
0	0	0	901970	0	0	0	0	0	0	0	0	0	0	0	0	0	0	0	0	0	0	0	0	0	0	0	0	0	0	0	0	0	0	0	0	0	302170	0	0				0	0	145710	964000	0	0	0
0	0	1125300	950270	0	642840	0	422850	676270	819380	700830	707660	717800	634290	912690	567290	0	510520	0	484510	609750	0	801900	0	576040	712210	987860	816970	903200	946040	529590	710030	636910	918200	479090	462950	706610	614970	593200	1120700				0	0	2752800	1614100	0	1928700	246180
1560500	1819400	0	23436000	0	4262400	18782000	2622600	1990200	3673900	0	2970000	5454400	4471500	4112900	2584700	0	0	0	1231300	0	0	2075500	7810000	4298300	3476000	1154400	1458500	1842100	3301500	4325300	3033900	1775900	2946900	3382200	2626700	0	0	1593100	8253600				336030	429300	5937400	7813200	672660	9113000	3024500
49759000	74334000	22711000	74208000	8565300	22612000	24944000	52033000	2530400	53272000	15841000	81695000	15748000	29413000	6369900	127760000	14169000	28226000	220750000	33997000	511180	0	68136000	77801000	8326400	21577000	39571000	25843000	291650	1668900	4805500	5401900	3823300	23910000	0	5258500	10486000	6342000	0	6583100				6344500	10116000	54172000	70264000	581430	63792000	13015000
372890	0	1303000	1212300	0	830360	0	0	281570	517880	709780	390410	727450	693600	477170	488520	0	529750	766050	640600	400340	0	742690	0	300920	282650	645640	874440	571680	839160	661510	903460	238230	473060	246390	318030	588370	470010	3051700	1308000				91774	79397	3437400	1092000	0	1863500	0
0	0	87374	0	0	110610	0	0	0	183290	0	0	0	0	0	0	0	0	166900	232420	0	0	0	0	0	0	207660	121410	0	136430	0	163110	0	115670	0	0	116700	133930	136950	0				0	0	398170	0	0	433560	0
0	0	0	206930	0	0	0	0	0	0	0	0	0	0	0	0	0	0	0	0	0	0	0	0	0	0	956120	442710	0	0	0	223090	0	0	0	0	221000	0	0	0				0	0	211540	193530	0	318260	0
0	0	0	0	0	0	0	0	0	0	0	0	29642	0	0	0	0	0	0	0	0	0	0	0	0	0	0	0	0	0	0	0	0	0	0	0	0	0	0	0				0	0	0	0	0	0	0
0	0	125340	324280	0	140270	0	0	280280	275520	0	0	177960	0	111050	136280	0	236310	0	0	0	0	0	0	168760	262370	128900	171170	173770	160000	268630	312930	0	0	315470	249630	198140	149360	0	0				0	10063	374610	372470	0	323430	137490
0	0	365800	1328900	0	522750	0	0	0	0	0	0	2047000	1853800	0	425270	0	0	0	0	0	0	0	0	323100	0	0	630420	0	0	0	601400	0	0	0	0	0	0	0	0				0	0	583610	1119800	160220	1176500	141260
0	0	0	0	0	0	0	0	0	0	0	0	0	0	0	0	0	0	0	0	0	0	0	0	0	0	0	193930	0	0	0	0	0	0	0	0	0	0	0	0				0	0	0	0	0	0	0
0	0	0	0	0	0	0	0	0	0	0	0	0	0	0	0	0	0	0	0	0	0	0	0	0	0	0	0	0	0	0	0	0	0	0	0	0	197490	0	0	+			0	0	256810	57383	0	0	0
0	0	15234000	17279000	0	0	0	22749000	0	18555000	23113000	16485000	26943000	19535000	10543000	13886000	0	0	0	18194000	7224600	0	0	0	21282000	14965000	19065000	24058000	19610000	24162000	0	15081000	7487500	12145000	0	0	0	9160700	32660000	0				0	0	8998600	16019000	4841600	649590	11209000
0	0	2485400	8077000	0	4977300	2294400	1633100	2933800	2285500	1766000	4408700	7501700	3839400	1919600	12907000	0	2591600	2975100	3985400	1189200	0	5446400	0	4273000	5413400	4071300	2797000	2197600	3442800	1709400	6137300	1256900	4537800	2893700	1991900	3429200	3355000	2259600	3778900				0	23846	3158900	10011000	941680	3338400	59468
0	0	0	0	0	0	0	0	0	0	0	0	0	0	0	0	0	0	0	0	0	0	0	0	0	0	0	0	0	0	0	203470	0	0	0	0	0	0	0	0				0	0	243770	43902	0	155600	0
0	0	59284	0	0	0	0	0	431280	0	0	0	78456	0	0	0	0	0	0	0	0	0	0	0	0	0	0	0	0	0	0	0	0	0	0	0	0	0	0	0				35669	31920	387180	0	0	0	0
0	0	794790	760170	0	635450	0	785190	0	897600	0	845610	0	0	0	0	0	0	0	690140	0	0	511260	0	366850	572510	302700	538710	451950	490990	597580	864220	0	645330	0	391450	401120	0	471360	0				42338	0	2005800	948230	0	2515600	0
0	0	1320000	5826700	0	0	1196900	0	552430	1905700	0	0	644370	0	550460	0	0	584370	0	948510	1092900	0	0	0	1511600	1612500	610380	1787500	0	0	0	0	0	1072200	0	0	870190	1334100	5095900	408690				13487	61702	4081400	6241700	0	446860	224550
0	0	817630	485290	0	500880	953590	523680	0	387500	265850	886170	525260	492060	0	270990	0	443250	444780	1134000	1574000	0	643460	711850	0	0	1126300	1494000	439300	467860	0	1731800	0	319480	0	573100	0	474170	340950	0				58336	51347	4809000	202640	0	806080	797950
0	0	0	0	0	0	0	0	0	0	0	0	0	0	0	0	0	0	0	0	0	0	3919500	0	0	0	0	0	0	1679800	0	2039600	0	0	0	0	0	0	0	0				0	174750	55573	2431100	117560	5655500	724030
0	0	0	0	0	0	0	0	0	0	0	0	0	0	0	0	0	0	0	0	0	0	0	0	0	0	0	0	0	0	0	0	0	0	0	0	24918	0	0	0				0	0	0	0	0	0	0
0	0	0	245170	0	0	0	0	0	0	0	0	0	0	0	0	0	0	0	801150	0	0	0	0	0	0	470420	408150	0	0	0	0	324820	0	0	0	0	0	0	0				33974	34049	1135200	331260	0	715250	0
0	0	1574100	0	0	623670	0	0	0	0	567760	0	1745200	0	3184800	737770	0	0	0	0	1747900	0	0	0	1819800	0	570230	1051800	1107900	1389100	0	0	0	0	0	0	0	0	0	0				20968	0	1743000	1028800	86948	1879300	1047900
914310	875170	4357400	8310700	0	4669400	896420	936890	1645100	3241400	1654300	1547300	1675400	1139600	2040000	996050	0	374010	1483800	2130200	1896700	0	3491300	750530	4493900	2287100	17100000	12763000	9029300	7145300	2646800	3293600	2017200	7141400	0	1164700	2363800	883890	2957000	1392200				59445	31083	16238000	9857800	0	16758000	724770
1541300	933050	2288600	2952200	0	1844300	516930	1040100	1602100	2746800	1114400	921420	1869800	2206100	1258800	1764600	0	1035800	850660	1191000	1821300	0	1315500	0	2310800	2159700	1387200	2840900	1444900	1436900	3190900	2945400	2083500	2408400	2353900	1553200	1473000	1125400	976400	1422800				181990	52378	6208900	3163300	146960	6785900	66446
0	0	199820	161410	0	0	0	0	0	0	0	0	0	0	0	0	0	0	0	0	0	0	149660	0	0	0	149160	131420	0	0	0	0	0	0	0	0	0	0	187300	0				0	0	1050100	110080	44185	0	0
4773800	4624000	4776300	4316300	0	1514800	1155900	0	1620700	813080	2403400	1233800	1380200	2505500	957590	1170800	581300	1287300	696690	452050	1448100	0	5237000	0	3537900	1819000	3682500	3373100	1430500	2378900	2303100	2872900	1696000	1961600	1055300	1130500	1712800	1060200	9271300	5580100				1133900	1120200	10752000	4373000	583650	4085200	478560
0	0	0	0	0	0	0	0	0	0	0	483090	1049200	1169100	0	211700	0	0	0	300140	0	0	0	0	312390	0	0	0	0	0	0	0	291650	341280	0	0	0	0	627150	0				28155	0	949200	65011	0	697600	0
0	1594400	1797400	898900	0	1925100	0	0	0	1022400	0	0	4210400	1947800	0	1095600	0	727360	1137900	1253300	0	0	418690	0	684240	687020	1214800	1455000	1845400	1407600	643560	1190600	448940	0	0	0	662960	776750	0	0				134430	254870	4479900	742970	23067	5303200	0
1069800	3126200	684830	0	0	755190	0	0	791200	448930	1138600	1024600	1392100	1867300	475260	562330	0	0	0	338540	944350	0	877650	0	654350	635970	612470	998890	846200	988360	846250	901980	1104200	435090	0	536500	519220	359200	338360	0				164070	356620	1531000	284300	143680	3638900	0
0	0	0	0	0	0	0	0	0	182440	0	0	0	0	0	0	0	0	0	0	0	0	0	0	0	0	0	0	0	259660	0	0	0	0	0	0	0	0	0	0				0	0	246540	0	0	252450	0
0	0	393720	776460	0	637210	0	0	307940	610090	0	0	641440	777900	807680	1288200	0	760650	677890	792050	826670	0	600170	0	698660	660610	715040	599790	907090	1007000	866640	925470	524130	668220	0	609340	763650	626240	587490	0				24526	75871	777830	239440	0	2615100	0
0	0	283910	318420	0	574450	238090	186550	0	172830	100020	190840	98038	0	0	82416	0	237760	453650	261710	360240	0	159000	0	178060	206240	296670	947950	331440	525990	349590	488210	397800	227930	544120	387700	423720	327130	269600	0				0	0	981220	369820	0	1018700	62801
884210	0	816690	913130	0	928630	0	0	276420	597630	0	580500	0	259670	659280	0	0	458730	387130	1015600	0	0	0	0	616990	618830	613340	272850	975710	1133900	826470	340070	513130	724750	603710	495120	689850	636850	518230	0				129310	42658	1790500	680590	24442	4186000	68618
0	0	2497500	1746500	0	555420	0	0	595120	399550	0	0	624310	513840	347640	0	0	0	0	375240	2368900	0	991130	0	584900	288370	563690	665120	923480	1519500	0	300120	0	528200	0	266830	618990	0	0	0				31024	0	9933500	1821000	0	1887100	6445.1
0	0	0	0	0	0	0	0	0	0	0	0	0	0	0	0	1995800	269820	0	0	0	0	0	0	0	0	0	0	0	0	0	0	0	0	0	0	0	0	0	0			+	0	0	0	0	558030	0	0
0	0	532510	207920	0	0	0	0	269930	204960	0	0	0	0	2282900	5878300	0	358580	552860	385890	0	0	276180	0	146990	99977	199030	409170	0	289340	1040000	1112200	0	296310	233970	188280	144600	212390	5671500	1647500				0	0	1093000	86284	0	297770	0
0	0	0	0	0	0	0	0	0	0	0	0	0	0	232290	216570	0	490950	373300	538460	0	0	445390	0	0	0	204180	0	0	0	0	323860	0	0	406530	0	0	0	0	0				37289	13720	365910	33681	37144	373000	0
0	0	0	0	0	0	0	0	0	0	0	0	0	0	0	821110	0	0	0	0	0	0	0	0	0	0	0	0	0	0	0	0	0	0	0	0	0	0	0	0				0	0	371760	116400	0	558980	0
0	0	0	0	0	0	0	0	0	0	0	0	0	146830	0	0	0	0	0	0	0	0	0	0	0	0	0	0	0	0	0	0	0	0	0	0	0	0	0	0				0	0	304870	27786	0	0	0
0	0	0	0	0	0	0	0	0	53466	0	0	213300	247150	0	0	0	0	0	0	0	0	0	0	0	0	0	150460	0	0	0	97705	0	0	0	0	0	0	0	0				0	0	120420	25927	0	0	0
0	0	0	0	0	0	0	0	0	0	0	0	0	0	0	68480	0	0	0	0	0	0	0	0	0	0	0	0	0	0	0	0	0	0	0	0	0	0	0	0				0	0	0	0	0	0	0
0	0	1005700	954090	0	629950	183070	0	825480	408540	652550	433390	491460	359060	0	409740	0	0	0	245920	1023300	0	578760	0	689350	574260	774670	915760	938770	1371300	394380	506560	268500	387160	379230	577180	255230	0	0	290710				49461	0	3340800	1051300	0	2618800	90594
309270	0	451220	521880	0	108450	0	0	0	0	0	0	386620	0	0	0	0	0	0	284950	330200	0	0	0	238930	237300	558100	440820	0	325610	0	228330	237720	743770	242020	326850	0	135840	2717800	470980				56818	13607	1803300	255860	0	159450	43778
0	0	0	0	0	0	0	0	420390	0	352120	0	0	0	0	0	0	0	0	0	0	0	0	0	0	0	0	0	0	0	0	0	401190	402660	0	0	0	311820	0	0				0	120520	1314400	272240	0	402090	0
3560400	3185100	1936400	2522300	1396000	2131200	2794300	1705300	1343900	2732000	1196500	897030	3106000	3301900	2238800	3376200	1465900	3127000	1651800	2881200	1478400	0	2144100	1523200	2160500	1483300	2725400	2077600	2072600	2177900	3318300	4089500	2216500	2153300	2275200	2279900	1625300	2007900	1039200	1370200				621640	463940	5344400	3739200	161010	7504900	945040
0	0	0	0	0	660840	0	0	0	0	0	0	269790	497130	0	1937300	0	0	0	0	0	0	537880	0	0	278750	536360	692340	0	0	0	0	0	0	0	502220	0	0	222170	0				0	0	1332700	320000	0	850130	104160
0	0	468000	0	0	0	0	0	0	0	0	0	836340	955520	0	0	0	0	0	0	0	0	0	0	410660	329410	261240	0	596430	2525900	0	536200	0	243710	0	0	0	0	1009100	0				42182	53512	1401600	68697	0	714750	0
0	0	0	0	0	0	0	0	0	0	0	0	0	0	0	0	0	0	0	0	0	0	0	0	89654	0	0	0	0	0	183020	126360	0	140300	0	168030	97329	222590	193710	0				0	0	0	0	0	71529	63962
3014600	4689600	3766500	2413400	0	4212200	2862000	1154700	8719900	9690600	484490	1528300	3156000	3921600	5013400	4538900	5920900	8640300	1789800	4260300	0	0	1885700	0	5629400	3341900	970880	1342000	1103000	1434600	4082200	3059300	4556800	923920	3343100	2709600	5052600	7775000	761000	483510				315350	748780	12122000	2170700	108570	13375000	881470
0	0	2488000	0	0	1062300	477650	0	1658500	0	0	1043100	715230	0	0	804750	0	1434500	1034600	639340	0	0	0	374590	1019500	1556600	0	0	442820	1447800	0	878150	811690	929490	0	0	732300	0	0	0				55855	0	6467300	175760	0	1731700	197740
1046700	1277400	1434200	831550	0	712380	338960	772720	894810	1444000	402570	759740	1208900	1190600	694150	1259900	0	738870	1599900	1678100	807310	0	503120	0	864420	1117800	1014800	1428700	547910	550880	608350	1077400	444280	648740	768950	935740	831350	680940	329310	373350				184340	285830	5967200	1093200	0	2555400	69158
0	0	0	0	0	0	0	0	0	0	0	0	0	0	0	0	0	0	0	0	0	0	0	0	0	0	0	0	0	0	0	229660	0	0	0	0	0	0	0	0				0	13654	537240	95346	0	380080	48578
0	0	72391	0	0	94919	0	0	0	68111	0	0	0	0	0	0	0	0	0	0	0	0	0	0	0	0	0	140880	0	0	0	91066	0	0	0	0	169870	148660	76179	0				0	0	284430	183250	0	146400	0
0	0	0	0	0	0	0	0	0	0	0	0	0	0	0	0	0	0	0	0	0	0	0	0	0	0	0	0	0	0	0	0	0	60434	0	0	0	0	0	0				0	0	0	0	0	192560	0
0	0	0	0	0	0	0	0	0	0	0	0	0	0	0	0	0	0	0	0	581500	0	0	0	0	0	0	0	0	0	0	0	0	0	0	0	0	0	0	0				0	0	0	94104	0	0	0
0	0	0	0	0	0	0	0	0	0	0	0	0	0	0	0	0	0	0	0	0	0	0	0	0	0	0	0	0	0	0	226040	0	0	0	0	0	0	0	0				0	0	166550	0	0	266390	13151
0	0	229550	0	0	0	0	312860	202170	0	210160	283780	0	0	0	0	0	0	0	0	0	0	172250	0	0	0	0	0	224520	407080	0	0	239040	233250	0	0	0	0	0	0				0	0	762600	0	0	0	51596
0	0	461870	257990	0	981500	0	0	0	0	176880	0	5269700	5060600	160420	244470	0	0	0	347590	426830	0	151400	0	0	79301	837730	735810	262410	228340	0	106040	109780	0	0	0	150860	193400	0	0				33969	41644	3192300	542300	0	2620300	0
0	0	2515800	3782800	0	5158600	0	2180300	3158300	4473900	339080	3359800	6319000	5954200	6304100	7382000	0	2846600	2678700	5817800	1124500	0	5766700	3686700	4083500	4643200	3162800	3939400	5554100	7852300	3868600	4823900	2142100	3075100	2922700	2263900	2620200	2075700	2209900	3286900				129440	218860	7938800	3248300	35094	18290000	232580
2133400	864940	3163800	2473800	0	2589800	0	1705500	3075200	3280500	1082300	1341100	1911000	1560300	1766700	2732300	0	1108000	1471300	1560800	1705300	0	1685900	1260500	3366000	2498700	1950300	2495400	2004500	1896400	3751000	3437300	2165400	3451300	3636000	3149400	2526600	1571500	1240000	2270000				183300	92176	10399000	2654300	0	8787400	50559
2232000	2825200	2009300	2717700	0	2845200	1526100	1047300	1917300	2550900	846500	1566400	1675700	1841500	1811800	1812600	0	1227300	1399100	2400600	3686400	0	2124400	2190300	2232500	2671300	1820300	3507800	1334500	1456900	2293400	4556200	1560100	2043100	2173700	1676000	2308700	1948100	1159500	1718600				282050	431630	6486200	3464300	75005	9586200	592060
0	0	3946700	2003500	0	592150	858300	360890	0	0	1033100	614630	1320300	1313500	1138500	926070	0	1431100	446220	773500	948480	0	530670	0	2815400	1437900	975930	1404500	1526600	1240700	802040	1104300	1216900	1601400	563610	694780	1234400	1466700	2203000	0				0	63095	13669000	2216600	0	1431700	189880
0	0	466130	636100	0	0	0	0	652860	900970	0	460800	817570	1014200	0	0	0	0	0	310980	487890	0	462330	0	835900	388740	2807100	1918300	373910	568030	289900	255110	362090	408650	0	258580	346600	274230	344430	0				0	0	3595700	557220	0	179890	11455
0	0	0	0	0	0	0	0	0	0	0	0	0	0	0	0	0	0	0	0	0	0	0	0	0	0	0	0	0	0	0	0	0	0	0	0	0	0	72861	0				0	0	0	0	0	0	0
0	0	886480	1097600	0	584060	631730	534510	462850	487420	613660	540800	1066600	999030	416200	563060	0	1000400	0	973720	903200	0	1344300	0	1391700	1276400	786080	714850	830400	1009400	622850	962640	948940	979010	766870	939860	1061400	1162900	523820	0				68188	17525	3845700	1003900	0	2084000	321350
1130800	2097900	3187600	5121900	0	1152100	1406900	927410	1237300	1413100	441440	1092700	627300	921060	1980500	1889500	0	1676800	1271800	1911600	841270	0	2709000	1971000	1947700	3015300	1126200	782440	1708600	1758200	1371500	1519600	2346600	3149300	2392800	1559800	1712300	1091800	739530	0				137550	397970	11029000	4744600	0	4491900	293650
0	0	0	0	0	0	0	0	0	0	0	0	0	0	0	805330	0	0	0	0	0	0	0	0	0	0	0	0	0	0	0	0	0	0	0	0	0	0	0	0				27885	0	0	0	0	54671	0
0	0	0	0	0	0	0	0	0	0	0	0	0	0	0	0	0	0	0	0	0	0	0	0	0	0	294370	67875	0	0	0	0	0	0	0	0	0	0	0	0				0	0	0	0	0	0	0
0	0	0	0	0	0	0	0	0	0	0	0	0	0	0	0	0	0	0	0	0	0	0	0	0	0	0	0	0	0	0	68186	0	0	0	0	0	0	231530	0				0	0	245030	107720	0	0	0
0	0	0	0	0	692320	395600	0	514350	834070	0	0	0	0	0	0	0	741910	0	0	0	0	821140	0	0	0	0	1737000	146310	0	887890	695540	571950	319000	0	447690	0	230940	0	0				35376	275680	449210	72036	0	2406500	142550
0	0	0	0	0	0	0	0	0	0	0	0	0	0	0	0	0	0	0	0	0	0	0	0	1289400	0	0	0	0	0	0	0	0	0	0	0	0	0	0	0				0	50557	340570	830530	0	82637	305920
0	0	290220	0	0	109300	0	0	0	0	0	0	424110	233520	0	160100	0	0	0	0	173680	0	0	0	0	124140	0	187090	0	0	0	143500	0	91135	0	0	0	0	163910	0				0	0	529310	100560	0	262270	139050
0	0	0	0	0	0	0	0	0	0	0	0	0	0	251130	0	0	0	0	0	0	0	0	0	0	0	0	0	0	0	0	0	0	71522	0	0	0	0	0	0				0	0	377140	0	0	397460	0
0	494960	852930	627420	0	516970	0	699870	0	337780	756060	537000	0	0	0	192090	0	812800	0	629790	419600	0	479880	0	596450	385750	344280	363820	182200	344570	725810	861250	347570	370770	0	564630	258700	437970	434180	0				50221	27465	3023500	749240	0	2179600	82717
0	0	0	0	0	0	0	0	0	0	0	0	325250	625910	0	0	0	0	0	0	0	0	0	0	0	0	0	0	0	0	0	0	0	0	0	0	0	0	0	0				0	0	179390	328540	0	0	203020
0	0	0	0	0	0	0	0	0	0	0	0	0	0	0	0	0	0	0	0	0	0	0	0	0	0	0	12285000	0	0	0	0	0	0	0	0	0	0	0	0				0	0	4289100	1228300	0	952360	142010
0	1164600	2236800	913080	0	1434600	0	0	0	1253000	610410	410130	2200300	1732500	2433500	1220700	0	1097600	795170	1414500	1829000	0	1186700	1107700	832970	1278700	3316800	2051200	1033900	890610	515050	1238400	0	962990	692680	845430	1684400	679290	1539600	0				16982	112550	7565500	1278900	0	5663400	114660
301470	1028200	4688000	2278800	1317700	3191100	2255400	3550200	4102300	651200	1103000	1046200	1952200	2103300	2575500	597840	20180000	6504000	2570200	1620200	409030	0	620230	0	151080	0	756410	1361300	729650	0	2395900	864140	5234200	1949200	1428400	1499100	2999800	5694900	1197800	429070				51008	134210	8478600	3081700	174120	8466900	1548800
0	0	0	0	0	0	0	0	0	0	0	0	0	79831	0	0	3488300	0	0	0	0	0	0	0	0	0	0	0	0	0	0	0	0	0	0	0	108040	0	247760	0				0	0	0	0	0	0	0
2964400	2910700	8860300	5954200	1969800	2737700	1495400	2084300	1159000	6411200	4764600	2842100	12524000	12869000	3694000	5550800	1470600	3173200	2486800	3142200	6358600	8921200	4410500	1879400	5106700	3268800	4059800	4811800	2858000	2845600	2902300	3052500	2028300	1724500	2533900	2519500	3658600	2276600	1601500	1475400				512560	476160	24396000	6213900	501220	8665500	351400
0	588410	7535300	11237000	1085100	3774300	880880	303010	635380	1334500	490040	275230	6041800	4698500	1289500	2624900	0	1884700	319190	440250	1026200	0	610910	0	784310	322220	13674000	17877000	1257000	1241900	3556700	9659000	802660	1455000	529430	450600	506540	1312100	2054400	267770				30154	105370	21080000	9013800	78764	9136400	278580
16860000	18127000	27916000	17418000	6914600	10605000	10066000	12047000	6663500	12510000	26424000	19327000	32054000	30640000	16526000	22554000	4238300	7686300	9410400	13698000	49423000	13070000	29842000	11711000	17025000	10327000	21738000	31271000	20453000	20833000	12627000	17916000	6107400	7703300	9859700	11053000	14466000	7705900	16342000	18516000				2736600	3052300	87079000	18866000	1012300	31604000	3807000
0	0	0	604120	0	0	0	0	0	0	0	0	331730	0	258450	0	0	0	0	0	0	0	0	0	0	0	0	0	0	717650	0	0	0	0	0	0	0	0	0	0				0	0	372390	569530	0	117980	0
0	0	0	0	0	0	0	0	0	0	0	0	0	0	0	0	0	0	0	0	0	0	141560	0	0	0	0	0	199840	193920	0	0	0	0	0	0	0	0	0	0				0	0	618100	200450	0	126550	0
0	0	1324300	1885900	0	1009200	0	0	0	0	970230	2823900	0	0	0	1224800	0	2116500	0	0	0	0	1296900	0	946190	1247200	0	1877900	0	2637200	0	1212400	0	1369700	0	1669700	1442800	1393200	0	0				89610	0	4349100	1712900	204920	6086200	220120
0	0	0	0	0	0	0	0	0	0	0	0	0	0	764380	492720	0	695980	0	0	0	0	0	0	451310	0	0	0	0	0	471300	366780	388170	0	492770	0	0	486990	0	0				0	0	639620	197250	0	240990	115140
0	0	2183100	4025700	0	1756400	3185700	0	1277000	844050	2553500	1395900	5567900	4657000	2184800	2780600	0	333140	618570	918850	3505100	0	3284500	1034300	2845500	1420700	2233000	3632200	2396600	2136500	1216500	1264000	1227300	748040	1508200	1415200	1650200	718930	1089800	0				162500	366650	5167400	1389200	0	4584800	375670
0	0	121350	0	0	0	0	0	0	0	0	0	132730	115700	0	0	0	0	0	0	0	0	0	0	0	0	0	0	0	0	0	0	0	0	0	0	0	0	0	0				0	0	551630	0	0	180250	0
0	0	0	0	0	0	0	0	0	0	0	0	0	662790	0	0	0	0	0	0	0	0	0	0	0	0	0	0	0	0	0	0	0	0	0	0	0	0	0	0				0	0	0	510780	0	38313	0
0	0	121300	0	0	0	0	0	0	0	0	0	0	0	153370	78752	0	1170900	0	203230	0	0	0	0	0	0	0	0	0	0	0	412620	0	0	0	0	0	0	0	0				0	0	516880	0	0	236010	0
0	0	0	0	0	0	0	0	0	0	0	0	0	0	0	0	0	0	0	0	0	0	0	0	0	0	0	0	0	0	0	0	0	0	0	0	0	0	0	155630				0	0	228740	38371	0	173090	0
0	0	87810	0	0	0	0	0	0	0	0	0	129450	0	0	0	0	0	0	0	0	0	0	0	0	0	0	0	0	0	0	0	0	0	0	0	0	0	0	0				0	0	443190	0	0	0	0
0	0	1685300	2450900	0	1815400	1569000	1621300	581910	2153700	1157000	860400	1761600	1158800	2841100	3233400	1138100	2204000	1717100	2164800	1331400	0	849290	1065200	689860	966030	1188100	1084600	978140	2064200	2178500	1290600	1106000	1352000	1167900	1034000	2208700	2470000	1271100	734680				223210	328880	5924600	1720800	45733	5604100	512230
0	0	0	0	0	0	0	0	0	0	0	0	0	0	0	0	0	0	0	0	0	0	0	0	0	0	0	0	0	0	0	0	0	0	0	0	1022500	0	0	0				0	0	0	0	0	228630	0
0	0	0	0	0	0	0	0	0	0	0	0	0	0	124800	193010	0	207040	223850	261740	0	0	0	0	0	0	0	0	0	96288	0	0	0	0	0	0	257420	0	106170	0				0	0	265180	0	0	62442	0
0	0	304310	293520	0	87735	0	196640	131700	230460	0	216420	915390	477090	463620	418690	0	269610	0	0	0	0	424770	0	376400	341700	205890	211810	127270	166390	0	234010	163330	136740	0	140220	121080	162450	0	0				0	0	1270900	273150	0	398460	37925
0	0	0	0	0	0	0	0	0	0	0	0	0	0	85957	0	0	0	0	0	0	0	0	0	0	0	0	0	0	0	0	0	0	0	0	0	0	0	0	0				0	0	0	0	0	115900	0
0	0	0	0	0	0	0	0	0	197150	0	0	0	0	0	0	0	0	0	0	0	0	0	0	0	0	0	0	0	0	0	0	0	0	0	0	0	0	0	0				0	0	0	0	0	0	29161
0	0	0	0	0	156820	0	0	0	114010	0	0	0	0	127230	0	0	0	0	0	0	0	0	0	0	0	0	0	0	0	0	0	0	156610	0	0	0	0	0	0				0	0	49045	123310	0	726000	18833
0	0	327460	427120	0	837160	0	0	0	631330	136830	0	1703000	1149300	505020	549960	0	558450	425300	958560	1083300	0	807330	0	446880	447760	1087800	709310	680000	1370600	974870	1117200	865830	1401600	0	574970	847020	351980	322460	0				20420	8141.8	1377000	107060	0	3679800	90462
0	0	0	0	0	0	0	0	0	0	0	0	0	0	0	0	0	0	0	0	0	0	0	0	0	0	359170	0	0	0	0	0	0	0	0	0	0	0	0	0				0	0	302290	0	0	1024400	0
0	948070	1546500	1116700	0	902810	650550	833690	1258900	1726400	417720	1226500	985800	960090	451520	472380	0	863340	744280	857070	0	0	830990	0	1378300	1248100	756900	985860	760090	994920	1378800	1343300	1307300	756220	1540700	1205200	1059800	774980	818970	0				0	28825	6364900	1476100	0	4679700	75716
0	0	829770	0	0	2194800	0	0	0	902620	0	0	739440	918660	1289000	1663100	0	0	0	0	0	0	0	0	1241100	0	0	706430	1578000	1887000	1846400	1325600	646540	1008700	0	960800	806670	953610	0	621880				0	0	4294100	1693300	47700	5241000	116680
0	0	0	0	0	0	0	0	0	0	0	0	90855	0	0	0	0	0	0	0	0	0	0	0	0	0	0	0	0	0	0	0	0	0	0	0	0	0	0	0				0	0	0	0	0	0	0
0	0	256700	269270	0	217450	0	0	0	280490	0	0	284750	0	0	0	0	269560	0	0	244670	0	0	0	269210	255890	309800	0	0	362070	338170	422640	0	389500	0	329860	269450	0	0	0				43062	135630	911500	291310	0	594490	383790
0	0	1034300	767940	0	619690	776900	1096600	1181900	995120	461810	0	491660	268520	310160	764930	0	366800	0	1492800	0	0	1352800	0	2246000	1231600	475750	592390	478990	519650	494910	408840	891430	511700	1195700	717630	695390	600540	498580	0				94963	128080	3123200	859710	49554	1669400	265450
0	0	0	224910	0	0	0	0	0	0	0	0	0	0	0	0	0	0	0	0	0	0	0	0	0	0	0	0	0	0	0	0	0	0	0	0	0	0	0	0				0	0	479850	232470	0	180270	0
0	513490	855490	532740	0	334560	0	0	324690	860290	282490	217330	0	312160	0	155340	0	340220	351710	276180	488610	0	580350	0	536640	475280	0	619230	354400	472470	930550	698520	351430	400710	344620	596940	383660	367010	0	0				29515	119930	2227300	185630	0	1211700	42546
0	0	0	0	0	326180	0	0	0	395420	0	0	0	118160	0	0	0	182670	0	215690	0	0	393990	0	484300	277660	0	0	0	275920	0	0	0	0	0	0	0	0	0	0				0	0	800450	303300	0	1739900	0
0	0	0	235910	0	0	0	0	0	0	0	0	242360	451210	0	0	0	0	0	0	0	0	0	0	0	0	215380	253670	570070	447060	0	187110	0	213210	0	0	0	0	0	0				0	0	262190	224670	0	987240	82475
3930800	0	3666300	830700	0	1179200	1290800	2094300	3448700	4546100	6316100	1691300	3387800	1893400	379410	1278600	2003700	2559200	12451000	6959800	3156600	0	1282600	2972700	2429300	1792500	0	1297800	4151300	2201700	0	0	0	0	0	1403900	1032400	3081300	6395300	3194400				1128900	1197700	5164200	653720	1148300	2398400	498780
0	0	0	0	0	0	0	0	0	0	0	0	0	0	0	0	0	63605	0	0	0	0	0	0	0	0	0	0	0	0	0	0	0	0	0	0	0	0	0	0				0	36818	0	0	0	169250	0
0	0	178320	0	0	0	0	0	0	0	0	0	164520	0	0	0	0	0	0	0	0	0	0	0	0	0	0	0	0	0	0	0	0	0	0	0	0	0	0	0				0	0	814120	0	0	127180	0
0	0	1290500	1938900	0	1381300	1050600	0	607700	656180	0	0	2822800	3364300	2668600	3535100	0	1322200	772070	799930	0	0	1491400	0	1141200	1371800	1668700	1623600	992590	1048700	1214100	2597200	0	874110	1226500	976940	1277100	987910	0	0				0	0	1377600	1698100	0	3396900	211140
0	0	449200	0	0	436400	0	0	340690	282570	0	0	0	0	1025700	1440400	0	522850	0	899490	0	0	801570	0	431440	360530	532020	860280	435910	490160	0	317140	0	318990	0	0	411100	497370	1727600	0				0	0	1279100	169080	0	1429500	0
0	0	309560	243510	0	0	0	0	480650	0	0	0	0	0	0	0	0	0	0	0	0	0	213630	0	302720	0	0	0	0	0	0	0	0	0	0	0	376970	0	240160	495050				24076	33269	1333900	164940	0	364080	0
0	0	0	0	0	0	0	0	0	0	0	0	0	0	0	0	0	0	0	0	0	0	0	0	0	0	0	0	0	0	0	0	395610	652430	0	0	498490	0	0	0				0	0	66353	0	0	103480	94118
0	0	367060	602920	0	224910	0	0	299390	379590	0	0	436290	520210	175900	254270	0	192220	0	0	0	0	0	0	519750	185190	696240	656780	346680	329430	434490	400830	0	0	296850	217650	284360	264040	173140	0				142660	122670	1347700	488510	0	946810	23077
0	0	0	0	0	0	0	0	0	252950	0	0	668120	545720	0	0	0	162510	0	0	0	0	0	0	0	144170	0	0	0	0	0	0	0	0	0	0	0	0	0	0				0	0	49272	109240	0	0	3015.3
0	0	15760000	33401000	0	0	33073000	0	25782000	18791000	0	0	0	0	0	0	0	9185400	0	0	9247800	0	11738000	0	17462000	22291000	18074000	29107000	15569000	18296000	8975800	0	11028000	16243000	10576000	12488000	5913500	0	0	0				0	206700	3618600	1189200	0	112930000	50246
3441500	4047100	5190300	7136500	1016200	4370500	5148600	3880300	5093600	5967200	1936900	1925300	10167000	7782000	10684000	19995000	1746400	5660100	5145800	2859700	3682100	2843600	3596200	2075300	3840500	3752000	7369700	7596400	3361200	2930500	5356300	3746400	9726700	12004000	12696000	12154000	4163100	3680900	3962400	4432000				487830	505380	23098000	8072700	126120	14979000	1017000
552970	1398000	1720400	1540600	0	584200	783390	892690	936440	887820	0	524770	314820	1567800	596680	913020	0	1311200	0	968690	523430	0	1188800	559980	306130	0	1259000	1507100	0	722710	293180	1246600	804610	1488300	403430	405770	957370	868690	5556000	604770				185070	155040	4430600	833240	0	1485100	50163
0	0	0	0	0	0	0	0	0	0	0	0	0	0	0	178890	0	0	0	0	0	0	0	0	0	0	0	0	0	0	0	0	0	0	0	0	0	0	0	0				0	0	0	0	0	0	0
0	0	117990	0	0	0	0	0	162100	193010	0	0	0	0	301770	188170	0	267820	0	0	0	0	233650	0	182010	0	0	113970	211340	316740	245120	174240	0	45816	0	153780	359410	175650	0	0				0	0	477630	110660	0	575140	69925
0	0	236110	0	0	150880	0	0	0	125280	100710	0	215200	0	239750	418250	0	0	0	165370	325830	0	233330	0	183510	0	384760	378000	0	0	230660	258740	284350	311760	0	230960	220160	0	151270	0				0	52785	823010	39267	0	890820	0
0	0	0	0	0	0	0	0	0	0	895760	0	213190	0	0	0	0	0	0	0	0	0	0	0	0	0	0	0	0	0	0	0	289840	0	0	392550	251460	0	436610	0				0	68406	0	345020	0	425010	12757
0	0	0	0	0	0	0	0	0	0	0	0	0	0	0	0	0	0	0	0	0	0	0	0	0	0	0	522990	0	0	0	0	0	0	0	0	0	0	0	0				0	0	0	0	0	0	0
0	0	0	0	0	0	0	0	0	0	0	0	0	0	0	0	0	0	0	757540	0	0	0	0	0	0	0	0	0	0	0	0	0	0	0	0	0	0	0	0				0	0	0	0	0	0	0
0	0	0	0	0	418200	0	0	0	0	0	0	317000	0	0	0	0	202050	0	447380	0	0	185000	0	0	0	0	276090	0	0	0	0	0	0	0	0	370350	431640	0	0				0	0	803940	394460	0	1285100	156020
0	0	0	0	0	0	0	0	0	0	0	0	0	0	0	0	0	0	0	0	0	0	0	0	0	0	0	0	0	0	0	0	0	0	0	0	32743	0	0	0				0	0	0	0	0	128160	0
803010	0	982140	1583900	0	1526400	624640	1147000	531520	1456100	292940	813270	1004800	1200300	546920	782870	0	719060	992320	1736300	1141400	0	704450	1003400	459010	736460	648370	1426700	905170	1110800	1372900	1461400	1007300	2762600	1032300	1248500	810380	713780	671180	0				62148	70199	4088800	1333400	0	6117900	177020
0	0	80602	0	0	0	0	0	0	182230	0	0	444930	141730	0	98087	0	0	0	0	0	0	897770	0	0	129870	0	185390	0	0	0	69679	0	0	0	0	110380	0	0	0				0	0	514850	0	0	0	0
0	0	0	0	0	0	0	0	0	0	0	0	0	0	0	0	0	0	0	0	0	0	0	0	0	0	0	0	0	0	0	0	0	0	0	0	1749800	0	0	0				58030	89858	2986700	2302300	0	4811300	587040
0	0	1110700	941770	0	841710	609140	577400	1507500	2389100	460500	0	781570	0	1274600	869530	0	439480	1020000	807160	358960	0	1382200	0	1646700	1705200	1179600	1033000	1593700	1610900	1205300	1027200	884120	1022000	1311200	1298400	1199000	649040	1037000	0				0	73520	3022400	2418000	0	3550400	70947
0	0	273320	439350	0	115080	0	0	204030	206180	0	0	337020	236500	0	0	0	190820	0	354690	0	0	223990	0	272010	0	213260	380320	0	203540	0	193740	0	165590	0	208140	142790	0	0	0				0	0	1236400	592710	0	483060	0
0	0	0	356430	0	0	0	0	0	0	0	0	0	0	0	0	0	261260	0	0	0	0	299540	0	246460	316690	0	0	0	275500	531690	0	318360	365990	0	0	0	0	374590	0				60685	136600	415940	294220	14509	810550	0
0	599520	385000	1600400	0	594410	715820	0	430680	1203000	0	863980	837220	642900	417170	1856800	0	765840	1380900	1819500	786490	0	977970	1165200	734430	1054800	1107000	1762900	595370	874630	438590	588020	826240	1995700	671450	656380	968350	461080	489430	876380				34538	101330	1098400	1669900	17872	1024100	150260
0	0	0	198090	0	0	0	0	0	0	0	0	0	0	0	0	0	0	0	0	0	0	0	0	0	0	0	0	0	0	0	0	0	0	0	0	0	0	0	0				19331	0	805820	170260	0	473770	44196
0	0	0	0	0	0	0	0	0	109340	0	0	0	0	0	0	0	0	0	0	0	0	0	0	0	0	0	0	0	0	255020	298750	0	112330	0	0	0	0	0	0				0	0	186940	0	0	0	0
0	0	0	0	0	0	0	0	0	0	0	0	0	0	0	0	0	0	0	0	0	0	0	0	0	0	0	0	0	0	0	150980	0	0	0	0	0	0	0	0				0	0	0	0	0	144240	0
0	0	0	193440	0	0	0	0	0	0	0	596850	0	0	0	0	0	0	307070	0	0	0	0	0	629680	1037400	0	0	394530	0	424810	287500	649480	7702200	357590	2021800	0	0	1543600	0				29387	37603	220960	186570	0	2715700	0
0	0	0	679360	0	0	0	0	0	0	0	0	0	0	0	0	0	0	0	0	0	0	0	0	0	0	0	0	0	0	0	0	0	0	0	0	0	0	0	0				0	0	460400	536870	0	466500	0
0	0	708130	2852200	0	1169900	0	0	10193000	0	0	1157100	0	2578700	39378000	59952000	566720	580600	0	0	0	0	1894600	2272000	4990000	9249500	0	0	4717400	2774800	6512300	17640000	3877400	4341900	0	948540	2707600	8006500	0	260590				0	79730	711700	2202800	0	680960	157450
1868200	2039700	4359700	3767600	969090	2667500	2460700	3655500	2000700	3534400	1578700	2523500	1425300	1111200	845420	1387400	1042600	3050000	2661100	4159300	1337500	0	1846200	1762400	1754000	1640000	2175700	2852400	2116300	2037100	4350100	3958600	2299800	3052000	2137000	2866200	2264300	2863700	3881900	1472800				213290	402820	13764000	3832500	117530	7772300	1023700
13043000	7970100	28256000	56117000	12450000	36536000	12833000	8935900	10536000	23565000	7966900	9803300	61331000	73671000	20898000	30306000	13432000	24557000	22559000	52273000	15610000	17651000	11582000	7090800	14993000	20133000	18952000	32415000	18541000	25114000	16474000	32184000	14101000	19262000	10956000	13225000	23504000	18099000	26634000	11826000				1568500	1420300	73761000	54871000	2136400	129330000	6237400
0	0	840120	672710	0	445570	571010	831130	872350	1134800	1408400	1107100	1268800	1049700	1164400	681510	0	441240	0	395260	0	0	874160	902400	1535500	1523100	610290	714380	1130800	1184100	639880	793310	655180	1437600	544680	1012800	738600	408180	0	0				0	37791	2035200	553920	0	1380700	178270
0	0	0	0	0	0	0	0	0	0	0	0	0	0	0	966270	0	0	0	0	0	0	0	0	0	0	0	0	0	0	0	0	0	0	0	0	0	0	0	0				0	0	815460	750410	0	665650	0
8577900	18577000	27576000	21986000	6193200	13658000	8518000	15343000	12094000	19602000	11681000	12958000	15554000	19779000	14677000	21397000	9147500	16529000	36548000	52742000	4242000	0	12026000	7398400	8949800	8933700	11055000	11199000	6848300	10389000	16375000	11268000	12769000	9112000	7491900	11700000	14658000	17632000	7639000	5698200				1114000	3491500	58194000	20981000	439040	45439000	2613700
307080000	557240000	665650000	805880000	318510000	498830000	407990000	387570000	336300000	491710000	227500000	417550000	375280000	465600000	431440000	539690000	401930000	664230000	373580000	735640000	198960000	141620000	416730000	388240000	343870000	294270000	253290000	328830000	322540000	342390000	531220000	429510000	462600000	353650000	541300000	464510000	514390000	540500000	297130000	218880000			+	49648000	90657000	1503700000	778140000	34499000	1307800000	182630000
5501300	7688600	12546000	9864300	2181600	6790500	3612700	3121000	10432000	12799000	6491300	9461800	5326600	4874600	12602000	28053000	2868200	6420700	4471500	7517900	5186300	0	13366000	5725800	16723000	12127000	7705100	7904700	8226000	9364000	22258000	18664000	9552200	13116000	12349000	10493000	8428600	5430000	3699100	5168400				1003300	934900	33584000	9796400	133460	19597000	1662400
4218900	4002100	3228500	4129900	0	5634100	3541100	4960800	2409400	11960000	8917600	3428500	1985600	1494200	2353700	11046000	992530	2651200	2826800	4449300	3183100	0	4600500	3300200	8855200	6844200	2156900	6061300	9817700	13712000	4174600	5888700	2313400	11726000	5892800	0	9186800	5090200	6719000	5834900				316860	649480	14040000	6761700	0	24495000	1966100
1458500	1466900	1409800	1637300	1495400	1085100	0	1155000	1300000	1087400	1315700	896010	576670	0	776530	1096900	0	631960	506450	1144900	909890	0	1606000	1042600	1787400	1059100	573350	1058100	1384800	1930200	1739000	1359800	942770	1667600	0	1314700	1057100	869550	827120	528230				290520	106050	4472400	1580000	67737	3585800	100110
0	0	0	0	0	0	0	0	0	0	0	0	0	0	0	0	0	0	0	0	0	0	0	0	0	0	0	0	0	0	0	0	0	0	0	0	0	0	258930	0				0	0	1068000	0	0	1798200	0
0	0	0	335170	0	274450	0	389310	0	281610	0	167950	0	0	300030	588740	0	581870	286460	315730	0	0	387900	0	207180	354870	386010	268160	0	296210	0	234500	0	151910	0	0	677410	254190	0	0				0	0	148930	295310	0	847370	100960
1932700	3949400	2334000	3065500	1356900	2236400	1085800	1672300	1327000	2590500	987850	1686200	2250700	2376000	830200	1240600	692830	894210	1864500	3963700	833340	0	630380	450770	1066400	1124400	1104600	1127200	960170	765680	1974400	1622000	1404900	1746000	1225800	1530900	1375700	868470	852370	2005300				349080	788140	6371800	3027100	347240	5880700	399520
0	0	0	0	0	0	0	0	0	0	0	0	0	0	0	0	0	0	0	0	0	0	0	0	0	0	0	0	0	0	0	0	0	0	0	0	26752	0	0	0				0	42670	0	0	0	0	0
0	0	683020	600230	0	404140	0	0	200500	251190	64686	366080	312260	293120	237350	461100	0	839420	0	581730	580630	0	1153300	874950	501600	365800	332410	425820	376540	403040	646360	1181700	664010	916600	0	358760	501280	593150	508410	1011500				42807	0	3016600	648980	0	2030000	36545
606980	0	1367000	1434600	0	1006200	846500	757930	537820	1461300	471590	943660	388660	473380	613290	1319300	0	1070500	681570	2026800	388960	0	808740	1308100	713870	661930	1367800	1303900	493190	572820	1105300	1484100	630490	1166300	472490	411130	763240	754020	298980	362970				91747	35392	4507300	1585300	0	2897000	239360
0	0	173000	0	0	186210	0	0	0	194830	0	333950	237550	0	0	0	0	0	0	264500	418040	0	422960	0	0	298670	0	224600	0	0	0	243340	0	238850	0	0	0	0	0	0				0	0	613430	46115	0	806370	0
0	0	1056500	1722600	577710	2141100	1711600	0	947610	1831700	2002200	1811600	2519400	2698300	1619700	3191600	0	777470	1161700	856640	1137000	0	1736600	1070100	1141100	1236200	1693700	2097400	1326900	1630900	2113100	1795800	792050	1634900	2325700	1492000	933270	985570	561440	0				36199	68639	4384800	1092000	152230	6295800	704370
0	0	1366000	1203000	0	1208800	395980	405680	421930	440390	274120	421950	1031200	868020	353470	632520	0	459950	334390	895380	569470	0	397510	0	437650	670470	880790	348980	0	907440	507050	742460	518270	999610	553340	652200	407780	428540	1278600	0				0	0	5121200	896970	0	4121500	78840
1755200	0	3646400	6910000	0	3535600	1497100	2258800	952110	2082000	1043600	816550	1406500	1503300	2217800	3712600	0	3807300	4426300	6523300	893730	0	2641300	2686200	1462800	1940000	1895600	2911100	1934000	1819500	3161100	2499200	2073100	2210900	2028000	2026900	2896100	5521700	4431800	1741400				141720	146000	12023000	5083600	17595	8633300	413770
0	1367700	2075200	1841200	0	1632100	470100	1905800	652050	1168400	866380	1132000	835470	1138700	642070	829320	0	1868300	1010800	2418500	0	0	891940	522810	826210	887510	917450	1414900	689170	618750	1205400	1004100	1268500	1619500	948880	909760	1306200	2008300	1668300	691030				49026	232890	9260300	2078400	0	5502100	117920
0	0	0	0	0	298560	0	0	0	201740	0	0	205160	0	363000	174440	0	411430	0	0	0	0	240640	0	0	0	0	268170	0	0	0	437530	0	299150	0	0	384120	0	439760	0				0	0	545390	13667	0	778000	0
0	0	611740	1341900	0	528500	673540	0	1036900	1427500	0	1237000	516930	568860	874730	918700	0	1402500	897980	1193400	672660	0	735350	0	1623000	1334400	1171500	906390	527220	611430	0	560350	1679800	785090	1317400	676640	1041900	1195200	594680	0				0	61567	4549900	2147000	0	3244200	491890
0	0	0	0	0	0	0	0	0	0	0	0	0	0	0	0	0	0	0	0	0	0	0	0	645910	0	0	0	0	0	0	0	0	0	0	0	0	0	0	0				0	24641	1168600	116300	0	1723200	0
385810	924580	523030	639290	0	250680	0	0	299950	474100	216400	419090	460210	586810	705610	563970	0	1172600	722690	3009300	242390	0	798870	0	417840	0	464290	505490	147680	322400	575670	530350	2014100	2575100	301260	290550	1092900	826390	198220	0				159050	360490	2007900	652800	76796	636590	36680
0	0	0	0	0	0	0	0	0	159980	0	0	0	0	0	0	0	0	0	0	0	0	0	0	0	0	0	0	0	0	0	0	0	0	0	0	0	0	0	0				0	0	81566	25341	0	0	16846
1616700	3485700	6199600	7446300	2810200	9491400	3665400	3640000	4231000	6251400	3136700	2079600	8271300	8016500	11359000	15953000	1695200	4626200	2657300	5230200	1433300	0	9181000	2561200	11794000	4853200	3708900	5291500	6320700	11538000	5781200	6507900	4476800	6485600	3829200	3068400	7332300	4524600	2784200	2915100				297340	293490	19051000	5707300	203750	19355000	640420
0	0	4055200	13499000	0	4074400	6562300	6338200	8455300	4952900	2364600	3843600	5481500	6614100	5343000	3324700	2110400	1731800	0	2063100	829680	0	2909800	5882200	8896900	18234000	2430300	2371500	4140600	6634100	3954000	7403200	3169400	2291900	10509000	6523500	913040	1047500	5161700	13545000				485070	871310	11251000	17884000	115260	9110900	3280100
0	0	0	0	0	0	0	0	0	0	0	0	0	0	0	0	0	0	0	0	0	0	0	0	0	143670	0	0	0	0	0	0	0	0	0	0	0	0	0	0				0	0	251790	0	0	211310	0
6349800	6795600	13595000	28110000	4491800	12641000	4861900	5409000	11194000	16069000	10276000	8130900	9136500	8527400	6083900	8654800	4224700	8608900	5424400	15616000	3183600	0	22226000	9353200	17017000	13748000	14361000	9131700	14387000	14438000	10665000	18054000	9706000	14834000	15248000	10486000	13238000	8806400	9349600	11751000				989330	1586600	31823000	22915000	324060	32650000	4258000
2369400	2792800	9008000	7814500	2240600	6458800	1022800	3248200	6282600	7248700	3657400	3907600	3376100	2779900	1724100	4477700	1625900	3601200	2666000	4121900	1317500	0	5961900	3527400	12314000	5418900	5607300	5931200	6046700	5296100	3927500	4797400	4840400	6415700	4456100	3735900	6399900	4759800	4390500	4697800				529620	275520	26654000	6957300	178940	15029000	282890
0	0	0	0	0	0	0	0	0	180830	0	0	411810	317000	0	506540	0	0	0	377040	0	0	970520	0	0	0	0	0	0	474940	0	0	0	304250	0	0	0	0	0	0				0	117660	763230	194930	0	669060	0
0	0	0	235290	0	0	0	0	0	0	0	0	0	0	0	0	0	0	0	0	0	0	0	0	0	0	0	0	0	0	0	0	0	0	0	0	0	0	0	0				0	0	985610	247920	0	488430	21503
3842600	4081400	9117400	4943500	1388000	3067800	0	2531800	2354700	2337700	412320	563570	3659700	1658700	1914200	6412300	2174200	1388500	2532800	2846300	3035300	0	3176900	0	2742000	1577000	1977100	1920900	1790500	2578900	2401300	2235700	1431400	1850500	1934800	1869900	1793300	1853000	10525000	8464400				701350	871770	19010000	3455800	99320	8589400	92508
0	0	0	0	0	0	0	0	0	0	0	538470	0	0	2412100	1596500	0	2555600	0	0	0	0	450070	0	475980	0	0	0	705160	505060	1281400	0	0	0	0	0	0	1622700	0	0				57363	29293	831840	575890	48158	659520	290270
0	0	1909200	1236800	0	624000	4440700	2533300	2656700	1970600	973460	546670	371240	1040300	2284700	3328000	0	0	0	0	0	0	0	0	1504700	0	570010	275480	0	562800	515170	1326900	701870	817460	1225800	1189100	0	497420	0	0				0	29657	1639900	2532300	0	467150	1633600
0	0	665030	519970	0	0	0	0	843970	0	0	0	0	0	0	0	0	493630	0	0	452030	0	0	0	0	0	0	0	0	0	0	0	0	0	0	0	0	448860	0	0				0	139130	1619100	595570	0	808650	153000
0	0	0	115400	0	0	0	0	0	62102	0	0	184540	110510	376270	222450	0	94374	67166	128910	0	0	0	0	0	0	0	0	0	56677	0	0	0	0	0	0	164270	161140	0	0				0	18396	119800	118390	0	162580	5830.5
0	0	2914000	0	0	0	0	0	0	0	0	0	0	0	0	295690	0	0	0	0	0	0	0	0	0	0	0	0	0	0	3311200	0	0	0	0	0	2593000	0	0	0				0	0	15380000	52855	0	371970	0
0	0	0	0	0	0	0	0	0	0	0	0	331150	415800	0	0	0	0	0	0	0	0	0	0	0	0	0	0	0	0	0	0	0	0	0	0	0	0	0	0				0	0	0	136130	0	0	0
0	0	0	0	0	1013200	0	0	0	0	0	0	1219100	1481200	0	735700	0	0	0	1022600	0	0	0	0	0	0	0	0	0	946620	0	0	0	0	0	0	0	0	0	0				0	110740	2327300	966200	28659	2595800	592800
21558000	21156000	28426000	26797000	7829600	15574000	13473000	7995600	13009000	13857000	11626000	7512300	22293000	16741000	21132000	22380000	8805200	10656000	10321000	13330000	36686000	24119000	25089000	10544000	26830000	16184000	16880000	20004000	17100000	20298000	10576000	12073000	11084000	10572000	12324000	13125000	14224000	9149300	12253000	15729000				2186400	2773300	79365000	28290000	822130	37046000	4778900
1907500	1526800	3594800	5808900	4216600	5164900	2797900	3411400	2498200	5770900	7520000	8550600	5666100	7230600	2637000	5235200	1290700	2623800	6592900	6738700	1563000	0	2805700	2808600	4710000	4735600	2869900	7187300	3819200	4156900	2271200	4395300	2820900	4476900	1535900	2532400	3840000	3415800	5825300	3430800				316550	359480	8612400	4899000	823910	14099000	1530000
1772400	1916900	3421200	9198700	0	4492600	2284700	1849700	2142100	2686200	1546200	2563800	3706100	4381700	7020500	7592100	2812800	4060900	1029900	4653400	2031400	0	8803000	5400100	2392400	1854400	6255500	6735100	3956300	6082000	2284200	5237100	1207200	1373000	1959500	1975200	4351500	3768200	2022900	2410200				218220	300470	6715600	6497000	9860.8	13046000	834660
0	0	1373900	1035700	1501600	908880	0	487960	299890	655200	0	0	452090	423490	516300	1200400	0	683120	512810	755810	451530	0	838900	0	856680	671710	820610	218930	890330	746590	840730	473630	457660	777540	586690	549880	941940	861590	651010	0				38016	21353	5309500	1285700	131520	2834900	63568
0	0	0	261580	0	0	0	0	0	288530	0	241090	0	318000	0	0	0	0	291910	486120	0	0	0	0	133210	194420	382470	677850	236840	234280	227440	316480	189750	228380	0	227690	240530	140550	316710	0				48659	89587	677400	257250	0	1261300	60436
3285000	3376300	3860100	2333800	0	2761600	2972600	0	1361800	1761500	619470	2446900	930650	717660	1639300	2022300	1155900	1742900	1807400	3346800	4540200	1839200	0	1641800	1600700	1325900	3912000	2503200	5321500	4512400	1601100	1885900	1418800	1462800	2168900	2422900	1842400	802620	3093400	0				738350	1097600	9646700	2520900	34907	5798700	757680
0	0	0	0	0	300320	0	0	0	0	0	0	288750	0	0	257460	0	0	0	0	0	0	0	0	233290	228900	255050	294650	0	0	0	0	0	0	0	0	0	0	0	0				36635	54930	253860	150990	0	869800	0
0	0	0	0	0	0	0	0	0	256150	0	0	333790	0	0	0	0	0	0	0	0	0	0	0	0	313620	0	0	0	0	0	0	0	0	0	0	0	0	0	0				0	10420	664040	231200	0	901550	0
4391800	4598400	8895500	8453000	3851500	7493600	1951500	2171900	3499000	8268500	3248800	3816700	7051800	7649300	8151100	11455000	1467700	3687100	3818900	9796100	3832500	0	5579000	2713700	7252100	5841100	5049100	5615100	8530900	8117600	10373000	10792000	4366000	5757100	5924200	5584100	5085800	2752100	4320100	4229000				446080	671550	25377000	8406800	209390	22470000	786490
2474900	2996200	8961100	7268100	0	4769200	2356900	2049800	4869000	3859400	5065200	4479600	2623200	2699600	4697000	5620700	1378800	3449800	2431000	4027000	2192000	0	6972100	4071400	7322100	5026200	4089200	3237300	7420900	5640400	6521700	5553900	4003900	5598800	5343300	5020300	4434500	2876600	4587600	3242400				320690	223380	27150000	6161400	74821	16314000	553220
7596600	9333300	16994000	16969000	4812000	11655000	9513100	4847100	14204000	10303000	4827700	4480400	10086000	11766000	10148000	12100000	4153800	6526200	4990500	9646000	5958000	0	15683000	7264100	20114000	10764000	8063800	11394000	17819000	15462000	10222000	11657000	6893900	9357600	9911300	9123600	10288000	5737700	7342000	8860300				1033800	1185900	42245000	15891000	567840	35733000	3667000
0	0	0	92322	0	0	0	0	0	0	0	0	0	0	0	0	0	0	0	0	0	0	0	0	0	0	0	0	0	0	0	0	0	0	0	0	0	0	0	0				16855	0	126660	90026	0	251920	43111
4405800	7587300	5295400	6838200	3700000	7502800	5872400	7313800	10940000	11051000	8746700	10327000	5972100	4573100	4251000	3575600	5595500	4958800	4550100	8984800	6906900	0	9064700	9314000	7440200	7271100	8047200	12371000	5789800	9081500	3583600	6631400	3788500	7443500	10700000	16581000	4417900	3943400	10363000	5779700				503450	1223600	17692000	6564000	173110	23712000	1416200
5329500	8454700	12885000	12709000	9046200	13026000	7944700	5623400	9426300	8646500	8554800	4449700	12344000	12949000	15837000	23263000	2309800	5434900	4687900	8358700	4503900	0	15606000	8574300	17722000	13528000	6998400	7211600	18537000	14146000	7725600	10122000	11917000	14860000	11796000	10290000	10790000	5494600	7323700	6983900				544530	994780	26247000	12988000	1061100	29464000	3823600
0	0	0	2361400	0	0	0	1183000	1984700	1532500	2474500	2627600	0	0	0	0	0	0	0	0	2221400	0	0	0	1892900	3073100	0	1718700	0	0	0	1758900	0	0	0	2524600	0	0	0	0				408670	369570	13408000	2317800	0	6799600	924270
3795200	4924000	15393000	18145000	4664100	15340000	10466000	7789000	13882000	13234000	11943000	8275000	16651000	15534000	14921000	22206000	4114100	7920600	5762600	7160000	6835400	0	17541000	10834000	20125000	15741000	8970100	9179000	16015000	19691000	17594000	18957000	9875100	13821000	11248000	13866000	10738000	6235000	7703700	7809300				384300	747960	39757000	17233000	503510	41379000	4255900
0	0	2897600	0	0	0	0	0	0	0	0	0	3441800	4452800	1862700	0	0	1487300	0	0	0	0	0	0	0	3247000	0	0	3871400	3636300	0	1692400	0	0	0	0	0	0	0	2405300				28030	31185	10785000	4407900	549910	6107600	666520
3025800	4858200	7604400	10162000	0	6753500	0	3722900	7116200	7933600	4184600	4424200	4109300	2264900	6724200	4470900	1872000	3807200	2591400	4562100	3534000	0	10572000	3166700	7531600	6555800	4686000	5064800	6250000	6178900	5311900	6428000	4598700	7177600	3576100	4189600	5014600	3516800	3877800	4725900				559340	893410	33066000	9710600	67179	9953600	240990
1971200	2147500	7024200	5433600	2135900	3129500	1981900	3926500	4002900	3089000	3853600	5121700	6779900	6706300	4087600	9011700	1508900	2410200	1291700	4156200	2505200	0	9569400	3381900	7058500	6626800	3665900	3139300	7862500	7098700	6062500	5852800	3664700	5029100	3839800	3968500	3068800	1899600	2505100	2347100				266570	263360	20411000	4947800	96280	12309000	1211900
0	0	207570	0	0	170760	0	0	138580	180320	0	0	169310	176580	0	0	0	124060	0	0	273890	0	140740	0	0	0	152580	0	0	143150	0	113720	0	77984	0	0	0	0	0	0				0	0	648110	117770	0	661820	37627
0	0	0	0	0	0	0	0	0	0	0	0	0	0	0	0	0	0	0	0	0	0	0	0	0	0	508210	0	0	0	0	0	0	0	0	0	0	0	0	0				0	0	781430	258450	0	861780	101640
0	0	0	0	0	0	0	0	0	0	0	0	0	0	0	0	0	0	0	0	0	0	0	0	0	0	0	0	0	0	0	143720	0	0	0	0	0	0	0	0				0	0	648070	179440	0	508020	0
0	0	0	0	0	0	0	0	0	0	0	0	0	0	0	0	0	0	0	0	0	0	0	0	0	0	0	0	0	0	0	0	0	0	0	0	0	263290	0	0				0	12619	1355400	223420	0	922660	0
0	0	0	0	0	0	0	0	0	0	0	0	351080	0	0	1327400	0	243670	0	0	0	0	0	0	729390	561150	0	0	0	0	0	0	0	0	0	0	0	0	0	0				0	0	0	124720	0	339180	0
753290	0	1267200	771790	1014400	887410	0	277790	708740	669150	331120	448720	587960	518640	476140	614070	0	398510	547440	593330	1787200	0	496230	0	917830	525290	837740	796190	708790	603570	900710	1056500	516280	306630	840920	599390	487030	494690	598550	455610				136180	48698	3844200	909660	75793	2091800	58868
4180500	2784500	14325000	6158500	6521300	8970900	8259400	5714500	6502500	9168600	4871100	4102800	15948000	17820000	31116000	26681000	8068600	8222800	8287700	8707900	11603000	3148600	6279500	2926000	9824500	8933500	3192800	4457400	6038000	3671000	10722000	11390000	8781500	6123900	11310000	11915000	10731000	7915500	2162500	3241600				779020	776710	25143000	7258400	1839000	18518000	5083800
0	0	273890	187500	0	262740	0	0	173740	256770	0	0	366850	291970	0	129270	0	256900	0	270180	286660	0	324000	0	229780	274840	251970	252270	0	270060	289870	315240	0	187250	0	252240	196250	0	0	0				0	0	1054700	131270	0	1494300	0
4085000	6157900	6334100	7697200	2241100	4185800	1762400	2204000	5224300	7438500	3068600	2233900	3728100	2814400	10056000	15888000	2118400	3676100	4088400	5719500	1538600	0	5591600	1903800	7235100	4886200	5777000	4171100	5310600	4694200	5226800	7051400	3975000	4989900	4735200	4891800	5400000	4331800	3240100	4134200				502680	904190	14833000	7456300	145770	13507000	1172500
0	1990800	3517900	4100400	0	1857200	836370	1380900	1102100	2618200	1523400	1430800	1416700	1842800	1304400	3748800	662740	2345300	1608700	2209800	1320900	0	2004100	2094000	2364600	2146700	1449800	1530500	962430	1126900	1374000	1202000	1545200	3300000	1232000	2063100	1639700	1313200	1020600	0				60725	307040	12135000	4879600	14395	4218300	400290
0	0	328620	214320	0	302560	0	0	248020	334100	304390	0	264060	291150	361380	361630	0	230120	0	216110	0	0	254140	0	381880	262690	405830	330890	252580	306590	257170	285110	224510	259370	0	0	201470	0	187130	0				0	0	880010	220430	0	1249800	0
8986900	6928700	25824000	27477000	6692200	22749000	10384000	10122000	13345000	24100000	14312000	15959000	22376000	22266000	13001000	22756000	6599100	11294000	7913900	17426000	11147000	0	31508000	13949000	20358000	19958000	23782000	20828000	27330000	33555000	15180000	24330000	11931000	11933000	8556500	10087000	18950000	9898200	14272000	15639000				1263500	866470	71598000	25091000	436690	50800000	2959700
0	0	243270	0	0	297240	0	0	0	497660	0	0	985750	574190	481650	322790	0	0	0	0	0	0	320110	0	0	0	315190	299270	0	619950	0	456730	0	162940	0	0	220530	0	364860	0				45602	0	1485200	248300	0	1217000	0
0	0	2230300	0	0	0	0	0	0	0	0	0	0	0	0	0	0	0	0	0	0	0	0	0	0	0	0	0	0	0	0	0	0	0	0	0	0	0	0	0				0	0	3605000	144560	0	501490	0
4117200	7185800	6190700	4672600	1684700	4996300	1461700	2608700	4862300	3967900	3068900	3353900	2808200	2264500	3372100	6736600	1292200	2257500	2962900	6371700	2305500	4598000	5768400	2721400	6344000	5147800	5129000	3070400	4280100	6709400	8088500	8478400	3557200	4940300	6522000	4537900	3123900	2225000	4319300	4276900				829200	1319000	14575000	4140900	125260	17994000	605290
3158100	4465800	2884700	3495600	0	2844200	1256100	1365000	2908900	3708700	1826100	1262300	5559100	4482300	7584300	10493000	1850800	2534400	1567200	3727500	2794200	0	3735100	3315400	4442900	4030800	1987300	1355800	7834400	5962700	3652000	4657400	1914900	4973900	2482100	2940100	1851700	1435400	1838100	4432400				438800	682200	7012400	1843300	197760	15493000	2720000
187580000	303920000	259490000	157950000	98544000	106040000	126870000	65205000	149470000	127860000	82725000	80581000	83574000	63192000	71485000	96207000	85541000	101250000	95058000	98601000	225410000	131400000	193200000	77092000	208490000	110320000	203780000	223730000	116230000	123430000	149510000	123160000	106960000	65104000	132360000	99818000	126290000	109910000	163040000	109760000				33468000	54259000	824680000	235030000	18628000	221740000	50853000
0	0	0	434050	0	0	0	0	0	0	0	0	0	0	0	0	0	0	0	0	0	0	0	0	0	0	0	0	0	0	0	0	0	0	0	0	0	0	0	0				24641	13254	516140	371980	13021	526440	44624
4605000	0	6887700	6602100	0	4771500	2702300	4390200	6579200	8218500	4019000	3601700	13224000	15808000	8787400	9089800	3361900	3625500	3826700	6824000	4042600	0	6113700	2875900	9253200	5430800	5110400	6133500	4407800	4832200	4394300	4245800	6773100	6068900	5455800	4155600	4797700	3721100	3576500	2991200				197250	474020	9211000	2984400	282290	18925000	3597300
984880	4482200	4514300	4856000	2724400	3710400	1077500	1806000	2565700	2812700	1132300	1957800	4903000	4070000	893500	1362300	0	2716400	1596500	4442400	1837000	0	6572600	1994600	2978800	2752900	4383900	4949900	5882800	7724600	4060400	5634500	1978800	3642700	2819500	3147200	2803600	1670500	2522400	3152500				207630	579700	14767000	5544200	322190	13599000	581570
0	0	0	0	0	0	0	0	0	0	0	0	0	0	0	0	0	0	0	0	0	0	0	0	0	0	0	0	0	143460	0	0	0	0	0	0	0	0	0	0				0	0	0	0	0	441370	0
1848800	3625000	2829700	3572400	913190	3018500	3805900	2056200	2213200	2430600	2935900	3137400	2569500	1798300	1825000	2673300	0	2196200	1709200	3464400	4114500	19490000	3950000	2697300	1834200	2587100	2614200	3632200	3872800	5248800	2049600	5046000	1147300	2024700	3039600	2833000	2704500	1994100	1684300	1886900				290800	341750	12217000	3783400	61649	11473000	1425200
1126000	1802400	3114400	4755300	0	2362400	1400700	1957300	5102600	4484500	2745600	3049200	2283100	1479900	2427200	5272000	0	1735500	1274600	2006300	1398500	0	3889300	1978500	3273500	3064200	2198400	1907500	4549500	3219700	3394000	3350100	1821500	2072200	1552800	1737900	2879800	2382800	2152600	2558000				198430	280230	10172000	4306500	48163	8672400	530110
996190	3899800	6456300	9445400	1155700	6456100	2181100	5824400	4791000	5305000	2514400	2917600	5148800	3826700	3478300	4080800	2573600	3873500	1533500	2822100	5758000	0	11480000	5762500	6294100	8018500	5088000	5049900	7385900	10570000	3949400	8919900	3440800	4399600	3076100	4981300	2631100	4235700	4365300	5439100				122160	782030	18866000	9235400	165600	15933000	574940
786370	1891100	7193200	9499500	1211600	5995400	0	2422000	4112000	5609500	1491100	1443700	6699200	6672600	3411900	6740100	849780	3210200	1711600	3439100	1857300	0	10695000	5054600	6183600	5286300	1658400	3786600	5075800	7077000	5008900	10223000	3352400	4225300	1548600	3615200	4319800	3015100	3655100	782650				309250	421810	18539000	8151300	400800	14690000	426880
0	0	0	0	0	0	0	0	0	0	0	0	0	0	0	0	0	0	0	0	0	0	0	0	0	0	0	0	0	0	0	0	0	49022	0	0	0	0	0	0				0	0	0	0	0	300410	0
0	0	364560	285510	0	289630	0	477020	582970	0	0	0	0	0	0	240590	0	335490	401630	311920	0	0	275680	0	406110	387300	0	282160	0	177360	595540	558410	0	360530	0	308370	489610	659840	0	0				0	36810	2115900	249040	0	1421500	48237
0	0	1479800	1196000	0	1684900	746110	426880	1034000	1700100	624550	402490	1020300	867790	2155900	2371000	0	714780	739560	1797100	0	0	1078400	0	1914700	1627700	1158800	991470	2236700	1765800	1706400	2230700	1371300	846650	1103600	793040	1151200	704140	435690	838830				0	103320	4382700	1076200	18479	4330600	150830
5154300	8585600	4571400	8985300	0	4426900	7693300	3457500	7245400	6610100	3612700	3706200	8106500	6078000	10725000	8949400	2967400	4380800	4673400	5574500	3040300	2193700	7524100	5492700	7309100	8243700	6602800	4808700	7294700	8731600	6464700	11743000	3727600	4953600	4576400	6407900	5538300	2930100	5431800	6511200				428270	664950	14645000	8684100	147480	26445000	3117600
0	0	3488700	4768400	0	1808600	0	2882000	2806900	2988200	1761700	2784100	1797500	2021800	4228000	3747700	0	1883600	1229200	1247100	660790	0	2675000	0	5589300	3210200	2700300	2131300	4569200	6479900	768010	3416300	1903900	3751900	2316700	1179400	2242000	1858300	1571400	1368900				31272	0	14576000	4910500	11138	6641500	977740
0	0	1524500	2036900	0	1292800	0	799140	0	1040000	1373800	2053800	2988500	3685800	2632500	3241100	623180	552310	0	2191200	0	0	1752500	1805700	3485800	3086200	2362200	1251200	3246500	2655400	2771700	4160800	1454700	2777400	784050	2380500	1261400	1139400	1740400	1758200				0	34263	1312600	2632300	0	4169700	337720
1749100	1395000	3210700	2934900	1221400	3269800	1392100	1225300	1739400	3337400	1711800	1431800	4117400	2479200	4121000	5611500	636580	1271000	2176500	2515000	570640	0	2577700	1344200	3358300	2290300	2058100	1970600	3732100	4115900	2904400	4387300	1253400	2729200	3309300	2050200	2044200	860930	1353300	1262100				242540	333240	7267700	2673600	134790	7715400	372320
0	4355000	15923000	30889000	8400000	29495000	50828000	17024000	23263000	11616000	51979000	46777000	42217000	44747000	11524000	19155000	5077900	7794600	7517600	3413200	10324000	0	44746000	14691000	26696000	21582000	15143000	16610000	13504000	40964000	3631200	10995000	13027000	33766000	13692000	9502700	11416000	9873700	15440000	20633000				0	250630	42968000	26074000	748080	91187000	15287000
13154000	24951000	26840000	23657000	9275600	23964000	11520000	11920000	6763600	13642000	8818300	15331000	29455000	26334000	23525000	36273000	7085300	13190000	11901000	16549000	22651000	8495600	49375000	20772000	33895000	26079000	10988000	12042000	26966000	32730000	22903000	38708000	11992000	17311000	20376000	18696000	17038000	11476000	13876000	23949000				1955800	3397000	84607000	21188000	1120700	75532000	3746600
0	0	2685000	1635900	0	0	0	0	0	10787000	0	0	2526300	2461900	1082900	2372700	0	756410	1424200	831360	778180	0	0	0	1659700	0	0	0	1111800	1234600	0	0	0	0	0	2839200	1918000	1379500	2092800	0				118690	176040	8221800	1645400	0	1029900	51922
0	0	0	0	0	0	0	0	0	0	0	0	0	0	0	0	0	0	0	0	0	0	0	0	0	0	0	0	0	0	0	0	0	0	0	0	0	103670	0	0				25478	0	274660	0	0	0	0
0	0	0	1000100	0	0	0	0	0	0	0	0	0	0	0	0	0	0	0	0	0	0	0	0	0	0	0	0	0	0	0	0	0	0	0	0	0	0	0	0				0	70972	4080700	1109600	0	2945700	84030
0	0	0	0	0	0	0	0	0	0	0	0	0	0	0	0	0	0	0	0	0	0	0	0	0	0	0	0	0	0	0	0	0	0	0	0	0	0	0	0				0	0	0	0	0	0	0
16250000	42528000	19535000	41466000	16855000	38342000	36167000	35351000	19954000	63434000	24600000	46044000	36685000	30770000	22125000	51789000	16287000	30353000	78958000	88472000	15932000	1836700	60645000	56420000	24492000	32086000	47932000	74645000	20263000	30226000	41979000	89427000	16113000	40620000	12434000	28303000	41587000	26906000	14052000	17996000				2065500	6190900	58915000	40990000	3282700	94986000	14006000
0	0	48730	94116	0	81861	0	0	0	0	0	0	0	0	0	0	0	0	0	0	0	0	74405	0	25938	0	46642	44619	0	96912	0	105930	0	35596	0	0	56125	0	117040	97293				0	0	309000	67481	0	307180	0
726330	749230	1401500	2391200	0	920590	0	0	1876300	1744800	603200	1325600	4036900	4616000	3130600	3263600	0	1030800	864690	1818700	880770	0	1541000	806100	2099600	1542400	2200500	1600600	5840000	4217100	1370900	1270900	920250	1485300	1162700	1741300	1779200	746540	851910	0				101670	62192	6884600	1497200	12091	4446600	99601
0	0	0	0	0	0	0	0	144050	0	0	0	0	0	0	0	0	0	0	0	0	0	0	0	198160	0	0	0	0	0	0	0	0	0	0	0	0	0	0	0				0	0	618520	101010	0	0	0
954940	3061700	4202000	3873400	1040900	5135800	2750500	2542100	4380600	4719100	2676700	2785300	5537000	6122500	4790600	4647400	1276800	2299600	1218600	2830500	3098300	0	7408500	2988500	5090200	5122800	2787100	4161000	2840000	6641300	2950600	4114700	1834900	4247100	3204200	3289300	3932400	1859300	0	852410				118070	468420	13557000	4344900	58645	10364000	2122900
0	783200	2282300	2181100	0	1190600	2553100	0	1667000	1835400	885880	773790	2560800	1992200	12941000	45478000	0	1338700	834950	1548300	0	0	2684100	1614700	2244000	2894100	1278600	3226800	1481600	2181200	1899000	2578600	1471600	1655600	930740	1362600	1420400	1421800	1394000	0				98374	71022	6355300	2656300	31127	5813800	710590
8913700	10442000	12208000	13301000	5657000	6982000	4584100	9113800	8930800	10030000	11016000	10181000	6014800	6685100	8431500	6942100	1845600	4314500	6769300	14050000	10154000	0	9283100	5846300	11948000	11197000	6012700	6943500	13464000	12549000	17704000	12870000	8743900	9698700	11112000	8733800	7367400	4554000	5318300	9595400				1036600	1610200	38608000	15553000	3629700	26983000	1972200
0	0	0	0	0	0	0	0	0	0	0	0	0	0	0	0	0	0	0	0	0	0	0	0	0	0	0	0	0	0	0	0	0	0	0	0	0	0	0	883950				492510	1882700	3827800	1493400	1933800	11186000	438140
0	0	0	95769	0	0	0	0	0	0	0	0	0	0	0	0	0	0	0	0	0	0	0	0	0	0	0	0	0	0	0	0	0	0	0	0	0	0	0	0	+			0	0	579520	71282	0	0	0
0	0	0	0	0	0	0	0	0	0	0	0	142490	129860	0	0	0	0	0	0	0	0	0	0	0	0	0	0	0	0	0	0	0	0	0	0	0	0	0	0				0	0	0	0	0	0	0
0	0	0	0	0	0	0	0	0	0	0	0	0	0	0	0	0	0	0	6057700	0	0	0	0	0	0	0	0	0	0	0	0	0	0	0	0	0	0	0	0				590970	1133100	6110500	1420000	84195	6315300	291300
2290800	0	5675100	3173700	4016200	5577200	2066600	1248700	3241900	2423900	4102600	2944400	6650200	4674300	5932800	6773000	1335400	1863300	1645700	2152100	3075700	3263700	5791800	2307200	3615700	3561200	3552400	2808800	5876200	7193200	3659000	2707300	2198800	3207900	3473800	4029100	2363100	1512300	1091600	1583700				297240	356440	17177000	3358900	775530	15252000	347260
0	0	208060	160970	0	0	0	0	0	285610	0	0	0	0	0	0	0	0	0	0	0	0	153090	0	256400	199580	0	165810	0	177270	0	0	0	138900	0	0	0	247250	0	0				0	0	881290	153310	0	0	0
0	0	157870	0	0	0	0	0	0	0	0	0	0	0	0	0	0	0	0	0	0	0	0	0	0	0	0	0	0	0	0	0	0	0	0	0	0	0	0	0				0	0	395980	36563	0	297370	0
4039500	10310000	8490000	11070000	4373800	6678500	3890000	8411900	6158500	4917700	5256400	5495200	2480400	4353500	2366900	2168500	4316700	10863000	5114200	15797000	686130	0	3521400	2871800	3854800	3562800	2891500	3678700	947640	2001800	5645300	3622800	6508000	2410600	3259000	4323300	9792800	8641900	1416500	4269100				476420	1825300	26460000	9086000	229450	20240000	1801200
0	0	0	0	0	0	0	0	0	0	0	0	0	0	0	0	0	0	0	0	0	0	0	0	0	0	0	0	0	0	0	0	0	520130	0	0	0	0	0	0				0	0	0	179380	0	0	0
0	0	0	0	0	0	0	0	0	0	0	0	0	0	0	0	208630	995220	0	0	0	0	0	0	0	0	0	72932	0	0	0	0	187790	0	0	0	730880	282830	0	0				0	120860	0	0	0	233900	0
0	0	164690	175740	0	130100	0	0	101270	270400	0	0	176680	141820	589060	181520	0	173030	189720	245820	0	0	0	0	94157	69113	289540	226930	127730	136340	127090	119620	54879	52014	0	89756	162910	200660	0	0				0	0	632990	137710	0	482520	0
29699000	44774000	78659000	93152000	28117000	58877000	24123000	23541000	56535000	63854000	71539000	50153000	75717000	113570000	50036000	51451000	24033000	39504000	18779000	36057000	31034000	18685000	73517000	33792000	94495000	62513000	73389000	80100000	56974000	70394000	69632000	55782000	54035000	67372000	52664000	43879000	57834000	36103000	29022000	41114000				5105900	5901300	192850000	80865000	4325700	166620000	10297000
14685000	17685000	21948000	11313000	5644100	9658100	3000100	3487500	8739200	6615000	6909600	22895000	10232000	21019000	13226000	8949000	17861000	29116000	6399700	11249000	8949900	0	2912600	0	3974700	7060600	4850300	4878600	3119100	2256100	31682000	6323400	49809000	2985000	18166000	9102900	120590000	46788000	7716500	3462900				1953400	2395100	56901000	19879000	504190	34744000	1942300
35800000	70185000	61996000	66445000	12198000	40615000	20019000	14857000	20567000	36307000	6435500	20163000	30454000	32200000	34115000	41898000	26002000	35735000	27283000	59057000	76151000	66046000	42846000	24465000	25936000	24628000	37253000	45024000	33738000	40098000	47844000	54627000	36225000	29258000	44611000	25304000	45559000	33269000	19344000	33157000			+	6582200	9747200	197510000	60213000	2229500	135390000	6926500
2116000	4586300	4345600	3317500	3946200	8269700	3757400	5953600	875380	4937800	922930	3914500	673550	637740	692980	3670400	1131200	910240	3912700	8229600	574960	0	2222800	2244100	1623100	2051500	2431400	1809000	1448200	1929800	4564200	4218900	1854300	2811600	1431900	2673300	3147100	1387100	1179700	1313300				405080	1008600	9793000	2651900	615300	21693000	1191900
34720000	51749000	72426000	71260000	17501000	56283000	27174000	23312000	30865000	53994000	15636000	35401000	48822000	50439000	52835000	77446000	27289000	42887000	27307000	53093000	82696000	35498000	52116000	28793000	38925000	25397000	45346000	47571000	41789000	45508000	68705000	65619000	34060000	32665000	46637000	44707000	55232000	31758000	25107000	38113000				5115700	8860300	210400000	63965000	1753600	163330000	10436000
0	0	0	422030	0	393530	0	0	0	380920	0	0	0	0	0	0	0	317570	229330	274530	0	0	249040	0	0	0	0	234440	0	0	488590	506440	0	0	0	0	0	0	0	0				0	0	1532300	376940	0	1547200	0
0	0	0	0	0	0	0	0	0	0	0	0	0	0	0	0	0	0	0	0	0	0	53724	0	0	0	0	0	0	0	0	0	0	0	0	0	0	0	0	0	+			0	0	0	0	0	0	0
29553000	14034000	12478000	195540000	34822000	268540000	5034800	48741000	156960000	7803600	24199000	7745600	9988000	3781500	16589000	127650000	88821000	47622000	220970000	72993000	12266000	17673000	7685500	36482000	90919000	348350000	66778000	20272000	6943500	55550000	44746000	113450000	16084000	27363000	5321200	15386000	146680000	61071000	33988000	315610000				6294700	4538300	44643000	215260000	3928800	650110000	3915900
0	0	0	0	0	0	0	0	0	0	0	0	0	0	0	0	0	0	0	0	0	0	0	0	0	0	113860	0	0	0	0	0	0	0	0	0	0	0	0	0				0	0	0	0	0	0	0
4946500	0	3340200	95541000	11996000	183500000	2868700	2032000	68060000	2401000	7434400	6399800	5317500	2052000	10256000	81338000	34743000	16625000	76488000	15159000	3228800	3093000	1716300	14137000	44518000	128070000	44820000	15069000	4409500	49183000	10657000	74032000	7267500	11592000	952700	2988500	112210000	27664000	19575000	74348000				783470	573320	11925000	115530000	987540	567840000	1483700
0	0	0	0	0	0	0	0	0	0	0	0	0	0	0	0	0	0	0	0	0	0	0	0	0	0	0	0	0	0	0	428540	0	0	0	0	0	0	0	0				15166	0	395030	70559	0	349870	0
0	0	0	0	0	0	0	0	0	0	0	0	0	0	0	0	0	0	0	590970	457460	0	602400	0	0	0	0	0	0	0	0	0	0	0	0	0	0	0	0	0				0	60198	763490	54900	0	632450	0
0	0	0	0	0	344410	0	0	0	0	0	0	0	187510	0	0	0	0	0	0	0	0	476520	0	0	0	227380	0	0	786990	0	0	0	0	0	432970	253270	0	0	0				0	28120	1168900	209830	0	1073000	0
0	0	44490000	10716000	0	0	0	0	14313000	30967000	0	11342000	11013000	10155000	0	4991800	0	0	0	0	16169000	0	11027000	0	14651000	0	10215000	11276000	0	0	11566000	26118000	0	0	0	0	10932000	0	19754000	0				0	0	1046900000	80034	0	176700	0
1643900	1559000	986710	1838700	0	1823900	1192300	886390	563180	1163900	799850	757350	1537300	1736600	1588000	1694600	475190	963510	1336900	3844800	2137400	3081900	1573300	889740	1092100	1459500	2228300	2651200	1021000	1401500	1971700	2658500	867760	1237900	1537200	1127400	1398900	853910	702570	1014100				169650	170800	5254200	2186500	0	4767400	360870
0	0	0	0	0	0	0	0	0	0	0	0	0	0	0	0	0	0	0	0	0	0	5340800	0	0	0	0	0	0	0	0	0	0	0	0	0	0	0	0	0			+	0	0	0	0	0	0	0
0	0	1645100	1371500	0	1073000	1511800	0	1327900	1847100	2141000	1834800	3241600	3711500	1411700	1463000	0	2192800	1058900	1090700	0	0	1430900	0	1112800	1731000	1058700	1611900	0	670950	1611700	1451600	1828500	1387700	1379900	1893200	1262200	1495200	0	0				107480	13265	4587000	1389300	25835	4856300	786600
0	0	0	0	0	0	0	0	0	0	0	0	0	0	0	0	0	0	0	0	0	0	0	0	0	0	0	0	0	0	0	0	0	0	0	0	0	120890	0	0				0	0	0	0	0	0	0
4341600	4171400	4384400	3330300	0	2018400	2194500	1587900	2761900	2437000	1657400	1941000	3287000	2329700	869320	1025800	0	1365100	1690100	2406700	5610300	0	3940300	2602500	3733900	2177700	3276000	2397200	1972300	2355100	2957000	3408400	2215000	1763400	2405200	1826200	2204700	1227500	2220800	3716400				349080	397940	16908000	3295800	80502	7774400	528050
0	0	0	0	0	0	0	0	0	0	0	0	0	0	0	0	0	0	0	0	0	0	0	0	0	0	0	0	0	0	0	0	0	0	0	0	0	0	1433000	651780				0	0	0	0	0	0	0
0	0	0	0	0	0	0	0	0	0	0	0	0	0	0	489300	0	0	0	0	0	0	0	0	0	0	0	0	0	0	420830	296480	0	279920	0	0	0	329120	0	0				0	0	0	167580	0	0	0
0	0	0	0	0	0	0	0	0	0	127050	0	0	0	219260	148220	0	0	0	0	0	0	132520	0	250540	188170	0	158360	0	212380	0	280110	161660	128830	257500	0	0	0	0	0				0	0	237870	0	0	0	40176
0	0	0	702510	0	1105300	3798000	2380700	1687000	2860500	825790	760250	383580	497920	2155700	3700400	607540	1049200	1055600	1760400	313670	0	1833000	785300	1221200	1049500	224420	264750	0	1147100	0	1141500	379650	658880	1165100	1403600	1286300	674660	671470	0				0	0	819540	754950	141720	3690400	1169800
0	0	0	0	0	0	0	0	0	0	0	0	0	0	0	0	0	0	0	0	0	0	0	0	0	0	0	0	0	0	0	450300	0	0	0	0	0	0	0	0				0	8857.7	2140900	956350	0	256100	200010
3611200	6299300	401050	1349100	137740000	3699400	10042000	1143800	1901300	3773000	2980700	7801800	413840	3098200	0	918820	5635200	6858400	1232000	2120100	2089800	6587600	599460	4362300	3235300	5843700	6012400	1153300	5233500	7408600	723090	719330	3289400	11203000	1682800	954910	6778900	1616200	1553900	7678900				751530	661870	1000000	2567900	8446000	1455000	6752100
0	0	0	0	0	0	0	0	0	0	0	0	0	0	0	106780	0	0	0	0	0	0	0	0	0	0	0	0	0	0	0	0	0	0	0	0	0	0	0	0				0	0	0	0	0	0	0
0	0	0	0	0	0	0	0	0	0	0	0	22481	0	0	0	0	0	0	0	0	0	0	0	0	0	0	0	0	0	0	0	0	0	0	0	0	0	0	0				31170	0	0	0	0	0	0
2244800	0	1565800	623320	0	1157700	0	0	972850	1117000	848540	1164600	1881000	1550700	1337400	1667200	0	593950	817780	815420	1438500	0	2245600	1040900	1403900	1046800	1238600	1683700	933560	769510	1020600	1202500	942690	671240	776770	877930	738680	495020	679620	874610				129280	62786	921310	938810	0	3334700	375160
2191400	2477300	5309100	4923300	1461300	3618700	1642700	2244600	3822200	4646100	3413400	4142000	5021000	5253300	4047200	5761400	0	2294600	1939900	3311200	1895200	0	4586200	2009700	4870200	3820000	3014400	3833000	5109300	4709700	6024000	7104300	3362900	3468400	3163200	3489900	2738300	1620800	2293500	2831900				416480	310110	16945000	3918700	124600	11564000	600660
0	0	0	0	0	0	0	0	0	0	0	0	0	0	0	0	0	0	0	0	0	0	0	0	0	0	0	0	0	0	0	360650	0	0	0	0	0	0	0	0				0	126940	2864700	403270	27225	663470	105400
1250800	1744400	11501000	6893700	2337500	8109100	2468100	2556400	2705800	3845700	3642400	2360300	5359200	8620400	8844000	24547000	638400	5908000	2526900	4262100	510820	0	11917000	3336300	17710000	18601000	2756300	3067200	11909000	22007000	3412700	2417900	2876100	4714700	2067200	4189300	4029500	2946700	4365100	3809200				126200	590030	5704300	3818200	145890	19581000	983630
3164600	2128200	4445100	3211700	785010	679960	644910	592990	2368800	3549200	283150	453380	1802800	1222200	2230800	3948200	1212500	1337200	933300	2091600	2735300	1583500	2672500	1362100	3495000	1961000	3827900	3390200	636240	1261300	1720200	1852400	2131900	1332100	2426600	1781000	2022100	2259500	2803800	2155200				470120	156870	11876000	2922600	40731	5325100	297910
0	0	0	0	0	0	0	0	0	0	0	0	0	0	0	0	0	0	0	0	0	0	0	0	0	0	0	75438	0	0	0	0	0	0	0	0	0	0	0	0				0	0	2921000	65662	0	432730	0
0	0	0	0	0	0	0	0	0	0	0	0	684280	404650	0	0	0	0	0	0	0	0	0	0	0	0	0	0	0	255740	0	0	0	0	0	0	0	0	0	0				0	0	0	0	0	0	0
0	0	0	0	0	85850	0	0	316080	0	0	0	0	0	0	0	313160	0	0	0	0	0	0	0	0	0	0	0	0	0	0	0	403950	0	0	0	0	329370	0	0				0	33283	0	0	0	417670	0
1141700	2804100	1468900	1370400	4086500	2776200	1972400	2061500	7491500	1019600	4695100	2489800	3766600	2270600	5715900	2998000	4970900	3493500	3489500	3179300	2609600	0	2618100	0	526240	0	300360	1054900	1679000	1496600	5757900	1767000	12347000	2151600	1635500	4216400	5176800	3908800	5169600	0				65221	159440	2412400	914620	205020	9473000	2116800
0	0	0	0	0	0	0	0	0	0	0	0	0	0	0	0	0	0	0	0	0	0	70123	0	0	0	0	0	0	0	0	0	0	0	0	0	0	0	0	0				0	0	0	0	0	0	0
0	0	2178600	0	0	0	0	0	0	0	0	0	0	0	0	0	0	0	0	0	0	0	0	0	0	0	0	0	0	0	0	0	0	0	0	0	0	0	0	0	+			119590	63876	7203700	1187600	0	1651400	48486
716440	635240	868310	1999700	0	335740	0	0	340230	182730	503590	297260	1575000	1159200	680640	2374600	0	0	426380	456210	380170	0	666810	0	1396900	781600	2023400	3066200	309530	170750	332670	482340	248780	942350	0	0	314440	494240	29828000	818410				242440	77684	6064400	2287800	0	3098200	0
0	0	0	0	0	0	0	0	0	0	0	0	0	0	1844000	0	0	0	0	0	0	0	0	0	0	0	0	0	0	0	0	0	0	0	0	0	0	0	2464500	0				0	0	1336200	0	0	0	0
0	1073200	676440	721650	0	387510	1011100	714350	567950	839270	381050	622880	528150	513840	767740	887520	0	715360	0	1672200	0	0	703580	0	513420	482620	940550	992270	825510	761020	828590	940530	1105800	0	680210	927810	887950	782360	590420	0				33875	173320	3877500	1063900	0	1057800	185900
7487400	9477800	13287000	13696000	4262700	8981700	9366500	9182000	6258300	12047000	9521000	9189700	10694000	8111900	7598800	6423800	4258500	8923300	8944600	15913000	6442600	10610000	7526700	5553300	7363300	6462700	8809900	8713300	7794200	8838900	11369000	12646000	7590800	9071200	8311000	8375100	8370500	9586100	7866000	6518700				919240	1296100	40113000	15144000	276340	30653000	3523300
0	0	0	0	0	0	0	0	0	0	0	0	0	0	0	0	0	0	0	0	0	0	0	0	0	0	0	0	0	0	0	0	0	0	0	74350	0	0	0	0				0	0	262930	0	0	251050	0
0	0	0	0	0	0	0	0	0	0	0	0	0	0	0	212340	0	0	0	0	0	0	0	0	0	0	0	0	0	0	0	0	0	0	0	0	0	0	0	0				0	0	834050	0	0	71174	0
0	690680	1196400	970670	0	417540	0	0	524310	1592100	0	0	3262300	2887400	1176800	1230200	0	698910	0	360950	923620	0	596650	0	992970	673920	367660	378000	713460	919760	0	436790	0	440270	676180	833970	694410	0	558660	0				49196	72320	6515900	1117400	33412	773180	63517
0	0	0	0	0	230630	0	0	0	161750	0	0	0	0	0	0	0	0	0	0	0	0	0	0	0	0	0	0	0	0	0	256470	0	0	0	0	0	0	0	0				0	0	378370	129890	0	850550	0
6000400	3781500	8528200	8671700	2703200	4692900	3145100	1972800	4090500	5652500	3172300	4172200	12617000	11493000	12662000	13121000	1085400	2365100	2433300	3616400	11117000	12801000	7589500	2907800	5815300	3986200	6673600	8530200	3688000	4057100	4793700	4158700	3785500	3787800	4511600	5678300	4567600	3175700	2274500	5286600				481960	340230	28562000	10267000	134000	12086000	953240
0	0	202080	0	0	0	0	0	0	0	0	0	0	0	170030	0	0	0	0	0	0	0	201600	0	107070	104750	148620	177000	0	0	0	72272	0	53404	0	0	188670	0	61924	0				8783.8	0	1170300	59248	0	66018	0
0	810330	1357300	995150	0	1748100	2425900	1768100	674160	1641200	3012400	933300	2051600	2127500	1562800	1103000	0	977230	1529200	2191200	1891700	0	862260	0	760840	740130	688310	925660	1571000	2991000	1001100	1323500	717430	550250	0	0	1472600	1023700	909350	764620				73009	89328	4432900	872550	0	9357600	427370
2029200	1166800	3705900	3411800	1944600	6259600	2396100	1064600	1519600	1372300	1578100	1673100	2696700	2384600	1439900	2134900	1079800	1445600	1250300	2530000	4447500	2449700	2698900	1221600	3311200	2081700	2375900	2344300	4438300	4389500	3971900	3915100	1195900	1182200	3846300	2872500	2022600	1134900	1933200	2586400				278500	136050	12987000	3059300	236390	18270000	567430
2315300	1662400	1234100	701200	0	1389100	0	0	511260	701170	391990	440100	738170	527840	529070	661590	0	483430	668000	1031900	1604000	0	665070	0	1885800	1003800	1038800	1210400	1028600	817920	682610	1191500	793310	487600	1153100	689200	779390	922220	1462400	0				382780	362670	4990700	1017100	0	3675800	31316
8389200	26931000	13801000	65699000	7819500	14114000	23557000	72284000	11192000	102030000	63253000	140650000	4259300	7663200	37013000	226640000	8232200	14056000	12082000	15005000	6055300	0	99477000	81427000	15106000	54670000	19326000	25288000	9577800	13664000	137130000	223260000	44299000	160040000	9271300	39545000	11932000	8148700	3812100	22266000				1194400	5588100	53368000	73108000	1632900	46270000	9492500
3398800	3345400	3796900	3739500	2196200	4194500	975770	2242800	1512000	4408100	2076700	1749100	1800800	1681800	3447300	5109500	2234900	4850000	2682100	4468500	846270	0	1814500	1910600	2589700	2319700	1897300	2768700	1888200	1762700	3541200	2412800	2756800	2618500	2658800	1509400	2967300	4387100	810380	1340500				356100	644490	10177000	5353000	71568	12460000	398470
0	0	0	0	0	0	0	0	0	0	0	0	795580	119090	0	0	0	0	0	275860	0	0	0	0	0	0	111010	114010	284510	301240	0	0	0	124900	0	202660	0	0	0	0				0	0	0	0	0	0	0
0	0	0	0	0	0	0	0	0	0	0	0	0	0	0	0	0	0	0	0	0	0	813680	0	0	0	0	0	0	0	0	0	0	0	0	0	0	0	0	0				0	0	537090	72269	0	503690	0
0	0	0	0	0	0	0	0	0	0	0	0	0	0	0	0	0	0	0	0	0	0	0	0	0	0	0	95880	0	0	0	0	0	0	0	0	0	0	0	0				0	0	0	0	0	0	0
825000	0	429810	436110	0	623520	0	347060	373590	861490	547300	459640	509650	513940	0	0	0	716730	737810	480420	0	0	227460	0	634380	445580	691800	883360	825990	885310	515030	477780	499430	557800	798960	717250	655470	546630	2821200	938400				152340	155560	1995600	443270	0	3143500	6882.5
0	0	527950	709030	0	383770	0	397350	631970	710350	946720	0	548710	407970	535090	918410	0	246280	0	158980	0	0	830390	0	1174500	1013900	544080	1103900	623570	647380	0	428040	478430	500840	0	362670	549470	257360	571240	0				14090	25506	2476600	628210	0	1185800	0
0	0	0	0	0	0	0	0	0	0	0	0	0	0	0	0	0	0	0	0	0	0	0	0	0	0	0	0	0	131850	0	0	0	0	0	0	0	0	0	0				0	0	0	0	0	110100	0
0	1184700	985870	408240	0	1262800	975190	1039800	2115500	1069800	0	277140	896750	793040	706960	0	2294200	3017100	530520	749240	0	0	279750	0	0	0	279900	394430	0	0	614650	531560	2493400	0	0	1129600	968640	4895900	450880	0				0	167450	1983500	372180	0	3394900	299320
0	0	594200	213790	0	672410	0	256040	0	0	0	545670	602630	634850	284820	211750	0	554490	688550	596070	531140	0	890890	0	233640	304790	71303	283690	318450	1082700	353870	350900	289390	981410	180680	516220	223700	237940	11055000	3052300				0	64379	2503400	209660	27629	1536600	0
0	0	0	0	0	0	0	0	0	0	0	0	0	0	0	0	0	0	0	0	0	0	0	0	0	0	0	0	0	0	0	0	0	0	0	0	0	0	390830	0				0	0	350780	0	0	0	0
0	0	6723100	3818300	1409300	9450500	581120	2223200	3544800	3994000	3985600	5645400	83439	970100	386510	2275700	0	0	0	1901800	2087800	0	690180	0	186500	216000	0	0	2225000	2499100	0	934340	1095400	1297600	480550	2179000	951950	731250	2521700	933980				0	0	18531000	3004000	109650	34560000	235850
4876100	0	179510	928110	4813300	2151600	3292000	6725900	261860	2479300	1228400	5465100	170310	0	0	461680	684550	411120	2260600	671930	5345700	0	1649100	4282300	361040	1935800	460280	277200	2781300	1415500	0	1483100	0	3443800	0	371390	427940	1590400	357850	432830				515080	0	603240	753500	520020	4479100	1268100
0	0	561860	2070500	0	4318500	1696900	3012100	0	612190	133500	0	0	0	0	1534100	0	0	0	1342100	0	0	954690	3322300	0	1025500	1037300	791510	410050	892210	1892500	3915800	0	2066600	0	684110	349440	0	857380	0				0	0	769690	2442100	0	10065000	1175100
3680000	4401900	7292100	6590400	3021200	4829700	1246300	1887800	6744400	7192100	1350000	2313700	8641400	8568800	6266800	6236300	2185000	3455700	2632300	5230500	1915800	0	7306500	2406700	6935700	5841900	3335500	2595900	5488300	6310200	6761500	7262700	4185200	5433400	3408600	4290700	4826100	3293700	2530400	3392000				554920	561930	10454000	3234000	308830	14906000	251490
0	0	1237200	2674100	0	1918700	0	0	341840	320810	304690	446550	2558400	1923100	977160	1959600	0	0	0	302300	677470	0	1438800	0	1868200	932560	1940300	1599600	930640	1298300	638600	641230	672200	1713600	0	609500	544430	312070	986760	799170				0	0	5202100	2688900	41070	8233400	32712
0	0	520370	735110	0	934540	0	0	2411200	1921700	254870	0	614390	723440	715590	618180	0	1037600	0	1130200	0	0	514620	0	0	352770	0	0	1274900	1477400	0	374130	0	0	1027300	1300700	1038700	1533400	200590	0				36384	96744	1155200	789510	0	2656200	213720
0	0	410540	0	0	0	0	0	0	1428500	888790	727890	1149600	0	1845300	4710500	0	1026800	391250	984500	362790	0	784020	0	526970	0	0	0	565860	656570	418800	965040	1582700	1097100	0	583900	1255600	0	1429800	0				40770	27948	577390	1254900	0	1105700	77456
3914000	4237700	10643000	16021000	2182000	9701400	10293000	5394100	11719000	12300000	8893400	9497900	9467300	10790000	10443000	18323000	2570100	6792200	3639000	8260000	3485300	0	12927000	8463800	11965000	11666000	9696700	9938900	14054000	17473000	6282900	12005000	5616800	8680100	6108100	6846700	9515400	6241900	6360300	8326100				343620	579710	24822000	14529000	159040	25952000	3801200
0	0	0	0	0	0	0	0	0	0	0	0	0	0	0	0	0	0	0	0	0	0	0	0	0	0	167950	0	0	0	0	0	0	0	0	0	0	0	0	0				0	0	0	0	0	0	0
0	0	0	0	0	0	0	0	0	0	0	0	0	0	0	0	0	0	0	235900	0	0	0	0	0	0	0	0	0	0	0	0	0	0	0	0	0	0	0	0				0	0	0	0	0	0	0
0	0	0	0	0	0	0	0	0	0	0	0	0	0	1329000	0	0	252150	0	0	0	0	0	0	0	0	0	0	0	0	0	0	0	0	0	438930	636200	0	0	0				32499	0	766410	214810	21912	1244300	0
0	0	131390	0	0	0	0	0	0	0	0	0	38268	101780	0	0	0	0	0	0	0	0	0	0	0	0	190980	167400	0	0	0	0	0	0	0	0	0	0	0	0				0	11999	571970	0	0	0	0
4257800	5496300	7355900	3519400	0	4428300	3213600	0	4508000	3155100	4246200	2500000	2441900	2623400	2679400	2920600	0	2719200	2600000	3660000	6412200	0	6203100	3541600	4648800	3073400	4460700	6200400	3829600	4315500	0	3794500	1812900	1998500	2442200	2323600	4284200	2243300	4781400	2866100				1266900	601770	10386000	3843700	246990	10333000	784110
0	0	0	0	0	0	0	0	0	0	0	489750	284310	0	873450	2833700	0	0	0	0	0	0	453870	0	569090	644330	0	0	0	0	0	0	0	0	0	0	0	0	0	0				0	0	1172300	54305	0	195360	73930
0	0	0	0	0	0	0	0	0	0	0	0	0	0	0	2395800	0	0	0	0	0	0	0	0	0	0	0	0	0	0	0	0	0	0	0	0	0	0	0	0				0	0	4074400	1253100	0	978590	694630
0	0	0	0	0	0	0	0	0	0	0	0	0	0	0	0	0	0	0	0	0	0	0	0	0	0	0	134710	0	0	0	0	0	0	0	0	0	0	0	0				0	0	414520	154760	0	231170	0
0	0	0	0	0	54384	0	0	0	62513	0	0	0	0	0	0	0	0	0	0	0	0	0	0	0	0	0	87409	0	0	0	0	238530	649550	0	0	65247	83003	0	0				0	0	101330	0	0	209480	0
0	0	409820	665750	0	859960	0	393850	521330	683110	461900	214430	465980	586660	792680	1194700	0	397620	0	981720	0	0	1043200	0	420830	358820	264030	497230	849570	906380	993570	960440	454230	836480	794300	513870	600270	379000	0	0				0	0	1439200	583200	0	2688800	47018
20205000	59241000	50268000	49366000	14985000	18603000	49157000	66003000	29644000	65129000	31563000	150770000	28569000	70548000	2385400	35138000	3741900	7917200	31069000	55302000	19909000	0	8771000	41877000	14197000	66891000	43004000	12020000	7115100	19991000	31264000	34843000	16142000	102290000	7151100	17029000	20423000	45531000	60591000	33459000			+	10860000	7945500	126660000	47713000	1099200	44510000	21650000
0	0	0	0	0	0	0	0	0	0	0	0	0	0	0	0	0	0	0	0	0	0	0	0	0	0	0	0	0	0	0	0	0	0	0	54092	0	0	0	0				0	0	263010	0	0	128380	0
0	0	654760	0	0	326470	0	0	307720	451400	0	0	909600	364520	0	336570	0	0	0	0	0	0	0	0	499240	0	358670	344090	0	0	0	221480	328740	325670	0	0	298840	0	0	0				20240	0	2171400	496460	0	1267900	27585
0	1158400	13483000	11881000	3956700	1446400	1030200	0	1122900	562110	0	1115600	17812000	19554000	3231500	998320	0	783050	0	0	0	0	2516400	1575500	1529200	1026800	52938000	71607000	1607300	1296800	16288000	51879000	2361100	10147000	858030	751070	472870	0	614000	0				19975	763970	39076000	11578000	493010	8614700	779250
0	0	0	0	0	0	0	0	0	0	0	0	162600	0	0	0	0	0	0	0	0	0	0	0	0	0	0	0	0	0	0	0	0	0	0	0	0	0	0	0				0	0	0	0	0	152710	0
0	0	1815200	4123000	2344500	3116000	0	0	0	0	0	4329700	3539500	5112800	2173900	2033300	5349400	0	4602700	4465800	1764200	0	1880200	1344100	2614600	1830900	0	1604400	0	5240400	2756500	3429600	0	0	0	4188400	1810600	7158900	0	7540300				105200	324620	2413900	4041500	140670	5717700	1388900
0	0	0	0	0	0	0	0	0	2253100	0	0	0	0	0	0	0	0	0	0	0	0	0	0	0	0	0	0	0	0	0	0	0	0	0	0	0	0	0	0				247890	1481200	675780	1355100	88755	5086600	1129800
0	2898600	1100500	309800	0	928630	0	0	949070	267540	285180	347290	1236200	974580	528890	2034500	600650	1433100	1268300	1323100	0	0	201710	0	307340	393840	0	95549	0	200610	469110	298720	995220	250450	0	624230	787530	1228100	0	0				62046	464840	3756000	453380	28718	2181600	142910
0	0	0	0	0	0	0	0	547010	0	420690	0	292880	0	360990	569040	1452900	232690	0	0	558880	0	0	0	0	0	0	0	0	0	627550	0	406660	0	0	425130	769330	307160	333910	0				25111	8582.4	895400	344160	0	536990	40027
0	0	0	0	0	0	0	0	0	0	0	0	0	0	0	0	0	0	0	0	0	0	0	0	0	0	0	0	0	189860	0	0	0	0	0	0	0	0	0	0				0	0	0	0	0	262420	0
0	0	0	0	0	165620	0	0	0	0	261820	283510	0	0	0	0	0	0	0	457420	0	0	0	0	0	137300	323210	372170	0	176250	0	157760	226130	244810	0	0	203000	133350	0	0				31580	0	360890	91630	0	922260	0
0	0	492490	476530	0	504400	0	0	696990	764620	946100	613440	0	0	1234900	1890800	0	637050	0	709070	0	0	235800	0	1909400	1483700	2606300	2799200	802440	318350	824820	634760	1061000	550980	1215400	753670	960600	916710	0	0				54768	44881	2863800	393620	0	661510	40395
0	0	0	0	0	0	0	0	0	0	59586000	0	0	0	0	0	0	0	0	0	0	0	0	0	0	0	0	0	0	0	0	0	0	0	0	0	0	0	0	0				0	0	0	148610	14031	259040	419070
0	0	0	0	0	0	0	0	0	0	0	0	0	0	0	248070	0	0	0	0	0	0	0	0	0	0	0	0	0	96691	0	0	0	0	0	0	0	0	0	0				0	0	43805	330100	0	310620	71953
19381000	20195000	61466000	88107000	23440000	55327000	15075000	13965000	12664000	12726000	21861000	17190000	37699000	44694000	14222000	20809000	7583200	26151000	25961000	26003000	20122000	0	25947000	13366000	27443000	16727000	100230000	112670000	34696000	29370000	47019000	72471000	21172000	29978000	15735000	16325000	21385000	19619000	18908000	20979000				2910900	3722300	188460000	92274000	4571900	131630000	7323600
7393100	6943300	10473000	10728000	10831000	10657000	5485000	5197200	8724500	8820600	11818000	9424300	8323500	9193800	5931000	8412900	2626000	4417800	8018400	10837000	5656800	4509700	13003000	7176000	11099000	9433100	7759200	8563600	15859000	18774000	16149000	17298000	6223200	9582600	10333000	10881000	7299900	5025800	6690400	8150800				1306700	2261800	30282000	9073900	1309600	30003000	1805800
0	0	0	0	0	0	0	0	0	0	0	0	0	0	0	0	0	0	0	0	0	0	0	0	0	0	0	71639	0	0	0	0	0	0	0	0	0	0	487950	0				0	50317	0	99300	0	0	446530
2329000	4143600	3719500	2370600	1550900	3272400	3030700	5518500	5252300	7033900	4830400	4315100	6461100	5374600	6699900	8904000	2169400	3392500	3442900	10143000	0	0	3283600	1584700	3225800	2997100	4906100	3765300	1483100	1711700	3524700	2674900	5042300	4080600	3025200	3621400	3602100	5660700	747770	857380				290360	401300	9415100	2604700	83580	9874100	1475400
0	0	0	0	0	0	0	0	0	0	0	0	0	0	628790	0	0	0	0	0	0	0	0	0	0	0	0	0	0	0	0	0	0	0	0	0	0	0	0	0				0	0	575220	0	0	0	0
0	0	0	0	0	0	0	0	0	0	0	0	0	0	0	0	0	0	0	0	0	0	0	0	0	0	0	71359	0	0	0	0	0	0	0	0	0	0	0	0				0	0	0	0	0	0	0
0	0	0	0	0	0	0	0	0	0	0	0	0	0	0	0	0	0	0	0	0	0	0	0	0	0	0	0	0	0	0	0	0	0	0	0	55479	0	0	0				0	0	0	0	0	0	0
736610	691930	1979400	4100700	0	1252500	1904200	1489200	1582400	1765200	0	1228800	5312400	2516500	2595600	6459600	0	949270	635920	633130	766510	0	1925900	2300400	8320900	2173900	1182800	1248100	2937100	1543100	792580	1385700	1237700	1452800	690460	481360	2546300	1240400	1445300	1318900				78907	115300	1172700	3552200	54695	4237200	1178300
0	0	0	0	0	237230	0	0	0	0	0	0	0	0	0	304280	0	185200	0	0	0	0	0	0	0	0	0	229060	0	0	0	0	0	0	0	0	0	0	0	0				0	19310	62058	0	0	1151000	197060
0	0	0	0	0	0	0	0	0	198180	0	0	0	0	0	0	0	316090	0	233110	0	0	0	0	0	0	0	117640	0	0	0	0	0	0	0	0	234970	160740	318340	0				0	12714	78522	0	0	250660	0
0	1010500	2030400	839970	0	1729100	426430	0	1127100	1099100	0	412330	274380	0	405180	1393900	0	377950	914520	346890	985150	0	986210	0	2127200	1165100	1210900	996770	647380	435050	0	388390	998610	468750	1142900	631240	764610	854730	0	617940				44670	153850	5871600	920870	169150	2275700	183760
0	0	164210	439190	0	352830	256680	0	0	229180	0	0	0	0	0	0	0	272650	303610	558000	0	0	292220	0	184180	238340	0	0	0	288790	319740	375950	442830	402250	301990	334300	185380	399820	298360	0				60560	14471	765400	431120	0	1572200	80537
0	0	0	0	0	0	0	0	0	0	0	0	0	0	0	1406300	0	0	0	0	0	0	0	0	0	360200	0	0	0	0	0	1250700	0	6081200	0	0	0	0	0	0				0	0	0	0	34739	0	0
0	0	453280	210970	0	378120	0	355820	415020	351120	531780	340420	0	0	0	0	0	334550	0	1110700	264170	0	292910	0	306290	0	0	0	352990	353970	376550	449790	258560	216730	0	0	0	326130	304730	0				25590	65336	2030400	195790	0	1589800	0
4620100	4539200	9596200	8006000	2805800	6555800	2991500	1153800	5399900	5781400	3263500	3135800	4260800	5035400	4899200	3745900	1195400	3211400	3080400	4579100	12710000	0	9361700	4067100	7370000	3150900	14074000	15682000	6220200	5896500	2963100	4467700	4996300	3833100	3124800	2815700	5560100	3854300	5986300	4474300				726870	572550	29437000	8326000	198790	19939000	1215600
0	0	0	0	0	0	0	0	0	0	0	0	0	0	593150	0	0	0	0	0	0	0	0	0	0	0	0	0	0	0	0	0	0	0	0	0	0	0	0	0				0	0	0	0	0	0	0
0	0	0	0	0	0	0	0	0	0	0	0	0	0	0	0	0	0	0	0	0	0	0	0	0	0	0	0	0	0	0	129620	0	0	0	0	0	0	0	0				0	0	145610	0	23299	0	0
758120	767850	3660000	1911900	0	412830	1242400	1034200	1301900	2303100	552760	623990	6729100	4553700	1133000	2601500	0	725710	338740	644760	819710	0	1229200	779850	1416900	1296000	2263400	1969700	2576600	2597000	617910	950240	4391500	6807000	1419000	2069000	1840800	2003300	910320	0				105830	74713	7806400	1316700	0	1482800	798690
0	0	0	0	0	0	0	0	0	0	0	0	258060	0	0	0	0	0	0	0	0	0	0	0	0	0	0	0	0	0	0	0	0	0	0	0	0	0	0	0				220130	0	5130800	1931700	137530	1525800	750100
0	0	0	0	0	1482400	472360	1759400	0	0	0	0	0	0	0	0	0	0	0	0	1704500	0	0	0	0	0	0	648330	2854900	771530	0	0	0	1376100	0	0	0	3163600	0	0				109450	18625	0	364140	291840	584990	664960
0	0	0	0	0	0	0	0	730790	0	0	0	0	0	701330	0	0	0	0	0	0	0	0	0	0	0	0	0	0	0	0	0	0	0	0	0	0	0	0	0				0	0	755870	762070	0	1361500	336720
0	0	347980	363430	0	200060	0	0	385830	392880	0	0	156800	0	0	0	0	0	0	0	464360	0	220430	0	190380	123670	267270	302680	0	316520	0	241660	0	0	0	342600	212880	0	0	0				0	0	1872900	310010	0	1317500	0
0	0	320540	0	0	0	0	254990	0	167500	0	0	850230	821120	0	0	0	0	0	193820	372360	0	1300500	0	569920	455950	455000	484980	774280	739060	0	0	0	201210	482910	0	0	0	0	0				13467	0	257170	351300	20233	0	0
1444200	1876400	1334700	1410000	0	1071600	0	0	540750	697720	0	629700	1435000	820930	632870	716910	0	439170	618310	817330	3037100	0	1109700	0	570980	460320	661880	888820	1302200	1020900	662680	749640	585680	550550	792480	673480	808440	365110	736460	0				153140	207780	6839900	1568800	23232	4364100	0
0	0	0	0	0	0	0	0	0	0	0	0	0	0	0	0	0	0	0	0	0	0	0	0	0	0	0	0	0	189040	0	0	0	0	0	0	0	0	0	0				0	0	264350	0	0	639030	0
5046600	11708000	18083000	16332000	9249100	36648000	7477700	17409000	5812600	12659000	19610000	26422000	27490000	29420000	17474000	25786000	8711500	19419000	17420000	17956000	680110	0	7983600	6380400	8940000	10076000	4014200	6686500	20235000	23169000	10835000	11917000	5354600	7906300	6861000	8535000	30827000	12796000	12101000	14394000				475120	1428000	60092000	15342000	938560	141920000	2760500
0	0	0	0	0	0	0	0	0	0	0	0	0	0	0	0	0	61111	0	0	0	0	0	0	0	0	0	0	0	0	0	0	0	0	0	0	0	0	0	0	+			0	0	0	0	0	0	0
0	0	0	0	0	0	0	0	0	0	0	0	0	0	122350	0	0	0	0	0	0	0	0	0	0	0	0	0	0	0	0	0	0	0	0	0	0	0	0	0				0	0	0	0	34569	0	0
0	0	181970	308680	0	220640	0	0	0	0	0	0	196440	0	0	0	0	313850	0	257860	0	0	317980	0	0	0	313540	462770	0	205860	0	0	0	115640	0	0	0	0	0	0				0	0	928900	359850	0	1332700	0
0	0	0	0	0	0	0	0	0	0	0	0	0	0	0	0	0	0	0	0	0	0	0	0	0	0	0	0	0	0	0	0	0	0	0	0	0	0	0	1016500				0	0	134420	0	0	0	0
0	0	0	0	0	0	0	0	0	0	0	0	0	0	0	0	0	0	0	0	0	0	131280	0	0	0	0	0	0	0	0	0	0	0	0	0	0	0	0	0				0	0	0	0	0	0	0
0	0	0	0	0	155970	0	483040	0	296770	0	977650	2359800	2271800	0	489580	0	0	0	684150	0	0	0	0	0	0	285610	479940	0	0	321880	420160	0	531060	0	254240	0	0	0	0				0	0	0	0	0	424520	293300
0	0	0	0	0	0	0	0	0	0	0	0	0	0	230590	0	0	0	0	0	0	0	0	0	0	0	0	0	0	0	0	0	0	0	0	0	0	0	0	0				0	0	147460	0	45123	0	335240
0	0	0	0	0	156000	0	0	0	0	0	0	0	0	0	0	1055800	121840	0	0	0	0	0	0	0	0	0	0	0	0	0	0	220710	317630	0	0	0	162300	0	0				0	0	0	0	0	298630	0
0	0	0	0	0	0	559500	0	413230	261270	0	0	0	0	0	0	0	0	0	0	0	0	0	0	0	0	0	2197300	0	0	0	0	0	0	0	0	0	0	0	0				0	0	68785	76984	0	0	532660
0	0	344880	243230	0	0	0	173800	0	287200	0	0	0	297280	0	0	0	0	169730	0	0	0	414920	0	238080	0	0	247130	0	538410	300550	295690	0	0	0	0	0	0	0	0				21411	0	2064000	313430	0	170630	46866
0	0	0	0	0	0	0	0	0	0	0	0	0	0	0	0	0	332830	0	0	0	0	0	0	0	0	0	0	0	0	0	0	0	0	0	0	0	0	0	0				0	0	0	0	0	0	0
1881600	1115200	3772900	3334100	842160	1844000	961280	1020900	1819000	2261500	938560	1168500	1233400	1426500	793670	1173600	0	1112600	1616300	2530200	4932000	0	2586900	1421700	2099200	1084300	2425200	2716900	1425100	1136600	1564100	1626200	1004700	994370	1565600	1253300	1437600	1040600	1317600	1846600				222510	87171	13391000	3174400	68186	6909700	335360
2589100	1986600	5017200	4153100	680620	2475900	1904300	2202700	2684700	2689900	3033300	2273100	2811200	2476700	2604200	3551200	0	1547700	1778800	3089200	3651100	0	4835200	1389300	3079600	2905400	2601000	3284600	2444100	2084500	2281600	2415400	1869900	1665100	2208400	2180600	2356400	1534700	2424600	3196400				259630	303720	12681000	3493700	39813	9992500	503810
0	0	0	0	0	0	0	0	0	0	0	0	0	0	0	234730	0	0	0	0	0	0	0	0	0	0	0	0	0	0	0	0	0	0	0	0	0	0	0	0				39821	0	0	135520	0	224980	0
0	0	691460	285460	0	319060	0	0	0	0	274610	0	630810	643270	0	0	0	217500	0	491610	0	0	891680	0	431620	236360	908880	1001000	794440	942010	277280	606880	335820	587980	0	368110	0	0	1150700	914230				0	13697	3639600	225180	0	1828900	14653
0	0	0	0	0	0	0	0	0	0	0	0	42361	0	0	0	0	0	0	0	0	0	0	0	0	0	0	0	0	0	0	0	0	0	0	0	0	0	0	0				0	0	1160900	149020	0	0	23001
0	0	0	0	0	0	0	0	0	0	0	0	0	0	0	0	0	0	0	0	0	0	0	0	0	0	0	0	0	19728	0	0	0	0	0	0	0	0	0	0				0	0	0	0	0	0	0
1188400	1588500	310170	254240	1486500	559070	0	0	0	175630	65304	0	2159200	1983300	587670	439100	0	0	928190	1176000	529710	0	363910	0	246080	360330	1786600	1551900	387010	437860	230530	332000	0	241940	0	178670	206640	0	4435700	1207700				155800	175600	1668800	301050	222160	1481900	0
0	0	255480	128400	0	197140	0	214850	0	109690	98448	149750	155000	0	266750	171650	0	196280	0	239630	0	0	210040	0	180630	269230	165640	165460	226370	155390	181260	239220	125100	170380	0	0	304400	154860	113480	0				0	0	1252000	88945	0	914390	57524
0	0	155120	198070	0	79673	0	0	0	0	0	114850	0	0	0	0	0	0	0	0	185510	0	0	0	0	0	0	252710	202930	390360	0	0	0	0	0	186840	0	0	338140	0				0	0	736220	208970	0	181810	0
0	0	0	0	0	0	0	0	0	102790	0	0	0	0	0	0	0	0	0	0	0	0	65453	0	0	0	0	0	113110	432370	0	0	0	86172	0	0	0	0	95918	0				0	0	0	22500	0	147370	0
0	0	0	0	0	0	0	0	0	0	0	0	0	0	0	187890	0	0	0	0	0	0	0	0	0	0	0	0	0	0	0	0	0	0	0	0	0	0	0	0				0	0	200060	0	0	0	0
0	0	0	0	0	0	0	0	0	0	0	0	0	0	0	0	0	0	0	0	0	0	0	0	0	0	0	0	0	0	0	0	0	0	0	0	0	37825	0	0				0	0	342900	0	0	406040	0
0	0	0	0	0	0	0	0	0	0	0	0	0	0	0	0	0	0	0	0	0	0	0	0	0	0	0	0	0	0	0	208790	0	0	0	0	0	0	0	0				37220	38013	1317800	224700	0	443380	29773
2314700	1126100	2372500	1380600	0	400070	0	723930	1288900	1266900	520210	952080	2333800	2199400	3171700	1209200	0	1208900	0	488010	3828500	6594100	2063000	0	2103800	1161300	1700700	2781200	1107800	1235200	696640	1154300	852350	968430	0	1193100	1579700	959840	454700	1452600				103450	132480	10526000	1722600	20483	2701300	0
0	0	0	0	0	0	0	0	0	0	1051900	0	0	0	795560	921830	0	0	0	0	0	0	0	0	0	0	0	0	0	0	0	4588900	0	0	0	0	0	0	0	0				0	0	821410	0	0	2074700	16938
0	0	0	0	0	0	0	0	0	0	0	0	0	0	0	0	0	0	0	0	0	0	0	0	0	0	0	0	0	96045	0	0	0	0	0	0	0	0	0	0				0	0	199150	40846	0	178160	0
0	0	993160	926560	0	289690	323820	0	1949200	918180	564440	490060	899740	626480	534820	676960	0	410250	0	605650	0	0	0	0	474410	374900	364310	648070	289750	321300	0	458540	734640	1055800	480620	541310	529880	827840	255370	0				96056	25734	3087300	906270	14495	1529100	176880
0	0	0	0	0	0	0	0	0	0	0	0	0	0	0	264500	0	0	0	0	0	0	0	0	0	0	0	0	0	0	0	0	0	0	0	0	0	0	0	0				0	0	329480	40503	0	381430	4086.2
0	0	277620	262190	0	348200	0	0	0	0	0	0	378980	265970	415790	394280	0	0	0	371540	832600	0	359550	0	553290	0	332120	545320	293600	438350	0	428580	0	0	0	488440	228920	241990	0	0				0	0	1695600	197570	0	1394600	0
0	0	585890	837870	0	1949400	371590	0	238070	1150700	0	267280	510690	737350	0	558470	0	605490	254990	309710	444990	0	564640	0	0	0	478200	478180	660070	969310	635810	553090	0	384760	0	669900	427760	440110	0	0				28225	0	2569000	1185000	0	3232700	52585
0	0	0	0	0	0	230780	0	0	0	0	0	499000	0	0	0	0	184050	0	0	0	0	397650	0	0	0	0	0	0	0	0	0	0	0	0	0	0	0	0	0				64880	68279	833540	58625	0	451150	80484
0	0	0	0	0	0	0	0	0	0	0	0	0	0	0	0	0	0	0	0	0	0	0	0	0	0	0	1942700	0	0	0	0	0	0	0	0	0	0	0	0				274150	247310	3176800	1233000	42559	1541400	38584
952940	2660200	1100200	417030	1124200	2637200	1021700	903340	0	275290	685310	333800	1954600	1391900	2180900	2853400	0	566800	1642100	2070600	6147200	10374000	1174800	0	714410	391080	1264100	1422900	894910	921540	753190	685770	522210	394330	729120	845990	878780	458270	802190	0				205100	512510	4675800	444130	64110	7133400	502330
0	0	1086600	991090	0	857650	381530	410730	657580	567890	672860	1229300	995820	938500	740000	2152100	0	931220	0	0	0	0	1313800	570270	1224500	871320	656360	684010	1182000	1519400	761990	897700	471910	873890	652550	855390	0	694590	182880	523400				75041	16343	3042800	2002700	44063	1880600	348790
0	0	0	0	0	528170	388920	565420	578630	314990	0	448430	191830	375050	0	283170	0	0	245070	389850	0	0	490180	0	0	0	0	0	0	413210	0	0	307540	200710	0	0	0	0	0	482390				0	67004	986960	289690	0	1898800	115340
0	0	0	0	0	0	0	0	0	0	0	0	0	0	0	0	0	0	0	0	0	0	0	0	0	0	0	0	0	0	0	198780	0	0	0	0	0	0	0	0				0	0	509150	240230	0	625790	0
0	0	0	0	0	0	0	0	0	0	0	0	0	0	0	0	0	0	0	0	0	0	0	0	0	0	0	0	0	0	0	364980	0	0	0	0	0	0	0	0				23917	135520	0	80367	0	0	0
0	0	0	0	0	0	0	0	0	0	979540	0	0	0	0	0	0	0	0	0	0	0	0	0	0	0	0	0	0	0	0	0	0	0	0	0	0	0	0	0				0	0	0	0	0	0	0
0	0	264660	0	0	215480	0	0	0	294470	0	0	506470	278600	0	300670	0	0	180860	282690	0	0	481750	0	265660	0	308000	233390	358740	370930	167310	144610	0	205190	0	229850	269980	265740	264510	0				0	0	1025200	56647	0	1037500	0
0	0	381840	0	0	0	0	0	0	0	0	0	0	0	0	0	0	0	0	0	0	0	0	0	0	0	0	0	0	0	0	0	0	0	0	0	0	0	0	0				0	0	1530100	0	0	414760	0
0	0	0	0	0	0	0	0	0	0	0	0	0	0	0	0	0	0	0	0	0	0	0	0	443500	0	0	0	0	0	0	0	0	0	0	0	0	0	0	0				0	0	121580	51186	38211	0	70865
1055300	963600	1234600	1948200	0	1195800	1336100	1895400	623350	1841300	1566900	1745300	1184700	1004000	789650	1132400	0	810320	919320	2810700	1606000	0	1423600	853910	1536500	995700	1010900	1064400	1252500	1414500	1920600	1733500	1094200	2011600	1665100	1889800	1070600	841890	1031300	796080				131880	211460	3024300	1406600	20064	3821200	343940
0	0	103070	0	0	99113	0	0	0	0	0	0	114350	0	0	0	0	0	0	0	0	0	0	0	0	0	0	0	0	225240	0	130380	0	0	0	0	0	0	218340	0				0	0	502670	0	0	401080	0
0	0	0	0	0	435120	0	0	0	0	0	0	0	0	0	0	0	0	0	154030	0	0	162450	0	0	0	0	178890	0	174400	0	195270	0	139350	0	0	164910	0	0	0				0	0	504720	0	0	1300600	0
0	0	0	0	0	0	0	0	0	0	0	0	0	0	0	0	0	177070	0	0	0	0	0	0	0	0	0	0	0	175700	101420	0	175970	0	0	0	0	0	0	0				0	0	669710	0	0	185430	0
0	0	0	0	0	100650	0	0	115580	0	0	0	70265	117610	0	0	0	104710	0	125560	134490	0	104140	0	0	0	91560	112980	0	0	0	0	0	0	88551	83794	0	0	3808000	173240				0	27884	614710	0	26466	176500	0
0	0	564510	628040	0	366490	0	0	443250	258600	0	681040	2999700	3038400	613070	1973800	0	234500	0	410870	604790	0	667790	0	897470	0	367090	474080	263920	509810	0	270720	282460	287160	0	425860	506930	0	536760	0				78018	0	866270	719350	0	1422700	268500
0	0	170250	0	0	165170	0	0	409740	868390	0	0	294060	352030	0	0	0	0	0	0	0	0	0	0	0	0	248440	506070	0	0	0	160760	0	0	0	0	0	0	0	0				56479	0	732650	276810	0	667260	35726
0	0	136990	0	0	0	0	0	0	108100	0	0	0	0	0	0	0	0	0	0	0	0	0	0	0	0	0	0	0	118120	0	255030	0	0	0	117250	88965	0	0	0				0	0	699600	113180	0	660980	0
0	0	0	0	0	0	0	0	0	0	0	0	0	0	0	0	0	0	0	0	0	0	0	0	0	0	0	74146	0	0	0	0	0	0	0	0	0	0	0	0				0	0	0	0	0	0	0
1210200	558380	1001800	441530	0	791910	594780	626740	385070	666900	409290	878950	197220	231160	556240	563080	0	901580	2976200	2120000	2215100	0	942950	0	543340	667180	224360	0	518940	610860	969000	593760	2074900	1145900	1518100	466180	1844100	970490	344990	0				90623	87034	2931700	350300	0	3079900	216840
0	0	557670	0	0	0	0	0	0	0	332900	0	451540	486480	0	0	0	0	0	0	722950	0	416340	0	0	0	783320	1097400	458800	327420	0	461610	0	242440	0	0	0	0	294000	0				95313	20801	1669800	344210	0	1715700	47268
0	0	0	0	0	0	0	0	0	0	0	0	0	0	0	0	0	0	0	0	0	0	0	0	0	0	0	0	0	0	0	0	0	0	0	0	0	110730	0	0				0	0	0	0	0	0	0
0	619520	0	0	0	423300	0	645520	822480	1018600	842520	702250	656980	751460	683280	873240	0	601580	0	390250	0	0	0	388720	0	1053700	663400	826210	0	0	689800	0	637930	1028400	0	0	560850	0	678820	454890				45189	151020	894720	620450	0	1743000	260630
0	0	200070	307160	0	0	0	0	0	130040	0	0	0	0	0	0	0	0	0	0	245690	0	86753	0	194960	210060	151980	198800	0	136800	0	89592	0	0	221700	174330	115610	0	0	0				0	0	595370	327360	0	284360	21635
0	0	1120300	797070	0	894520	0	610340	295960	759810	545470	669650	449970	322190	379150	545730	0	0	475370	466980	348430	0	1200900	0	511580	456940	385200	475670	284580	255600	464320	651430	559520	704920	467070	479230	506830	312880	214170	0				0	29993	3066100	869810	0	4541200	48037
0	0	0	0	0	265610	0	0	0	0	0	0	0	0	0	0	0	0	0	0	0	0	0	0	0	0	0	108790	128950	233180	0	0	0	0	0	0	0	0	0	0				0	0	304060	117910	0	780090	0
0	0	0	0	0	0	0	0	0	0	0	0	0	0	0	0	0	0	0	0	0	0	0	0	0	0	0	0	0	0	0	0	0	0	0	0	1349100	282720	0	0				30944	26369	0	0	0	0	0
0	0	208000	323170	0	244600	0	0	392290	560060	0	0	446720	1053600	153940	332320	0	352580	168960	418710	0	0	239780	0	112140	151860	637620	447100	446620	434440	179590	0	206850	0	201790	189040	275130	380460	319620	0				0	0	951810	305410	0	897910	0
0	0	288970	0	0	0	0	0	0	0	0	0	320470	325360	0	0	0	0	0	0	0	0	0	0	0	0	0	460300	215230	184900	0	0	0	0	0	0	0	0	0	0				0	0	1053900	86655	0	172350	0
264430	1005900	2623700	1687200	1378700	8045100	3626700	2571800	5815800	857070	3219000	2581800	1209000	1575800	3029100	4004600	2473000	3128900	1434700	8449100	0	0	2619000	539060	2197900	2383700	336590	369060	4032300	2954000	1312300	779760	5921600	5031100	2369000	3195400	3731200	1754300	191550	0				69488	137050	6617900	1520600	200140	22381000	741770
640150	1103700	1832600	561680	0	3510500	383390	0	1796900	318500	1867100	1868700	526660	605840	1631200	2669900	0	725460	0	3363500	0	0	520500	0	805600	1189700	0	0	1090400	1586600	472350	0	3546700	1919500	1004900	1017000	1646200	913050	0	0				91679	53785	5015600	638360	0	8999600	48420
807230	304870	1528100	1116600	0	1670400	1209100	1669700	1017800	1728600	1784400	1097400	2734000	2794500	1994100	1745900	814870	831230	1976000	1393100	2147400	0	1434700	312930	405580	927890	2032100	1796600	1751900	2927000	1367900	1321500	982280	1047200	0	1038000	1796800	1013000	2304600	755620				70353	94431	7114400	908520	49240	7646600	218950
4177800	5487900	24597000	20019000	1498200	10772000	8568100	22662000	2858700	26655000	3571500	9303700	3537300	3043200	2257600	25855000	794050	2222400	18031000	12954000	2915000	0	22045000	17247000	6196100	16623000	14472000	18890000	3759900	4584600	8502800	27226000	5656900	22413000	913250	3508200	5625600	4594200	3873800	6424200				556770	765940	58302000	20198000	210920	30569000	8663000
2065100	4464700	4672500	3126600	0	2529600	0	1244000	2877900	3346500	720830	1433600	3515500	2200300	1725000	1514900	0	1817700	1348400	1265500	4635600	3943000	3484100	1733400	4424100	3570300	5187800	4590800	2383300	2548100	2401900	2196600	1964000	1365200	2839800	2342100	3782000	2383200	2845700	2994600				186030	458360	15898000	2975500	0	10012000	304660
0	0	0	0	0	0	0	0	0	0	0	0	0	0	0	0	0	0	0	0	0	0	0	0	0	207740	0	0	0	0	0	0	0	0	0	0	0	0	0	0				132920	0	124950	0	69622	0	111150
1037700	2295600	725610	551030	0	653520	437490	796250	0	871470	0	1205800	164070	0	262730	965010	0	887310	941880	595650	3712400	0	494530	1165400	0	941220	0	277780	577690	436390	1017800	995800	710670	1578700	567900	1072700	988530	501330	498290	929560				169960	345280	3522700	527910	0	3006700	142590
0	0	0	0	0	114920	0	0	0	0	0	0	0	0	0	0	0	0	0	0	0	0	210060	0	0	120910	0	0	0	197770	0	126140	0	0	0	144280	0	0	0	0				0	0	180880	0	0	481990	0
0	0	532640	482870	0	0	0	0	0	337960	0	254900	856340	796160	0	0	0	257940	0	0	2519300	0	0	0	205590	0	572200	1525800	0	0	0	183230	0	0	0	0	0	0	0	0				0	0	2095300	719870	0	24947	0
0	0	0	0	0	0	0	0	0	0	0	0	0	0	0	0	0	0	0	0	0	0	0	0	0	0	0	0	0	0	0	0	0	0	0	0	0	0	0	18210000				52126	242520	0	0	867350	3445300	5149400
4135500	5529400	3309600	3090100	1524900	3931900	1297300	1530600	1933500	4284900	2486300	1737100	7464900	7366900	3859300	7670100	1797300	2554400	2465100	3947500	6452700	2035500	3497500	1829800	4648700	3251600	4689500	3454000	4145000	3906900	3039400	3204100	2387400	2675200	4167600	2469700	3711800	3339200	802280	2981200				723100	1251200	11056000	3321300	469530	11761000	522840
0	0	0	0	0	0	0	0	0	0	0	1380100	0	0	0	0	0	0	0	982770	0	0	0	0	460320	0	1026200	605400	0	0	0	0	0	0	0	0	0	651520	0	0				0	43882	940600	139340	0	1014300	391660
0	0	0	0	0	204180	0	0	0	0	0	0	0	0	0	157200	0	347170	0	0	0	0	0	0	0	0	0	0	0	0	562870	0	0	0	0	493700	234680	0	0	0				54023	0	124540	0	0	516420	23215
0	0	714260	0	0	521690	0	806270	0	518160	0	0	0	417980	0	0	0	0	0	0	0	0	0	0	0	0	591820	894390	0	0	0	484230	0	0	0	0	263840	0	707000	0				0	50130	1673200	86194	0	746370	331140
0	0	3437700	7071000	1990400	3495100	1702300	2496800	2321800	3836100	3241800	4535900	2288500	3334800	563580	3651500	0	396960	4550300	6325100	0	0	1169000	1629800	1185000	1950700	1038900	1231600	493570	324040	5254900	8258300	1262600	2293300	636490	834580	373130	342890	1661000	1196200				0	0	10328000	6877700	190860	10278000	455260
0	0	198560	0	0	0	0	0	0	0	0	0	0	0	0	0	0	0	0	0	0	0	0	0	0	0	0	0	0	0	0	0	0	0	0	0	0	0	0	0				0	0	900330	98028	0	0	0
0	0	0	0	0	106670	0	0	0	0	0	0	0	0	0	0	0	0	0	0	0	0	0	0	0	0	0	0	0	0	0	0	0	0	0	0	0	0	0	0				0	0	554850	83091	0	427700	0
0	0	609140	555310	0	790870	796620	467300	360650	676090	984990	880560	981870	569890	725000	672850	0	492330	952820	897900	624310	0	838040	542360	925790	776380	744500	906450	1166800	1785200	785690	824220	536510	708090	703370	747240	868290	479050	517070	643230				35410	0	2358200	618530	0	3396500	164440
0	0	0	0	0	110290	0	0	0	0	0	0	123470	115680	0	0	0	0	0	0	0	0	0	0	0	0	0	0	0	0	0	0	0	0	0	0	0	0	0	0				0	0	564780	0	0	419600	0
0	0	0	0	0	0	0	0	0	0	0	0	0	0	0	0	0	0	0	0	0	0	0	0	0	0	0	0	0	0	0	17924	0	0	0	0	0	0	0	0				0	0	0	0	0	0	0
0	0	0	0	0	0	0	0	0	0	0	0	0	0	0	0	0	0	0	0	0	0	0	0	0	0	0	221560	0	0	0	0	0	0	0	0	0	0	0	0				0	0	206570	0	0	168080	20010
0	0	686370	295360	0	0	0	0	599330	495440	0	0	1822500	1020800	0	274160	0	0	250040	427220	0	0	233060	0	395480	301970	950530	849480	0	348450	0	235290	0	282600	0	0	0	0	326700	0				0	57217	3143600	288200	0	278300	0
0	0	0	0	0	0	0	0	0	0	0	0	0	0	0	0	0	0	0	0	628660	0	0	0	0	0	0	0	0	0	0	0	0	0	0	0	0	0	0	0				0	0	537210	78829	0	294000	0
726050	1347900	1265400	645410	0	932720	0	725650	513480	422120	1798800	1043000	1736300	1163100	746090	452200	2164600	2831300	0	401170	3450700	0	0	0	902590	387830	503310	1660200	160590	634140	544580	0	532870	0	610160	419870	861150	1419500	0	0				73173	177090	6626400	371770	0	3583800	32344
0	0	228700	0	0	0	0	0	0	0	0	0	0	0	0	0	0	0	0	0	0	0	0	0	0	0	0	0	0	0	0	0	0	0	0	0	0	0	0	0				0	0	523980	0	0	31881	101060
2644200	4361800	4337800	4507600	1480200	5051600	1567800	2271700	2023600	3665100	3344200	4065800	3057900	3239400	910100	833320	1414700	3478800	3591000	4861200	3765200	0	2906400	1832400	2278100	2372900	4758900	7014700	2771300	3825600	3390600	2619700	2159000	3354900	1082400	2613000	3148000	2468200	1888200	1606000				374370	562590	17354000	4549600	228820	19503000	732700
0	0	1078600	1485500	0	0	0	0	547370	645650	0	0	0	0	0	0	0	0	0	684930	0	0	0	0	0	0	0	0	0	0	0	0	0	0	0	0	743320	501080	0	0				0	48746	4235000	1674000	22858	1826700	0
0	0	0	0	0	0	0	0	0	0	0	254550	307400	347360	0	0	0	0	0	0	0	0	0	0	0	0	237940	210370	0	0	0	0	0	199100	0	0	0	0	0	0				0	0	235510	219460	0	0	0
8104000	11637000	764560	535800	0	1065900	256770	410210	335140	1119800	0	437940	733010	728190	0	164200	670710	1147500	710670	639180	432520	0	1731100	1358100	346630	418210	1790500	2000100	2374000	2910600	1261100	1859600	1745500	2311100	496060	447950	1514300	913080	955390	0				1309500	2450900	3308900	547670	0	4033500	54891
0	0	0	0	0	0	0	0	0	0	0	0	422010	432330	0	0	0	0	0	0	0	0	0	0	0	0	0	751700	0	0	0	0	0	0	0	0	0	0	0	0				0	0	885000	283520	0	301790	0
0	0	0	0	0	0	0	0	0	0	0	786950	230400	239660	238420	245640	0	0	0	0	0	0	0	0	0	178890	0	0	0	0	621260	400750	0	0	0	0	2148800	1393600	509940	0				202950	36950	48547	30920	0	262870	18994
0	0	1543500	0	0	623910	0	0	0	445980	0	386060	484150	0	511040	729350	0	255250	0	299640	305670	0	728400	0	1000900	489940	374360	409110	639630	943160	0	722770	313270	441690	533380	0	0	243150	625350	0				0	0	2955800	215100	0	2507800	0
0	0	457750	252840	0	163960	0	0	0	157270	0	245030	454140	304120	368570	322780	0	0	213750	299810	684110	0	326050	0	252470	0	362000	424530	374360	399630	251320	275470	0	179530	0	241750	293360	211140	384740	0				20155	0	1592300	387690	0	685030	0
0	0	0	0	0	0	0	0	0	0	0	0	0	0	0	0	0	0	0	0	0	0	0	0	0	0	0	0	0	0	0	0	0	0	0	49305	0	0	0	0				0	0	0	0	0	0	0
0	0	0	0	0	0	0	0	0	0	0	0	0	0	0	0	0	0	0	0	0	0	0	0	0	0	0	0	0	0	0	166830	0	0	0	0	0	0	0	0				0	0	104260	0	0	0	122950
0	0	0	0	0	0	0	0	0	0	0	0	0	0	0	0	0	0	0	0	0	0	2020100	0	0	0	0	0	0	0	0	0	0	0	0	0	0	0	0	0			+	0	0	0	0	0	0	0
0	552340	2211400	1333900	0	641210	0	0	618070	0	609820	318440	635050	451090	0	287730	0	0	0	0	1605200	0	787340	0	572240	319340	0	423790	660730	834010	0	0	0	0	0	313590	380950	243940	0	0				0	129900	4939200	1630100	17257	1791500	0
2044400	2303400	5291800	5481200	0	3096300	926280	3161500	388600	2334200	903730	1966200	980560	963670	499620	2201400	0	513800	3652000	4655300	475280	0	7238500	2573500	693910	1236700	2243400	3600700	1283500	1993300	854310	2691300	568580	3625100	0	492700	459640	769700	368560	1810900				81826	160670	12937000	4963200	0	9519700	509860
0	0	0	0	0	0	0	0	0	0	0	0	0	0	0	0	0	0	0	0	0	0	0	0	0	0	0	0	0	0	0	0	189850	0	0	0	0	0	0	0				0	33755	372880	0	0	491970	7637.5
0	0	0	0	0	0	0	0	0	0	0	0	0	0	0	0	0	0	0	0	0	0	0	0	0	0	0	0	0	0	0	0	0	0	0	0	0	0	301860	0				0	28648	717620	0	0	942470	0
0	0	0	0	0	0	0	0	0	0	0	0	0	0	0	0	0	0	0	0	0	0	0	0	525070	0	0	0	0	0	0	0	0	0	0	0	0	0	0	0				101190	0	2346100	315070	20774	0	84505
0	0	0	0	0	109100	0	0	0	0	0	0	114170	128420	0	0	0	0	0	0	0	0	73793	0	0	0	0	131700	0	171320	0	0	0	0	0	0	0	0	0	0				0	0	178810	0	0	337390	0
3780300	2235600	10904000	8839300	3492400	10851000	3438100	3464000	9134500	9904600	10162000	6139200	6762700	7724600	6461300	6890200	1545900	6450600	3641700	10296000	6245400	5752800	7713000	3084400	6147400	4625700	3771900	6414500	6616000	8223600	5905200	5481700	6516100	3591000	3988100	5208200	10826000	7716600	5548600	6809100				552960	206170	39041000	8929300	245570	39797000	928940
779670	2007200	2519000	2231700	0	2325600	3495300	5373700	642610	1750600	6635900	7480100	635000	864880	3857900	8919000	1171700	4624900	3109700	2662300	0	0	2782900	3254300	3364200	3792500	2827500	4362500	2640900	2299000	3907500	2240500	2201300	2785300	2656200	2450700	3662000	3977400	8055100	2450200				145690	401150	12629000	2043200	2506600	7063700	1501700
0	0	0	0	0	0	0	0	0	0	973650	0	0	0	0	0	0	0	0	0	0	0	0	0	0	0	0	0	0	0	0	0	0	0	0	0	0	0	0	0				0	0	0	0	0	0	0
0	0	208360	0	0	0	0	0	0	0	0	0	368380	0	0	0	0	0	0	0	0	0	235630	0	0	0	0	0	0	0	0	0	0	0	0	0	0	0	0	0				0	0	789920	43746	0	217740	0
0	0	370120	634790	0	221140	1016400	731600	575450	600140	232040	560720	244630	462830	425610	753220	0	708070	450600	844980	0	0	490950	0	288090	204130	572730	598200	747470	547350	595790	710160	416300	261570	667220	949580	523870	724010	0	0				42003	143160	1585500	613720	68155	899310	282390
0	0	409350	262360	0	0	0	0	0	0	0	0	676120	229290	0	0	0	0	0	0	0	0	0	0	0	0	206800	251160	0	0	393640	1885900	0	0	0	0	0	0	0	0				0	0	2067400	438290	0	0	0
0	0	515370	1471600	0	530020	0	0	0	0	0	0	3570000	3693000	0	0	0	3444200	0	1738000	0	0	0	0	0	441560	512080	493430	0	0	0	0	0	0	0	0	0	759950	0	0				0	169360	4929400	2009600	36241	2346500	0
0	1282600	2911600	4063200	0	3278800	3293400	2173300	1723900	2517000	1189300	1004600	4420200	4102500	3669700	3864500	673520	2866100	789240	1914300	4998800	6720500	3007800	1605900	1483300	1619200	2403200	3017300	4486400	4606200	2274700	3619700	1048200	1789700	1652400	1727200	2977300	2180400	1442000	1049100				77073	216300	10991000	5130500	435770	8850500	1110800
357320	389430	839210	630850	0	537090	844190	679580	808680	623560	804970	458990	2169600	2078200	0	496480	0	512670	660750	409400	1383200	0	1875000	0	505000	392350	2189600	3261600	568410	798390	690050	1319800	479770	503800	0	0	1961100	582170	835990	0				27995	62877	2011400	484800	0	3005800	296220
0	0	0	0	0	0	0	0	0	0	0	0	0	0	0	0	0	0	0	0	0	0	0	0	0	0	0	0	0	0	0	0	463460	0	0	0	0	0	0	0				0	0	0	583390	49787	963810	87960
0	0	0	0	0	151020	0	0	0	0	0	0	0	0	0	0	0	0	0	153700	0	0	0	0	0	209330	197980	196010	176720	0	0	196420	144260	292740	0	143720	0	0	230940	0				0	20174	276320	97015	0	742620	0
0	0	414320	370650	0	212110	0	0	272610	0	447470	0	196480	491360	0	0	0	379900	0	354420	0	0	338850	0	0	0	327260	504850	0	357630	0	0	212550	324000	0	343150	0	0	299240	0				30241	0	1170000	425090	0	648460	83502
0	0	788390	430050	0	650250	0	0	0	552690	0	499940	401540	0	465430	601660	0	877910	0	592630	788960	0	649320	0	578490	511000	0	477750	0	429460	554870	694140	365130	322630	0	535020	800150	705070	659430	0				27491	63215	3608900	512990	0	1928800	196650
0	0	0	0	0	0	0	0	0	0	0	0	546010	0	0	0	0	0	0	0	0	0	0	0	0	0	0	0	0	0	0	0	0	0	0	0	0	0	0	0				0	0	441270	0	88332	522740	52257
0	0	0	0	0	0	0	0	0	0	0	0	25242	0	0	0	0	0	0	0	0	0	0	0	0	0	0	0	0	0	0	0	0	0	0	0	0	0	0	0				0	0	0	0	0	0	0
0	0	0	0	0	0	0	0	0	0	0	0	0	0	0	0	0	0	0	0	0	0	0	0	0	0	0	0	0	119330	0	0	0	0	0	0	0	0	0	0				0	0	0	0	0	0	0
0	0	501110	0	0	304360	0	0	0	310390	0	0	0	309180	0	253830	0	0	0	282190	364030	0	326700	0	328150	0	949040	972320	386200	253860	0	183920	0	0	0	0	527590	0	243940	0				0	0	1880900	389580	0	1796000	0
0	408550	1258000	696000	0	1235000	819070	794130	849000	934350	1370200	1205900	1264100	840890	844610	575090	0	617140	0	401860	1307300	0	954440	0	1583700	1116800	1069200	1310700	1121200	1194400	1142100	927040	851630	997840	1016200	526470	798530	668100	839880	0				18358	67575	3554600	480600	0	4194200	466040
0	2131800	3679600	3220300	0	1967300	0	0	3265800	1631100	1072500	2067100	5095900	2356500	792130	1356100	0	1059100	944060	1517100	3076900	0	1010100	0	1255200	1407600	1912200	2516700	1988200	2258200	1705200	1841700	1524900	2454800	653850	567440	1069700	749990	775900	499570				55962	140320	9541900	6602700	17753	5257800	1699200
0	0	0	0	0	0	0	0	356280000	0	0	0	0	0	0	0	0	0	0	0	0	0	0	0	0	0	0	0	0	0	0	0	0	0	0	0	0	0	0	0				67019	281910	939860	5438000	0	0	0
5277100	12109000	1869900	771160	1306100	3400900	1919100	2825900	7832900	1474800	2649300	647210	1619200	3698800	2272400	0	92060000	27461000	17780000	10261000	1847900	0	1207700	0	0	0	1195100	857270	265840	0	2817000	1184400	6327000	644160	1525700	2733800	4766000	21184000	3581900	263910			+	794610	1562300	6754000	588450	718700	9998800	3369300
3393100	2035100	3377000	3600400	2362800	3699100	3143000	1796300	8165500	11600000	908990	1386700	1858200	2609000	3181900	3765100	0	2333000	1991600	10140000	1425300	0	2700400	1561800	2571600	1840200	6812700	6279100	1808900	3283800	3927900	2547700	3259300	2525500	2828700	2958800	2923400	3022300	1538000	871790				580430	929670	8321800	4045800	206910	11007000	831550
0	787000	0	0	0	0	0	0	436040	805050	0	0	364590	368730	0	0	0	0	0	0	1058900	0	494110	0	0	0	0	635850	0	355690	0	529170	0	163410	0	0	0	0	0	0				0	146520	530960	74170	0	623410	0
0	0	458040	312930	0	462010	1754900	593470	1864200	821580	0	0	0	0	273690	0	805040	407510	0	374820	0	0	0	0	0	0	0	0	0	0	378010	0	245500	0	0	0	643220	926230	0	0				0	0	262610	576780	0	1590500	1001200
0	0	0	379330	0	0	0	0	0	0	0	0	0	0	0	0	0	0	0	0	0	0	0	0	0	0	0	0	0	0	0	0	0	0	0	0	0	0	0	0				0	46460	93357	394750	0	291860	0
61397000	122030000	173650000	114620000	119390000	193490000	65764000	109150000	52424000	114390000	179160000	214220000	34461000	44091000	49614000	85124000	50397000	86158000	113680000	241680000	5982900	0	100210000	62031000	67301000	85087000	31094000	24185000	64489000	91726000	126370000	103710000	63547000	74418000	95237000	108290000	62140000	49161000	62650000	52733000				6588400	13851000	409030000	109040000	25135000	498550000	35234000
0	0	0	0	0	0	0	0	0	0	0	0	0	0	0	0	0	0	0	0	0	0	0	0	0	0	0	0	0	0	0	168190	0	0	0	0	0	0	0	0	+			0	60399	733210	50718	0	517400	26500
0	0	0	0	0	0	0	0	0	0	0	0	0	0	0	0	0	0	0	0	0	0	0	0	0	0	0	0	0	860000	0	0	0	0	0	0	0	0	0	0	+			23259	50857	0	0	44988	4118700	0
0	0	2444900	3161400	0	0	0	0	1602900	1074700	2171600	1771000	2540400	2650500	1553800	3646100	0	904380	1488100	0	0	0	973100	0	2246200	2212000	875170	435900	1091200	857730	1271200	1270200	1365600	0	1193500	1424200	0	1735700	0	0				178160	0	7715800	3261800	0	1900700	0
0	0	287940	420130	0	0	0	0	0	0	0	0	1308900	0	0	0	0	0	0	0	0	0	0	0	0	447680	447630	0	0	0	0	0	0	0	0	0	0	0	0	0				0	0	1346000	464230	0	233680	0
4001400	4420400	6659800	3664700	0	1592200	1241500	916360	1331300	2817500	1492500	1797700	5099000	3489300	4921000	4861300	0	1568800	2319300	1411100	10669000	0	5080400	1009100	3568200	2423000	6161500	7946700	3757900	4439900	2315200	3933300	2090900	1880900	3184200	4235300	3740200	2489200	3299300	3120500				581480	300390	16075000	3411600	0	5360800	703930
0	0	123470	229900	0	0	0	0	0	0	0	0	0	0	0	0	0	0	0	0	0	0	0	0	0	0	0	0	0	0	0	364290	0	128060	0	0	115510	0	0	0				0	0	527040	171660	0	311000	0
0	0	0	0	0	0	0	0	0	11548	0	0	0	0	0	0	0	0	0	0	0	0	0	0	0	0	0	0	0	0	0	0	0	0	0	0	0	0	0	0				0	0	0	0	0	82043	0
0	0	0	0	0	0	0	0	9532.4	0	0	0	0	0	0	0	0	0	0	0	0	0	46601000	0	0	0	0	10052	0	0	0	0	0	0	17398	0	0	0	0	0			+	0	0	0	108220	0	0	44659
1450100	3875500	4822300	6839300	1895700	3607300	2532400	2267900	3121400	4934100	1598100	2005000	8266600	8603800	4260800	9465900	1071000	2857900	2980300	6507800	2873900	0	4849600	3491800	3790000	3652100	6410400	5974100	3282700	3524300	3359100	5226500	3161400	3743500	2983200	3076000	3570700	1825400	2735100	2620600				301900	563410	16527000	7417200	229190	10821000	1552800
2032800	1385500	1928300	3430500	0	926910	1934100	1126100	3428600	2823700	1756900	1360600	2651600	2574400	2667600	3570600	0	1341500	1123900	909540	1833300	0	3247600	1302900	2770000	2379200	1679600	2547000	2223300	1920200	2084700	2969800	2091200	2284400	2258800	1717900	1659900	959110	940370	1931800				373060	196010	6528200	3095300	114980	2115600	972780
0	0	0	0	0	0	0	0	0	0	0	0	0	0	0	0	0	0	0	0	0	0	0	0	0	0	0	0	0	0	0	61081	0	0	0	0	0	0	0	0				0	0	0	0	0	124330	0
0	0	0	0	0	0	0	0	0	0	0	0	0	0	0	0	0	0	0	0	0	0	0	0	0	0	0	0	0	0	0	406460	0	0	0	0	0	0	0	0				54805	23500	1303200	473780	0	954450	64477
1252900	0	1842900	2248800	0	1402000	907610	660930	842920	893480	834490	884270	1072300	1504400	655390	298580	0	909240	1096300	1129700	1919000	0	1263000	0	1272400	948460	1754700	2246600	1816700	2325400	1297000	1326300	1051800	1179200	879200	1284700	1251800	696300	1379900	949490				129130	77936	10094000	1905200	0	6313400	159230
0	0	0	0	0	0	0	0	0	0	0	0	247060	0	291860	161780	0	0	0	0	0	0	0	0	0	0	0	0	0	0	0	0	0	0	0	0	0	0	0	0				0	0	383630	0	0	261420	0
0	0	0	0	0	209150	0	0	0	0	0	0	328420	338890	0	0	0	0	0	0	308150	0	314340	0	0	0	345730	403110	300320	216910	0	0	0	0	0	0	0	0	0	0				302380	0	795580	154350	64753	769720	0
0	0	0	0	0	0	0	0	0	0	0	0	0	0	0	0	0	0	0	0	0	0	0	0	0	0	0	0	0	3518700	0	0	0	0	0	0	0	0	0	0				0	0	343130	1044300	299790	850800	0
0	0	490620	352350	0	0	0	406800	325950	523360	0	473900	451900	617920	513240	533280	0	968690	695970	800470	0	0	429210	0	276300	362390	293770	267280	370130	574970	578790	455050	596320	464970	0	471640	621720	742710	0	0				22112	71509	2256200	541340	0	380790	266360
0	0	0	0	0	0	0	0	0	0	0	0	0	0	0	0	0	0	0	0	0	0	0	0	0	0	0	0	0	0	0	0	0	13554	0	0	0	0	0	0				0	0	0	0	0	0	0
0	0	0	0	0	0	0	0	0	0	0	0	144820	0	113140	0	0	0	0	0	0	0	0	0	0	0	0	0	0	0	0	0	0	0	0	0	0	0	0	0				0	0	200860	0	0	354900	0
1733800	5300700	2224000	1172600	894910	2859700	1992200	4284500	7932700	4042300	12306000	9470200	953630	834460	2669900	2618700	5209600	2428500	1804100	2874500	448240	0	2246700	0	3293200	1643000	123390	153760	5150000	2283300	4011300	673090	12509000	4531200	1828300	3704500	5659700	1902200	504410	0				187060	792780	7116700	746650	43254	9239200	857280
0	0	330970	232330	0	158520	0	0	0	0	0	0	0	0	0	0	0	0	0	0	216100	0	0	0	0	0	0	0	0	102060	96984	0	0	0	0	0	146210	0	100560	0				74256	17549	1322400	318320	0	764970	0
0	0	174240	154890	0	0	0	0	0	0	0	119590	317990	0	309860	191210	0	0	0	0	543290	0	189400	0	0	0	299470	0	0	237630	0	0	0	0	0	227970	0	0	0	0				0	18874	746930	78994	15690	481220	43823
0	0	0	0	0	0	0	0	0	0	0	0	0	0	0	0	0	0	0	0	0	0	0	0	0	0	0	0	0	0	0	256460	0	0	0	0	0	0	0	0				0	0	0	0	0	0	0
0	0	0	0	0	0	0	0	0	0	0	0	0	0	0	0	0	0	0	0	0	0	0	0	0	0	0	0	0	0	0	0	0	0	0	0	0	0	62393	0				0	0	259830	69021	0	189100	0
0	0	0	0	0	0	0	0	0	0	0	0	0	0	0	0	0	0	0	0	0	0	0	0	0	0	0	0	0	0	0	0	0	0	514480	0	0	0	0	0				37587	177130	613740	265610	155230	604480	39678
1291700	1096000	1663700	3005200	0	1372200	0	1119000	1748200	1673000	1470300	1823100	5130500	2336400	2666800	3084300	0	835750	861940	611350	2618500	0	2977800	0	1935900	1197000	1601000	3145900	2435400	2787000	751240	2306400	1078200	669190	0	1399600	1423200	1113200	2065900	1514900				238780	122200	8915500	2273400	0	4941800	0
0	0	0	0	0	137810	0	0	0	0	0	0	0	0	0	146400	0	0	0	134850	0	0	0	0	0	0	0	0	0	0	0	131720	0	152660	0	0	0	0	0	0				0	0	0	25354	0	503550	0
0	0	0	0	0	0	0	0	0	0	0	0	0	0	0	0	0	0	0	0	0	0	0	0	0	0	0	0	0	0	0	0	0	0	0	0	0	249200	0	0				0	0	1045000	78029	0	0	0
0	0	0	0	0	639210	0	0	0	125250	0	0	66044	0	0	0	0	0	0	0	0	0	326920	0	545970	0	0	152180	0	74990	95584	151790	0	0	0	0	0	0	0	0				0	0	120560	50484	0	2522300	0
0	0	0	0	0	0	0	0	0	0	0	0	0	0	0	0	0	0	0	0	0	0	0	0	0	0	0	0	0	0	0	0	0	0	0	0	0	0	0	0				0	0	0	0	0	0	0
0	0	0	0	0	26842	0	0	0	0	0	0	0	0	0	0	0	0	0	0	0	0	0	0	0	0	0	0	0	0	0	0	0	0	0	0	0	0	0	0				0	0	0	0	0	107630	0
0	0	0	0	0	0	0	0	0	0	0	0	0	0	0	0	0	0	0	0	0	0	0	0	0	0	0	139910	0	0	0	0	0	0	0	0	0	0	0	0				0	0	0	0	0	0	0
0	0	1412300	413200	0	593830	703750	909260	459500	0	0	0	833140	1073700	1559700	685590	0	1128200	354350	462910	0	0	0	0	374880	318170	0	0	0	261970	0	267140	591620	0	276910	315210	408680	760870	0	0				56495	75687	3069500	624600	28095	1183800	306620
0	0	187120	221050	0	335030	0	0	0	95242	0	0	194850	154720	225070	117850	0	386980	331180	0	0	0	179850	0	135130	0	235780	205470	0	224200	0	179990	0	112130	0	0	405730	227770	0	0				0	0	1262100	262820	0	1174300	0
0	0	0	0	0	0	0	0	0	0	0	0	0	0	0	0	0	0	0	0	0	0	203500	0	0	0	0	0	0	0	0	0	0	0	0	0	0	0	0	0				0	0	1174100	549990	46051	342480	91040
0	0	444390	153600	0	0	2671000	548370	492160	837870	0	0	183870	488320	125540	194420	0	0	0	0	0	0	0	0	0	0	0	364880	0	0	0	0	0	0	0	0	0	0	0	0				0	0	224430	206850	0	0	1298700
0	0	0	50889	0	0	0	0	0	0	11661000	0	0	0	0	0	0	0	0	0	0	0	0	0	0	0	0	0	0	0	0	0	0	0	0	0	0	0	0	0				0	0	0	101780	0	296340	0
0	480550	684030	780760	0	1529400	511360	679370	381340	416270	0	0	1409000	1755700	509090	864950	0	532580	0	287050	410650	0	367310	0	549550	475400	432930	741150	1033400	1013500	619110	974140	0	290630	481690	526850	488780	424950	510860	548330				31041	43446	2520300	781720	0	5678200	196150
0	0	0	0	0	0	0	0	0	0	0	0	0	445760	0	0	0	0	0	0	0	0	0	0	0	0	0	0	0	0	0	0	0	0	0	0	0	0	0	0				0	0	0	0	0	0	0
0	0	781480	306880	0	621390	0	0	0	0	0	497380	601330	356160	0	0	0	386210	0	355420	458610	0	462570	0	603130	0	367890	397480	451270	515070	0	474610	403870	389780	550870	689430	320410	421880	812300	0				23940	0	2773700	318630	0	3331100	0
0	0	282690	476410	0	1097300	0	332060	0	219750	0	0	866350	597250	690480	1330200	0	0	325370	867580	739350	0	667190	0	301490	283660	546580	671560	248360	459940	392230	316740	0	183710	0	484000	506890	277150	0	0				0	31434	558410	1607900	0	2664800	32505
0	1249700	7262100	1158400	0	1156200	160160	0	237520	165740	709840	271620	2210500	1374100	1136100	1035000	556220	6434600	1027600	1708000	2689200	0	0	0	937760	556180	505800	708420	1222800	812700	1295100	1370200	294420	186840	866300	1040100	1459200	1381000	1273200	700790				69190	149110	26198000	1636800	0	1808400	110830
0	0	0	0	0	0	0	0	0	0	0	0	0	0	0	0	0	0	0	0	0	0	0	0	0	0	0	0	0	0	0	703840	0	0	0	0	0	0	0	0				0	0	1188600	616100	0	60440	71934
0	0	0	0	0	0	304300	214140	493490	0	0	0	0	0	0	585770	0	0	0	0	0	0	0	0	0	0	0	0	0	0	0	0	0	282730	0	0	0	341930	0	0				0	0	0	43069	0	340180	151270
0	1736500	576550	1050400	0	955400	0	0	1388200	892910	0	0	0	344170	0	847060	0	0	362250	360200	615380	0	450470	0	2537500	0	800850	1055300	622610	0	0	404300	606600	529100	0	0	640950	675720	1057700	0				78674	278740	1440500	1353800	40483	1447100	103500
0	0	85939	0	0	0	0	0	0	97733	0	0	135960	88323	0	0	0	113370	0	0	271600	0	215430	0	80325	0	219010	312900	0	109830	0	0	0	0	0	0	96155	0	116530	0				0	0	431360	0	0	111260	0
0	0	484450	195150	0	0	0	0	0	0	841700	897730	0	0	0	0	0	183800	769910	543400	505830	0	0	0	0	645180	0	0	222110	389470	508440	0	0	0	0	743700	549810	437890	1073200	0				17375	58340	690320	230180	0	198140	337650
7506400	9928300	16396000	38001000	5435700	19791000	11781000	6761100	25005000	54560000	13639000	11085000	8040500	9340100	6967900	13352000	5425800	9069100	18344000	48062000	0	0	33797000	18987000	24599000	23137000	13069000	18512000	25496000	38813000	15032000	19541000	11539000	14408000	16201000	14908000	16183000	11000000	11705000	6686800				765140	719260	41050000	41905000	311400	54820000	3385100
0	0	0	0	0	0	0	0	0	0	0	0	0	0	0	0	0	0	0	0	0	0	0	0	991090	0	0	0	0	0	0	0	0	0	0	0	0	0	0	0				0	0	0	188850	0	545000	0
0	0	0	0	0	0	0	0	0	159600	0	0	206750	0	300950	270030	0	229830	0	0	0	0	169180	0	0	117750	0	211570	0	0	0	210010	0	0	0	0	0	0	2611700	0				60692	0	1284500	85470	0	506940	52466
0	0	0	0	0	0	0	0	0	0	0	0	0	0	0	0	0	0	0	0	0	0	0	0	0	0	0	0	0	0	0	447220	0	0	0	0	0	0	0	0				0	0	0	0	0	0	0
0	0	929420	541670	0	0	0	0	0	0	0	0	3965300	4528000	0	0	0	0	1275600	0	0	0	0	0	0	0	1383700	774990	0	0	0	536790	0	345510	0	0	0	93288	315930	0				89540	29059	2463100	753610	0	0	0
0	0	0	0	0	354810	0	0	0	0	0	0	0	0	0	0	0	0	0	0	0	0	194360	0	0	526620	0	0	426530	505810	0	0	348950	277960	0	0	289410	0	0	0				0	0	0	110590	0	903420	58097
0	0	0	0	0	0	0	0	0	389760	0	0	0	0	0	0	0	0	0	0	0	0	0	0	0	0	0	0	0	0	0	0	0	0	0	0	0	0	0	0				0	0	0	0	0	0	0
0	0	44468	0	0	0	0	0	0	0	0	0	0	0	0	0	0	188760	0	0	0	0	0	0	0	0	0	0	0	0	0	33043	0	0	0	0	0	0	0	0				0	0	296640	0	0	0	0
0	0	0	664390	0	0	0	0	0	0	0	0	0	0	0	0	0	0	0	119270	0	0	0	0	0	0	0	0	0	0	0	0	0	0	0	0	0	0	0	0				0	0	0	689330	0	71391	0
0	0	103340	85057	0	61193	0	0	0	0	0	0	56645	0	0	0	0	0	0	103830	118820	0	96744	0	0	0	190610	92456	0	103620	0	85675	0	0	0	0	0	0	729260	0				0	0	875470	78350	0	376090	0
0	0	0	0	0	188240	0	0	0	0	0	0	149320	114680	0	0	0	0	0	162190	0	0	0	0	0	0	0	0	0	130490	0	143680	0	0	0	0	170730	251660	212580	0				0	0	143550	30202	0	867120	0
0	0	0	0	0	226880	0	0	0	0	0	0	309070	231010	3467600	149280	0	294730	0	0	373850	0	0	0	0	0	1620200	489300	0	0	427860	421320	0	0	0	0	0	0	0	0				0	0	369690	32604	0	421830	0
0	0	221550	137730	0	85777	0	0	0	0	0	0	107730	0	0	0	0	0	0	0	0	0	0	0	0	85079	178760	154320	0	0	0	105980	0	0	0	0	100760	105560	2702200	0				29478	0	2184800	220150	0	460050	0
0	0	1191600	745970	0	400580	0	274200	0	455900	0	189730	1400400	839760	0	541260	0	1019900	0	623910	1431200	0	1018300	0	916160	435460	317920	525770	384570	542190	557890	404490	462880	459310	325920	716750	1888200	569700	747790	0				0	0	5196500	1117900	0	1537500	174810
0	0	200360	0	0	0	0	0	0	0	0	0	0	0	0	0	0	0	0	0	0	0	0	0	0	0	0	0	0	0	0	0	0	0	0	0	0	0	0	0				0	0	908460	0	0	0	0
0	0	0	0	0	0	0	0	0	0	0	0	0	0	0	0	0	0	0	0	0	0	0	0	0	0	0	0	0	0	0	0	0	0	0	6778600	0	0	0	0				0	0	0	0	0	0	615640
0	0	617870	448900	0	1331100	1038700	3244600	0	846730	3332600	3193200	0	0	1502400	2237500	0	0	0	968320	0	0	0	0	3106900	4320300	0	0	846070	1190600	1331400	1056200	571340	0	1599500	4421100	0	1488100	0	0				87874	0	1457100	206590	0	3548200	1004700
0	0	0	0	0	0	0	0	0	0	0	0	0	0	0	0	0	0	0	313870	0	0	0	0	0	0	0	0	0	0	0	0	0	0	0	0	0	0	0	0				0	0	368280	0	0	4595900	0
0	0	0	0	0	241100	0	301220	236600	480560	0	218010	236940	350920	0	264920	0	546230	0	254700	0	0	0	0	0	180730	294090	0	0	0	0	0	335010	0	0	123890	479070	257300	0	0				0	26786	184120	30951	70697	895090	129490
0	0	0	0	0	0	0	0	0	0	0	0	0	0	0	0	0	0	0	0	0	0	0	0	0	0	0	0	0	0	0	120560	0	0	0	0	0	0	0	0				0	0	288130	45717	0	350180	0
0	0	0	0	0	0	0	0	0	0	0	0	0	0	0	0	0	0	0	38677	0	0	0	0	0	0	0	0	0	0	0	0	0	0	0	0	0	0	0	0				0	0	268410	0	0	128390	0
0	0	0	0	0	0	0	0	0	47239	0	0	203270	136410	1604500	322650	0	0	0	0	0	0	0	0	0	0	0	0	0	0	0	0	0	0	0	0	146110	0	0	0				0	0	149640	156890	0	803220	0
0	0	0	0	0	413720	0	0	0	0	0	0	0	0	0	0	0	0	0	0	0	0	0	0	0	0	0	0	0	161130	0	0	0	0	0	0	0	0	0	0				0	19232	0	0	0	1208100	0
0	0	0	0	0	0	0	0	0	0	0	0	0	0	0	0	0	0	0	0	0	0	0	0	0	0	0	0	96009	0	0	0	0	0	0	0	0	0	0	0				0	0	0	0	0	0	0
0	0	0	0	0	0	0	0	0	0	0	0	0	0	0	0	0	0	0	0	0	0	89777	0	0	0	0	119900	0	58780	0	0	0	0	0	0	0	0	0	0				0	0	0	0	0	0	0
0	0	0	0	0	0	0	0	0	0	0	0	0	0	0	89944	0	0	0	0	0	0	0	0	0	0	0	0	0	0	0	0	0	0	0	0	0	0	0	0				0	0	0	0	0	0	0
0	0	0	0	0	0	0	0	0	0	0	0	0	0	0	0	0	0	0	0	0	0	242440	0	0	0	0	0	0	0	0	0	0	0	0	0	0	0	0	0				0	0	0	0	0	0	0
0	0	0	0	0	0	0	0	0	0	0	0	0	0	0	0	0	0	0	0	0	0	59473	0	0	0	0	0	0	0	0	0	0	0	0	0	0	0	0	0				0	0	99126	0	0	0	0
0	0	94839	0	0	0	0	0	0	366840	0	0	216790	186580	0	0	0	0	0	304800	0	0	368150	0	0	0	0	172680	0	0	0	237560	0	0	0	0	191620	0	0	0				14083	0	403430	0	0	108520	0
0	0	0	0	0	0	0	0	0	0	0	0	0	0	0	0	0	0	0	0	0	0	0	0	0	0	0	0	0	0	0	151100	0	0	0	0	0	0	0	0				0	0	0	0	0	292210	0
0	0	0	0	0	0	0	0	0	0	0	0	0	0	0	0	0	517680	0	0	0	0	0	0	0	0	0	0	0	0	147530	0	94143	0	0	0	193180	165840	0	0				13234	81751	0	0	0	197530	0
0	0	0	0	0	0	0	0	0	0	0	0	0	0	0	0	0	0	0	0	0	0	0	0	0	0	0	0	0	0	0	0	0	967810	0	0	0	139100	0	0				0	0	0	0	0	0	0
0	0	0	0	0	0	0	0	0	0	0	0	0	0	0	0	0	0	0	0	0	0	0	0	41490000	0	0	0	0	0	0	0	0	0	0	0	0	0	0	0				2495000	2442500	264990000	0	0	0	0
0	0	0	0	0	0	0	0	0	0	0	0	0	0	0	0	0	0	0	0	0	0	0	0	0	0	85354	0	0	0	0	0	0	0	0	0	0	0	0	0				0	0	0	0	0	137500	0
0	0	0	0	0	0	0	0	0	0	0	0	0	0	5360500	0	0	0	0	0	0	0	0	0	0	0	0	0	0	0	0	0	0	0	0	0	0	0	0	0				0	0	1070400	249290	0	1213200	42935
0	0	0	0	0	0	0	0	0	0	0	0	0	0	0	695540	0	0	0	0	0	0	0	0	0	0	0	0	0	0	0	0	0	0	0	0	0	0	0	0				0	0	0	0	0	159870	0
0	0	0	0	0	0	0	0	0	0	0	0	339640	200450	248310	0	0	0	0	0	546610	0	0	0	0	0	0	181900	0	421920	0	259840	0	0	0	0	0	0	0	0				0	0	328770	0	0	119100	0
0	0	0	0	0	0	0	0	0	0	0	0	0	0	0	0	0	0	0	0	0	0	0	0	0	0	0	0	670470	0	0	0	0	0	0	0	0	0	0	0				0	46548	0	407170	0	0	0
2782300	0	0	2042000	5700400	2276200	3967100	767310	931290	1636300	210660	845200	64262	328900	0	0	488810	146840	0	0	959740	0	147190	1247900	1954000	2045200	853200	242420	4625600	1392200	0	0	314540	1513100	0	0	913300	943950	0	467270			+	189730	0	0	2853700	583450	727590	1992900
0	0	0	0	0	0	0	0	0	0	0	0	0	0	0	0	0	0	0	0	0	0	0	0	0	0	0	0	0	0	0	96233	0	0	0	0	0	0	0	0				0	0	0	307680	0	0	0
0	0	0	0	0	0	0	0	0	0	0	0	0	0	0	0	0	0	0	0	0	0	0	0	0	0	0	0	0	0	0	0	0	143290	0	0	0	0	0	0				0	0	0	0	0	0	0
706630	1110000	1457300	1053000	0	818600	992400	912760	1008300	1394500	1422000	437150	1725500	1398900	1102000	2961200	1059100	1277400	1810600	1260500	1168100	0	3419300	1437600	1199000	1462900	949840	1125400	1653400	1403800	1747700	3439800	836870	576320	866010	733510	1098500	959400	1931900	1065900				135910	201540	4151900	1293400	56909	1951200	451000
0	0	0	0	0	0	0	0	0	184350	0	0	84093	0	0	601700	0	0	0	0	0	0	0	0	0	0	0	54243	0	0	0	0	0	0	0	0	0	0	0	0				0	0	0	0	0	0	0
0	0	219700	0	0	0	0	0	0	100490	0	0	539880	270380	0	0	0	127230	0	0	0	0	6360800	2056100	194770	148790	228440	249580	423760	324630	0	0	157060	252690	166920	251060	126940	125590	313830	0				0	0	1519300	0	0	783100	0
0	0	0	0	0	0	0	0	0	0	0	0	0	0	0	0	0	0	0	0	0	0	4226800	0	0	0	0	0	0	0	0	0	0	0	0	0	0	0	0	0				0	0	27411	14244	0	257060	5007400
0	0	0	132290	0	0	0	0	0	0	0	0	0	0	0	0	0	0	0	0	0	0	0	0	0	0	0	0	0	0	0	0	0	0	0	0	0	0	0	0				0	0	1364200	136450	0	471030	0
0	0	0	0	0	0	0	0	0	0	0	0	0	0	0	0	0	0	0	0	0	0	0	0	0	0	0	0	0	0	0	0	0	0	0	0	0	0	280930	0				0	0	0	86763	0	1332600	0
0	0	0	0	0	0	0	0	0	0	0	0	157020	0	0	0	0	0	0	0	0	0	0	0	0	0	0	0	0	0	0	0	0	0	0	0	0	0	0	0				0	0	524510	68660	0	227810	0
0	0	0	0	0	0	0	0	0	0	0	1172400	0	0	0	0	0	0	0	0	0	0	0	0	0	427670	427460	373900	997550	0	0	0	0	0	0	0	0	880730	0	0				94699	0	0	0	40257	0	423290
0	0	0	0	0	0	0	0	0	0	0	0	0	0	0	0	0	0	0	0	0	0	0	0	0	4124100	0	0	0	0	0	0	0	0	0	0	0	0	0	0				0	0	0	47998	0	0	0
0	0	0	0	0	0	0	0	0	0	0	0	0	0	1076900	0	0	0	0	0	0	0	0	0	0	0	0	0	0	0	0	0	0	0	0	0	0	0	0	0				0	77960	2725200	1752600	0	4248400	0
0	0	0	0	0	0	0	0	0	0	0	0	0	0	0	0	0	0	0	0	0	0	0	0	0	0	0	0	0	0	0	0	0	0	0	0	0	0	0	0				0	0	0	0	0	0	0
0	0	0	0	0	0	0	0	0	0	0	0	0	0	0	0	0	0	0	0	0	0	0	0	0	334210	0	0	0	0	0	0	0	0	0	0	0	0	0	0				0	0	0	0	0	689960	0
0	0	0	0	0	0	0	0	0	0	0	0	0	0	0	0	0	0	0	0	0	0	0	0	0	0	0	0	0	62438	0	0	0	0	0	0	0	0	0	0				0	0	0	0	0	0	0
0	0	0	0	0	0	0	0	0	0	0	0	0	0	0	0	0	0	0	0	0	0	0	0	0	0	0	0	0	0	0	0	0	0	0	0	0	0	0	136160				0	37539	0	239650	0	0	0
0	0	0	0	0	0	0	0	0	0	0	0	0	0	0	0	0	0	0	0	0	0	0	0	0	0	0	0	0	0	0	0	0	0	456740	0	0	0	0	0			+	0	21927	0	0	0	0	0
0	0	0	0	0	37961	0	0	0	0	0	0	0	0	0	0	0	0	0	0	0	0	0	0	0	0	0	0	0	0	0	0	0	0	0	0	0	0	0	0				0	0	0	0	0	152210	0
0	0	0	0	0	410580	0	0	0	913960	0	0	0	0	0	282330	0	0	0	0	0	0	808190	0	0	0	0	0	827780	480220	0	0	437600	377980	0	863190	350530	0	0	0				0	32003	597610	0	0	856600	143810
0	0	0	0	0	0	0	0	0	0	0	0	171060	0	0	137070	0	0	0	0	0	0	0	0	0	0	0	177450	0	113500	0	0	0	0	0	0	0	0	0	0				0	0	650240	0	0	411760	0
0	503550	0	0	0	0	0	0	0	0	0	0	0	0	0	0	0	0	0	0	0	0	0	0	0	0	0	0	0	0	0	0	0	0	0	0	0	0	0	0				65959	100340	0	0	0	0	0
0	0	0	0	0	0	0	0	0	0	0	0	0	0	0	0	0	0	0	0	0	0	0	0	0	0	0	0	0	0	0	0	0	55851	0	0	0	0	0	0				0	0	172940	32130	0	149640	0
0	0	0	0	0	0	0	0	0	0	0	0	0	0	0	0	0	0	0	0	0	0	0	0	0	0	0	0	0	0	0	381710	0	0	0	0	0	0	0	0				26435	0	934460	0	0	0	0
0	0	0	0	0	0	0	0	0	0	0	0	0	0	0	0	0	0	0	0	0	0	0	0	0	0	0	0	0	0	0	0	0	0	0	0	395830	0	0	0				0	447980	3293100	524460	0	2177400	0
0	0	0	0	0	0	0	0	0	0	0	0	0	0	0	0	0	0	0	0	0	0	0	0	0	0	0	0	0	68232	0	0	0	0	0	0	0	0	0	0				0	0	0	0	0	0	0
0	0	0	0	0	0	0	0	0	0	0	0	65099	0	0	0	0	0	0	0	0	0	0	0	0	0	0	0	0	0	0	0	0	0	0	0	0	0	0	0				0	0	0	0	0	0	0
0	0	0	0	0	0	0	0	0	0	0	0	0	0	0	0	0	0	0	4760900	0	0	0	0	0	0	0	0	0	0	0	0	0	0	0	0	0	0	0	0				1965000	43063	0	0	9170.1	0	0
0	0	0	0	0	0	0	0	0	0	0	0	0	0	0	0	0	0	0	0	0	0	0	0	0	0	50726	0	0	0	0	0	0	0	0	0	0	0	0	0				0	0	143510	23868	0	0	0
0	0	0	0	0	0	0	0	0	0	0	0	0	0	0	0	0	0	0	0	0	0	0	0	0	0	0	0	0	0	0	0	0	0	0	0	0	129160	0	0				0	0	168610	19202	0	0	0
0	0	120240	0	0	0	0	0	0	0	0	0	226500	382000	0	0	0	252400	0	0	0	0	0	0	0	0	192580	229040	0	118280	0	0	0	0	0	0	0	0	0	0				0	0	537910	0	0	0	0
0	0	0	0	0	0	0	0	0	0	0	0	137470	0	0	0	0	0	0	0	0	0	0	0	0	0	0	0	0	0	0	0	0	0	0	0	0	0	0	0				0	0	0	0	0	119460	0
0	0	0	0	0	0	0	0	0	0	0	0	0	0	0	0	0	0	0	0	0	0	0	0	0	0	0	0	0	0	0	0	0	38269	0	0	0	0	0	0				0	0	111920	0	0	321750	0
0	0	0	0	0	0	0	0	0	0	0	0	0	0	0	0	0	0	0	0	0	0	0	0	0	0	0	0	0	0	0	0	0	0	114140	0	0	0	0	0	+			0	0	37131	0	0	0	0
0	713820	393700	0	0	0	0	626700	2148700	1257300	1976500	1322500	0	0	371330	0	0	411360	0	501050	0	0	1053900	0	0	299050	0	0	686220	1257500	0	0	1227500	434330	666950	1015100	541250	0	343200	0				31337	122840	556250	170400	0	49092	15977
0	0	0	167510	11648000	2170700	1094800	1615900	157660	430570	221780	328070	81321	283940	0	587610	358260	434540	276520	393120	526960	0	317400	1659000	452740	905640	333470	39017	2838600	676550	323840	640070	359180	4530500	0	69099	478170	607300	670770	0				16327	19405	0	294610	610890	4159600	947690
0	0	0	0	0	187350	0	0	0	0	0	0	0	0	0	0	0	0	0	0	0	0	0	0	0	0	0	0	0	0	0	0	0	0	0	0	0	0	0	0				0	0	0	0	0	392220	0
0	415530	1966700	2377200	0	554950	714410	959130	780180	1562700	1168300	677550	0	403300	647450	774970	0	321540	685160	1163400	0	0	2592100	2294300	459970	530880	1329400	1251000	532480	589040	1181900	2515800	973580	1183100	0	405470	689000	408500	0	0				22714	62913	8519000	2575000	0	1680900	256850
0	0	0	0	0	0	0	0	0	0	0	0	0	0	0	0	0	0	0	520570	0	0	0	0	0	0	0	0	0	0	0	0	0	0	0	0	0	0	0	0				0	35981	0	0	0	279530	0
0	0	499810	0	0	483610	0	0	0	375160	339370	347820	345850	0	0	0	0	0	678290	0	0	0	0	0	0	0	420870	445290	0	0	0	0	0	0	0	0	357230	0	0	0				0	16665	1659100	722620	0	1587600	272530
0	0	0	0	0	0	0	0	0	0	0	0	0	0	0	0	0	0	0	0	0	0	0	0	0	0	0	0	0	0	0	0	0	0	0	0	0	0	0	0				0	0	0	0	0	0	0
0	0	0	0	0	0	0	0	0	0	0	0	0	0	0	0	0	0	0	0	0	0	0	0	0	0	0	0	0	0	0	0	0	0	0	0	99323	0	0	0				0	0	0	0	0	0	0
0	0	0	0	0	0	0	0	0	0	0	0	0	0	0	0	0	0	0	0	0	0	0	0	0	197080	0	0	0	0	0	0	0	0	0	0	0	0	0	0				0	0	0	0	0	0	0
0	0	0	0	0	0	0	0	0	0	0	0	0	0	0	0	0	0	0	0	0	0	0	0	0	0	0	0	0	0	0	0	0	0	0	0	0	0	0	694580				0	26506	9452000	0	0	0	0
0	947560	1150100	781440	0	1497900	705660	667930	0	843770	412620	1436700	349450	517530	330700	320140	0	0	1005900	923450	0	0	844480	0	361390	1058900	384670	503010	544880	727380	1109800	1438400	1163200	838420	739910	968720	0	0	602790	0				0	84892	5292900	1236300	0	6517100	195420
0	0	0	0	0	0	0	0	0	0	0	0	0	0	0	0	0	0	0	0	0	0	0	0	0	0	0	0	0	0	0	0	0	0	0	0	64537	0	0	0				0	0	0	0	0	84639	0
0	0	0	0	0	0	0	0	0	0	0	0	0	0	0	0	0	0	0	0	0	0	0	0	0	0	0	0	0	0	0	0	0	0	0	0	0	204190	0	0				0	0	0	0	0	528650	48414
0	0	0	0	0	0	0	0	0	0	0	0	0	0	0	0	0	0	0	0	0	0	0	0	0	0	0	0	0	0	0	0	0	0	0	0	0	0	0	0				0	0	0	0	0	0	0
226590000	49942000	101980000	256830000	66169000	96454000	290860000	56542000	58110000	48968000	132420000	76856000	47807000	58947000	34155000	107970000	55118000	123010000	64071000	64072000	83638000	15394000	291310000	97603000	493360000	53422000	122660000	189720000	97301000	133980000	29253000	116400000	77821000	24979000	62167000	22139000	83190000	97895000	261140000	222860000				5728600	4799400	239870000	279800000	6365900	343540000	85827000
0	0	0	0	0	0	0	0	0	0	0	0	0	0	0	0	0	0	0	0	0	0	0	0	0	0	0	0	0	0	0	0	0	0	0	0	0	356260	0	0				0	9832.7	177440	82422	0	79675	25108
0	0	0	0	0	0	0	0	0	0	0	0	0	0	0	0	0	0	0	0	0	0	0	0	0	0	0	0	0	98629	0	0	0	0	0	0	0	0	0	0				0	0	0	0	0	0	0
2384600	4065900	5413300	4192400	3295900	2218600	2156200	1985300	2863800	2734200	3423800	2413300	4162100	3571100	4571100	5030200	1041200	2250600	2575600	5637200	3999300	0	4366800	1556500	3327900	3183900	2137100	3165500	3980700	3809200	4678200	5178200	3028300	3673000	2337100	2764700	3671300	2887000	2111000	2828000				293510	368290	17189000	4232300	300260	6870400	839780
0	0	0	0	0	0	0	0	0	0	0	0	0	0	0	0	0	0	0	0	0	0	89343	0	0	0	0	47062	0	45712	0	0	0	0	0	0	0	0	0	0				41270	13574	84066	0	0	34457	0
0	0	0	0	0	0	0	0	0	0	0	0	0	0	0	0	0	0	0	0	0	0	0	0	0	0	0	0	0	0	0	0	0	0	0	115030	0	0	0	0				0	35765	0	0	0	216830	0
0	527010	459430	533460	0	568520	0	567290	333360	694220	852840	261820	177330	229650	0	568270	0	617630	391500	739580	0	0	506180	0	337940	278490	349620	525110	476510	373460	431290	551000	491790	516920	0	494450	542720	537040	820510	651700				36416	67908	3159800	579290	0	1591300	16601
0	0	0	0	0	0	0	0	0	0	0	0	0	0	0	0	0	0	0	0	0	0	0	0	0	0	0	0	0	264610	0	0	0	0	0	0	0	0	0	0				0	31128	0	0	0	233520	0
0	0	0	0	0	0	0	0	0	0	0	0	0	0	0	0	0	0	0	0	0	0	0	0	0	0	0	0	0	0	0	0	0	0	0	0	151620	0	0	0				0	0	170140	32874	0	104190	0
0	0	566660	406660	0	266110	0	0	0	344320	0	164480	516210	406000	397950	381140	0	0	0	520640	0	0	357680	0	399260	283510	305620	339200	429100	364580	2538800	1981300	604820	648480	727120	746670	0	164810	0	0				0	0	3190800	548180	0	730330	22017
1362900	0	798610	0	0	939740	0	2544600	4292200	124140	0	1066700	1339500	1804900	289710	4157300	0	0	2279200	644850	1508600	0	0	0	4374200	0	4492700	4337500	0	0	690160	1268100	0	1570100	0	852090	1900200	90523	1467200	767480				109210	50511	3985500	224470	0	3997000	328190
0	0	0	0	0	0	0	0	0	0	0	0	0	0	0	0	0	0	0	0	0	0	0	0	0	0	0	0	0	0	0	0	0	0	0	0	0	0	36209	0				0	0	242880	0	0	0	0
0	0	0	0	0	0	0	0	0	0	0	0	0	0	0	0	0	0	0	0	0	0	0	0	0	0	0	0	0	0	0	148810	0	0	0	0	0	0	0	0				0	0	388120	0	0	384630	0
0	0	0	0	0	0	0	0	0	0	0	0	0	0	0	0	0	0	0	0	0	0	0	0	0	0	0	0	0	0	0	0	0	0	0	0	0	0	0	0				0	0	0	0	0	0	0
232060	0	1118700	1661800	0	395230	0	0	0	0	249090	0	171390	197090	0	0	0	0	0	108520	257260	0	148150	0	229090	239750	265900	451020	446900	320640	171060	353080	0	147410	0	0	0	0	1611700	502780				40253	0	3950400	1302400	0	879020	42394
0	0	0	0	0	0	0	0	0	0	0	0	0	0	0	406990	0	0	0	0	0	0	0	0	0	0	0	0	0	0	0	0	0	0	0	0	0	0	0	0				0	25328	0	0	568300	0	0
0	0	227570	0	0	161760	0	0	98161	102930	0	298740	189660	172760	0	0	0	0	0	0	1261200	0	0	0	89763	0	194470	445860	0	127700	0	312780	88304	175270	0	511990	79003	0	0	0				0	25640	1285900	0	0	743500	0
1873400	0	0	418680	2467200	377920	0	0	0	1669300	0	0	0	0	0	0	0	0	0	0	0	0	0	0	429480	352900	0	807050	0	0	0	0	0	0	0	0	0	381740	0	0			+	323210	0	0	354080	283960	376370	261110
0	0	0	0	0	0	0	0	0	0	0	0	0	0	0	0	0	0	0	0	0	0	0	0	0	0	0	52944	0	0	0	0	0	0	0	0	0	0	0	0				0	0	0	0	0	0	0
1734100	0	1034600	1176600	0	0	0	652830	705270	0	335810	646780	3058000	1745700	439610	885190	0	0	416180	481370	2086900	0	647910	0	595350	437560	967600	1022600	1203200	1501100	989620	1288900	406540	336160	964220	875480	661890	222500	656310	0				304720	429310	3435900	1107800	122190	1677500	45837
0	0	891560	772690	0	884260	1711500	1104400	1352700	1013100	2095500	1925200	789750	709520	0	1452600	0	869050	0	1914900	889430	0	1417500	0	1377200	1116600	866900	970690	1217500	1473500	0	1758800	0	0	0	1146700	779990	0	865190	0				24320	46518	2696000	1245900	0	2335300	1157100
0	0	0	0	0	0	0	0	0	0	0	0	0	0	0	0	0	0	0	0	0	0	0	0	0	0	0	0	0	0	252370	0	0	0	0	0	0	0	0	0				11486	0	454590	0	0	626510	0
0	0	0	0	0	0	0	0	0	0	0	0	0	0	0	0	0	0	0	0	0	0	0	0	0	0	0	0	0	0	0	0	0	0	0	0	0	179060	0	0				58157	0	326030	0	0	50106	0
0	0	0	0	0	0	0	0	0	0	0	0	0	0	0	0	0	0	0	0	0	0	0	0	1306500	0	0	0	0	0	0	0	0	0	0	0	0	0	0	0	+			0	0	0	0	0	0	0
0	0	0	238440	0	0	0	0	0	0	0	0	0	0	0	0	0	1978400	0	312360	0	0	0	0	0	153510	0	0	0	0	343160	0	0	0	0	0	0	503460	0	0				29688	30255	1129300	266210	39846	0	46822
0	0	457230	0	0	633380	0	0	0	0	0	0	404510	0	540520	519070	0	0	0	0	0	0	276010	0	246610	0	700420	0	937710	600010	0	0	0	0	0	0	0	0	0	0				17449	105390	2257500	577820	0	3314900	115170
0	0	0	0	0	0	0	0	0	0	0	0	110340	0	0	0	0	0	0	0	0	0	0	0	0	0	0	0	0	0	0	0	0	0	0	0	0	0	0	0				17042	0	0	0	0	131020	0
15144000	23742000	503530	817650	0	871750	187410	521810	400460	1238600	933810	1451900	1655300	1581200	759080	224980	0	1196400	10521000	14868000	1544900	0	1464000	0	512920	393160	1508500	1834300	581040	578830	803230	926100	7396000	12766000	136090	678900	805270	665590	709650	0				2484200	3821400	1976200	541430	0	2183000	62045
0	0	0	0	0	0	0	0	0	0	0	0	0	0	0	0	0	0	0	0	0	0	0	0	0	0	0	0	0	0	0	0	0	512710	0	0	0	0	0	0				0	0	0	0	0	0	0
0	0	250650	0	0	126020	0	245760	208860	184020	0	0	343350	306730	0	0	0	0	0	0	0	0	0	0	0	0	244120	387760	190880	129160	0	177460	0	149360	0	0	0	0	0	0				0	0	1128200	179110	0	470640	17714
0	0	0	0	0	0	0	0	0	0	0	0	0	0	0	0	0	0	0	0	0	0	0	0	0	0	0	0	0	0	0	0	0	0	0	0	0	2223500	0	0			+	2429700	339110	0	124840	524240	308260	576080
0	0	0	0	0	0	0	0	0	0	0	0	77934	81037	0	0	0	0	0	0	0	0	0	0	0	0	0	0	0	0	0	0	0	0	0	0	0	0	0	0				0	0	0	0	0	0	0
0	1091700	0	233180	1073200	2165200	12491000	796190	1369400	1150500	3166300	5557300	1428800	2969700	1366700	1609500	5771200	688930	754210	252170	1417800	3053000	0	1242300	1319200	4843600	1639600	382800	23033000	1271500	0	358140	1924600	2823600	1591500	438360	482940	4384800	1260700	0			+	0	126840	154280	199860	67989	1816400	5157500
0	0	0	0	0	0	0	0	0	0	0	0	0	0	0	0	0	0	0	0	0	0	0	0	0	0	0	0	0	99986	0	0	0	0	0	0	0	0	0	0				0	0	0	0	0	0	0
0	0	256090	0	0	354350	0	1346100	1796700	119010	1902500	887660	0	159280	0	0	4950300	1342900	0	614550	0	0	237850	0	0	0	0	0	0	170580	261180	0	617240	224440	454780	824200	513770	1159500	0	0				0	105370	1423000	0	0	1677600	76425
0	0	69278	0	0	0	0	0	0	0	0	0	0	0	0	0	0	290770	0	0	0	0	0	0	0	0	0	0	0	0	0	0	0	0	0	0	0	0	57335	0				0	0	132110	43869	0	269270	0
0	3247700	2228500	1460800	0	947580	370710	1027200	1169400	1535200	1256100	2204700	575310	914090	396710	2385300	2672300	1420400	2636600	1523500	0	0	1093300	1000100	716180	1435700	1914900	1611900	889770	1508400	947150	599010	0	811590	0	894820	1005700	614850	521650	1178500				90423	544060	5974700	1191900	39415	3317500	91269
0	0	0	0	0	0	0	0	0	0	0	0	0	0	0	0	0	0	0	0	0	0	0	0	0	0	0	0	0	181100	0	0	0	0	0	0	0	0	0	0				0	0	0	0	0	0	0
0	0	0	0	0	0	0	0	0	0	0	0	0	0	0	0	0	0	0	0	0	0	0	0	0	0	0	0	0	0	0	11490000	0	0	0	0	0	0	0	0				2070300	820020	433620	93675	353890	541850	0
0	0	0	0	0	0	0	0	0	0	0	0	0	0	0	0	0	0	0	0	0	0	0	0	0	0	331800	0	0	0	0	0	0	0	0	0	0	0	0	0	+			0	0	32114	124770	23898	0	0
0	0	52230	0	0	0	0	0	0	0	0	0	0	0	0	0	0	0	0	0	0	0	0	0	0	0	0	0	0	0	0	0	0	0	0	0	0	0	0	0				0	0	236820	0	0	0	0
0	0	0	0	0	0	0	0	0	0	0	0	0	0	0	0	0	0	0	0	0	0	0	0	0	0	0	0	0	0	0	0	0	0	0	88273	0	0	0	0				0	0	0	0	0	0	0
0	0	352330	0	0	0	0	0	0	0	0	0	585110	265840	442430	0	0	0	0	0	0	0	0	0	366900	0	0	0	0	0	0	0	0	0	0	0	0	0	0	0				0	0	1589200	14245	0	575800	0
0	0	0	0	0	0	0	0	0	0	0	0	0	0	0	0	0	0	0	0	0	0	0	0	0	0	258590	0	0	0	0	0	0	0	0	0	0	0	0	0	+			0	0	468280	0	0	0	0
0	0	0	0	0	0	0	0	0	0	0	0	0	0	0	0	0	0	0	0	0	0	0	0	0	595660	0	0	0	0	0	0	0	0	0	0	0	0	0	0				64864	109900	2356600	773430	26733	1688000	136350
0	0	164480	0	0	351680	0	343070	0	178920	320090	0	231290	253820	645470	859400	0	275820	0	254960	339740	0	909350	0	0	0	393840	585280	220800	201740	317940	322850	114530	169380	0	0	337310	287150	426880	409000				0	0	95242	0	97572	1435700	0
0	0	0	0	0	0	0	0	0	0	0	105330000	0	0	0	0	0	0	0	0	0	0	0	0	0	0	0	0	0	0	0	0	0	0	0	0	0	0	0	0				0	0	0	0	0	0	0
0	0	0	0	0	210660	0	0	0	0	0	0	387480	422210	0	0	0	0	0	0	358400	0	145200	0	0	0	325480	446690	274910	332900	0	135990	0	126100	0	371130	0	0	0	0				0	0	481690	0	0	707080	0
0	0	0	0	0	0	0	0	0	0	0	0	0	0	0	0	0	0	0	0	0	0	0	0	0	0	0	0	0	0	0	258780	0	0	0	0	0	0	0	0				0	0	514920	170110	0	489500	33316
0	0	0	0	0	0	0	0	0	0	0	0	0	0	0	0	0	0	0	0	0	0	0	0	0	0	8692500	0	0	0	0	0	0	0	0	0	0	0	0	0				0	0	438420	0	505240	1055700	221880
0	0	134890	235280	0	88846	0	0	0	0	0	0	346280	314770	143620	100010	0	0	0	0	349460	0	168070	0	0	0	175870	165870	146950	254250	188260	181070	0	0	0	0	0	0	0	0				13061	0	1018600	169800	0	204930	0
0	0	0	0	0	0	0	0	0	0	0	0	0	0	0	0	0	0	0	0	0	0	118810	0	0	0	0	0	0	219970	0	0	0	0	0	0	0	0	0	0				0	0	592940	0	0	93942	0
0	0	387510	474610	0	541390	0	0	239480	260070	0	0	237510	216830	177490	276270	0	0	268900	0	1842300	0	175670	0	338920	420310	0	207470	297300	370810	390810	423610	0	279620	0	187830	155940	149360	0	0				56036	0	2734300	386980	10704	2618500	30074
459050	0	0	0	777800	0	533390	0	0	110140	0	56564	0	0	0	0	0	0	0	0	715720	0	0	0	0	0	0	90780	128810	93668	0	0	0	132750	0	0	0	456820	0	0			+	67785	27771	0	0	58955	0	260620
0	0	0	0	0	93957	0	0	0	0	0	0	0	0	0	0	0	0	0	0	0	0	0	0	0	0	0	0	0	0	0	89207	0	0	0	0	0	0	788750	0				438850	0	182540	276550	0	434110	0
0	0	0	0	0	0	0	0	0	0	8071200	0	0	0	0	0	0	0	0	0	0	0	0	0	0	0	0	0	0	0	0	0	0	0	0	0	0	0	0	0				0	0	0	0	0	0	0
0	0	0	0	0	0	0	0	0	0	0	0	0	0	369000	369030	0	0	0	0	0	0	0	0	0	0	0	0	0	0	0	0	0	0	0	0	0	0	0	0				0	0	0	0	0	0	0
0	0	0	0	0	0	0	0	0	0	0	0	0	0	0	0	0	0	0	0	0	0	0	0	0	0	0	0	0	0	0	0	0	1417200	0	0	0	0	0	0				180100	191460	168970	0	50028	0	2185800
0	0	0	0	0	0	0	0	0	0	0	0	0	0	0	0	0	0	0	0	0	0	0	0	0	0	0	0	0	0	0	0	0	0	0	0	0	0	48915	0				0	0	0	0	0	0	0
0	0	0	0	0	0	0	0	0	0	0	0	0	0	0	0	0	0	0	0	0	0	0	0	0	0	0	0	0	0	0	0	0	0	0	0	47428	0	0	0				0	0	324390	0	0	186500	0
0	0	0	0	0	0	0	0	0	0	0	0	0	0	0	0	0	0	3109000	0	0	0	0	0	0	0	0	0	0	0	0	0	0	0	0	0	0	0	0	0	+			24116	0	0	0	26965	0	0
0	0	0	0	0	0	0	0	0	0	0	0	0	0	0	0	0	0	0	0	0	0	170790	0	0	0	0	0	0	0	0	0	0	0	0	0	0	0	0	0				14324	0	0	0	0	278150	50343
0	0	0	0	0	0	0	0	0	0	0	0	0	0	0	14395	0	0	0	0	0	0	0	0	0	0	0	0	0	0	0	0	0	0	0	0	0	0	0	0				0	0	0	0	0	64667	0
0	604280	2589300	1380900	794970	1159700	422060	749100	1272000	1117300	1339000	1102700	1162500	1130900	906750	1263300	0	904940	536250	1572400	458400	0	1352500	0	1042200	598040	796900	1044400	796820	764220	933840	434100	724060	462310	473450	855780	940380	978130	574340	0				40069	43439	5572100	1734300	33852	5847800	56846
0	0	347540	790830	0	264510	0	0	775300	605940	479150	437360	199540	114040	195810	587020	0	270680	0	1593900	366040	0	8898300	4210200	250660	132340	0	118230	573340	1559400	348770	504910	179610	231970	203050	445330	93589	0	2648400	942810				0	0	1142100	474400	0	1363300	36967
0	0	0	0	0	0	0	0	0	0	0	0	0	0	0	0	0	0	0	0	0	0	0	0	0	0	0	0	0	0	0	0	0	0	0	0	0	0	0	0				0	0	0	0	0	0	0
0	0	3952300	2975000	284250	1213700	1589500	782570	1091500	3046800	0	0	1445600	1323800	3889300	6054800	1581500	1887900	0	0	0	0	1131300	977560	828260	881760	1259000	676710	679600	712310	864740	889500	1792200	726390	0	497380	1981500	4076100	630490	939320				0	16943	13277000	1305200	215730	1246000	1985900
0	0	574830	530470	0	1082700	814370	0	277340	329870	291300	435850	720700	1206400	930330	1084000	0	254180	0	705780	0	0	601170	0	842950	700370	386840	472120	757230	1231300	1184900	815510	323760	357490	0	987750	660120	359790	0	0				54469	109550	1642400	644930	46177	1742800	131670
0	0	0	0	0	0	0	0	0	221330	0	0	0	0	0	0	0	0	0	0	0	0	0	0	0	0	0	158970	0	0	0	0	0	0	0	0	0	0	0	0				0	42817	582960	0	0	507100	0
0	0	0	0	0	42866	0	0	0	0	0	0	0	0	0	0	0	0	0	0	0	0	0	0	0	0	0	0	0	0	0	0	0	0	0	0	0	0	0	0				0	0	0	0	0	171880	0
0	0	0	0	0	0	0	0	0	0	0	0	0	0	0	0	0	0	0	0	0	0	0	0	0	0	0	0	0	0	0	0	0	0	0	207830	0	0	0	0				77688	125300	324000	36282	0	319270	0
0	0	0	0	0	0	0	0	0	0	0	0	0	0	0	0	0	0	0	0	0	0	0	0	0	0	0	272090	0	0	0	0	0	0	0	0	0	0	0	0				0	0	0	45398	0	0	0
0	0	0	0	0	218410	0	0	0	279180	0	0	0	0	0	274920	0	0	0	0	0	0	327560	0	166030	0	0	0	0	247640	0	0	153050	0	0	0	0	0	0	0				0	0	571350	92500	0	922730	0
0	0	0	0	0	0	0	0	0	0	0	0	0	0	0	0	0	0	0	0	0	0	0	0	0	0	0	0	0	0	0	0	0	211880	0	0	0	0	0	0				0	0	0	0	216250	0	214510
0	0	0	0	0	0	0	0	0	0	0	0	0	0	0	0	0	0	0	0	0	0	48006	0	0	0	0	0	0	0	0	0	0	0	0	0	0	0	0	0				0	0	0	0	0	0	0
0	0	0	0	0	0	0	0	0	0	0	0	0	0	0	0	0	0	0	239210	0	0	0	0	0	0	0	0	0	0	0	0	0	0	0	0	0	0	0	0				0	0	0	0	43294	747300	0
0	0	0	0	0	0	0	0	0	0	0	0	0	0	0	0	0	0	0	0	1261700	0	0	0	0	0	0	0	0	0	0	0	0	0	0	0	0	0	0	0				36104	0	1015200	202240	0	340380	46647
874210	0	0	0	0	0	0	0	0	0	0	0	226120	0	0	0	0	0	0	0	0	0	0	0	0	0	0	0	0	0	0	0	0	0	0	0	0	0	0	0				136600	195630	0	0	0	0	0
0	0	95442	0	0	0	0	0	0	118270	0	0	0	0	0	0	0	0	0	0	0	0	0	0	100530	0	0	0	0	0	0	0	0	0	0	0	0	101310	118620	0				0	0	437050	0	0	130740	0
0	0	0	0	0	0	0	0	0	76107	0	0	0	0	0	0	0	0	0	0	0	0	0	0	0	0	0	0	711560	0	0	0	0	0	0	0	0	0	0	0				0	6565.7	777060	342560	0	0	103540
0	0	0	0	0	0	0	0	0	0	0	0	0	0	0	0	0	0	0	0	0	0	0	0	0	0	0	22518	0	0	0	0	0	0	0	0	0	0	0	0				0	0	0	0	0	247640	0
0	0	0	0	0	0	0	0	0	0	0	0	0	0	0	0	0	0	0	0	0	0	0	0	0	0	0	0	0	0	0	0	0	0	0	0	144650	0	0	0				0	0	0	0	0	0	0
0	0	0	0	0	0	0	0	0	0	0	0	0	0	0	0	0	0	0	0	0	0	0	0	0	0	0	0	0	0	0	31147	0	492010	0	0	0	0	0	0				0	0	0	38484	0	295460	0
0	0	0	0	0	0	0	0	0	0	0	0	1091000	843760	0	101260	0	0	0	67858	0	0	0	0	0	0	0	0	0	0	0	0	0	0	0	0	0	0	0	0				0	0	388950	0	0	1703900	0
0	0	0	0	0	0	0	0	0	0	0	0	97294	0	0	0	0	0	0	207220	320860	0	0	0	0	0	0	322120	0	0	0	0	0	0	0	0	0	0	0	0				0	0	626740	148600	0	224510	0
0	0	0	0	0	0	0	0	0	0	0	0	0	0	0	0	0	0	0	0	0	0	0	0	0	0	0	0	0	106710	0	0	0	0	0	0	0	0	0	0				0	28201	0	0	0	0	0
0	0	0	0	0	122660	0	0	149030	79736	0	0	0	225230	0	0	0	0	0	0	0	0	366030	0	0	0	224960	553240	0	421400	0	189210	0	0	0	0	0	0	0	0				0	0	548660	210190	0	422530	0
0	0	0	0	0	0	0	0	0	0	0	0	0	637800	0	0	0	665880	0	0	680590	0	0	0	0	0	0	0	0	0	0	0	0	537820	0	0	0	0	143190	0				80616	23710	0	322030	0	1935300	0
0	0	0	0	0	49829	0	0	0	0	0	0	0	0	0	0	0	0	0	0	0	0	1031400	0	0	0	0	0	0	0	0	0	0	0	0	0	0	0	0	0				0	0	0	0	0	549780	0
0	0	0	0	0	0	0	0	0	0	0	0	0	0	392180	936970	0	0	0	0	0	0	0	0	0	0	0	0	0	0	0	0	0	0	0	0	0	0	0	0				0	0	239250	50592	0	0	134390
0	0	0	0	0	0	0	0	0	0	0	0	0	0	0	0	0	0	0	0	0	0	0	0	0	0	0	0	0	0	0	0	0	0	0	26189	0	0	0	0				0	0	442410	62723	0	223300	22453
0	0	147230	183170	0	1155300	401660	1042400	0	304410	0	782600	0	248070	368060	1041500	0	0	0	0	0	0	577190	460570	268910	315240	0	258530	319900	538600	0	183870	307090	816850	0	324410	366890	169130	873700	0				0	0	499540	116330	0	4404000	122890
0	0	724470	1022800	0	604500	0	1636200	613300	399110	690840	788190	726550	689020	545690	1272900	0	775290	868780	738680	568450	0	655900	1025800	1137600	808310	713510	654220	915370	701230	565750	765350	625390	1505900	657110	989630	490730	660790	881610	638910				60644	110000	2668400	1175800	0	1589800	0
0	0	0	0	0	0	0	0	0	204400	0	0	148560	0	0	121420	0	0	0	0	0	0	0	0	94750	0	0	0	0	0	0	0	0	0	0	0	0	0	0	0				45997	165560	492130	50438	0	236740	50694
0	0	0	0	0	0	0	0	0	0	0	0	0	0	0	0	0	0	0	0	0	0	0	0	0	0	0	0	0	0	0	0	0	0	0	0	0	125280	0	0				0	0	0	107940	0	0	0
0	0	0	0	0	0	0	0	0	0	0	0	0	0	0	314900	0	0	0	0	0	0	0	0	0	0	0	0	0	0	0	0	0	0	0	0	0	0	0	0				0	0	0	0	0	367970	0
0	0	0	0	0	0	0	0	0	0	0	0	0	0	0	0	0	0	0	0	0	0	0	0	0	0	0	0	0	0	0	0	0	0	0	19402	0	0	0	0				0	0	0	0	0	0	0
0	696910	1141700	718090	0	693570	389390	1043700	1551700	4345100	1313900	1483100	0	582800	0	0	0	1578200	1624300	2789200	0	0	0	0	769860	852510	787730	555870	351180	0	1208800	2542000	2059200	663180	0	0	1696500	1251000	0	0				27026	48415	2257400	1359700	57312	1629600	1516900
0	0	0	0	0	0	0	0	0	0	0	0	0	0	404530	283810	0	0	0	171530	963680	0	0	0	0	0	0	0	0	0	0	0	0	0	0	0	0	0	0	0				0	60521	492840	228100	0	1170800	53952
0	0	0	0	0	0	0	0	0	0	0	0	0	0	0	0	0	0	0	0	0	0	0	0	0	0	0	0	0	0	0	0	2356100	0	0	0	0	0	0	0				202900	130210	2029700	1680500	0	0	963310
0	0	0	0	0	0	0	0	0	2318300	0	0	0	0	0	0	0	0	0	0	0	0	0	0	0	0	0	0	0	0	0	0	0	0	0	0	0	0	0	0				0	0	8464300	204400	0	9146800	0
0	0	1536900	0	0	0	0	0	0	0	0	0	0	0	0	0	0	0	0	0	0	0	0	0	0	0	0	0	0	0	0	0	0	0	0	0	0	0	0	0				113320	0	1463700	1456700	0	416590	0
0	0	0	126480	0	0	0	0	0	308500	0	0	0	0	0	0	0	0	0	0	0	0	0	0	0	0	0	0	0	0	0	0	0	0	0	0	0	0	0	0				0	0	132510	191870	0	0	231060
692540	0	864500	428800	0	572860	0	0	335020	612290	0	519550	517000	337130	612030	268730	0	436440	431300	443130	667680	0	766910	0	249270	398330	396610	476450	437430	461340	710150	637850	0	262800	514770	451110	288560	440390	278760	531420				86711	70603	3039300	336290	0	1488800	60462
0	0	0	0	0	0	0	0	0	0	0	0	0	0	0	0	0	0	0	0	0	0	0	0	0	0	0	85535	0	0	0	0	0	0	0	0	0	0	487650	0				0	0	358810	0	0	0	0
0	0	0	0	0	0	0	0	0	0	0	0	0	0	0	0	0	0	0	0	0	0	0	0	0	0	0	0	0	0	0	0	0	0	0	0	0	108880	0	0				0	0	0	0	0	294880	0
572040	0	1294200	841020	0	294730	0	263170	418990	351000	371120	296350	154830	197560	153860	0	0	368260	431650	381050	1667700	0	262590	0	534340	619720	1072500	980820	703210	497180	186570	276240	639150	507350	526160	512110	642210	511130	290050	0				88116	101730	3201400	696870	0	1003600	76599
0	0	0	0	0	0	0	0	0	0	0	0	0	0	0	0	0	0	0	0	0	0	0	0	0	0	0	0	0	0	0	0	0	0	0	0	0	0	272960	0				0	0	434410	0	0	0	0
0	0	0	0	0	0	0	0	0	0	0	0	0	0	0	141920	0	0	0	0	0	0	0	0	0	0	0	0	0	0	0	0	0	0	0	0	0	0	0	0				0	0	0	0	0	75009	0
0	0	0	0	0	0	0	0	0	0	0	0	0	0	0	0	0	0	0	0	0	0	0	0	0	0	0	0	0	0	0	0	0	0	0	0	0	0	271010	0				0	0	1006500	156040	0	563410	19324
0	0	0	0	0	0	0	0	0	0	0	0	155000	0	0	0	0	0	0	0	0	0	0	0	0	0	0	0	0	0	0	0	0	0	0	0	0	0	0	0				0	0	0	0	0	126050	0
923770	5812600	1458300	15116000	0	16042000	9462700	9619500	5910700	26932000	8434500	9512900	2859300	5575900	1802200	5055600	1005800	4642400	13832000	49307000	0	0	7615600	17236000	2658700	13284000	1991400	5327300	3813000	8554500	6279900	8994500	4674400	6665900	2696600	5766000	1345000	891590	357020	0				89979	852040	6135600	25100000	159300	48914000	5495700
1085700	0	508330	806520	0	406440	0	504980	392920	1090200	681940	863820	814960	662160	2585300	2086800	0	0	0	478560	994680	0	960670	0	890910	1580200	520140	487510	737410	1082800	536270	576610	506400	800780	684380	507250	612230	308670	0	0				82406	449060	1276500	657790	0	2070700	0
0	0	0	0	0	59181	0	0	0	0	0	0	0	0	0	0	0	0	0	0	0	0	0	0	0	0	0	0	0	203460	0	0	0	47458	0	0	0	0	0	0				0	0	0	0	0	292370	0
0	0	0	0	0	0	0	0	0	0	0	0	211700	0	0	0	0	0	0	0	0	0	283450	0	0	0	0	0	0	0	0	0	0	0	0	0	0	0	0	0				0	0	526000	0	0	121380	0
0	0	0	0	0	0	0	0	0	0	0	0	0	0	0	0	0	0	0	0	0	0	0	0	0	0	0	0	0	0	0	0	0	0	0	0	0	0	0	0				0	0	0	0	0	0	0
0	0	411530	356810	0	299820	0	0	0	218860	0	160430	390850	307290	0	0	0	0	0	0	360200	0	0	0	0	198340	422920	441440	0	0	0	393170	0	0	0	0	0	0	0	0				0	9666.2	1592700	443550	0	1287000	53631
0	0	573820	0	0	0	0	0	0	0	0	0	0	0	0	733710	0	0	0	0	0	0	0	0	0	0	0	0	0	0	0	0	0	0	0	0	0	0	0	0				0	0	1572300	378000	0	941470	0
0	0	0	0	0	0	0	0	0	0	0	0	0	0	0	155550	0	0	0	0	0	0	0	0	0	0	0	0	0	0	0	0	0	0	0	0	0	0	0	0				0	0	983890	286080	407180	462140	0
0	0	221360	769310	0	785820	407640	994220	0	240920	0	542280	450920	284290	0	885790	0	0	878650	333140	0	0	0	0	0	318840	0	419020	387860	1028400	611960	488380	0	6113100	0	0	0	349790	2024800	264190				0	62360	1480800	888600	0	3072900	50262
6478100	5077800	6367000	6059600	3734800	2536500	2360000	1684200	2471600	3979800	2884200	4395900	5649400	4070600	3120800	4369400	0	2150900	2526200	3290500	11058000	0	5694200	2107500	3304700	2477400	5663100	4747000	3058900	3550100	3715900	3885400	3148300	2423700	3061700	3561200	3090700	1739300	2507200	3554800				852790	633790	18620000	5449400	60650	9911000	342120
0	0	0	0	0	0	0	0	0	0	8210200	0	0	0	0	0	0	0	0	0	0	0	0	0	0	0	0	0	0	0	0	0	0	0	0	0	0	0	0	0				0	0	0	0	0	0	0
0	0	0	0	0	0	0	0	0	0	0	0	239810	0	0	0	0	0	0	0	0	0	0	0	0	0	0	0	0	160290	0	0	133790	0	0	0	0	0	0	0				0	0	451560	0	0	377090	0
0	0	255470	0	0	0	0	0	0	108710	0	0	0	0	189530	178240	0	259650	0	0	0	0	136820	0	168030	78341	224800	208960	0	154980	0	0	0	0	0	199880	157120	259250	0	0				0	0	1063000	149700	0	55011	0
0	0	0	0	0	0	0	0	0	0	0	0	0	0	0	0	0	0	0	0	0	0	0	0	0	0	0	0	161980	0	0	0	0	0	0	0	0	0	0	0				36353	0	1102000	208720	0	335360	31046
0	0	244070	0	0	226330	0	0	0	124440	282300	101280	329320	250440	0	188090	0	210570	0	0	0	0	324850	0	0	0	445440	343770	0	215010	0	148330	0	0	0	0	278470	274800	333130	0				22585	0	1005100	177140	0	793450	19258
0	0	430550	0	0	0	0	0	0	625110	0	0	467740	0	0	329460	0	0	0	0	0	0	334610	0	294120	274920	504250	460780	374990	338040	0	0	0	239170	0	0	376450	0	0	0				0	0	854480	42452	0	764440	13345
3267000	3331200	5928300	5604600	1762600	2982100	759880	1749100	2973100	3123500	3573400	2038300	5425600	3800400	5604000	4003600	0	1719800	2146500	1690900	8639800	0	7065700	2631100	3465400	1790500	4709700	6260000	3537800	2848200	1058200	2851400	1605300	1477700	3155400	3313300	2816000	1779600	2715500	3810500				419320	652310	11805000	5184000	66986	8509500	461420
0	0	0	0	0	0	0	0	0	0	0	0	0	0	0	0	0	0	0	0	0	0	0	0	0	0	0	144960	0	0	0	0	0	0	0	0	0	0	0	0				0	0	322320	0	0	151870	0
0	0	0	0	0	0	0	0	0	0	0	0	0	0	0	0	0	0	0	278460	0	0	0	0	0	0	0	0	0	0	0	0	0	0	0	0	0	0	0	0				0	59826	464960	54225	0	203940	0
0	0	0	0	0	0	0	0	0	0	0	0	0	0	0	0	0	0	0	0	0	0	0	0	0	0	0	0	0	0	0	0	0	0	0	725030	0	0	0	0	+			0	0	0	0	0	0	443320
0	0	0	0	0	0	0	0	0	0	0	0	0	0	0	0	0	0	0	289540	0	0	0	0	0	0	0	0	0	0	0	0	0	0	0	0	0	0	0	0				0	0	0	0	0	0	0
0	0	109620	0	0	0	0	0	0	0	0	0	0	0	0	0	0	0	0	0	0	0	105460	0	0	0	0	0	0	0	0	0	0	0	0	0	0	0	0	0				0	0	527720	0	0	198890	0
0	0	0	0	0	0	0	0	0	0	0	0	0	0	0	0	0	0	0	0	0	0	0	0	0	0	0	0	0	0	0	0	0	0	0	0	82812	0	0	0				0	0	362030	52918	0	1193900	58675
0	0	0	0	0	0	0	0	0	0	0	0	0	0	0	0	0	0	0	0	0	0	0	0	0	0	0	0	0	0	0	0	0	0	0	0	0	0	36833	0				0	0	0	0	0	0	0
0	0	0	0	0	0	0	0	0	0	0	0	0	0	0	0	0	0	0	0	0	0	0	0	0	0	0	0	0	0	0	0	0	199140	0	0	0	0	0	0				0	0	686010	378030	104840	17758	50895
2379500	6804800	1729200	1560700	1460100	3557400	2814100	2834000	2370600	1623300	2313800	2735300	7428400	5091000	4241700	6463200	961350	1839900	0	2427900	2940400	0	5307700	1832700	4216200	1420100	3070300	2930100	3293000	3488500	2944900	2614800	2249800	1418400	1754400	2290600	2509700	1048000	2098400	2987900				289230	671020	3697400	2412500	67007	9438600	1538500
617300	0	823650	1232900	0	498630	770300	378780	1321300	1103800	214770	369710	816400	510640	1714900	837870	0	615410	356880	813990	0	0	587720	0	878090	712660	586170	393500	845220	956350	763090	1022500	700390	487130	1026400	899950	680280	479330	0	0				61562	20384	2756400	1537400	0	1194300	208220
0	0	0	0	0	0	0	0	0	117730	0	0	0	0	0	0	0	0	0	0	0	0	0	0	0	0	0	0	0	0	0	0	0	0	0	0	0	0	0	0				0	0	0	0	0	0	0
0	0	0	0	0	0	0	0	0	0	0	0	0	0	0	68652	0	0	0	0	0	0	0	0	0	0	0	0	0	0	0	0	0	0	131430	97634	0	0	0	0				0	0	0	0	0	0	0
0	0	0	0	0	63997	0	0	0	0	0	0	0	0	0	0	0	0	0	0	0	0	0	0	0	0	0	0	0	0	0	0	0	0	0	0	0	0	0	0				0	0	361690	0	182050	256610	148100
0	0	399510	942360	0	480040	0	0	634770	583980	0	0	0	437520	485410	655740	0	0	0	445070	1243200	0	370130	0	0	460380	221750	359500	669960	633210	460770	0	0	0	0	434380	397330	0	0	0				68499	72046	2525300	953520	46952	1603300	24490
0	0	0	0	0	0	0	0	0	0	0	0	0	0	0	0	0	0	0	0	0	0	0	0	0	0	0	0	0	0	0	0	0	0	0	0	0	0	0	1608200	+			60291	267180	148870	74381	30431	84677	103180
0	0	0	0	0	0	0	0	0	0	0	0	0	0	0	0	0	0	0	0	0	0	0	0	0	0	0	0	0	0	0	0	0	0	0	0	10828	0	0	0				0	0	0	0	0	62962	0
0	0	0	0	0	0	0	0	0	0	0	0	661390	0	0	0	0	0	0	0	0	0	0	0	0	0	0	0	0	0	0	0	0	0	0	0	0	0	0	0				0	0	1206900	0	0	226430	0
0	0	0	0	0	575520	0	0	0	0	0	0	565690	0	0	435440	0	0	0	0	0	0	596090	0	0	0	0	0	694640	542460	0	0	401980	0	0	0	953350	0	0	0				0	0	929280	0	104350	2162200	101210
0	0	0	0	0	0	0	0	0	442240	0	0	0	0	0	696260	0	0	0	0	0	0	0	0	0	0	0	0	0	0	0	0	0	0	0	0	0	0	0	0				21090	7300	485050	916910	0	2635700	0
0	0	651470	0	0	245120	461020	469670	286650	161360	623160	175110	0	0	566370	153250	580520	631780	0	234630	1886300	0	317250	0	346060	231880	0	212480	280550	285080	403290	443620	211280	169380	269130	212560	505890	854250	0	0				0	34022	1895700	80957	0	1113700	247400
0	0	72754	0	0	80974	0	0	245740	64983	0	0	0	0	0	0	201260	468400	0	124870	0	0	0	0	0	0	0	0	0	0	0	0	136610	0	0	108900	127970	346010	0	0				0	0	270550	0	0	283370	0
0	0	0	0	0	0	0	0	0	0	0	0	0	0	0	0	0	0	0	0	0	0	0	0	0	0	0	0	0	0	0	0	0	0	0	0	0	0	151100	0				0	0	249730	0	0	0	0
0	0	0	0	0	201330	0	0	0	180010	0	0	370580	0	0	0	0	209610	0	0	194810	0	310920	0	0	0	186760	213980	0	217810	0	246450	0	179560	0	165640	332920	0	0	0				0	0	234820	0	0	708530	0
0	0	0	0	0	0	0	0	0	0	0	0	0	0	0	0	0	371560	0	0	0	0	0	0	0	0	0	0	0	0	0	0	0	0	0	0	0	0	0	0	+			0	0	2184800	0	0	0	0
0	0	665710	359450	0	316690	0	0	0	1613100	0	0	298850	341520	0	0	0	310430	0	256840	427250	0	387590	0	450180	626200	371650	470420	285510	411950	511550	502670	304550	383120	531230	462300	763770	754550	0	718670				0	0	2675800	542530	0	1548900	0
0	0	0	0	0	0	0	0	0	0	0	0	0	0	0	0	0	0	0	0	0	0	0	0	0	0	0	0	0	20392	0	0	0	0	0	0	0	0	0	0				0	0	0	0	0	152750	0
0	0	0	0	0	541630	0	0	0	0	0	0	0	0	0	0	0	583970	0	0	0	0	0	0	0	0	0	0	0	0	758420	941830	0	0	0	0	0	0	0	0				19078	0	1955100	0	460890	2581900	165720
0	0	0	0	0	0	0	0	0	0	0	0	0	62722	0	0	0	0	0	0	0	0	0	0	0	0	0	0	0	0	0	0	0	0	0	0	0	0	0	0				0	0	0	0	0	0	0
0	0	0	0	0	0	0	0	0	0	0	0	0	0	0	0	0	0	0	0	0	0	0	0	0	0	0	0	0	0	0	195720	0	0	0	0	0	0	0	0				0	0	338710	101340	0	186860	0
0	0	234870	1141500	0	387710	0	0	300910	294980	0	104920	0	0	0	0	0	706520	208800	2331200	0	0	185360	665940	345670	901450	0	0	407920	0	314080	296730	186810	756280	0	197870	0	814420	0	0				0	0	976720	956900	0	1704000	23209
0	0	0	0	0	0	0	0	0	0	0	0	0	0	0	0	0	0	0	0	0	0	0	0	0	0	0	0	0	0	0	0	0	0	0	0	0	0	102430	0				0	0	330140	0	0	0	0
0	0	0	0	0	0	0	0	0	0	0	0	0	0	0	0	0	0	0	0	0	0	0	0	0	3879.9	0	0	0	0	0	0	0	0	0	0	0	0	0	0				0	0	0	0	0	0	0
0	0	0	0	0	0	0	0	0	0	0	0	0	0	0	0	0	0	0	0	0	0	0	0	459350	0	0	0	0	0	0	0	0	0	0	0	0	0	0	0				0	44451	1347000	336640	0	818720	0
0	0	295820	0	0	274780	0	0	0	264980	0	290870	869150	827130	352150	479850	0	0	0	0	0	0	0	0	403270	280540	0	303360	0	397820	301950	272330	336320	0	279600	307240	236550	197750	0	0				0	46244	1077900	110300	21541	1030400	0
0	0	96252	0	0	107820	0	0	0	310300	0	0	99041	0	0	0	0	0	0	0	0	0	0	0	0	0	0	87430	0	0	0	138230	0	0	0	127320	0	0	0	0				0	0	405880	0	0	428530	95571
0	0	0	0	0	0	0	0	0	0	0	0	0	0	0	0	0	0	0	0	0	0	0	0	0	0	0	0	0	0	0	0	0	0	0	0	121380	0	0	0				0	21551	640750	0	0	0	8803.6
0	0	0	0	0	0	0	0	0	0	0	0	0	0	0	0	0	0	0	0	0	0	0	0	0	0	0	0	0	363590	0	0	0	0	0	0	0	0	0	0				0	0	0	104010	0	0	0
0	0	728030	1236800	0	1045900	1638300	2611700	590040	2713500	659450	506030	217070	0	1029900	1534500	0	953550	0	2662500	1100000	0	684650	0	1214800	871920	648540	1849000	433720	304940	886660	1650600	1339500	1330600	1762900	1453200	1282900	1390300	768630	0				0	0	3580000	484120	0	4464200	590090
0	0	0	0	0	0	0	0	0	0	0	0	0	0	0	0	0	0	0	0	0	0	0	0	0	0	0	0	0	0	0	0	0	0	0	74131	0	0	0	0				134750	0	0	59055	0	89683	0
0	0	0	0	0	0	0	0	0	0	0	0	0	0	0	0	0	0	0	0	0	0	0	0	0	0	0	0	0	0	0	0	0	0	0	0	0	0	0	0				0	0	0	0	0	0	0
0	0	0	140400	0	0	0	0	0	0	0	0	0	0	0	0	0	0	0	0	0	0	0	0	0	0	0	0	0	0	0	0	0	0	0	0	0	0	0	0				0	0	422850	139190	0	193120	0
1729800	1778700	3052500	2371400	0	930040	558580	1113100	1529700	1361200	1356600	1018900	1646300	1250100	1311900	2184300	0	751070	1285800	713570	2495500	0	1880600	0	1381300	1121300	1228700	1754700	1584700	1427900	987630	1139500	849170	823120	796840	1157600	1091500	516540	1128300	1433300				207710	152720	8257700	1559500	0	2931600	274230
0	321100	1004100	861210	0	750470	296220	1372200	569530	0	0	818320	476580	517370	305030	309430	0	941790	976290	953650	660710	0	891400	548110	656740	599410	821970	1042500	764160	796000	1095200	1292900	869850	900460	0	971010	517700	588530	1225900	0				0	50206	4089200	941690	20523	2780000	161580
0	0	0	0	0	142250	0	0	0	0	0	0	134960	0	0	0	0	0	0	0	0	0	239700	0	0	0	0	0	0	0	0	0	0	0	0	0	0	0	0	0				0	0	183020	62975	0	617710	0
0	0	0	0	0	0	0	0	0	0	0	0	0	0	0	0	0	0	0	0	0	0	0	0	0	0	0	0	0	0	0	0	0	0	0	0	0	0	71986	0				0	0	369970	0	0	214620	0
0	354240	0	0	0	0	0	0	0	0	0	0	0	0	0	0	0	0	0	0	0	0	0	0	0	0	0	0	0	0	0	0	0	0	0	0	0	0	0	0				0	100570	153250	0	0	223870	0
0	0	0	0	0	0	0	0	0	0	0	0	120600	0	0	0	0	0	0	0	0	0	0	0	0	0	0	0	0	0	0	0	0	0	0	0	0	0	0	0				0	166670	193890	761860	0	0	0
333590	0	0	0	0	176270	0	0	0	0	0	0	790450	551920	0	0	0	0	0	0	0	0	0	0	150910	214500	246810	390460	0	170030	0	0	0	0	0	0	0	0	0	0				47778	82235	0	0	0	412230	0
0	0	455940	528820	0	694700	273550	0	154800	219390	0	205610	386640	366150	497640	395500	0	248490	0	347160	181980	0	370530	0	238000	217680	0	435330	382420	430160	456990	583810	0	288760	0	270350	289660	273190	501030	0				0	0	2196900	441320	0	3077600	62077
0	0	313620	176730	0	123300	0	0	0	161590	0	0	162940	167620	285150	411490	0	308340	222020	238620	0	0	0	0	140840	250780	205890	148590	0	0	0	0	0	0	0	0	340520	571650	0	0				0	51070	1266200	158840	0	617640	0
0	0	0	0	0	0	0	0	0	64338	0	0	114400	0	0	0	0	0	0	0	0	0	0	0	0	0	0	0	0	0	0	0	0	0	0	0	0	0	0	0				0	0	201200	26808	0	196240	0
0	0	312240	289860	0	236330	0	0	236980	490480	309970	385680	416660	224080	0	0	0	212150	0	447590	304830	0	225520	0	218700	206230	0	341680	294520	297490	0	226130	211090	212130	0	0	270350	270250	272140	221920				15960	0	1468600	245390	0	1373800	30279
2251800	0	1292800	1566000	0	1998000	2719900	1080400	1071500	1155100	1870900	960000	2330200	1641600	2402400	2341400	0	1164700	0	1788200	4258000	0	1852900	933370	1379600	1702500	0	904280	2379400	1505600	1072900	1519700	0	1296600	813340	1047300	2393300	1486000	1184200	1294400				219600	240300	3918600	1044600	0	6060300	964970
0	503460	457500	0	0	333180	226710	524950	0	0	211140	0	573280	865590	0	0	0	2571500	863970	1669800	280420	0	0	0	0	147820	140100	187140	285180	423300	603030	688700	0	804370	0	507320	286080	498810	340440	0				65551	220120	2937500	212060	0	977290	66789
0	0	0	0	0	0	0	0	0	0	0	0	0	0	0	0	0	0	0	0	0	0	0	0	0	0	0	103010	0	0	0	0	0	0	0	0	0	0	0	0				0	0	109140	0	0	96643	0
0	0	0	0	0	0	0	0	0	0	0	0	0	0	0	0	0	0	0	0	0	0	0	0	0	0	0	0	0	0	0	0	0	0	0	0	0	8936500	0	0				0	0	0	0	0	0	0
0	0	0	0	0	55032	0	0	0	0	0	0	0	0	0	0	0	0	0	0	0	0	211770	0	0	0	0	0	0	0	0	0	0	0	0	0	0	0	0	0				0	0	1027400	0	0	335970	0
735290	1740600	7120000	7452600	0	2475300	2288000	740870	831360	1792400	1588900	923690	1381800	1299800	1512900	1638100	665250	2823700	1535000	2568400	1344700	0	3544800	1280700	2759900	2196700	2854700	3472900	2326400	2274900	2473400	2372400	1379400	2209400	2489200	1829700	1991500	2129700	7486900	2498900				116990	233450	21140000	7149600	0	5911400	967580
0	0	78857	0	0	0	0	0	0	0	0	0	0	0	0	0	0	0	0	0	0	0	0	0	0	0	0	0	0	147710	0	0	0	0	0	0	0	0	0	0				0	0	403130	132030	0	375010	0
0	0	0	0	0	0	0	0	0	0	0	0	0	0	109060	0	0	0	0	0	0	0	0	0	0	0	0	0	0	0	0	0	0	0	0	0	0	0	0	0				0	0	0	0	0	0	0
0	529310	1432100	1200700	0	280860	187060	0	228190	155530	480290	419900	436740	416180	0	0	0	659360	198470	490170	1015900	0	469180	0	198330	0	1581600	1815900	253280	308770	318470	408620	498940	681530	0	367550	174030	180060	566300	0				29770	93582	5276500	787750	0	854560	36730
0	1138600	2422200	1527200	1904600	2275800	5011600	7109300	13463000	401540	5446700	6730700	1844900	2800300	645550	2412400	22504000	6707900	3413300	4455600	896510	0	4338800	1027800	4835900	1614300	363680	398040	7111500	7147600	4128900	1489900	20012000	16588000	3710600	25207000	2489900	8351800	960400	1629900				59993	206270	9712400	1485700	65952	8869000	2519600
1879200	1575800	1427500	1359600	488330	766920	640850	541750	541310	896270	304770	0	1858900	1341100	1239100	2157100	0	428690	683150	889700	1893500	0	796190	441610	1193700	683200	1078800	824810	684450	703980	1482100	1799800	621520	632470	1234200	550530	696890	619070	1021800	1168800				300570	374010	3272100	1511800	36035	1945500	189070
0	0	325830	348970	0	284740	0	344700	0	776770	969380	791160	900970	644830	867890	1538000	0	568710	478230	651710	822500	0	1015300	0	851510	450900	290380	353250	775830	617650	405250	722510	632500	684930	1031900	853590	386480	345870	248230	823480				27347	10590	928890	184410	0	1153300	0
2730200	2223500	2956200	1820700	0	572640	0	0	0	321560	981150	634000	1414400	851370	915390	1792600	0	1426700	5006600	3652500	0	0	491180	0	1045500	686350	1043200	2200300	217740	232800	856910	1640700	624000	514360	480100	604980	548610	433310	5984800	2479600				384360	440730	9542400	1286000	0	1754400	0
0	0	804180	1141100	0	303320	458700	474920	761100	1560800	0	0	739390	542000	735760	568330	0	558020	588950	2096100	0	0	1125600	847790	321410	329260	832390	962090	1125800	1934600	515490	479580	832740	1046200	1672800	1533100	655820	387380	631060	1047500				0	41749	2338700	955670	0	393460	130130
0	0	1620700	2279800	0	1649900	1011800	1266200	1491900	1328000	0	782810	1827500	2074800	1057600	1317100	0	963180	906380	642770	1377000	0	1226500	909180	1939900	1472400	689710	1480700	1280400	1094400	1700400	2076600	1106800	1703400	1501800	1271900	2022400	1126900	524570	853110				95016	74307	4248800	2168300	0	4862100	239380
0	0	0	0	0	0	0	0	0	321300	0	0	0	0	0	0	0	0	0	0	0	0	0	0	0	0	0	0	0	0	0	0	0	0	0	0	0	0	0	0				0	0	739480	238750	63209	540090	51523
0	0	0	0	0	0	0	0	0	0	0	0	0	29002	0	0	0	0	0	0	0	0	0	0	0	0	0	0	0	0	0	0	0	0	0	0	0	0	0	0				0	0	58290	0	0	0	0
0	0	0	0	0	0	0	0	0	0	0	0	0	0	0	882220	0	0	0	0	1025100	0	0	0	0	0	0	0	1134800	1034300	0	0	0	0	0	0	0	0	0	0				787270	168880	1161200	448040	242100	795750	0
0	0	0	0	0	0	0	0	0	0	0	0	0	0	0	0	0	0	0	0	0	0	0	0	0	0	0	0	0	0	0	0	0	243670	0	0	0	0	0	0				0	0	0	34213	0	629930	0
0	0	0	0	0	0	0	0	0	0	0	0	0	0	0	0	0	0	0	0	0	0	0	0	0	0	0	0	0	8879.1	0	0	0	0	0	0	0	0	0	0				0	0	0	0	0	44901	0
0	0	0	0	0	0	0	0	0	0	0	0	0	0	0	0	0	0	0	0	0	0	0	0	0	0	0	0	0	0	0	0	0	0	0	0	23902	0	0	0				0	0	0	0	0	0	0
0	0	798730	391190	0	761700	0	0	0	522680	0	0	884580	0	776350	1343400	0	0	434390	749040	0	0	802900	0	416080	609320	0	315060	450340	572070	351460	1125200	744530	456220	389780	0	788080	0	0	0				143700	38194	3061900	640040	15210	2177300	71030
0	0	0	279250	0	0	0	0	0	0	0	0	0	0	0	0	0	0	0	0	0	0	0	0	1011400	0	0	0	0	0	0	0	0	0	0	0	0	0	0	0				0	0	0	443470	0	0	161150
0	0	1933600	846430	0	619970	0	0	0	933560	725170	826230	992690	780120	620750	401390	0	937450	0	568010	302560	0	1509600	1328800	1010400	645050	0	0	0	0	895810	1441600	0	0	527230	644170	503160	889600	0	0				53965	0	8402800	867510	0	2392100	175780
0	0	387850	705040	0	374450	0	0	728640	2286900	0	384140	163370	1185100	227020	687480	0	497650	1154300	2037300	331650	0	949050	0	2013800	1160100	646660	634000	0	0	694270	410900	3470000	2172800	1009400	1098000	530040	339040	692440	0				156210	57065	1873600	977660	30757	1882500	83153
0	0	0	0	0	0	0	0	0	0	0	0	0	0	0	0	0	0	0	0	0	0	0	0	0	0	0	0	0	0	0	0	0	0	0	0	521890	0	0	0				28436	49079	1921100	421530	27467	1502200	405390
0	0	0	0	0	0	0	0	0	0	0	0	0	0	0	289970	0	0	0	0	0	0	0	0	0	0	0	0	0	0	0	0	0	0	0	0	0	0	0	0				0	0	0	0	0	171820	0
0	0	0	0	0	0	0	0	0	0	0	0	0	0	0	0	0	0	0	0	0	0	0	0	0	0	0	104920	0	0	0	0	0	0	0	0	0	0	0	0				0	0	613640	139010	0	0	0
0	0	857830	1176400	0	792560	346860	1078000	879230	1071300	1118400	1379700	1306400	1332500	1306300	1839500	0	697400	0	684360	689730	0	652130	0	1294400	1275800	856420	875460	987260	1413600	1236500	1915600	894040	1286400	2106400	1110400	394050	669830	773390	0				0	117090	3867400	998990	22532	2473900	132850
0	0	0	0	0	159120	0	135550	142860	203120	241580	281430	129000	0	0	0	0	0	0	0	348010	0	405610	0	0	114890	229270	418790	0	96682	0	0	0	0	0	0	0	0	0	0				0	0	323260	0	0	739960	0
0	0	0	0	0	0	0	0	0	0	0	0	0	0	0	0	0	0	0	0	0	0	0	0	0	0	0	0	0	0	0	0	0	875680	0	0	0	0	0	0				0	0	0	0	44232	0	0
0	0	0	0	0	0	0	0	0	0	0	0	0	0	0	0	0	0	0	0	0	0	0	0	0	0	0	83749	0	0	0	0	0	0	0	0	0	0	0	0				0	0	0	0	0	0	0
0	0	308570	595140	0	178050	0	185700	250260	296370	349890	218060	324110	232120	431610	161920	0	406860	189070	284380	0	0	236840	0	236290	239680	155950	214470	194950	215260	220490	260950	286610	116230	0	207230	364120	252870	227300	0				0	25131	866100	993280	0	267200	24155
0	0	0	0	0	0	0	0	0	0	0	0	0	0	0	0	0	0	0	0	0	0	0	0	0	0	0	0	0	0	0	0	0	0	0	0	0	23055	0	0				0	0	0	0	0	135970	0
0	0	0	0	0	0	0	0	0	0	0	0	0	20693	0	0	0	0	0	0	0	0	0	0	0	0	0	0	0	0	0	0	0	0	0	0	0	0	0	0				0	0	0	0	0	0	0
0	0	892780	514390	0	340500	0	219590	0	421650	0	151740	552620	486840	0	0	0	1028700	331910	0	0	0	422320	0	333610	312200	1179500	1987000	461240	0	264410	208820	382810	0	0	208590	717060	709660	1265700	485960				0	0	3922200	640100	0	1453000	0
0	0	0	0	0	0	0	0	0	0	0	0	0	0	0	0	0	0	0	0	0	0	0	0	0	0	0	0	0	0	0	92453	0	0	0	0	0	0	0	0				0	0	38094	0	0	163680	0
0	0	0	160320	0	0	0	0	0	0	0	0	0	0	0	0	0	0	0	0	0	0	0	0	0	0	0	0	0	0	0	0	0	0	0	0	0	0	0	0				0	0	420120	159070	0	0	0
0	681260	758290	1193100	0	1013400	0	496240	406540	0	605190	1031400	603940	714880	732540	606900	0	862670	637740	989450	0	0	492250	0	690030	1193800	398560	268000	607580	1591800	1205400	586360	1013700	995910	0	0	725780	415000	1044600	0				0	256010	2095900	1045600	0	2872800	82785
0	0	0	1985500	0	1600400	0	0	0	0	0	0	0	909660	0	0	0	0	0	0	0	0	0	0	0	0	0	0	0	0	0	0	0	0	0	0	0	0	0	0				339280	936690	1592000	1845700	296610	2088700	105790
0	1673400	751330	417900	0	723720	846940	845050	0	1033200	0	0	1510600	859970	1025300	1142400	0	750590	550980	525090	1603100	0	1407400	0	800170	0	2175200	1817300	599170	1025600	413940	635670	957100	636440	0	967420	793180	631620	1508600	1225300				66797	161320	1037000	352080	0	2707500	232000
0	0	0	0	0	126990	0	0	0	167530	0	0	0	0	0	40238	0	0	0	78011	0	0	0	0	0	0	0	0	0	0	0	0	0	0	0	0	51068	0	0	0				0	0	304270	46067	0	456190	0
0	0	0	0	0	0	0	0	0	0	0	0	120570	0	0	0	0	0	0	0	0	0	0	0	0	0	0	0	0	0	0	0	0	0	0	0	0	0	0	0				0	0	0	0	0	0	0
0	0	0	0	0	0	0	0	0	0	0	0	0	0	0	0	0	0	0	0	0	0	0	0	0	0	0	236380	0	0	0	0	0	0	0	0	0	0	0	0				0	0	358630	85847	0	368480	0
0	0	0	0	0	0	0	0	0	0	0	0	0	0	0	97662	0	0	0	0	0	0	0	0	0	0	0	0	0	0	0	0	0	0	0	0	0	0	0	0				0	0	60474	35595	0	0	0
0	0	0	0	0	0	0	0	0	0	0	0	0	0	0	1086500	0	0	0	0	0	0	0	0	0	0	0	0	0	0	0	0	0	0	0	0	0	0	0	0				52509	0	4090400	1922200	0	2795900	214560
0	0	0	0	0	0	0	0	0	243990	0	0	127040	0	160710	187050	0	269860	0	0	0	0	0	0	142770	116440	125370	114440	0	0	0	93314	160570	0	0	136470	119680	0	114460	0				0	0	132750	0	0	182980	0
0	0	0	0	0	0	0	0	0	0	0	0	0	0	0	118930	0	0	0	0	0	0	0	0	0	0	0	0	0	0	0	0	0	0	0	0	0	0	0	0				0	0	0	0	0	0	0
0	0	123100	0	0	47655	0	0	0	0	0	200440	0	0	0	0	0	0	196610	58459	0	0	0	0	118510	1295100	0	0	191360	2449400	0	0	109150	411220	0	0	0	0	0	0				44474	80140	1007900	0	0	305320	0
0	0	0	386230	0	0	0	0	0	0	0	231070	376080	196130	0	0	0	0	0	0	0	0	121360	0	0	0	266430	225100	0	356480	0	0	0	0	0	0	0	0	0	0				0	17508	469590	399150	0	126570	0
0	0	240820	0	0	0	0	0	0	0	0	0	0	0	0	0	0	0	0	0	233960	0	0	0	0	0	0	0	0	0	0	0	0	0	0	0	0	0	0	0				0	0	1273000	511290	0	0	259700
0	0	0	0	0	0	0	0	0	0	0	0	0	0	0	0	0	334370	0	0	0	0	0	0	0	0	0	0	0	0	0	0	0	0	0	0	0	0	0	0				41962	0	1424100	121200	102050	307890	0
0	0	373350	0	0	0	0	0	0	0	0	0	0	0	0	0	0	0	0	0	0	0	0	0	0	0	0	0	0	0	0	0	0	0	0	0	0	0	0	0				0	264500	1692800	0	0	0	0
0	0	0	0	0	0	0	0	0	0	0	0	0	0	0	0	0	0	0	0	0	0	0	0	0	0	0	0	0	0	0	0	0	0	0	0	0	0	0	0				0	0	0	0	0	0	0
0	0	0	0	0	0	0	0	0	0	0	0	0	0	0	149990	0	0	0	0	0	0	0	0	0	0	0	0	0	0	0	0	0	0	0	0	0	0	0	0				0	0	571100	0	0	0	0
0	0	0	0	0	0	0	0	0	0	0	0	0	0	0	0	0	0	0	0	0	0	0	0	0	0	0	0	0	0	0	0	0	0	0	0	40226	0	0	0				0	0	233600	0	0	0	0
0	0	0	0	0	54130	0	0	0	0	0	0	0	106810	0	0	0	0	0	213170	0	0	0	0	0	0	0	0	0	151630	0	0	0	0	0	145240	0	0	0	0				0	0	100290	92732	0	438540	0
0	0	0	0	0	0	0	0	0	0	0	0	0	0	0	0	0	0	0	0	0	0	0	0	0	0	0	0	0	0	0	0	0	0	0	0	0	0	65405	0				0	0	239330	0	0	176670	0
0	0	0	0	0	0	0	0	0	0	0	0	0	0	0	0	0	0	0	0	0	0	0	0	0	0	0	0	0	0	0	0	0	0	0	0	0	0	288900	0				0	0	955560	0	0	94459	0
0	0	0	0	0	0	0	0	0	0	0	0	0	0	0	0	0	0	0	0	0	0	0	0	0	0	0	0	0	0	0	0	0	0	0	0	0	94598	0	0				0	0	0	0	0	245890	0
0	0	0	0	1223300	0	0	0	0	0	0	0	445810	0	0	0	0	0	0	0	0	0	0	0	0	0	869410	2739300	0	0	0	568450	0	0	0	0	0	0	0	0				0	0	601130	211760	1062200	0	0
0	0	0	0	0	0	0	0	0	0	0	0	58043	0	0	0	0	0	0	0	0	0	0	0	0	0	0	0	0	0	0	0	0	0	0	0	0	0	0	0				0	0	32446	0	0	0	0
0	0	0	0	0	0	0	0	0	0	0	0	0	0	0	0	0	0	0	0	0	0	0	0	0	0	0	0	0	0	0	359530	0	0	0	0	0	0	0	0				0	0	0	0	0	625230	0
0	0	0	0	0	0	0	0	0	0	0	0	226280	0	0	0	0	0	0	0	0	0	0	0	0	0	0	0	0	0	0	0	0	0	0	0	0	0	0	0				0	0	0	0	0	78487	0
0	0	0	0	0	156160	0	0	0	0	0	0	0	0	0	0	0	0	0	0	0	0	0	0	0	0	291960	216760	0	281700	0	0	0	0	0	0	0	0	0	0				0	0	354230	166770	0	508680	0
0	0	0	0	0	0	0	0	0	0	0	0	0	0	0	0	0	0	0	0	0	0	0	0	0	0	0	0	0	57472	0	0	0	0	0	0	0	0	0	0				0	0	459850	42367	0	195730	0
0	0	0	0	0	42715	0	0	0	0	0	0	0	0	0	0	0	0	0	0	0	0	0	0	0	0	0	0	0	0	0	0	0	0	0	0	0	0	0	0				0	0	0	0	0	171270	0
0	0	0	0	0	350630	0	431570	0	403710	0	572160	288040	256060	0	385180	0	0	0	601950	0	0	287880	0	0	0	0	0	297980	390470	0	284010	0	294330	0	0	364530	0	0	0				0	17482	474330	48313	0	1843500	34348
0	0	0	0	0	0	0	0	0	0	0	0	0	0	0	300520	0	0	0	0	0	0	0	0	0	0	0	0	0	0	0	0	0	0	0	0	0	0	0	0				0	0	71334	502580	14713	0	69439
0	0	0	0	0	84087	184900	0	0	0	0	0	151530	0	427360	321280	0	0	187650	0	0	0	0	0	0	0	0	0	225860	245100	0	0	262570	161980	0	0	291880	0	1283800	0				0	0	60226	0	0	298740	67360
0	0	0	0	0	0	0	0	0	0	0	0	0	0	0	0	0	0	0	0	0	0	0	0	0	0	0	0	0	0	0	0	0	0	0	0	0	0	0	0				0	0	0	0	0	0	0
0	1927500	0	0	0	0	0	0	0	0	0	0	0	0	0	0	0	0	0	0	0	0	0	0	0	0	0	0	0	0	0	0	0	0	0	0	0	0	0	0				147730	291080	51579	473190	0	839470	103780
0	0	0	0	0	0	0	0	0	0	0	0	0	0	0	0	0	0	0	0	0	0	0	0	0	0	0	0	0	186250	0	0	0	0	0	0	0	0	0	0				0	0	0	0	0	0	0
0	0	1759000	835430	0	633670	0	0	334240	170310	0	149720	873520	715440	0	0	0	0	362780	0	620960	0	523360	0	167640	0	315480	443200	575100	948100	497080	740310	0	0	0	0	199310	0	1790200	679470				60754	27280	4456500	741600	0	2014600	70306
0	0	0	0	0	0	0	0	0	0	0	0	0	0	0	0	0	0	0	0	0	0	0	0	0	107780	0	0	0	0	0	0	0	0	0	0	0	0	0	0				0	0	0	80077	0	0	0
0	0	35593	0	0	0	0	0	0	0	0	0	0	0	0	0	0	0	0	0	0	0	0	0	0	0	0	0	0	0	0	0	0	0	0	0	0	0	0	0				0	0	161390	0	0	0	0
0	0	0	0	0	0	0	0	0	0	0	0	0	0	0	0	0	0	0	0	0	0	0	0	0	10178	0	0	0	0	0	0	0	0	0	0	0	0	0	0				0	0	0	0	0	0	0
0	0	0	0	0	0	0	0	0	0	0	0	0	0	0	0	0	0	0	0	0	0	0	0	0	0	0	0	0	0	0	0	0	0	0	0	0	0	143940	0				0	0	291770	31919	0	127260	27260
0	0	0	0	0	0	0	0	0	0	0	0	172300	330900	0	312940	0	0	0	0	0	0	0	0	0	0	0	0	0	0	0	0	0	427170	0	0	0	0	0	0				0	0	0	0	0	0	0
0	0	0	0	0	0	0	0	0	0	0	0	0	0	0	0	0	0	0	0	0	0	31547	0	0	0	0	0	0	0	0	0	0	0	0	0	0	0	0	0				0	0	161660	0	0	0	0
0	0	0	0	0	0	0	0	0	0	0	0	0	0	0	0	0	0	0	0	0	0	0	0	0	0	0	67570	0	0	0	0	0	0	0	0	0	0	0	0				0	0	0	0	0	89869	0
0	0	221130	294390	0	204270	0	0	213140	335830	95576	227410	215400	0	0	191080	0	281030	0	246290	0	0	248280	0	0	244470	265530	169110	478830	399620	0	215910	370710	243740	484690	314610	214480	483220	482370	494460				0	0	1261200	268050	0	720680	0
0	0	1155500	528290	0	702120	982110	0	0	1825000	0	0	515810	505520	1514900	925350	779870	0	701070	1170800	0	0	0	831140	817740	672200	0	475330	280910	787290	786260	859420	712440	0	1036100	922190	0	0	430600	0				0	39585	1820100	354000	174320	2372400	1012400
0	0	0	0	0	0	0	0	0	0	0	0	1834100	3012100	0	0	0	0	0	0	0	0	0	0	0	0	0	0	0	0	0	0	0	0	0	0	0	0	0	0				12521	14549	352150	362410	203860	1930400	0
0	0	0	0	0	0	0	0	0	0	0	0	0	0	0	0	0	0	0	0	0	0	0	0	0	0	22884	0	0	0	0	0	0	0	0	0	0	0	0	0				0	0	0	0	0	0	0
0	0	329490	0	0	167720	0	0	0	0	0	0	839740	567870	0	0	0	0	0	0	0	0	723170	0	0	230440	0	0	0	251240	0	0	0	0	0	0	0	0	0	0				0	0	2180200	51415	0	619680	0
0	0	635160	882090	0	347200	0	0	0	223380	360450	362730	668210	422860	505340	745130	0	133770	0	0	345800	0	583680	0	653100	392090	780420	632420	482140	345010	340530	317130	256330	561800	221860	225430	351750	226170	175950	0				0	86924	2068200	920170	0	1479300	0
0	0	0	0	0	0	0	0	0	0	0	0	0	0	0	0	0	0	0	0	0	0	1041500	0	0	0	0	0	0	0	0	0	0	0	0	0	0	0	0	0				0	175390	1545700	303610	0	1122600	0
0	0	0	0	0	0	0	0	0	0	0	0	0	0	0	0	0	0	0	0	0	0	0	0	0	0	0	296730	0	0	0	0	0	0	0	0	0	0	0	0				0	37600	596340	72722	0	0	0
0	0	1168700	1151800	0	0	0	0	0	0	0	420530	215340	465260	0	0	0	0	0	1216200	619240	0	750740	0	0	1194500	935730	1024900	0	520670	0	438740	704980	531320	0	794170	0	0	0	0				0	0	788010	3719900	0	4069200	0
0	0	0	0	0	0	0	0	0	0	0	0	0	0	0	193990	0	0	0	0	0	0	0	0	0	0	0	0	0	0	0	0	0	0	0	0	0	0	0	0				0	0	417040	153370	0	0	0
0	0	761510	1133800	0	586950	0	0	0	607740	971820	0	530190	488140	0	386280	0	441640	608980	479630	1032100	0	595800	0	313810	0	746800	975950	0	540030	576960	500670	593330	795800	0	781330	0	379010	789450	0				0	119340	2389100	1078500	679370	1574300	384740
0	0	0	0	0	0	0	0	0	0	175770	0	0	0	0	0	0	0	0	0	0	0	0	0	0	0	0	0	0	0	0	0	0	0	0	0	0	0	0	0				0	0	0	0	0	0	0
0	0	368130	0	0	0	0	0	0	0	0	0	0	0	0	0	0	0	0	0	0	0	0	0	0	0	0	0	0	0	0	0	0	0	0	0	0	0	0	0				0	0	1669200	0	0	851870	230000
0	0	0	0	0	0	0	0	0	516300	0	0	0	0	0	0	0	0	0	0	0	0	0	0	0	0	0	0	0	278330	0	0	288570	175010	0	0	399830	237340	311730	0				0	0	219070	0	0	227820	0
0	0	0	0	0	0	0	0	0	0	0	0	0	0	0	0	0	0	0	0	0	0	0	0	0	0	0	0	0	0	0	0	0	0	0	0	0	0	53907	0				0	0	347070	30578	0	0	0
0	0	0	0	0	0	0	0	0	0	0	0	0	0	0	0	0	0	0	0	0	0	0	0	0	0	0	0	0	0	0	0	295840	642050	0	0	0	0	305790	0				0	0	0	0	0	0	0
0	0	0	0	0	0	0	0	0	0	0	0	0	0	0	0	0	0	0	0	0	0	0	0	0	0	0	0	0	0	0	0	0	0	0	0	0	0	0	0				0	0	0	0	0	0	0
0	0	0	0	0	0	0	0	0	0	0	0	0	0	0	0	0	0	0	0	0	0	0	0	0	0	0	0	0	190850	0	0	0	0	0	0	0	0	0	0				34722	0	0	0	27637	0	0
0	0	736540	692690	0	745140	0	248020	234660	418980	446840	410260	358010	313760	363810	424990	0	0	0	0	608940	0	882880	657780	279220	165650	215970	474710	626890	662990	154500	381110	432690	423540	363500	438100	309720	0	0	0				25200	0	2652700	554190	0	2768300	70668
0	0	0	0	0	0	0	0	0	0	0	0	0	0	0	0	0	0	0	0	0	0	0	0	0	0	0	0	0	0	0	0	0	78513	0	0	0	0	0	0				67157	0	356340	129870	0	257780	0
0	0	0	0	0	0	0	0	0	0	0	0	0	0	0	0	0	0	0	0	0	0	0	0	0	0	0	0	0	0	0	0	0	0	0	0	0	0	979650	0				0	0	0	0	0	0	0
0	0	0	0	0	0	0	0	0	0	0	0	81882	0	0	0	0	0	0	0	0	0	0	0	0	0	0	0	0	0	0	0	0	0	0	0	0	0	0	0				0	0	0	0	0	0	0
0	0	0	0	0	0	0	0	0	0	0	0	236700	0	0	0	0	0	0	0	0	0	0	0	0	0	339180	258130	0	0	0	0	0	0	0	0	0	0	0	0				0	0	502880	0	0	0	0
0	0	139600	143250	0	84936	0	0	0	137820	191620	190600	1164500	1397700	215730	0	0	0	0	0	0	0	182860	0	204730	172800	208040	170360	175050	197190	0	115430	138250	149760	0	164620	163290	0	0	0				0	0	581700	100890	0	694470	0
0	0	0	0	0	0	0	0	0	0	0	0	154640	0	0	0	0	0	0	0	0	0	0	0	0	0	0	0	0	0	0	0	0	0	0	0	0	0	0	0				0	0	509790	0	0	0	0
0	0	125290	0	0	132310	130540	0	0	144150	0	0	0	265370	0	0	0	0	229250	373230	0	0	0	0	0	0	0	146460	0	155310	0	156530	0	0	0	160510	175940	0	0	0				37525	41627	510580	0	0	422410	63277
0	0	0	0	0	0	0	0	0	0	0	0	0	0	0	0	0	0	0	0	0	0	0	0	0	0	0	137050	0	0	0	208940	0	0	0	0	0	0	1083100	0				0	0	353310	88074	0	124790	0
0	0	0	0	0	0	0	0	0	0	0	0	0	0	0	0	0	0	0	0	0	0	0	0	222580	0	0	87733	0	0	0	103360	0	0	0	0	0	0	0	0				0	0	0	0	0	0	0
235270	0	452050	833150	0	924820	163340	169680	68244	678180	102220	80530	0	0	144260	679990	0	73662	266330	353220	0	0	441400	742400	94185	198900	0	0	234770	212480	255060	733890	287670	818410	0	0	181940	261860	118610	0				48550	20715	1638100	634260	0	2747200	70820
0	0	0	0	0	0	0	0	0	0	0	0	575360	0	0	0	0	0	0	0	0	0	0	0	0	0	0	0	0	0	0	0	0	0	0	0	0	0	0	0				0	0	0	174380	0	365380	142360
310180	740850	519010	538340	0	485370	0	260050	1007100	1007000	0	390700	418790	204680	0	314160	0	324870	0	3248600	396650	0	0	0	199060	243550	492580	1192700	0	189550	307390	0	0	383100	0	515430	311040	651670	352000	0				69508	164160	2052700	682650	0	1483600	0
0	0	0	0	0	245030	0	0	296790	237720	0	275220	0	198630	0	174860	0	193710	0	0	0	0	0	0	0	381700	336610	319710	0	0	304120	412210	242870	359850	0	0	0	179620	137540	0				0	0	469610	224690	0	971640	43673
0	0	0	0	0	0	0	0	0	0	0	0	0	0	0	0	0	0	0	0	0	0	0	0	85447	0	0	0	0	0	0	0	0	0	0	0	0	0	0	0				19233	76867	409960	128180	0	413960	38497
0	0	0	0	0	188090	0	0	0	0	0	0	0	0	0	0	0	0	0	0	0	0	0	0	0	0	0	0	0	0	0	0	0	0	0	0	0	0	0	0				0	0	330690	170740	0	483170	0
0	0	418580	0	0	0	0	0	0	0	0	0	0	419470	0	0	0	0	0	0	0	0	0	0	0	0	0	147480	0	0	0	0	0	0	0	0	0	0	191520	0				0	0	1747800	131950	0	896530	0
0	0	0	0	0	0	0	0	0	0	0	0	491680	620740	0	0	0	0	0	0	0	0	0	0	0	0	157270	0	0	0	0	164710	0	0	0	0	0	0	0	0				0	0	198010	158360	0	234140	0
0	0	0	0	0	0	0	0	0	52719	0	0	0	0	0	0	0	0	0	0	0	0	0	0	55856	0	100200	0	0	0	0	0	0	0	0	0	0	0	0	0				0	0	0	0	0	0	0
0	0	0	0	0	0	0	0	0	0	0	0	0	0	0	0	0	0	0	0	0	0	0	0	0	0	0	0	0	0	0	0	0	206140	0	0	0	0	0	0				0	0	0	0	0	180090	0
0	0	0	0	0	119130	0	0	0	0	0	0	0	113400	0	0	0	0	0	0	0	0	0	0	0	0	0	0	0	0	0	0	0	0	0	0	0	0	0	0				0	0	494300	161700	0	440180	26824
0	0	3860100	2469300	0	3167300	1365800	1718800	0	2553900	0	1319100	6922500	6446000	4879900	2586700	0	4487200	2871300	4036700	0	0	2402900	0	0	1002000	0	1079500	0	2371200	2175000	1066500	0	0	0	1120500	2926400	935500	0	0				312230	856840	13339000	2767600	817990	9791000	617630
0	0	0	0	0	0	0	0	0	0	0	0	0	0	0	0	0	0	0	0	0	0	0	0	0	0	0	0	0	0	0	0	0	0	0	0	0	0	154230	0				0	52544	108840	0	346490	0	0
0	0	0	0	0	0	0	0	0	0	0	0	0	0	0	0	0	0	0	164740	0	0	0	0	0	0	0	0	0	0	0	0	0	0	0	0	0	0	0	0				0	0	669970	69744	0	0	0
0	0	0	300020	0	0	0	0	0	0	0	0	0	0	0	0	0	0	0	0	0	0	0	0	0	0	0	0	0	0	0	0	0	0	0	0	0	0	0	0				38637	93095	493820	288610	0	566540	59381
0	0	0	0	0	0	0	0	0	243610	0	91282	131660	215510	0	165000	0	0	0	0	0	0	0	0	0	103850	190500	179910	0	147370	0	0	0	142490	0	0	105940	0	0	0				0	0	0	0	0	176100	0
0	0	0	0	0	0	0	0	0	0	0	0	0	0	367710	0	0	0	0	0	0	0	0	0	0	0	0	0	0	0	0	0	0	0	0	0	0	0	0	0				0	0	0	0	0	404430	0
0	0	0	0	0	0	0	0	0	0	0	0	0	0	0	0	0	0	0	434890	0	0	0	0	0	0	0	0	0	0	0	0	0	0	0	0	0	0	0	0				0	0	241540	0	0	197700	0
481060	0	621530	953270	0	0	134690	0	412390	215700	0	0	0	143500	1184400	292110	0	0	0	0	202550	0	556760	0	1035300	461230	416050	265600	437610	471070	555880	422710	292360	284000	714400	705810	0	0	0	0				81690	11966	2954300	884070	0	262400	29759
0	0	206960	171790	0	0	0	0	206010	0	0	0	0	0	0	0	0	0	0	125110	0	0	119520	0	423120	183590	156410	128550	0	104480	0	443800	0	0	246720	156860	154050	150410	0	0				0	0	1069200	180820	0	121840	0
0	0	0	0	0	0	0	0	0	0	0	0	0	126540	0	0	0	0	0	0	0	0	0	0	0	0	0	0	0	0	0	0	0	0	0	0	0	0	0	0				0	0	0	0	0	0	0
0	0	0	0	0	0	0	0	0	0	0	0	0	0	0	182820	0	0	0	0	0	0	0	0	0	0	0	0	0	0	0	0	0	0	0	0	0	0	0	0				0	0	636800	74565	0	417140	0
0	0	0	0	0	0	0	0	0	0	0	0	0	0	0	0	0	0	0	0	0	0	0	0	0	0	0	0	0	0	0	0	0	0	0	0	0	0	0	7878000				1115500	2730700	705430	111880	0	493460	0
0	0	0	0	0	0	0	0	0	0	0	0	0	0	0	0	0	0	0	0	0	0	0	0	0	0	0	0	0	0	0	0	0	0	0	0	0	68997	0	0				0	0	0	0	0	0	0
0	0	0	0	0	0	0	0	0	0	0	0	0	0	0	0	0	0	0	0	0	0	0	0	0	0	0	0	0	0	0	0	0	450370	0	0	0	0	0	0				0	0	0	0	0	0	0
0	0	0	0	0	0	0	0	0	0	9679900	0	0	0	0	0	0	0	0	0	0	0	0	0	0	0	0	0	0	0	0	0	0	0	0	0	0	0	0	0				0	0	0	0	0	0	0
0	292160	228820	0	0	257690	0	0	126840	64771	0	0	0	0	0	0	0	0	297210	0	0	0	382970	0	139760	110360	282260	313060	0	309060	146450	306710	0	153550	0	145350	159960	95770	207440	0				0	90419	940370	127170	0	875510	0
0	0	0	0	0	0	0	0	408110	887510	0	0	0	0	0	0	0	0	0	0	0	0	1144000	0	0	0	0	0	0	0	0	0	0	0	0	0	0	0	0	0				0	0	0	0	0	0	0
448660	0	726270	333990	0	725370	518330	384060	423620	938380	1027500	548950	691410	635750	272650	576830	0	281060	404320	411240	841560	0	661080	0	469610	377010	732430	1016200	652340	687090	612620	812710	316590	292500	356700	637840	383360	237520	420960	579080				37972	68766	2423600	281870	0	3035900	138200
0	0	0	0	0	0	0	0	0	0	0	0	0	0	0	0	0	0	0	0	0	0	0	0	0	0	0	0	0	129200	0	0	0	0	0	0	0	0	0	0				0	0	0	0	0	0	0
0	0	528160	743330	0	778050	396650	0	0	662350	0	0	641560	0	766280	365790	0	204970	0	0	0	0	354860	0	902850	515080	707140	756570	0	588540	426020	649220	0	348530	0	0	543880	0	0	0				0	0	595120	979360	245530	1500200	305760
0	0	0	0	0	0	0	0	0	0	0	0	0	0	0	0	0	0	0	0	0	0	0	0	152000	0	0	0	0	0	0	0	0	0	0	0	0	0	0	0				27328	0	321620	76273	36057	0	0
0	0	204810	0	0	278360	0	0	139170	180400	0	0	0	0	538930	319590	0	274200	0	327320	0	0	247670	0	0	169980	260060	211360	0	0	339290	351010	214740	193060	418890	300820	207910	358880	0	0				0	0	1466500	150020	0	1614200	0
0	0	143610	0	0	136470	0	0	0	0	0	0	161140	0	0	0	0	0	0	0	0	0	123040	0	117300	0	0	0	0	121250	0	92849	0	118120	0	85643	0	0	0	0				0	27677	623780	0	0	557640	19520
0	0	0	0	0	0	0	0	0	0	0	0	65297	0	0	0	0	0	0	0	0	0	0	0	0	0	0	146270	0	0	0	0	0	0	0	0	0	0	0	0				0	11427	361530	167960	0	157860	0
0	0	0	0	0	0	0	0	0	0	0	0	0	0	0	0	0	0	0	0	0	0	0	0	0	0	0	0	0	0	0	0	0	0	0	0	0	0	69572	0				0	0	0	0	0	0	0
0	0	0	101170	0	99114	0	0	0	0	112690	0	233530	490690	0	275160	0	0	0	0	0	0	0	0	0	115880	118910	160690	0	259360	0	0	0	0	0	0	0	0	0	0				0	0	136830	110140	16672	269990	0
0	0	785140	1096400	0	650730	0	758430	0	613300	1648500	853600	900900	1018000	549850	1251400	0	497700	0	596610	1583000	0	940270	0	0	0	0	1290700	2083300	2769900	813120	812230	0	337680	0	942140	1061400	1492700	714530	789090				16814	0	2869000	553320	0	2490300	0
0	0	227750	0	0	197270	0	0	146680	0	0	0	171400	164020	250350	317960	0	193130	0	260250	0	0	0	0	211920	176070	0	139570	0	192980	0	197910	184810	213260	0	228200	0	0	0	0				0	0	821480	125530	0	503660	0
403130	0	688260	312130	0	567540	234700	0	0	0	494790	266030	597470	631850	624240	382900	0	239250	0	289410	0	0	294920	0	250490	190780	0	289660	0	300330	0	301890	0	0	0	0	488550	351440	0	0				55094	0	2363500	229300	0	2283200	52750
0	0	0	0	0	0	0	0	0	0	1165900	877110	0	0	695230	787470	0	0	0	0	0	0	0	0	0	0	462530	507850	0	0	426560	365580	0	0	0	0	354020	364750	371380	0				101200	140800	1038400	42518	0	331770	242170
0	0	0	0	0	0	0	0	0	0	0	0	0	0	0	0	0	0	0	0	0	0	0	0	601820	0	0	0	0	0	0	0	0	0	0	0	0	0	0	0				56617	37482	1258000	52537	0	193420	24435
0	0	435140	400470	0	461570	0	0	0	356020	0	0	864030	621160	843400	1059900	0	0	0	0	0	0	362380	0	412240	523760	264000	233600	663920	483930	0	340430	0	224330	0	0	0	0	289000	0				18655	0	1376100	484240	0	2045200	47375
0	0	0	0	0	0	0	0	0	0	0	0	205300	0	0	0	0	0	0	0	0	0	0	0	0	0	0	109000	0	0	0	0	0	0	0	0	0	0	0	0				0	0	0	0	0	0	0
0	0	0	665300	0	325170	0	0	0	0	0	0	0	0	0	0	0	0	0	0	0	0	641600	0	0	342850	0	431910	0	0	0	0	0	399220	0	0	0	0	0	0				0	0	140990	647830	0	1109200	0
0	0	236440	0	0	0	0	270680	149960	0	0	0	302570	381070	214850	344360	0	0	0	175260	0	0	199190	0	365570	0	0	184100	0	0	297830	583190	327130	194080	229600	332280	0	112090	0	0				34239	16141	1172400	122700	0	666500	77868
0	0	5821100	3474500	0	2739200	1013700	552240	1561400	1345200	1216800	1220400	792230	141480	999750	958740	394330	4643400	5521800	2421900	0	0	1087500	0	1498800	1179700	981140	1141000	926050	1479800	315810	349320	855310	795740	169980	260710	1638800	1065300	16413000	586080				16368	75226	11978000	3860300	11410	6357600	260710
0	0	0	0	0	0	0	0	0	0	0	0	0	0	0	0	0	0	242920	817990	0	0	0	0	0	0	0	0	0	0	0	0	0	0	0	213690	0	0	0	0				0	0	154370	0	0	174370	36541
2683000	3426000	758430	1159100	3762100	994250	1296700	3347100	0	824530	0	581300	0	0	0	0	0	387460	2110200	1075900	0	0	278570	2334700	623210	539040	617800	0	863200	664550	0	0	0	1622000	0	792600	592150	960430	423090	484510				301830	448070	1651100	1145200	196610	3166200	823500
0	0	0	0	0	0	0	0	0	0	0	0	0	0	0	0	0	0	0	0	0	0	0	0	62375	0	0	0	0	0	0	0	0	0	0	0	0	0	0	0				0	0	594240	61848	0	403650	0
0	0	0	0	0	0	0	0	0	0	211710	0	0	0	0	0	0	0	0	0	0	0	0	0	0	0	0	0	0	0	0	0	0	0	0	0	0	0	0	0				0	0	0	0	0	0	0
0	0	0	0	0	0	0	0	0	0	0	0	0	0	380700	0	0	0	0	0	0	0	0	0	0	0	0	0	0	0	0	0	0	0	0	0	0	0	0	0				0	0	100370	26453	0	84627	14659
0	0	380540	531240	0	464330	346880	0	0	232180	228240	295590	0	208900	542850	1010100	0	309460	0	0	224760	0	0	0	603420	581590	269310	265360	344590	564380	0	0	313390	314900	0	0	147510	0	338470	0				40933	0	1565900	552610	0	1815400	132830
0	0	0	0	0	0	0	0	0	0	0	0	0	0	0	0	0	0	0	0	0	0	646210	0	0	0	0	0	0	0	0	0	0	0	0	0	0	0	0	0				0	0	206130	286140	0	1121400	57964
661820	590580	1848900	1103200	0	671570	0	0	369790	1457500	0	395560	1495500	1405000	759050	733490	0	0	392270	385410	1508200	0	778810	0	515610	401350	650140	576510	1008100	1215000	357700	417960	639520	433320	0	322650	422550	323570	471550	549960				129340	47332	4154200	955500	13229	3479400	47054
0	0	0	0	0	0	0	0	0	0	0	0	0	0	0	0	0	0	0	0	0	0	0	0	0	0	0	0	0	0	0	0	0	6640.6	0	0	0	0	0	0				0	0	0	0	0	60890	0
0	0	0	0	0	0	0	0	0	448790	0	111250	423520	581210	0	0	0	0	0	0	0	0	0	0	0	0	353360	932520	0	93973	0	163280	0	0	0	0	0	0	108290	0				0	0	0	0	0	90163	0
0	0	0	0	0	0	0	0	0	0	0	0	0	0	0	0	0	0	0	0	0	0	0	0	0	0	0	0	0	0	0	0	0	0	0	0	0	0	0	0				0	0	0	0	0	0	0
0	0	613630	1102000	0	762340	2087700	7312800	1108400	1428100	2609500	0	1908800	2574800	435610	1292300	0	0	774390	5437600	0	0	1377300	746360	685170	1181700	804920	1844600	796270	3352200	0	1360700	1742500	1716800	0	1181100	1479800	942320	15852000	0				262210	335870	1200800	1073000	0	3027400	1396000
0	0	0	0	0	0	0	0	0	0	0	0	0	0	0	0	0	0	0	0	0	0	0	0	0	0	0	0	0	0	0	0	0	0	0	47224	0	0	0	0				0	0	0	21433	0	0	0
0	1707700	2165000	908970	0	1163400	1902400	1441500	1763000	1720900	1608000	1380900	1179100	1351900	2461300	4107800	0	2553400	1964300	2392200	0	0	1065300	0	1163200	1403700	1242800	1444500	738780	725540	1257400	1169300	2069300	1491800	1766400	1899700	1889900	2204300	2358600	1298800				23998	219180	5891200	493580	351060	4614700	655570
0	0	0	0	0	0	0	0	0	0	0	0	0	0	0	0	0	0	0	0	0	0	0	0	351730	0	0	0	0	0	0	0	0	0	0	0	0	0	0	0				56141	0	441520	0	0	784630	38315
0	0	0	0	0	0	0	0	0	71448	0	0	0	0	0	0	0	0	0	0	0	0	0	0	0	0	0	0	0	0	0	0	0	0	0	0	0	0	0	0				0	0	0	0	0	0	0
0	0	0	0	0	0	0	0	0	19655	0	0	0	0	0	0	0	0	0	0	0	0	0	0	0	0	0	0	0	0	0	0	0	0	0	0	0	0	0	0				0	0	0	0	0	0	0
0	0	0	0	0	143800	0	0	0	0	0	0	0	0	0	1170700	0	0	0	0	0	0	0	0	0	0	0	0	0	0	0	123710	0	830410	0	0	0	0	0	0				0	0	0	0	0	709460	0
0	0	0	0	0	0	0	0	0	0	0	0	0	0	0	0	0	0	0	0	0	0	0	0	0	0	0	0	0	0	0	0	0	105660	0	0	0	0	0	0				0	0	0	0	0	182740	0
0	0	0	0	0	0	0	0	0	0	0	0	0	0	0	0	0	0	0	0	0	0	0	115370	0	0	0	0	0	0	0	0	0	0	0	0	0	0	0	0				0	0	0	118870	0	0	0
0	0	0	0	0	0	0	0	0	0	0	0	0	0	0	0	0	0	0	0	0	0	0	0	0	0	0	0	0	0	0	0	0	0	0	0	0	0	53434	0				0	0	287460	0	0	154010	0
0	0	0	0	0	0	0	0	0	0	0	0	0	0	160470	0	0	0	0	0	0	0	0	0	0	0	0	0	0	0	0	0	0	0	0	0	0	0	0	0				0	0	200390	0	0	224680	0
0	0	1169800	861290	0	429420	470770	0	0	481250	537310	375700	412590	432570	541370	563830	0	1540300	0	1347600	346980	0	0	0	586970	362670	513440	568100	693240	531310	639760	652090	488730	252610	899920	912700	856600	1825100	0	0				53362	69356	8059300	874630	23386	896790	160070
0	0	0	0	0	0	0	0	0	0	0	0	0	0	234700	421660	0	0	0	0	0	0	0	0	0	0	0	0	0	0	0	0	0	0	0	0	0	0	0	0				73410	17264	0	0	0	83365	0
0	0	756960	0	0	0	0	0	0	0	0	0	887450	1147400	0	0	0	0	0	0	3366000	0	1707100	0	0	0	1584500	1548500	0	0	0	0	0	2658100	0	0	0	0	0	0				0	21787	4766200	4851900	0	139490	0
0	0	0	0	0	0	0	0	0	0	0	0	0	0	0	0	0	0	0	0	0	0	0	0	0	0	0	0	0	0	0	189360	0	0	0	0	0	0	0	0				0	0	0	0	0	35531	20170
0	0	0	0	0	0	0	0	0	0	0	0	0	0	0	0	0	4678400	0	0	0	0	3880900	0	5404400	0	0	0	6561100	0	0	0	0	0	0	0	0	0	0	0				1458000	1582800	17592000	3207300	995440	978490	538680
0	0	179740	0	0	0	0	0	0	0	0	130370	0	0	0	0	0	325980	185270	161590	266100	0	185330	0	0	0	163680	137920	0	170710	0	102770	0	0	0	0	125650	140150	177220	0				0	0	876080	143370	0	0	11885
0	0	0	0	0	0	0	0	0	714310	0	0	566040	0	517390	1357700	0	0	0	0	0	0	860890	0	682540	913380	0	701360	0	0	0	0	1161400	0	0	0	0	0	0	0				0	0	455800	232530	25139	0	323600
0	742890	1273500	1219500	0	1070700	0	478470	831640	505210	0	698220	822040	701830	731550	778080	0	556040	0	496390	468190	0	555670	0	443680	0	404250	433400	920940	995230	675140	803100	699460	489060	0	581050	603900	609930	413570	0				0	109090	1226800	1092300	0	2072900	457060
0	0	0	0	0	304590	351410	242870	0	278960	277070	395130	282490	206800	0	880510	0	101480	89925	100110	111680	0	292750	225550	329280	634420	195660	224040	166890	0	165430	310130	201420	593450	293290	269340	134830	107470	0	0				0	0	272030	85382	0	851070	136060
0	0	0	0	0	144680	0	0	0	0	0	0	0	0	0	0	0	0	0	0	0	0	0	0	0	0	199580	170240	0	0	0	0	0	0	0	0	0	0	107280	0				0	0	57407	0	0	707360	0
0	0	125480	0	0	0	0	0	0	0	0	180020	0	0	0	90873	0	496480	0	0	0	0	152980	0	0	0	0	0	0	0	0	0	0	0	0	0	0	146460	0	0				0	0	626070	0	0	247310	0
0	0	0	0	0	0	0	0	0	351030	0	0	0	0	0	0	0	0	0	0	0	0	0	0	0	0	0	0	0	0	0	0	0	0	0	0	0	0	0	0				0	0	0	0	0	214040	0
0	0	0	0	0	0	0	0	95332	0	0	0	0	0	0	0	0	0	0	0	0	0	0	0	0	0	0	0	0	0	0	0	0	0	0	0	109140	0	0	0				0	0	314200	0	0	0	0
0	0	133840	0	0	158440	0	0	0	90856	0	0	360910	144280	0	184960	0	0	0	0	472340	1114900	274500	0	76130	0	0	133690	0	131340	129220	393190	0	0	0	0	196780	0	0	0				0	0	718390	49174	0	458520	0
0	0	0	0	0	0	0	0	0	0	0	0	0	0	0	136250	0	0	0	0	0	0	0	0	0	0	0	0	0	0	0	0	0	0	0	0	0	0	0	0				0	0	0	54959	0	0	0
0	0	70235	0	0	175460	0	0	0	63258	0	0	187570	0	83771	0	0	0	0	0	0	0	0	0	0	0	0	104520	185760	0	0	0	0	0	0	0	0	0	0	0				0	0	266550	0	0	682420	0
0	0	0	0	0	0	0	0	0	0	0	0	0	0	0	0	0	0	0	0	0	0	0	0	0	0	0	0	0	0	0	0	0	0	0	0	0	0	187080	0				0	0	0	0	0	0	0
0	0	0	0	0	412250	0	469270	0	0	0	0	0	0	0	0	0	0	0	562450	0	0	0	0	0	0	148350	243150	0	0	449970	647210	0	2375700	0	0	126720	283960	0	0				0	0	0	0	0	1645400	48466
0	0	583790	429930	0	599080	1186600	1891900	0	736610	858140	1101800	426860	494000	525570	592900	0	975010	1428400	758180	0	0	442030	0	0	254740	431410	609210	520240	513310	444270	952990	646430	886060	473800	813220	425630	1039400	0	613760				0	59746	2397500	234910	0	1892900	712860
0	0	0	0	0	0	0	0	0	0	0	0	0	0	0	0	0	0	0	0	0	0	0	0	0	0	0	124100	0	0	0	0	0	0	0	0	0	0	0	0				0	0	0	0	0	0	0
0	0	434090	260040	0	428960	0	0	0	446600	0	0	358600	282250	720450	697980	0	574910	454460	254400	0	0	311110	0	428990	641160	0	0	0	509750	656180	758180	451830	440790	648340	647740	442800	463720	609910	0				0	38573	3220000	114870	0	1455200	0
0	0	0	0	0	0	0	0	0	0	0	0	0	0	0	0	0	0	0	0	0	0	0	0	0	0	0	0	0	0	0	0	0	0	0	0	119830	0	0	0				0	0	0	0	0	0	0
0	0	0	0	0	0	0	0	0	0	0	0	201560	265120	0	0	0	0	0	0	0	0	0	0	0	0	701240	524730	0	0	0	0	0	302130	0	419950	0	0	601430	0				0	29265	413130	0	0	55834	0
0	0	0	0	0	353740	0	0	0	0	0	0	287010	0	0	593340	0	0	0	0	0	0	0	0	0	434940	0	0	0	1002400	0	0	0	0	0	0	0	0	0	0				0	0	0	0	0	462760	142510
0	0	0	0	0	0	0	0	0	0	0	0	173670	0	0	0	0	0	0	0	0	0	0	0	0	0	0	0	0	0	0	0	0	0	0	0	0	0	0	0				0	0	0	0	0	0	0
938510	0	1805600	1822200	0	347750	667700	375030	464570	584860	397910	419750	1212100	669960	769690	561940	0	319940	1675700	1350000	2031200	0	914590	294830	611910	480020	830110	918720	878370	777100	669580	588030	595900	559060	925310	913160	674510	481860	774750	838670				185870	14219	5610500	1630700	0	827390	365410
0	0	0	0	0	0	0	0	0	0	0	0	0	0	0	0	0	0	0	0	0	0	0	0	0	0	0	0	0	0	0	59156	0	0	0	0	0	0	0	0				0	0	101460	0	0	0	0
0	0	0	0	0	130310	0	0	0	0	0	0	518930	210130	163030	0	0	0	0	0	0	0	0	0	0	0	0	204130	0	0	0	0	0	0	0	0	0	0	0	0				15312	0	769920	58992	0	351850	0
0	0	0	0	0	0	0	0	0	0	0	0	0	0	0	10092	0	0	0	0	0	0	0	0	0	0	0	0	0	0	29614	0	0	0	0	0	7397300	0	0	0				48503	0	0	0	0	146360	0
0	0	0	0	0	0	0	0	0	0	0	0	0	0	0	271800	0	0	0	0	0	0	0	0	0	0	0	0	0	0	0	0	0	0	0	0	0	0	0	0				0	0	0	0	0	0	0
0	0	0	0	0	0	0	0	429180	351790	0	0	454270	393640	418590	2952400	0	286330	0	222150	0	0	470760	0	978280	286890	0	307610	0	0	0	392680	890890	1400500	0	174050	343210	0	0	0				0	0	562850	320600	0	350740	0
0	0	0	12954000	0	18622000	0	0	0	6902200	9154000	13450000	0	0	28924000	18127000	0	14608000	0	0	0	0	7771900	0	13700000	8027100	12171000	23606000	0	4977000	9080200	6966500	5230000	12296000	0	0	13451000	24581000	0	0				0	1960700	182550	59854000	0	7811000	7803600
0	0	192560	0	0	246070	0	0	0	0	0	0	0	0	0	0	0	0	0	0	0	0	0	0	0	151920	0	0	0	0	0	0	0	0	0	0	0	0	231380	0				0	0	865580	174000	0	1086600	48017
0	0	1275500	1875400	1039900	1676200	781030	862180	765660	1353400	1011800	1256600	2704500	2593200	1328100	1225900	0	3020700	1645300	4280500	2517200	0	1385400	1451900	1113300	1093600	3202500	3296900	857130	1458900	1615300	2153600	914410	813720	2607200	1541200	1250000	1891700	568510	1197600				64025	29016	7642300	2147400	40905	4519800	142420
0	0	301480	338170	0	186750	0	400110	0	215270	0	0	0	0	471610	241180	0	0	0	0	0	0	438060	0	687350	453670	243030	231320	0	307020	0	145920	0	449210	0	297920	168610	0	0	0				0	0	980300	378630	0	1788700	82439
0	0	0	0	0	0	0	0	0	0	0	0	0	0	0	0	0	0	0	0	0	0	0	0	0	0	0	0	0	0	0	0	0	0	0	0	0	572600	0	0				0	0	0	0	0	566020	0
896110	0	0	0	0	0	2598100	1252800	1486200	1191200	2576300	3751800	757090	993640	818270	756260	0	1164900	999430	0	0	0	0	0	1685500	1707900	0	0	1595700	2226400	0	0	1533400	1100000	0	2071700	1469300	0	0	0				98360	129880	81727	104460	0	1460600	912720
0	0	745830	0	0	0	0	0	0	0	0	0	742090	384180	810570	385470	0	0	0	0	0	0	0	0	643620	0	0	0	0	0	0	0	0	0	0	0	515620	0	0	0				0	0	935170	385600	0	1294200	151300
0	0	0	0	0	0	0	0	0	0	0	0	0	0	0	157340	0	0	0	0	0	0	0	0	0	0	0	0	0	0	0	0	0	0	0	0	0	0	0	0				0	0	0	0	0	577850	0
0	0	0	0	0	0	131770	0	203250	404390	0	0	358990	228460	0	0	0	0	0	0	0	0	0	0	0	0	2351900	1295800	193680	0	217560	0	0	172630	0	0	0	0	0	0				76472	96845	0	0	0	466860	34175
0	0	0	0	0	0	0	0	0	0	0	0	0	0	0	0	0	0	0	0	0	0	347800	0	0	0	0	0	0	595920	0	0	0	0	0	0	0	0	0	0				0	0	91834	168250	16692	1234700	0
0	0	0	0	0	0	0	0	0	0	0	0	195770	0	0	0	0	0	0	0	0	0	0	0	0	0	0	0	0	0	0	0	0	0	0	0	0	0	0	0				0	0	0	0	0	0	0
0	0	229900	0	0	0	0	0	0	0	0	0	0	0	0	0	0	0	0	0	0	0	0	0	0	0	0	0	0	0	0	0	0	0	0	0	0	0	0	0				0	0	1042400	41215	0	296630	0
0	0	0	0	0	0	0	0	0	0	0	0	0	0	0	160800	0	0	0	0	0	0	0	0	0	0	0	0	0	0	0	0	0	0	0	0	0	0	0	0				0	0	204470	80651	0	344890	31077
0	741550	396720	162540	0	386330	0	0	395410	641200	924870	772960	537240	681820	458660	742700	0	0	667770	1335400	378200	0	323730	0	468610	504720	545490	745390	296540	351440	346950	380580	525880	804420	989810	949670	323770	211800	330610	546220				19281	78188	1525700	68846	0	1808700	16237
0	0	241970	249230	0	344520	0	0	353850	609120	498140	742540	289970	0	466900	589990	0	0	694750	436730	422580	0	405640	399210	284820	374260	257940	325260	341710	415050	427820	0	0	279160	0	259700	186120	301950	0	0				0	0	1915600	545540	0	1695100	0
0	0	0	0	0	0	0	0	0	0	0	0	0	0	0	243090	0	0	0	0	0	0	0	0	0	0	0	0	0	0	0	0	0	0	0	0	0	0	0	0				0	0	456410	56462	0	311210	45954
958990	832510	1001700	958750	1218000	3200800	399760	874730	629020	698100	983020	933090	2827400	2474100	1549800	1543300	0	438510	556770	732840	4136900	0	1008300	0	1160600	831320	1191900	1274100	1507400	1447100	1061100	1233800	644550	646590	915990	789930	634380	353930	662150	644180				109010	142550	5081200	551370	37621	10168000	71397
0	0	2212500	2716300	2346900	2144200	1973400	2625200	3052500	3640500	3647700	4027000	4300100	3719800	2769100	3159100	0	887720	1353700	3449700	3891400	0	3609400	2144300	3648600	2791200	3522800	4210000	3907300	4442900	2863100	3419600	1736100	2701600	1646900	2523700	1314900	805790	1775800	2181800				99922	20683	8434500	2743000	188330	8146500	611020
0	0	0	0	0	0	0	0	0	0	0	0	0	0	0	0	0	0	0	0	0	0	0	0	0	0	0	0	87214	0	0	0	0	0	0	0	0	0	0	0				0	0	287670	0	0	248250	0
0	0	0	0	0	0	0	0	0	0	0	0	0	0	0	506420	0	0	0	0	0	0	0	0	0	0	0	0	0	0	0	0	0	0	0	0	0	0	0	0				0	0	0	0	0	0	0
0	0	64630	94062	0	99706	0	0	0	92422	0	0	0	0	0	66469	0	114640	0	0	0	0	157070	0	0	0	0	81319	0	57096	0	0	0	55835	0	0	104910	101100	0	0				0	0	405820	95589	0	287820	0
1406100	1398600	1241800	1049200	0	1898600	938740	740870	1712600	1807000	2559100	1489000	1069100	1034400	1029500	1268000	0	849020	1363600	1900500	5567200	0	1756500	0	1828900	1568300	1556700	1466400	1554400	1864200	1335400	1648300	1258600	1744900	978720	958060	1300000	700180	1100000	1589900				171270	47890	4967100	1170200	16069	6580900	334690
0	0	0	0	0	0	0	0	0	0	0	0	0	0	0	0	0	0	0	0	0	0	0	0	49441	0	0	0	0	131400	0	0	0	0	0	0	0	0	0	0				0	0	0	33972	0	147740	0
0	0	1056600	1165900	0	1063000	749580	415860	475890	1260400	1065800	218240	551330	727650	989620	799940	0	409550	937100	903950	1694200	0	1515000	728350	1103300	823080	1016500	662860	958840	1298700	741750	862620	516620	881870	653300	597980	831660	0	711420	720520				0	26080	3565200	1463700	0	4766900	263930
0	0	0	1129000	0	0	0	0	0	0	0	0	0	0	0	0	0	0	0	0	0	0	0	0	0	0	0	0	0	0	0	0	0	0	0	0	0	0	0	0				0	0	187580	986000	0	1393100	0
0	0	438690	99517	0	754040	0	211810	261360	734270	181590	202210	801640	886310	397160	268500	0	0	299520	669300	1029500	0	799570	206190	175800	239750	994250	1236100	582900	727690	608680	898000	148650	113400	277420	284080	483830	100250	115580	572740				28518	90772	1552300	101510	0	2374200	84876
0	0	0	0	0	0	0	0	0	0	0	0	0	0	0	0	0	0	0	0	0	0	0	0	0	0	0	46016	0	0	0	0	0	0	0	0	0	0	0	0				0	0	201920	0	0	0	0
0	0	166600	0	0	221860	0	0	0	0	0	0	252990	246140	0	0	0	0	0	0	0	0	203370	0	0	0	264670	231890	0	282860	0	0	0	0	0	0	0	0	0	0				0	0	656980	327590	0	1063500	147580
0	0	0	140480	0	0	0	0	0	0	0	0	0	0	0	0	0	0	0	0	0	0	0	0	0	0	0	0	0	0	0	0	0	0	0	0	0	0	0	0				0	0	0	169820	0	0	0
[truncated: 114 more rows]
[truncated: 79 more columns]
