# Supplementary material for: Combining discovery and targeted proteomics reveals a prognostic signature in oral cancer
Source: Nat Commun. 2018 Sep 5;9:3598. doi: 10.1038/s41467-018-05696-2 (PMC6125363; doi:10.1038/s41467-018-05696-2)
Supplement: Supplementary file 10 — Supplementary Data 7 [file 41467_2018_5696_MOESM10_ESM.xlsx]

## Sheet: Supplementary Data 7
Supplementary Data 7. Proteins identified in neoplastic islands from the ITF and inner tumor by discovery proteomics, after filtering by at least 10 valid values.
LFQ intensity P1_F	LFQ intensity P1_I	LFQ intensity P2_F	LFQ intensity P2_I	LFQ intensity P3_F	LFQ intensity P3_I	LFQ intensity P4_F	LFQ intensity P4_I	LFQ intensity P5_F	LFQ intensity P5_I	LFQ intensity P6_F	LFQ intensity P6_I	LFQ intensity P7_F	LFQ intensity P7_I	LFQ intensity P8_F	LFQ intensity P8_I	LFQ intensity P9_F	LFQ intensity P9_I	LFQ intensity P10_F	LFQ intensity P10_I	LFQ intensity P11_F	LFQ intensity P11_I	LFQ intensity P12_F	LFQ intensity P12_I	LFQ intensity P13_F	LFQ intensity P13_I	LFQ intensity P14_F	LFQ intensity P14_I	LFQ intensity P15_F	LFQ intensity P15_I	LFQ intensity P16_F	LFQ intensity P16_I	LFQ intensity P17_F	LFQ intensity P17_I	LFQ intensity P18_F	LFQ intensity P18_I	LFQ intensity P19_F	LFQ intensity P19_I	LFQ intensity P20_F	LFQ intensity P20_I	Only identified by site	Reverse	Contaminant	Intensity P1_F	Intensity P1_I	Intensity P2_F	Intensity P2_I	Intensity P3_F	Intensity P3_I	Intensity P4_F
E	E	E	E	E	E	E	E	E	E	E	E	E	E	E	E	E	E	E	E	E	E	E	E	E	E	E	E	E	E	E	E	E	E	E	E	E	E	E	E	C	C	C	N	N	N	N	N	N	N
Front	Inner	Front	Inner	Front	Inner	Front	Inner	Front	Inner	Front	Inner	Front	Inner	Front	Inner	Front	Inner	Front	Inner	Front	Inner	Front	Inner	Front	Inner	Front	Inner	Front	Inner	Front	Inner	Front	Inner	Front	Inner	Front	Inner	Front	Inner
NaN	NaN	18.255	18.428	NaN	NaN	NaN	NaN	18.3878	18.2695	NaN	NaN	19.0896	18.7081	18.3802	18.3319	NaN	NaN	18.9722	18.2557	18.0477	NaN	18.0438	NaN	18.8564	18.8263	18.3935	18.3635	18.8435	18.537	18.5428	18.3999	NaN	18.6978	18.535	18.7794	18.5367	18.084	17.7606	NaN				0	10715	1149100	468120	72584	357370	33107
NaN	NaN	19.274	18.3866	NaN	18.9517	NaN	NaN	NaN	NaN	18.5321	18.911	18.8775	18.4584	19.2847	19.3206	NaN	17.3736	NaN	18.8057	NaN	NaN	19.1671	NaN	19.618	18.2236	17.2805	19.277	18.3083	19.0019	NaN	19.6237	19.3117	18.568	19.5791	19.2338	19.0114	NaN	NaN	NaN				19462	40310	4531800	378850	0	956760	33199
21.5381	21.8761	21.6943	21.9447	NaN	20.2049	20.4855	21.3939	21.0202	21.8485	22.2509	22.7476	21.6597	21.6352	22.093	23.0056	NaN	20.7941	21.4274	21.8244	20.2952	NaN	21.438	19.969	21.9232	21.7149	19.7505	20.4008	20.6432	21.1241	20.8638	21.2922	21.8077	21.3928	21.0432	21.5847	21.7954	20.6747	20.9145	19.2276				393790	707460	11342000	3899000	20272	4128900	419040
19.269	19.3103	18.8012	19.5888	NaN	17.9198	17.6702	17.9779	NaN	19.0495	18.2986	NaN	18.4729	NaN	18.3729	19.5852	NaN	18.094	19.5562	17.6661	19.4348	NaN	17.5458	NaN	18.6915	18.9393	18.2639	18.5064	19.1367	19.3285	18.6014	18.5239	17.7964	18.9443	18.1918	18.4003	17.8088	17.435	NaN	18.3161				80543	63148	2064300	610650	0	929550	49413
NaN	NaN	18.5983	18.9839	NaN	18.4478	NaN	19.3305	18.822	19.9126	NaN	18.9398	18.1951	17.7505	18.2679	NaN	NaN	18.4303	18.6551	18.798	NaN	NaN	19.672	18.954	18.4632	18.6057	18.6946	18.5557	19.2808	19.2417	18.6687	17.9815	19.5942	18.7549	NaN	18.9617	18.1869	18.947	20.0938	NaN				23076	38626	1117200	297750	28305	1119600	311000
19.5207	NaN	18.8669	18.9153	NaN	19.7911	19.2611	19.3104	19.7945	19.9625	NaN	19.931	19.9008	20.0588	18.5727	19.2765	NaN	18.8127	19.0473	19.6373	19.3522	NaN	19.5007	19.0457	20.1163	19.9476	19.7987	20.0263	20.0832	20.0438	20.3116	19.2355	19.4201	19.4026	19.5603	19.4459	19.3343	18.6671	NaN	NaN				133750	220140	1393900	331770	139750	2277300	448860
21.4047	21.9799	21.0089	21.7253	NaN	21.5729	20.4295	19.9047	20.5056	21.1435	17.8773	19.0319	20.1682	20.6667	21.0793	21.6918	NaN	21.0973	19.9292	20.2775	19.5394	NaN	21.184	20.6389	20.6301	20.5865	20.463	20.7851	20.3916	20.8568	21.4227	20.5888	20.8418	20.8931	21.4123	20.7348	21.0042	20.7863	19.1995	19.8642				298750	654070	11938000	2673700	0	8942700	644810
NaN	NaN	18.5877	NaN	NaN	18.4058	NaN	18.162	18.5957	18.743	18.6981	18.9744	19.2902	NaN	18.4574	18.0114	NaN	18.3448	18.5128	17.8531	NaN	NaN	18.9371	NaN	18.9628	18.6916	18.3905	18.5565	18.5998	18.8948	18.3335	18.5464	18.7395	18.7598	18.5175	18.3373	18.4918	18.2225	18.1864	NaN				0	0	1539600	383730	0	1236600	102950
NaN	NaN	NaN	NaN	NaN	19.9572	19.3845	NaN	18.8268	18.0044	19.7995	NaN	17.689	NaN	18.9338	18.0644	NaN	NaN	NaN	19.5944	NaN	NaN	17.745	NaN	NaN	NaN	NaN	NaN	18.413	18.8014	NaN	17.9374	19.8571	18.8493	NaN	18.1373	18.4027	NaN	18.5463	NaN				0	0	132040	0	0	5152900	308110
NaN	NaN	18.0565	NaN	NaN	17.9783	NaN	NaN	17.755	18.321	NaN	NaN	17.5757	16.9508	NaN	NaN	NaN	NaN	NaN	17.9169	NaN	NaN	17.6186	NaN	18.3176	17.896	17.5356	NaN	17.9395	NaN	17.8025	18.1277	NaN	17.6725	17.6837	17.8831	17.508	17.6142	18.021	NaN				0	0	1829000	128440	0	857300	29117
NaN	NaN	21.0027	21.521	NaN	20.6429	NaN	NaN	19.4738	21.0885	19.834	20.3654	NaN	19.996	19.1653	21.0433	NaN	NaN	20.3037	20.1588	NaN	NaN	20.0327	19.985	20.1365	20.4613	20.0022	18.8933	20.0722	19.9838	NaN	NaN	20.3669	21.5628	NaN	20.3365	NaN	NaN	NaN	NaN				0	15962	6061800	3105000	24610	6252500	0
19.5702	19.2769	20.0469	19.9091	NaN	18.7393	NaN	NaN	18.8817	19.1287	NaN	18.6522	NaN	NaN	NaN	17.7478	NaN	17.7173	19.618	20.2136	18.591	NaN	18.875	NaN	19.1231	18.8007	20.0309	19.8633	18.73	18.7423	18.9731	19.9042	18.391	18.3392	19.0749	18.7847	19.0317	18.2379	20.0002	19.7199				135160	31982	4826300	867430	0	1658500	0
NaN	20.263	20.2945	20.745	NaN	18.9244	NaN	19.5731	19.4552	20.3178	19.2925	18.2934	20.2226	20.5897	20.6516	20.4465	NaN	20.0133	21.1393	19.9285	20.0481	NaN	20.2999	19.2058	20.3574	20.1795	20.7402	20.3217	19.9016	19.407	19.9401	20.6115	20.9513	21.3331	19.5809	19.8841	20.6995	20.2655	20.1717	20.9557				38924	123590	4592800	1672300	0	1036500	27838
20.1109	19.317	22.2084	22.1328	20.2388	21.7274	20.3388	21.5173	20.4887	21.9886	21.5596	21.2455	22.5356	22.7631	20.0672	20.657	NaN	20.3835	19.787	20.2081	NaN	NaN	20.3145	NaN	20.2652	20.3086	21.6277	22.2074	21.624	21.1554	21.0831	22.9413	20.41	21.8488	18.6337	20.036	20.7969	20.5333	19.4661	19.9129				113410	76331	17305000	5049000	486750	12100000	399910
19.7192	NaN	20.5139	20.0675	NaN	19.5383	NaN	19.3238	20.1695	19.3178	20.8072	19.9631	19.2403	19.8227	20.1783	21.0608	20.1635	21.8198	NaN	20.5995	19.982	NaN	21.5557	20.331	19.5655	19.2086	19.1271	NaN	19.4845	19.074	20.0144	19.5858	19.22	19.0802	19.8536	19.8365	21.0116	23.0132	23.275	NaN				88096	0	5647300	1265500	36685	5117400	93086
NaN	NaN	18.4746	18.4704	NaN	18.3754	NaN	17.8805	17.9793	18.1067	NaN	NaN	18.2647	18.1462	NaN	17.579	NaN	NaN	NaN	18.5355	18.9506	NaN	18.1799	NaN	17.9752	17.6318	NaN	18.8304	NaN	18.4305	18.8365	19.168	18.0817	17.8735	18.5562	NaN	17.8798	17.8419	17.9404	NaN				100600	116490	1005900	304770	0	1105300	39615
NaN	NaN	19.4034	19.5821	NaN	19.1358	18.9705	18.4326	19.0066	18.3329	16.5003	17.2963	17.7777	NaN	19.2328	19.4822	NaN	19.6967	17.2593	18.4506	19.2477	NaN	18.9186	NaN	19.0762	19.2632	NaN	20.7783	19.0332	19.9367	NaN	19.1121	18.948	18.948	NaN	19.5121	19.1898	19.0363	18.3975	NaN				42145	96274	2298600	1034500	0	2230100	236600
23.3949	24.1789	23.569	23.169	22.4234	23.1484	22.7839	23.1832	23.0336	23.5531	22.9059	23.4283	23.0229	22.8733	22.2294	22.9576	22.1101	23.1281	24.3958	24.8605	21.9987	NaN	23.0271	22.3117	22.5705	22.6603	22.8433	22.991	22.6752	22.7114	23.6425	22.6426	23.3617	22.9373	22.7468	22.5092	22.9906	23.353	21.9168	22.0223				1094800	1978900	38058000	16189000	762490	23972000	5615200
NaN	NaN	19.9236	20.1562	NaN	19.3973	NaN	19.7381	20.1796	19.7176	19.6891	20.351	NaN	18.6709	19.1285	19.5537	NaN	19.9194	19.5877	20.6048	NaN	NaN	NaN	19.5386	19.323	19.2264	19.5456	20.007	NaN	19.4154	20.5775	19.8854	19.7086	19.9587	19.7954	19.7278	19.7932	20.0752	19.481	NaN				0	42001	3929000	1697900	16046	2419200	0
NaN	NaN	22.0672	22.2738	NaN	21.1243	NaN	NaN	20.9857	20.9623	NaN	20.5989	21.7205	21.8878	21.4869	21.6153	NaN	22.3413	NaN	21.6313	NaN	NaN	21.1359	NaN	20.4013	21.1576	20.8661	21.8139	21.6095	21.3653	21.3521	21.479	21.3548	21.5196	21.0653	21.1876	21.1961	21.8991	21.7761	20.4706				0	0	14110000	5507300	30888	5877100	73223
NaN	NaN	NaN	19.9649	NaN	19.3074	NaN	20.8237	NaN	20.5256	NaN	20.4107	NaN	19.5557	NaN	21.4245	NaN	NaN	NaN	NaN	NaN	NaN	20.6648	21.91	NaN	19.9402	NaN	NaN	NaN	19.7218	NaN	19.6718	NaN	20.7978	NaN	NaN	19.0225	18.5425	19.5191	NaN				0	24721	349540	532880	39643	2211100	239770
NaN	NaN	19.8064	19.8847	NaN	20.592	19.4643	20.2758	20.14	19.5411	NaN	NaN	19.1927	19.2989	19.024	19.1419	NaN	19.3136	19.4465	19.266	21.3556	NaN	21.0302	NaN	20.152	20.3015	20.1897	20.4417	19.2228	19.5927	19.3105	19.3246	20.0129	19.075	19.8067	19.5923	19.7698	19.6083	20.2967	NaN				36409	12795	5095400	1340800	13823	5731400	166560
18.4548	NaN	19.3184	19.2273	NaN	17.7321	18.6977	NaN	19.772	19.8828	NaN	NaN	18.8806	19.0196	18.8054	18.2791	NaN	17.7708	18.9138	19.6174	18.7808	NaN	NaN	NaN	17.9303	17.7977	18.5659	19.169	19.2511	19.5258	17.0531	19.0675	NaN	16.7193	NaN	17.9736	18.2382	NaN	NaN	19.6104				54536	0	1404700	531970	21846	513920	113280
NaN	NaN	18.4632	18.4783	NaN	18.8628	NaN	17.708	17.6017	18.2066	18.3677	17.3952	19.3252	18.8666	17.805	17.2165	NaN	17.6485	NaN	17.7064	18.3471	NaN	18.1226	NaN	17.5879	17.9761	18.2325	18.2938	18.0325	18.1438	17.661	17.7902	18.3323	18.3716	18.3549	17.7396	18.1427	18.1416	17.6843	NaN				22322	31146	1415100	369740	0	1802600	0
21.8137	22.0188	23.4176	22.3003	21.531	22.2192	20.737	21.3706	21.9567	22.4305	22.3509	21.241	23.1773	22.8525	22.0897	22.4767	20.7848	21.7367	21.6512	22.1784	23.8298	NaN	23.3936	21.1904	22.2775	21.511	22.0281	22.4711	22.635	22.6586	22.1129	21.895	21.6735	21.5189	21.4209	21.6585	21.8624	21.4835	22.0101	22.2353				750130	628280	34077000	6618800	374530	14163000	932670
NaN	NaN	17.8661	18.5998	NaN	17.4901	NaN	NaN	NaN	17.4278	NaN	17.7189	NaN	NaN	18.0693	18.3027	NaN	17.6776	19.6264	21.0127	NaN	NaN	NaN	NaN	NaN	16.9526	17.1613	17.5595	18.8908	19.241	17.5252	18.2213	NaN	17.8451	18.2771	18.993	18.1645	NaN	NaN	NaN				0	84913	969380	387390	0	788080	5900.2
NaN	NaN	18.1688	17.9797	NaN	17.0286	NaN	NaN	17.4315	18.0291	NaN	NaN	17.402	16.7447	NaN	16.2875	NaN	17.6053	17.6017	18.2424	NaN	NaN	17.4874	NaN	16.7449	16.4615	NaN	17.0549	17.3909	17.0918	17.1095	18.042	17.3634	16.8284	NaN	NaN	17.4064	NaN	17.5496	NaN				0	0	1043800	200800	0	653660	0
NaN	NaN	NaN	18.0788	NaN	17.5437	NaN	NaN	NaN	18.2653	18.4794	NaN	18.3826	NaN	NaN	NaN	NaN	17.7505	NaN	17.6666	NaN	NaN	18.4868	NaN	18.2036	17.7805	18.9113	18.5568	18.2106	18.0764	NaN	NaN	NaN	17.7248	NaN	18.3034	NaN	NaN	NaN	NaN				0	56879	1041800	245270	0	571890	0
24.1521	25.1658	24.1927	23.8499	23.4296	24.7958	23.7088	23.5163	23.9362	24.3782	23.3049	23.5761	24.4169	24.4677	24.3554	24.9442	24.2523	24.3755	24.8052	25.2071	22.6761	20.7522	23.4074	23.4764	23.2449	23.3429	23.7621	23.7815	23.5524	23.96	23.7599	24.0404	23.4425	23.4676	23.8265	23.6779	24.2984	24.3896	24.7212	24.4335				2165700	5324000	61961000	25512000	1698500	87113000	4755100
NaN	NaN	17.5829	18.4671	NaN	18.2931	NaN	NaN	17.1268	17.4327	NaN	NaN	NaN	NaN	NaN	NaN	NaN	18.0253	NaN	16.9967	NaN	NaN	17.8213	NaN	17.5667	17.0725	18.1493	17.6852	NaN	17.1463	18.2582	18.7373	17.1117	17.5056	NaN	NaN	16.9173	NaN	17.9399	NaN				0	0	984120	301550	0	2005000	0
NaN	18.7947	22.149	23.664	20.2785	22.0593	20.9975	20.946	17.6525	20.7784	19.0273	20.0999	22.8766	23.2482	23.1916	NaN	NaN	17.6268	21.0687	20.7377	NaN	NaN	17.7459	19.0997	19.2256	20.6005	25.0172	24.9435	NaN	17.8824	24.6228	26.4407	18.1807	20.7483	NaN	NaN	NaN	NaN	NaN	NaN				0	125900	13685000	18376000	506670	15584000	1307400
NaN	NaN	18.7398	19.4248	NaN	19.9218	NaN	18.4172	NaN	16.0971	NaN	NaN	18.8328	17.6609	NaN	20.0948	NaN	NaN	18.0419	19.4846	NaN	NaN	17.2905	18.9264	NaN	17.5875	18.5423	18.8953	18.9031	18.8042	NaN	18.8095	NaN	21.3877	NaN	NaN	NaN	NaN	19.6923	NaN				0	0	1593500	783480	185060	3484100	0
19.7938	NaN	20.3077	19.7338	NaN	20.4086	19.896	19.4279	18.8158	19.5208	19.7203	19.5966	20.7079	21.0059	19.4286	19.1843	NaN	19.4293	19.3105	20.773	21.5329	NaN	19.8671	19.4061	19.8586	19.4274	20.0894	20.2896	20.2498	20.3904	20.0243	20.5727	19.6334	19.7624	19.0606	20.3478	19.9734	19.9259	19.9816	19.8907				159660	98079	6364500	1154000	0	5347900	200590
NaN	NaN	18.4576	NaN	NaN	19.7636	NaN	18.8186	19.9418	18.573	18.3803	NaN	18.8375	18.117	NaN	18.6148	NaN	19.0012	NaN	19.8082	NaN	NaN	19.4334	18.8725	18.6777	18.3452	18.6711	18.6205	19.02	19.3889	18.5504	NaN	NaN	NaN	NaN	18.7696	19.1049	18.6398	18.7854	NaN				0	47605	1563800	373100	0	1963200	35293
NaN	20.3571	18.5339	19.4579	NaN	20.008	NaN	19.6186	NaN	19.2856	20.1625	20.6557	18.6347	18.6014	19.275	21.0701	NaN	19.5461	19.2093	19.4413	NaN	NaN	20.0335	20.1894	18.9409	19.6955	18.9378	19.4241	NaN	19.3406	19.537	18.939	18.7467	18.5954	20.1852	20.7306	19.5918	18.3796	NaN	NaN				47649	192060	2294900	582450	0	5714900	37094
NaN	NaN	19.4101	18.2037	NaN	19.2135	16.9037	NaN	19.1889	16.7607	18.6672	19.1168	23.3119	23.4933	20.4341	18.3237	NaN	18.6484	NaN	20.9081	NaN	NaN	17.0353	NaN	18.6713	19.1697	21.1444	21.8121	NaN	NaN	21.1819	22.2213	19.7374	17.5886	NaN	18.8849	19.4472	19.0669	NaN	NaN				0	0	996390	299270	0	2605500	95337
19.783	NaN	20.7915	20.6521	NaN	19.7966	19.3375	20.3735	19.6821	21.3185	19.3659	18.9987	19.8273	19.5994	19.7752	21.1643	NaN	19.1674	20.0678	20.2403	NaN	NaN	20.2902	19.9356	18.8599	18.6711	19.3305	19.5846	19.6721	19.5641	19.39	21.0164	19.3569	20.201	19.2252	19.8843	19.9253	19.1405	21.2147	20.4804				70001	12294	4680500	1745700	606820	4089500	184880
25.9853	26.5191	26.6999	26.9834	25.1238	25.8487	25.8659	25.3574	25.9799	26.3166	25.5578	25.1798	25.9545	26.2138	25.7236	26.814	25.8352	26.1154	25.4029	25.4556	26.4057	26.9802	27.0681	25.5534	26.3551	25.4531	26.6424	26.1064	26.4792	26.1164	25.5593	26.0557	24.5615	23.3503	25.5475	25.5461	26.4523	26.348	27.0416	26.0041				17793000	20990000	375420000	113910000	7425600	165900000	30364000
NaN	NaN	18.9003	19.088	NaN	18.5421	NaN	NaN	17.7452	18.2195	NaN	17.4143	19.525	18.7876	NaN	19.9734	NaN	17.6694	NaN	NaN	NaN	NaN	17.9601	NaN	18.1731	17.9562	17.7027	17.9297	18.7087	18.7078	17.857	18.517	NaN	18.6503	17.9842	18.1589	18.2201	NaN	18.1324	NaN				0	0	2122100	616160	0	1686500	40100
NaN	19.1169	19.4223	19.193	NaN	19.8684	18.996	19.889	18.9836	19.8205	19.1763	19.4684	18.9838	19.0703	19.5173	20.0021	NaN	19.506	20.0376	20.7307	19.2509	NaN	18.7436	18.3779	18.1269	18.8971	18.5548	19.0239	18.1105	18.8102	19.4247	19.4393	19.3783	18.6095	19.912	19.6774	19.6093	19.9402	19.551	19.25				22217	105290	1758100	581400	21844	4029600	138940
NaN	19.9938	19.9793	19.6433	NaN	17.724	NaN	20.0103	19.5305	21.0419	NaN	18.7959	18.8149	18.9391	19.7066	19.051	NaN	18.64	NaN	NaN	NaN	NaN	19.7454	19.1462	19.2371	19.7476	20.2853	20.108	18.6632	19.361	20.8872	21.0693	19.4696	20.0336	18.6585	18.7218	18.824	18.7403	19.4794	19.3093				214160	243980	3344100	792040	0	998190	32179
21.9305	21.1422	20.8745	20.6941	NaN	20.3366	20.3072	20.4244	20.1476	20.2192	21.1757	18.9204	20.3469	20.1848	20.5093	21.2941	NaN	20.7673	21.3004	21.7556	21.2257	NaN	20.3879	19.7652	21.1799	20.3438	20.753	21.2926	19.5157	19.9369	20.7748	20.7573	20.191	20.6045	20.8261	20.3004	19.8838	20.273	21.9105	20.6541				292490	432300	9795100	2022700	49540	4205600	464920
NaN	NaN	19.3528	19.0777	NaN	18.7082	19.6612	19.3703	19.5581	NaN	NaN	20.2177	18.4074	17.9324	18.5832	17.5409	NaN	19.711	19.9044	19.5019	NaN	NaN	19.8013	NaN	19.6377	18.147	NaN	18.3038	NaN	NaN	19.5654	19.7612	19.2379	NaN	19.1608	18.8418	20.2462	19.7045	19.0411	NaN				37309	17143	2101900	365970	0	1685600	273430
19.6959	21.9201	22.0967	22.9458	NaN	23.2328	22.5438	23.0609	22.7555	23.5171	22.553	23.7078	23.3452	23.8427	22.5701	23.409	19.9445	22.6021	24.2041	25.147	21.638	NaN	22.4324	22.4692	20.9337	21.9503	18.5422	21.0972	21.5728	22.2547	22.5557	21.8227	22.4319	22.4898	23.0454	23.1681	22.2363	22.3132	23.1032	23.1117				242390	235810	20906000	8038800	12869	34793000	2207700
NaN	NaN	17.8392	16.83	NaN	16.6822	NaN	NaN	NaN	16.8652	NaN	NaN	18.2489	17.906	17.9014	NaN	NaN	19.8825	18.1232	NaN	18.9386	NaN	19.0059	NaN	17.5809	18.5505	19.6829	19.8072	17.7319	18.064	NaN	19.1938	17.0437	17.7233	NaN	17.6059	18.0086	NaN	20.2333	18.726				0	0	837770	65950	0	370640	0
NaN	NaN	18.1655	19.2692	NaN	18.4688	NaN	NaN	18.0517	17.9936	NaN	NaN	17.8531	NaN	NaN	18.6878	NaN	17.8892	17.8902	18.5879	19.1926	NaN	18.2959	NaN	19.1255	18.2417	19.7483	19.8216	18.0153	17.978	18.809	18.3743	18.0907	17.5297	NaN	NaN	18.3235	17.793	18.7073	NaN				38825	48607	820630	508990	0	1609700	0
19.3888	19.0797	NaN	18.9575	NaN	17.5497	NaN	NaN	NaN	18.0778	NaN	NaN	NaN	NaN	NaN	NaN	NaN	NaN	NaN	18.1466	18.3961	NaN	18.3628	NaN	18.4568	18.5359	18.8247	18.3613	18.0352	17.5269	19.1156	20.0646	18.7383	18.2905	18.7352	18.8096	18.3079	17.4498	17.8282	18.6363				129280	118660	1123300	381220	0	812510	22853
NaN	NaN	18.805	18.8713	NaN	18.3632	NaN	NaN	NaN	18.1662	NaN	NaN	19.0605	18.4424	NaN	NaN	NaN	18.445	NaN	18.4839	19.6286	NaN	18.884	NaN	18.5943	18.5506	18.9372	18.5113	18.8459	18.5086	NaN	18.7401	NaN	NaN	NaN	18.4631	18.8754	NaN	18.6882	18.5321				0	0	1177000	661400	0	1436700	216040
NaN	NaN	20.0765	22.7337	NaN	18.6565	NaN	NaN	NaN	20.0591	NaN	19.6044	21.4764	21.7518	18.0587	19.1679	NaN	NaN	NaN	NaN	NaN	NaN	NaN	NaN	19.4081	18.5352	21.7412	22.9159	NaN	17.6955	19.4945	20.8711	18.7216	20.408	NaN	19.0296	NaN	18.1103	NaN	NaN				43622	0	8871600	3940100	0	2859300	0
NaN	NaN	21.0686	21.3668	NaN	19.4744	19.8211	19.3382	NaN	18.9719	18.9458	19.2659	20.1023	18.5837	19.8729	19.9073	NaN	20.5972	18.865	19.8221	NaN	NaN	19.4541	NaN	20.1901	19.0462	21.8809	21.4501	19.6641	18.6956	20.2466	20.8126	18.9945	19.1043	NaN	18.8826	19.6015	20.4131	19.5015	NaN				96574	0	8374900	2076100	0	1384900	303490
NaN	NaN	17.2571	18.3111	NaN	NaN	NaN	NaN	18.025	17.7462	18.0063	NaN	18.2686	18.0311	19.2572	16.8294	NaN	17.6294	NaN	NaN	NaN	NaN	18.6445	NaN	NaN	NaN	NaN	18.0513	NaN	17.2714	NaN	18.9551	NaN	17.8895	NaN	18.438	18.9953	NaN	NaN	NaN				0	0	924950	357610	17388	195900	35257
NaN	NaN	NaN	NaN	NaN	20.1471	NaN	20.0257	NaN	18.0482	19.6988	20.8398	18.0629	19.0114	NaN	19.4445	NaN	NaN	NaN	18.5572	NaN	NaN	19.5971	NaN	NaN	19.7361	NaN	18.0176	19.0019	19.8389	19.2598	NaN	17.7221	21.5228	NaN	NaN	NaN	NaN	18.3334	NaN				53592	101900	0	84600	0	3473600	154220
19.0927	19.9794	19.546	20.3065	NaN	19.6338	19.0811	19.8238	19.0719	19.7153	20.2551	19.3375	20.8363	20.629	18.9039	19.5777	NaN	18.7123	19.8348	19.8787	19.2815	NaN	19.0557	NaN	19.2861	19.0744	19.2431	20.0787	18.4944	18.4855	19.5871	19.5544	18.7652	18.5109	NaN	19.1967	19.0088	19.2798	18.7401	19.624				73829	240430	4895100	1357000	21326	3309600	204610
NaN	NaN	17.1537	17.6881	NaN	17.7067	NaN	17.0249	18.0293	17.7465	NaN	NaN	17.6646	17.5876	18.0978	NaN	NaN	17.5318	NaN	NaN	NaN	NaN	17.9935	NaN	17.7923	17.6569	18.2426	17.854	17.9263	18.4848	17.6966	17.7116	17.667	18.4589	NaN	16.84	17.5039	NaN	NaN	17.9946				0	32565	643710	230160	0	582910	11061
NaN	NaN	18.1994	18.6684	NaN	19.2194	NaN	19.1009	18.1256	19.1172	18.5959	18.4814	17.1883	NaN	17.8777	18.1667	NaN	18.7948	18.3333	18.4535	NaN	NaN	18.8929	NaN	18.1491	18.2241	18.4889	18.3949	18.7734	18.3813	NaN	18.2878	19.0923	18.2699	18.7139	18.4295	18.8218	18.86	17.7839	NaN				77207	83484	2012600	434830	0	3189400	69157
NaN	NaN	NaN	NaN	NaN	18.4974	NaN	NaN	NaN	16.9267	NaN	NaN	16.8295	17.9728	NaN	17.51	NaN	NaN	18.0387	17.6968	NaN	NaN	17.7259	NaN	NaN	17.606	19.0652	20.414	17.2952	17.0228	16.9008	17.229	NaN	18.5397	NaN	NaN	NaN	NaN	19.5378	18.583				44632	10178	391960	0	0	1196100	20820
21.6657	23.4639	24.6443	26.1453	23.9464	25.2424	25.0002	24.2117	25.2659	25.6804	25.1715	25.0634	24.1483	24.7694	24.676	24.8348	22.9223	24.6697	23.7831	25.1141	21.7364	NaN	24.4151	24.4094	26.0484	25.9883	22.3185	23.0394	24.5464	24.8924	24.5664	24.3496	24.2696	24.8979	25.4232	25.273	24.4974	24.5891	23.3864	24.1527				359450	1424500	49711000	81617000	1952400	97010000	11248000
20.0438	21.5443	22.5198	21.5762	NaN	20.9633	19.2027	19.4728	19.7694	19.3239	20.5344	20.6988	22.6861	22.2634	20.4289	20.6539	NaN	21.4582	20.821	20.4836	19.8098	NaN	20.437	NaN	19.9263	19.2891	21.0794	21.8071	22.2797	21.9827	19.9614	20.8967	19.8564	19.2485	19.8614	20.2703	20.9547	20.7613	24.329	22.4698				169400	349730	15709000	2656300	0	8208600	664880
NaN	NaN	18.4841	19.3815	NaN	19.0173	NaN	19.3575	18.7332	18.5704	NaN	NaN	18.0829	NaN	19.6001	18.3855	20.1813	18.9706	19.3945	18.9129	NaN	NaN	18.2909	NaN	NaN	18.1764	NaN	17.6348	18.1798	18.2343	19.5109	18.6424	19.7026	18.3679	19.116	19.517	19.1118	20.0148	19.0716	NaN				0	0	1874800	638440	0	2575300	149500
NaN	19.4337	19.4951	20.6045	NaN	20.0011	19.0633	19.3481	18.6543	20.4132	18.699	18.932	21.0869	20.6153	18.63	18.9778	18.3251	20.7407	20.0527	20.8373	20.2462	NaN	19.197	19.3945	18.8205	19.3383	20.6338	20.4358	19.5742	20.3855	20.9641	20.2528	19.8917	20.3922	19.9439	20.2253	19.694	21.2378	17.6301	NaN				0	58960	3259100	1695300	0	4717200	133120
NaN	NaN	18.5875	17.8501	NaN	19.9735	NaN	NaN	17.9767	19.6342	NaN	18.74	19.8982	19.6271	18.3616	18.899	NaN	NaN	18.4089	17.7494	18.9107	NaN	19.3956	NaN	19.5592	19.1893	19.1539	20.2073	18.7126	19.0666	NaN	NaN	18.2092	18.2883	19.0738	18.6729	18.284	NaN	NaN	NaN				0	0	1051900	250250	0	2965100	0
20.8631	NaN	21.2169	20.4965	NaN	20.6884	18.7324	19.7955	20.6227	20.5096	21.5256	21.0322	20.7162	20.603	19.2213	19.7617	NaN	19.5831	20.3354	20.8673	21.488	NaN	19.7178	NaN	20.1401	19.7024	22.2211	22.5158	20.4614	20.9049	21.1812	21.01	20.354	20.8287	20.3982	20.3376	19.5008	19.3848	23.1538	22.1893				265740	32141	8382400	1453700	15809	5459800	113300
NaN	NaN	19.8921	17.8445	NaN	18.4408	18.3903	17.2553	24.2492	25.0418	16.4723	17.6563	16.461	17.7462	18.6682	18.1503	NaN	NaN	17.1296	21.8906	NaN	NaN	23.9578	22.076	18.141	19.1871	NaN	NaN	19.8427	21.1141	NaN	18.1334	16.9001	16.8865	NaN	NaN	16.9081	16.0856	18.8715	17.3134				18556	17512	1537800	442370	0	2338000	397570
22.2908	23.0382	23.232	24.2302	21.2379	22.6229	21.9318	21.9861	23.83	24.5797	20.786	21.6239	22.9901	23.0868	23.6489	23.6426	21.6265	24.0077	23.2724	23.9691	22.3148	23.3049	23.8621	23.6301	23.1927	23.3745	22.4484	23.1291	22.6687	23.1625	22.679	22.986	23.2503	23.1915	22.8507	22.8958	22.7845	23.2035	22.8209	22.3307				676960	1695600	34547000	23081000	260790	22983000	1314800
NaN	NaN	19.319	NaN	NaN	18.2653	NaN	18.0687	19.3042	17.9975	NaN	18.1421	18.2234	18.5931	19.0998	18.6614	NaN	NaN	NaN	19.3178	18.7542	NaN	17.7256	NaN	NaN	18.4592	17.7665	17.0684	NaN	17.8036	19.5551	18.036	18.0718	18.4098	NaN	17.7942	NaN	NaN	17.3386	18.7705				54042	23729	2151600	191010	0	710940	0
20.5824	21.6826	22.8745	22.5359	22.0176	23.8723	20.6071	21.1945	22.981	21.8535	20.8268	19.8599	21.7616	22.0973	23.1287	23.1391	24.8631	22.9138	21.1814	20.9608	20.6808	NaN	22.3127	21.9971	20.0629	20.9642	20.666	21.0131	20.218	21.5081	22.6636	21.6104	23.0212	22.5083	21.4143	22.5261	22.2043	23.0179	20.2593	21.247				175550	600470	19335000	6248900	377700	34712000	349740
NaN	NaN	19.4296	19.4635	NaN	19.1661	NaN	18.9234	18.969	19.5193	18.7131	NaN	18.3718	18.4841	19.994	20.2536	19.3848	19.1577	NaN	NaN	NaN	NaN	19.0414	NaN	NaN	19.3674	17.9521	NaN	NaN	18.9155	19.4132	19.3825	19.8457	19.3362	NaN	19.1436	19.1439	20.0678	19.2527	NaN				0	81093	2094300	764250	0	2095500	0
NaN	NaN	18.7724	20.0638	NaN	18.8321	NaN	21.1212	18.429	19.3297	21.0936	21.4186	NaN	NaN	NaN	19.6829	NaN	20.4315	NaN	20.4752	NaN	NaN	19.7668	19.4787	NaN	18.8718	NaN	19.6124	19.4967	19.301	20.9067	20.5961	19.7987	20.2698	20.1277	20.3362	19.4827	NaN	NaN	19.4504				0	0	1108400	1335700	9755	1288200	0
20.9141	20.8851	21.2229	21.291	20.6297	21.421	20.4912	21.0968	19.9233	20.6285	20.3747	20.0184	20.4641	20.9584	21.4728	21.2375	22.127	21.1932	21.6904	22.0343	20.6356	NaN	20.2521	20.5213	19.3712	20.0685	20.4171	21.0085	20.4508	20.3266	21.9389	20.8346	21.2095	20.7562	21.6094	20.7379	21.1234	21.8381	20.5841	20.1662				262690	258970	9702900	2061300	202080	11166000	507860
19.3804	21.3094	20.5138	19.0531	NaN	20.4855	19.9239	20.9001	20.9938	19.3021	20.1403	18.3469	19.2915	18.8903	20.2001	18.0656	20.8779	19.9724	20.0778	20.0066	19.3635	NaN	19.53	19.892	NaN	18.7945	19.7666	19.0255	18.6248	20.0217	20.1728	18.7704	20.4015	20.115	19.342	19.982	19.0453	20.0876	NaN	20.4792				105500	247360	5984800	719200	29279	5857900	263500
23.3754	23.1851	23.9702	24.5485	NaN	23.1549	22.2138	23.6896	24.4525	22.9276	25.1825	NaN	22.2415	22.7098	23.1795	22.9872	24.8918	22.9415	23.1199	22.3044	21.584	NaN	23.8016	23.4998	22.3822	24.5191	22.4099	21.9267	21.6147	23.1975	23.3433	22.7013	23.7501	22.004	23.6884	23.967	24.2774	23.7002	22.4831	NaN				61064	64456	5516700	4122800	20279	7391500	54383
NaN	18.885	21.0668	21.1121	19.678	22.067	NaN	20.0899	21.861	20.1085	21.7152	19.2329	19.8026	18.3959	21.0806	20.1688	23.3545	21.9979	21.1005	19.3224	19.4305	NaN	21.0786	19.7266	19.5384	20.8742	19.7321	18.8881	19.8766	20.3757	21.0877	20.9513	22.1813	21.1132	20.5928	21.2478	22.3039	22.4084	21.0417	18.8751				129750	47737	5834300	2469700	67226	10755000	98180
NaN	18.8661	20.8973	21.7267	18.774	19.4294	NaN	NaN	19.4378	19.2388	NaN	NaN	18.6284	18.6939	19.9369	18.8179	20.3722	18.9429	NaN	18.5001	20.3864	NaN	NaN	19.3518	18.4732	19.6479	NaN	19.0749	NaN	19.2091	20.2513	18.866	20.5231	NaN	NaN	19.5394	20.5127	20.7693	NaN	NaN				38654	127220	7415900	3468500	45351	1715600	121500
NaN	NaN	21.0883	21.4957	20.7364	21.7007	NaN	20.2135	19.0612	18.5818	NaN	NaN	19.5914	NaN	20.5819	19.9498	21.1956	20.1405	20.9353	NaN	20.2344	NaN	19.9545	NaN	NaN	NaN	18.1995	19.0947	19.5421	19.9018	NaN	20.6568	NaN	NaN	20.4377	20.4553	22.0541	22.6635	NaN	NaN				123890	273380	5807700	3933800	561770	7418700	332640
22.3727	22.9334	24.5431	25.0831	23.3487	23.3257	23.1743	23.6094	23.2364	21.8314	22.3719	21.4678	21.6657	21.9776	23.6695	24.2173	24.2337	22.5951	23.4643	22.816	20.9647	NaN	22.4011	22.2528	20.9559	21.9028	19.9241	21.3983	21.8644	22.259	23.0762	22.2862	23.1989	22.562	22.9013	23.2881	22.9568	23.2607	22.3949	22.0713				784970	969870	58470000	41014000	1082100	26038000	4555000
NaN	NaN	NaN	NaN	NaN	18.5846	NaN	NaN	19.1545	19.8357	20.6965	20.1779	18.6967	NaN	NaN	NaN	19.2486	19.4385	NaN	17.7005	NaN	NaN	19.6808	NaN	21.735	21.7106	18.2276	18.8357	19.3686	19.8403	20.9398	21.3328	NaN	NaN	22.413	19.8841	19.077	19.2296	NaN	NaN				0	0	772850	159260	0	1685900	168660
NaN	NaN	19.3455	NaN	NaN	18.0987	NaN	19.0411	NaN	18.2144	18.9255	19.5712	NaN	NaN	19.502	20.9689	NaN	20.6	NaN	19.7035	NaN	NaN	16.9929	NaN	21.507	21.2332	NaN	NaN	17.906	17.6698	20.157	18.7761	NaN	NaN	21.1358	20.4154	19.2884	20.8997	NaN	NaN				0	0	1754400	58943	0	1262400	0
NaN	NaN	22.5062	19.7674	NaN	20.0434	NaN	NaN	17.4484	18.8761	22.4739	21.3977	20.1981	19.4023	21.3258	22.261	20.3111	20.0845	NaN	18.6994	NaN	NaN	NaN	NaN	23.9504	22.9338	NaN	NaN	19.0623	18.28	20.1235	18.9988	19.7294	18.4262	20.2784	20.6006	19.5075	21.9684	19.5337	NaN				48276	0	9899500	1328000	35847	1322300	108360
NaN	NaN	NaN	20.3497	NaN	21.8251	NaN	19.7858	19.2292	NaN	NaN	NaN	NaN	NaN	NaN	20.5097	NaN	NaN	21.4095	18.671	NaN	NaN	NaN	NaN	19.8243	21.8159	17.7735	16.5393	NaN	19.5855	NaN	19.7875	NaN	NaN	NaN	NaN	20.9421	19.4313	18.8329	21.1089				86516	106050	246960	2362300	23294	8089100	0
19.8019	NaN	NaN	NaN	NaN	18.5776	NaN	NaN	NaN	NaN	19.2011	17.3902	20.9594	NaN	20.3629	18.7209	20.9596	18.0548	NaN	NaN	NaN	NaN	NaN	NaN	20.5272	18.9574	NaN	NaN	NaN	NaN	19.8503	16.7744	19.0493	NaN	19.5638	NaN	24.4302	19.9753	NaN	NaN				428600	110750	0	0	17877	1167100	0
20.8979	22.5413	22.3132	21.8775	23.222	21.2973	25.0194	23.1723	24.5493	23.4901	22.4689	21.6124	22.3164	23.084	22.7962	21.8868	23.6435	21.1634	23.3195	21.7273	20.1131	NaN	20.7863	NaN	20.406	NaN	18.1851	19.0216	18.5468	17.666	21.4889	20.1221	21.7669	19.3436	21.4694	20.8654	22.1765	22.5623	22.3601	20.4123				582660	934200	10872000	6896800	325380	3591700	18536000
19.581	20.4722	NaN	18.2893	NaN	18.9415	NaN	19.6908	18.5941	20.1658	17.6843	20.0994	17.6792	18.2635	17.8266	19.0667	NaN	NaN	22.4199	23.7502	NaN	NaN	17.8386	NaN	18.1823	18.1636	NaN	NaN	NaN	NaN	22.5598	23.3335	19.7799	19.4314	NaN	17.9547	19.3357	18.4226	NaN	19.2227				95942	148930	378230	210400	0	1913400	36689
27.6443	26.6587	26.6098	27.7268	27.7332	27.8037	29.7796	30.4235	27.6507	29.6344	29.2139	30.1755	25.274	25.672	26.4833	29.5577	26.5819	26.4591	27.3767	28.1852	27.5283	24.5634	28.0859	29.1654	28.27	29.1275	26.2154	26.2228	27.0724	27.1838	27.9453	28.6469	27.6556	29.5749	26.7382	27.2928	27.3928	27.886	25.8909	26.4682			+	25152000	15305000	253580000	234020000	33787000	452550000	440830000
26.0433	26.7107	26.5146	27.0366	26.127	26.9772	28.9756	29.9446	26.6542	29.0364	27.5829	29.3139	26.0164	26.8983	25.7387	29.3088	24.9667	25.6855	26.7294	27.7829	26.5362	19.6119	26.3766	28.3187	26.9166	28.1035	26.6503	26.7182	25.824	26.314	27.9672	28.244	26.7074	29.4076	26.1417	26.9928	26.2874	27.5128	25.1813	25.7168			+	10445000	17218000	252950000	164360000	12728000	361760000	239970000
26.3722	26.5874	27.0981	26.6274	25.8889	26.5101	25.3316	25.4056	25.4116	25.4915	26.2569	25.9258	25.5607	25.5579	24.8012	25.9037	25.1725	25.8733	26.2126	26.1209	23.4148	NaN	25.961	25.4135	25.9373	25.8536	25.5893	26.3365	25.7189	25.4796	25.3922	25.4326	25.1119	25.4011	25.3975	25.5903	26.2072	25.5323	27.1854	25.0359				9048900	17148000	250570000	115890000	6228100	160920000	21014000
NaN	19.4836	21.3628	20.4789	20.0292	21.0566	20.4414	20.7731	20.8166	20.7576	20.1042	18.8846	19.3153	19.593	22.0795	21.2861	23.2284	21.6075	21.355	20.5062	18.5396	NaN	20.7167	20.8314	18.8536	21.6586	20.0407	20.5338	NaN	19.5685	21.1227	20.9326	22.1678	21.2752	20.5622	19.9405	21.2878	21.0397	19.0625	20.3513				38608	174380	8097700	893720	58646	8046100	239720
NaN	18.5204	NaN	NaN	NaN	18.7611	NaN	20.0099	19.6486	18.8731	NaN	NaN	18.3989	NaN	18.3153	NaN	19.6135	19.2191	19.4754	18.3117	NaN	NaN	NaN	NaN	NaN	18.212	NaN	18.9703	NaN	18.1211	NaN	18.3677	NaN	NaN	NaN	NaN	18.6348	NaN	NaN	NaN				0	58169	856740	219030	0	1217100	0
NaN	NaN	20.7824	20.4558	20.0344	21.3075	20.0301	20.4742	22.7714	19.9184	19.6636	NaN	20.7517	19.9431	23.0523	22.3897	22.2444	19.064	18.8183	NaN	NaN	NaN	20.4911	NaN	20.4827	22.3663	NaN	18.6498	18.6914	21.1587	19.3591	19.3131	22.1761	21.1981	20.1929	19.5202	22.0446	19.834	NaN	NaN				0	0	2920900	1499800	127130	6339400	302610
NaN	NaN	20.8654	20.0215	18.4197	20.8416	NaN	19.7249	21.4484	19.1428	NaN	NaN	20.0054	19.2148	23.9963	23.3801	22.1257	20.6012	19.0372	18.6006	NaN	NaN	19.5628	NaN	20.1286	22.6215	NaN	NaN	19.5847	20.3706	19.8104	19.5448	22.9387	23.0625	20.3794	19.8139	22.6905	21.1044	18.6862	19.6693				57623	0	7829000	1709600	48500	6762300	43377
18.4796	NaN	22.2469	20.6629	19.8647	21.9179	NaN	20.4104	22.4402	19.9706	NaN	17.7399	19.5356	18.9301	23.287	22.1761	22.208	20.4716	18.9637	19.3073	18.5271	NaN	21.0307	19.5243	20.1438	22.6369	17.665	17.7035	20.0336	20.9461	20.2729	19.4577	23.2984	21.9179	20.2117	19.9179	23.3892	20.7825	19.9478	19.8201				66245	97090	10166000	1353000	81863	9713700	61250
NaN	NaN	18.9702	17.7944	NaN	NaN	17.3768	18.5198	21.063	17.186	19.1788	19.1934	17.5872	17.6354	18.1163	17.6664	20.038	19.0287	NaN	NaN	NaN	NaN	18.7956	NaN	NaN	NaN	18.938	18.5651	NaN	16.8344	20.4045	18.5879	20.0978	17.7638	18.0939	18.8496	19.1872	NaN	NaN	NaN				0	167160	2075600	241420	0	1383900	75885
24.3099	25.6251	23.7825	23.5884	24.6393	24.7151	24.9273	24.0494	26.4805	25.0761	24.7922	22.5395	22.8269	23.514	25.006	23.2039	26.0844	24.6475	24.3141	25.1886	20.9522	NaN	23.4606	22.7694	21.2612	21.2893	21.9564	22.1769	22.6148	23.1456	25.1074	23.3173	25.3781	22.477	23.8459	24.4873	26.5961	26.3528	22.2717	22.4893				2060900	5181900	37600000	14939000	2766400	72692000	21450000
20.113	20.7872	22.6933	22.3212	NaN	20.9319	NaN	NaN	18.926	21.5717	NaN	19.2279	NaN	19.219	21.883	21.7008	23.07	23.4831	21.3369	22.8465	NaN	NaN	20.423	20.1163	18.7429	19.5417	20.3974	20.195	20.8797	20.0655	20.9827	21.2995	21.1928	21.1761	18.8769	20.3169	20.4365	23.6129	20.9516	19.2775				184190	253380	15911000	3394700	52219	17036000	118570
NaN	NaN	18.7295	18.5517	NaN	18.4652	NaN	NaN	NaN	NaN	NaN	NaN	NaN	NaN	18.3094	NaN	21.1735	19.6289	18.5921	19.1732	NaN	NaN	17.3899	NaN	NaN	18.5462	NaN	18.625	NaN	NaN	19.5492	19.1066	18.6304	NaN	18.8941	18.7582	18.7651	18.7245	18.3733	NaN				0	0	1200700	333370	0	2049500	24105
26.6202	27.3295	28.2134	28.222	27.8949	28.5873	26.9729	27.3052	27.3895	27.6766	27.5847	26.5268	27.4999	27.6864	28.1714	28.4035	29.8195	27.8716	28.1465	27.941	27.2584	26.9748	27.6044	27.0404	27.5223	27.9682	26.8895	27.222	25.7983	25.713	28.1858	28.1195	28.9253	27.7077	27.9258	27.8599	28.0947	28.4386	27.4513	26.6553			+	22211000	36365000	765730000	268010000	31931000	983850000	49827000
NaN	NaN	20.745	21.1683	NaN	20.997	NaN	NaN	21.9586	21.4284	NaN	18.3426	20.2896	19.3543	19.2779	19.8258	NaN	19.0141	18.4739	21.4456	NaN	NaN	19.5251	NaN	19.3468	18.9159	21.1325	20.4551	21.5723	20.9005	19.7963	19.0981	20.1113	20.8351	NaN	18.4926	17.9268	18.159	18.8208	NaN				31518	0	6094100	1877000	48965	7798100	7438.5
22.2498	23.6031	23.4918	23.2198	22.4317	23.9109	21.4367	22.6163	23.0316	22.6005	23.1524	21.8817	23.1281	23.0289	23.0831	22.3674	24.2726	22.852	23.1091	23.4104	22.7184	NaN	22.822	21.3771	21.5306	21.9421	21.9896	21.9577	21.2071	21.7546	23.4824	22.9184	23.8761	23.3717	22.4679	22.712	23.252	23.6845	22.7649	22.38				639140	1190800	27537000	10140000	344230	50582000	975810
NaN	NaN	NaN	18.9771	19.0602	NaN	NaN	NaN	20.3368	16.6217	NaN	19.0258	NaN	NaN	24.3594	24.6012	NaN	17.6631	NaN	NaN	NaN	NaN	18.2738	19.2619	20.2629	NaN	NaN	NaN	21.2734	19.9929	21.6991	20.7529	20.3542	19.8427	18.3914	17.3776	17.3739	22.1831	NaN	NaN				0	0	132500	811870	64448	387500	91691
18.975	NaN	20.6263	20.4086	NaN	21.6185	20.4303	21.4512	20.6927	20.1151	21.7647	21.0069	21.3784	20.8035	21.6497	20.2079	23.3002	21.7736	20.9502	21.184	20.1766	NaN	21.4383	NaN	19.3054	19.8268	20.8318	20.1098	19.1948	20.8205	21.0162	20.6931	21.7418	20.5476	20.634	21.0055	21.3485	21.9678	20.6029	21.4349				75611	18744	7475400	1031600	0	11177000	483490
NaN	NaN	22.1672	22.5604	20.6583	22.009	19.4408	18.7567	18.1494	20.0595	NaN	NaN	19.9872	20.0908	19.8948	19.8454	20.5239	23.297	19.8931	23.0005	19.2816	NaN	20.0226	NaN	18.284	19.6452	20.0479	20.3575	17.1642	16.6576	23.3091	25.5746	17.6848	NaN	18.967	19.6115	18.8289	23.1863	18.5726	NaN				131640	11675	14936000	4040500	413640	15140000	387130
NaN	20.3206	22.8798	23.8955	21.2332	21.4496	19.4683	20.8754	21.3014	21.6866	21.2839	21.0754	21.3059	21.6475	19.6364	21.4692	20.7238	23.1711	20.6946	22.0536	18.5882	NaN	20.8323	19.8394	20.6775	21.5644	20.3339	20.7578	19.4874	19.7229	19.9196	21.8676	18.7754	19.5149	20.2699	20.4898	21.0533	22.5579	22.4688	20.3751				33192	62464	23404000	12451000	201180	7545000	731910
NaN	21.6851	22.0013	20.1767	NaN	21.5665	19.9675	20.4657	20.5198	19.0464	17.8975	19.6752	18.9213	20.8877	19.8858	20.3153	20.5297	20.4525	18.615	20.7565	19.7381	NaN	19.5561	NaN	18.3103	19.5936	18.9511	18.8702	18.3052	19.6387	20.5443	22.2687	20.3556	20.7402	17.9211	19.0429	19.7678	21.7834	19.067	18.797				34955	599110	7795400	1050300	0	9966900	183940
NaN	NaN	20.1641	20.657	20.2103	19.0091	19.1336	19.3423	NaN	18.9548	NaN	NaN	18.808	18.4831	19.4585	19.5422	NaN	20.6703	19.3981	19.8137	19.815	NaN	19.5417	NaN	19.8303	19.4302	NaN	18.0941	19.0676	19.2981	20.4605	19.6531	19.3538	19.2009	19.7039	NaN	20.3422	20.2777	18.8235	19.4738				57461	0	7625600	2284900	142510	1940000	126430
22.8582	22.2692	25.1072	26.5622	23.8466	25.593	24.4428	23.8052	24.2162	24.4288	25.3119	25.0307	24.8771	25.3136	24.7086	25.362	23.2795	24.6715	25.1158	25.7248	23.6205	22.8203	24.8267	23.823	24.8529	24.9611	25.5932	25.9485	25.1837	25.4134	24.3613	25.0714	24.5435	25.1984	24.1511	24.1004	25.5486	24.7886	25.1025	24.1451				524580	1355500	65935000	80418000	1139000	161150000	15127000
NaN	22.3542	24.1193	24.6221	21.4865	24.1489	19.6928	22.0897	20.626	23.1627	21.3623	22.7554	21.8149	22.0426	21.1573	24.3076	20.4088	23.9037	21.5678	24.5007	19.1866	NaN	21.7303	22.9167	21.7276	22.7971	21.7162	22.1488	21.4986	21.8531	23.3182	22.9397	22.0073	24.8284	21.0837	22.49	21.7219	22.7038	19.8842	21.4277				103260	315570	60401000	26625000	201730	51394000	309980
22.6536	23.9343	24.38	24.3767	24.3697	25.897	23.5394	23.4476	21.7816	22.3783	22.0075	23.0893	23.3415	23.4684	23.9358	25.8981	22.4711	23.4689	23.0977	23.6849	19.7322	NaN	22.8329	24.5405	23.266	24.6914	23.4558	23.7065	25.2234	25.076	25.6501	25.3747	23.4099	25.3242	23.9218	23.9458	23.8154	23.8317	22.1389	23.1013				883950	2207600	54566000	25981000	4090800	156080000	6431300
NaN	NaN	20.0124	21.1451	NaN	17.6347	NaN	NaN	NaN	NaN	19.366	19.0207	18.2892	18.2518	19.9505	21.2941	NaN	21.164	NaN	19.5543	NaN	NaN	19.6524	NaN	20.1277	19.1153	17.852	18.9109	NaN	17.2177	NaN	19.1138	18.7356	NaN	18.6974	18.2223	18.487	20.6358	19.9171	19.4715				29068	108710	1525300	932980	0	764850	26507
NaN	NaN	18.9287	18.6201	NaN	19.4376	17.1282	19.4954	NaN	NaN	NaN	NaN	NaN	NaN	19.9614	17.8062	NaN	17.7902	NaN	17.7867	18.8877	NaN	NaN	NaN	17.7258	18.3252	NaN	NaN	18.0668	18.0166	19.0082	17.9214	19.6589	18.603	NaN	NaN	18.4837	19.7735	19.1515	18.6964				46717	107680	3222800	487980	0	2170200	132240
29.7793	28.3848	25.465	26.9762	29.3684	28.3683	29.098	26.7945	27.979	27.5511	28.4587	29.5543	26.4991	26.306	23.8643	25.4608	29.0669	27.3006	26.6413	26.8436	30.3773	27.3216	25.5061	27.8397	27.012	28.2553	28.2125	27.6512	29.2442	27.7352	25.6635	25.5572	27.3668	28.4675	27.2221	23.4172	27.8983	28.9942	26.803	27.9472			+	98628000	45235000	106440000	209340000	75547000	278610000	417510000
25.0416	25.4307	26.7057	27.9902	26.2315	27.5335	25.0564	24.4661	25.5055	25.7978	25.6695	25.3713	26.9379	27.3944	25.9102	26.3248	24.3942	26.098	25.9886	27.6253	25.3363	24.4927	25.4032	24.5971	25.7335	25.508	26.5368	26.5556	26.1979	26.5061	26.1845	26.3697	25.5275	25.9646	25.762	25.4322	25.867	25.3739	25.4639	24.9483				6986200	9170700	362570000	246650000	11652000	506480000	22792000
22.51	22.6049	23.1763	22.3856	NaN	21.3306	22.5095	22.3962	21.9766	22.9304	22.8354	22.2868	20.7242	20.5399	24.161	25.1231	21.0033	22.1794	NaN	22.6105	NaN	NaN	22.7865	21.3232	23.9228	23.8837	21.9394	22.4913	22.4096	22.6194	23.0898	23.4253	23.8885	24.1784	23.3495	23.2368	21.4567	21.6101	20.4704	NaN				490210	718030	19114000	3714500	28527	4571200	1493000
NaN	19.3528	19.603	19.8028	NaN	19.5169	19.9444	19.5805	18.2793	20.6756	19.9992	20.2119	21.5734	21.0551	21.9031	22.444	NaN	20.9148	19.127	20.5347	18.961	NaN	21.3791	19.1073	19.0176	19.8414	21.06	21.2664	19.3445	20.0915	18.6842	19.106	19.1709	19.1332	19.3224	18.9868	21.1956	20.5964	20.041	19.3319				31218	123850	3399200	657790	0	2648100	503730
25.3822	26.3185	25.6202	26.5918	23.9699	26.2588	24.9973	26.0491	25.2838	26.6911	25.9034	27.4992	25.6627	26.2178	25.0845	26.7674	24.2251	25.1899	26.8268	26.7963	21.8005	21.1798	24.8813	25.5002	25.0288	25.3861	25.5124	26.0576	24.5238	24.4731	26.5695	27.7486	25.8855	26.5761	22.6179	24.1538	25.3012	24.8326	26.0995	25.7579				5127100	16650000	178330000	113290000	2504900	255630000	12586000
21.4862	21.2413	21.342	21.2749	20.7957	21.3397	21.4471	20.2401	21.8217	22.1377	20.1807	20.9206	21.1279	20.4666	21.1424	21.4127	NaN	21.069	20.2356	21.3859	20.5365	NaN	21.0455	20.5994	21.6644	21.3762	20.4472	20.6247	21.3913	21.1619	21.5992	21.5391	20.5746	20.6725	21.3064	20.794	21.2131	21.2393	20.8713	20.6308				368760	326270	9476600	3271100	176780	8206700	874360
NaN	18.8023	19.9355	20.459	NaN	19.4274	19.6828	19.265	20.2768	20.1235	19.9987	20.0114	16.8699	18.4097	19.9704	NaN	18.9099	19.7333	18.428	20.4843	19.6999	NaN	20.1766	19.1849	18.6263	19.0902	19.812	19.4771	18.9221	19.3487	19.8939	19.8346	18.7543	18.3476	19.3314	19.6439	19.441	19.8296	18.8787	18.859				0	57993	4913400	1281100	0	2589500	242890
19.3253	19.9608	19.6753	19.481	NaN	18.745	NaN	NaN	18.952	18.9526	18.474	NaN	17.6698	17.7786	19.4414	19.7974	NaN	20.0454	17.9986	19.8386	NaN	NaN	NaN	NaN	19.3316	19.0413	NaN	NaN	18.2707	17.6667	20.0811	19.5033	18.9445	18.5058	18.9362	18.9761	19.543	19.4086	19.1769	NaN				105950	246140	2120500	624830	0	1226800	102330
21.6067	22.8709	22.2463	22.8624	20.5389	21.9187	21.8386	21.4754	20.82	20.733	21.9519	21.4353	21.9827	22.2392	22.1428	22.9216	NaN	20.5032	22.8883	21.8848	21.6107	NaN	22.2216	20.7373	22.5292	21.8027	21.5042	21.9647	21.7136	21.2137	20.9022	22.8139	20.9563	21.2513	20.0999	20.716	21.4728	20.6192	23.6135	22.6812				408960	741820	20089000	8953500	46426	14388000	2428100
NaN	NaN	19.5523	18.3633	NaN	17.8975	20.1102	19.2594	NaN	18.7912	18.1788	19.2881	NaN	NaN	19.7708	19.5849	NaN	20.3756	19.4882	20.2835	NaN	NaN	20.7253	20.1782	19.0536	18.8693	NaN	NaN	NaN	NaN	19.2623	20.3084	19.8973	19.7369	NaN	19.7236	18.7142	19.3688	21.9006	21.4062				0	0	2878500	267030	0	854480	324380
20.7838	22.8017	22.8516	25.2986	18.9674	23.8246	21.0852	23.2394	20.6567	23.427	21.8725	23.9077	NaN	18.2583	24.1069	26.1838	18.7793	23.5141	NaN	24.3521	NaN	NaN	23.2149	25.2688	23.1541	24.357	19.5306	18.0066	21.4216	20.9668	24.3477	24.2514	22.8467	25.8079	19.5312	21.3966	20.8494	25.0842	NaN	19.2309				432760	1248300	33632000	35274000	83785	39770000	1628000
20.5404	NaN	20.9115	21.2934	NaN	19.6813	20.0987	NaN	20.6301	19.487	20.4694	20.1032	20.6175	19.9165	21.4016	20.8994	NaN	NaN	20.6282	19.4868	20.3273	NaN	21.3024	NaN	20.9148	19.888	20.6889	21.2131	19.5905	19.5356	20.2802	19.8472	19.591	20.4333	20.2586	19.8269	19.3003	19.9172	21.8582	20.7164				242660	221120	6145500	2216400	0	4170400	268690
NaN	NaN	NaN	20.1309	NaN	NaN	NaN	19.878	NaN	19.3802	20.173	19.7886	17.9018	NaN	18.6157	19.921	NaN	NaN	NaN	NaN	NaN	NaN	NaN	NaN	22.9756	23.1012	NaN	18.8044	19.9908	NaN	20.2157	19.6496	21.9549	24.1809	21.5511	21.1057	19.4517	NaN	NaN	NaN				24357	0	3951000	1147600	0	1592500	285000
NaN	NaN	NaN	19.4769	NaN	NaN	NaN	NaN	20.3734	18.4416	NaN	18.9626	NaN	18.2575	22.2721	22.1701	NaN	NaN	NaN	NaN	NaN	NaN	NaN	19.8988	19.1156	18.6418	NaN	NaN	21.5132	19.6781	21.7755	21.0247	18.6679	18.4933	NaN	NaN	18.9076	20.6194	NaN	NaN				0	0	0	806220	0	199690	0
20.0273	20.8499	21.5082	21.1924	20.2264	20.9671	19.8935	20.6881	21.3167	21.6114	21.1957	21.2576	21.6661	20.6556	20.692	20.8542	19.1337	19.9811	20.9051	20.6952	20.7067	NaN	20.9038	20.316	21.7281	21.5242	20.1477	20.7095	20.4234	21.0646	21.0264	21.1592	20.5065	21.4878	21.4521	21.6153	20.4114	20.0378	20.5568	20.484				159340	211030	7828400	2087800	76179	8747500	537640
20.0668	21.1909	21.0261	20.9512	NaN	20.5601	19.572	18.556	19.5831	20.2807	20.3104	19.8384	21.0298	20.3473	22.4784	20.79	19.4903	20.5568	21.209	21.6317	NaN	NaN	20.8712	20.6034	20.5415	20.4529	20.5241	20.4157	20.2044	21.0154	20.7378	21.3498	20.3546	20.6779	21.17	20.5093	20.852	20.3678	19.1347	19.9491				280000	427690	7219900	1502000	47614	5330200	459130
21.4099	21.2385	22.0948	22.2975	20.7725	21.5117	21.3021	20.3598	21.0579	21.7439	21.1674	21.3184	21.3043	21.7206	21.5975	21.8209	19.776	21.0283	21.3988	22.858	21.658	NaN	21.6218	21.3284	21.6674	21.8326	21.548	21.4975	22.1914	22.2203	21.9996	22.5537	21.1958	21.6207	21.8419	21.2709	21.4265	20.6468	20.7532	21.363				347020	627010	11293000	5926000	56345	8414700	1295300
NaN	NaN	18.074	18.2845	NaN	18.8854	NaN	NaN	NaN	NaN	NaN	18.3759	18.7787	18.3677	18.1972	17.9447	NaN	NaN	NaN	18.3018	NaN	NaN	18.4202	NaN	NaN	NaN	19.3701	19.2695	18.4737	18.246	18.8698	18.6829	17.0919	17.139	NaN	NaN	18.4921	NaN	NaN	NaN				0	0	418890	524700	0	1280700	0
NaN	NaN	NaN	NaN	NaN	17.2051	NaN	NaN	18.5498	18.0588	NaN	NaN	21.0287	20.2545	20.5214	18.6897	NaN	NaN	NaN	NaN	21.4727	NaN	NaN	NaN	19.0302	17.7345	22.4617	22.4633	NaN	18.6284	18.7869	NaN	17.7258	18.4496	19.581	18.9648	18.278	NaN	19.2273	NaN				0	0	311210	0	1021900	282170	0
NaN	NaN	18.559	NaN	20.3451	NaN	20.1518	18.4066	19.9683	19.2199	NaN	NaN	22.9065	22.6554	22.2783	20.0179	NaN	19.436	NaN	18.9527	22.4905	20.8515	NaN	NaN	18.503	NaN	22.8468	23.1933	19.4184	19.6601	NaN	NaN	19.0333	NaN	19.8784	19.0046	19.9212	18.137	22.0592	21.9216			+	0	0	1694900	0	127050	0	1073800
21.8621	21.2597	23.7547	22.9683	21.1153	22.806	21.8594	22.301	21.7104	22.4045	22.1107	21.7022	24.2228	23.7322	22.7587	23.7334	22.2808	24.4492	23.0912	24.1712	17.9484	NaN	20.0297	20.9191	20.9295	21.2797	20.6088	21.1813	21.8284	21.4154	22.3718	22.8525	21.7369	21.0205	22.2484	21.9578	22.3382	23.3876	22.6033	21.0411			+	369400	383690	53311000	11154000	178280	20738000	3320100
NaN	23.1466	23.2627	23.1874	NaN	22.4118	21.6278	21.1802	21.3673	21.8931	23.0809	22.237	23.8266	24.0458	22.0599	22.4074	20.5053	20.6175	NaN	19.9791	22.328	23.0826	21.0344	21.4977	23.051	23.0807	22.4783	22.3245	22.2255	22.409	21.577	20.2859	21.7542	21.8177	21.5408	20.9637	21.6136	20.0478	20.0684	21.2416				1422100	2283600	22507000	6249400	2090200	10496000	1406600
NaN	NaN	21.6002	19.9187	NaN	18.1519	NaN	NaN	19.8935	18.6122	NaN	NaN	18.9878	NaN	NaN	NaN	NaN	NaN	NaN	NaN	18.569	NaN	19.137	NaN	21.0535	19.7588	18.4962	18.693	19.2275	19.5572	NaN	18.6365	18.3175	18.0575	NaN	19.3652	18.2787	NaN	NaN	NaN				0	411990	7103600	1262500	63658	947560	0
24.5118	24.4309	24.5482	23.8885	22.3324	23.7775	22.9071	22.6077	22.5505	23.4618	23.8927	23.3667	22.8006	22.823	22.5894	22.4932	21.9528	23.8282	24.1815	24.3288	24.307	24.5529	23.6606	22.6672	23.0475	22.4977	24.2837	24.5732	23.4037	23.6564	24.2952	24.9195	22.7856	23.341	23.4992	23.4296	23.1483	23.3262	25.6184	24.9977				3848900	3884900	85950000	14828000	496640	46721000	2764800
19.8114	23.2551	24.0632	26.0444	20.4047	24.1148	21.2862	23.266	19.1652	23.6354	21.4416	24.4496	18.4199	19.5938	24.4998	26.6684	NaN	24.4782	NaN	25.2327	NaN	NaN	23.5454	25.8199	23.0589	24.3119	19.7678	17.5967	21.803	21.8783	23.9342	24.246	23.3254	25.722	20.3596	22.326	21.821	26.1138	19.1114	NaN				182370	1374500	59746000	62083000	186300	56071000	2352700
25.6977	26.4466	25.7562	26.3341	25.0584	25.9793	24.6181	24.2787	24.8412	25.6303	24.369	24.5123	25.2521	25.6127	25.3585	26.0407	24.3198	25.5198	25.8601	26.4263	25.3874	25.6456	25.2899	24.4586	25.99	25.5118	24.9825	25.4429	25.2218	25.4118	25.7195	25.9955	24.8326	25.0916	25.3671	24.9239	25.243	25.1115	24.7528	24.537				5422100	12127000	108490000	92291000	2657400	194680000	9380300
21.8869	22.0935	21.8864	22.4735	20.7121	23.1749	21.3389	21.777	21.1924	22.3573	21.8752	21.0534	23.4152	23.6794	22.6207	22.7281	NaN	21.8685	23.0982	23.1468	22.5867	NaN	22.0604	21.2897	22.0331	22.0288	23.3438	24.0239	22.5757	22.2837	21.8352	22.7745	21.0701	21.3178	21.6202	21.4299	22.2036	21.9594	23.5076	22.6228				773700	671470	8760400	7092800	89354	30004000	713190
NaN	NaN	18.947	19.9912	NaN	20.0158	NaN	NaN	NaN	18.4471	18.1445	18.4862	19.2454	NaN	21.0467	21.4729	NaN	19.2069	NaN	NaN	NaN	NaN	19.22	NaN	20.3148	19.1575	19.8722	19.6707	17.1152	19.3249	19.5862	19.4365	18.0451	NaN	NaN	18.7733	19.7004	19.1988	18.7853	NaN				0	117170	763030	2714600	0	1918600	108200
23.4653	24.5594	24.5877	24.6414	23.6875	23.8652	23.4378	23.6083	23.4104	23.4733	23.54	23.862	23.558	23.6338	23.4609	24.361	23.1914	23.9059	23.2033	24.5681	23.2923	21.3711	23.4344	23.0782	23.4012	23.1102	23.4634	23.3438	22.918	22.9224	24.2081	23.4459	23.6749	23.0563	23.4863	22.8927	24.2094	24.0695	22.5897	22.2306				2178300	4122900	85123000	26618000	2357800	51043000	4372200
21.4028	20.6763	22.7751	22.0984	NaN	20.5428	NaN	NaN	21.4752	21.0855	21.2146	20.9894	21.1103	20.779	21.2169	22.3108	21.2308	21.354	21.2671	21.6751	22.7566	NaN	22.3573	20.2661	23.2663	22.2401	22.5437	22.8624	21.6007	20.9666	21.71	21.1369	21.8486	20.9196	NaN	21.5227	22.3299	22.1057	22.3831	NaN				529000	784540	22962000	4375600	147220	5031000	0
21.666	22.8359	21.3441	22.5008	21.1426	22.4496	22.616	20.4158	21.9048	21.5746	20.7125	21.2205	23.2707	22.5736	22.5818	23.2666	NaN	20.7543	NaN	22.2902	21.8312	NaN	21.4303	20.5213	23.1419	22.163	21.6999	22.1646	21.666	22.4381	22.2593	22.0236	20.7471	21.219	22.3744	22.4305	21.9783	21.0871	19.431	21.4636				142260	289070	19186000	7816900	95630	27843000	1026200
NaN	NaN	19.4577	18.4289	NaN	20.2029	NaN	18.7369	19.0323	18.3796	NaN	NaN	18.1227	NaN	19.1587	18.6589	NaN	20.7403	18.733	20.0209	20.4602	NaN	18.8102	NaN	18.8808	18.5808	NaN	NaN	NaN	18.1454	18.755	18.8767	19.6149	18.2739	NaN	19.1246	18.6868	19.7487	21.0376	19.3662				36523	0	3443200	312400	0	2545300	0
22.1197	21.9716	23.6568	23.8791	22.2791	24.0092	22.2173	21.8154	23.0141	23.6042	21.8946	21.8059	21.7575	21.8348	23.5217	24.1858	22.3021	23.2565	22.3009	24.0622	20.2419	NaN	22.1683	21.6081	22.6984	22.4957	21.9037	22.0925	22.0942	22.7168	22.5581	23.0299	23.3762	23.3554	22.8792	22.6392	23.4156	23.2824	22.5058	21.2702				523260	879600	31216000	14699000	896050	45334000	1326100
NaN	20.7891	19.5576	21.1045	NaN	NaN	19.2111	NaN	NaN	19.9049	19.8024	19.8699	NaN	NaN	NaN	19.6276	NaN	19.1016	21.0925	19.7669	19.783	NaN	18.538	NaN	NaN	NaN	20.757	20.5969	NaN	19.1936	NaN	NaN	NaN	17.4984	NaN	20.99	NaN	18.8687	20.1275	NaN				158950	478570	1158000	1034400	66922	599880	590370
21.1533	20.8698	22.423	22.3425	21.917	22.0174	22.38	21.4764	20.906	20.587	21.6485	21.3854	22.2366	22.4042	22.3617	23.3777	20.4575	23.327	21.4647	22.4186	20.9376	NaN	21.2789	20.3036	21.4761	21.5051	21.3981	21.3891	22.0301	21.8555	21.5272	22.1276	21.2225	21.3492	22.2074	21.7782	21.5608	23.172	26.5548	22.9766				288960	313770	18247000	9037400	327450	8789900	2737900
24.6441	25.7069	26.4554	26.4084	24.961	26.0983	24.8197	25.278	24.9642	25.5484	26.003	26.3069	25.5634	25.8381	25.9336	26.7428	25.1413	26.211	25.4262	25.8702	22.7434	20.6049	25.7363	25.5219	25.6134	25.7795	25.9061	25.8952	26.225	26.2768	25.3301	25.4477	25.2183	25.8913	25.3874	25.5201	26.0035	26.1247	25.6222	25.2464				4030900	7082700	250320000	116370000	4736900	181630000	14036000
NaN	NaN	20.9774	21.2735	NaN	20.2328	21.7526	21.8755	20.2856	20.9987	21.0664	21.013	21.3927	21.3073	20.9114	21.3532	NaN	19.9779	21.2618	21.1274	19.8549	NaN	20.5891	20.6468	20.5358	20.3624	20.8651	21.3559	20.6329	20.5057	20.452	20.6943	20.4614	20.8361	20.4954	20.8755	21.1693	21.0039	21.6944	21.1196				63972	17712	10272000	2698300	0	4619400	273630
24.5166	24.8186	24.3115	24.2746	22.5435	23.5038	23.5175	22.6804	23.6084	24.3086	22.5156	22.9736	23.3365	23.2952	23.5335	24.1717	23.4726	23.9189	23.3214	24.2038	24.7162	24.7603	24.3933	23.269	23.1023	22.8238	23.6987	24.0532	23.0486	23.2721	24.3028	24.2456	23.5462	23.2214	23.9149	23.8609	24.0543	23.5138	21.8973	23.1868				3772800	7060800	49695000	17442000	1041000	38191000	4186000
NaN	NaN	NaN	NaN	NaN	22.4323	20.8607	22.1663	NaN	21.63	NaN	18.8836	NaN	NaN	NaN	21.2295	NaN	NaN	20.9077	20.853	NaN	NaN	NaN	21.4084	NaN	20.2692	NaN	NaN	NaN	19.2934	19.6552	19.8352	18.6122	23.2093	NaN	19.6466	17.9961	20.1176	NaN	NaN				114930	250490	0	59313	179700	16827000	959910
23.6024	23.8095	23.4913	23.1081	21.9482	23.2226	23.4397	22.8646	23.0312	23.5328	21.7667	22.3822	22.811	22.7304	23.5818	23.6328	23.203	23.6149	22.2183	23.5598	22.0858	NaN	23.2852	22.5326	23.647	22.9443	22.7753	22.9341	22.7185	22.6576	23.7162	23.2456	23.295	22.8194	24.9929	24.2361	23.096	23.3446	21.6536	21.7152				1833800	2358900	35958000	8952500	204820	27898000	3154000
20.2376	20.619	21.2534	20.421	20.4762	21.2244	20.222	20.477	19.4054	20.5104	20.42	21.2154	21.6771	21.7231	19.8758	20.1984	NaN	19.7192	20.7322	21.2428	19.8876	NaN	20.6826	19.8868	19.5746	19.6408	19.6551	20.4158	20.8007	20.7208	20.5883	20.9228	19.6729	20.359	19.2265	19.4888	19.781	19.5525	19.7656	20.7374				186430	237570	8975800	1442300	340660	8014300	487240
NaN	NaN	19.3827	19.4789	NaN	20.4221	NaN	NaN	19.7702	20.3016	20.56	NaN	19.8443	20.5536	19.8876	20.8508	NaN	NaN	NaN	19.5118	NaN	NaN	20.821	NaN	20.2426	19.3503	20.321	20.262	20.8167	20.1139	NaN	NaN	19.5563	NaN	NaN	NaN	19.4267	NaN	19.9112	NaN				204710	33364	1815000	958220	57453	5118500	189060
22.2213	21.3083	24.7175	24.4628	21.285	22.747	22.9372	22.0331	21.9698	21.2601	21.8303	21.5425	25.0662	25.2177	23.6491	24.0194	21.6512	23.0167	21.1863	23.4227	19.8706	NaN	22.7344	20.9894	23.1623	21.7066	23.3978	23.4114	22.191	21.81	22.1791	21.9448	21.6442	20.8066	21.7413	21.9545	23.3641	23.4376	22.2551	21.9876				1007600	479810	68480000	18787000	223400	18801000	5594800
23.8443	23.3886	23.6456	24.0624	23.1772	23.6449	22.9521	22.3043	23.5176	23.3669	22.8644	23.2086	23.3465	23.4615	23.4114	23.6075	22.5043	22.8531	22.5708	22.9398	23.6761	22.1815	22.5546	21.396	23.9934	23.3715	24.3601	24.2127	23.7419	24.0724	22.7443	23.0101	23.13	23.4914	23.9225	23.4463	23.4575	22.6472	22.8793	22.6591				1385200	1601700	41951000	17039000	1078400	45034000	2155200
23.8268	24.0817	23.813	23.3669	22.7344	22.992	23.4072	22.3628	22.6754	23.0282	21.9736	22.263	23.8449	23.0539	23.2936	23.5766	21.9147	22.5682	22.549	23.0466	24.6506	25.0297	23.9897	22.5502	23.8727	23.0623	23.7475	24.0142	23.5283	23.5412	23.7001	23.9134	22.5489	22.5505	23.845	23.464	23.1454	22.5238	22.904	23.1977				2221800	2145700	46985000	9977800	735600	27748000	2262000
NaN	NaN	18.0303	NaN	NaN	18.2922	NaN	NaN	NaN	17.9019	NaN	NaN	19.4805	19.0894	18.3637	18.4068	NaN	NaN	17.7793	17.021	18.734	NaN	18.7249	NaN	18.6411	17.861	18.5111	18.9217	17.556	17.6846	17.9356	18.2061	NaN	17.9459	NaN	18.125	17.2374	NaN	20.0979	NaN				29085	92376	1640400	181610	0	1533100	0
25.2271	25.1511	24.1181	23.9304	22.1277	23.696	22.9387	22.712	23.0768	24.254	22.0376	23.2724	23.4164	23.638	24.3801	25.6394	21.4804	22.3292	23.5533	23.9262	22.6116	NaN	24.219	23.8536	23.856	23.7761	24.4556	25.1164	24.4028	24.5171	22.3905	23.6629	23.0178	23.8896	22.8692	23.1992	23.228	22.3131	24.6529	23.2259				5242700	7836800	58026000	14640000	212530	45802000	3367700
23.1116	24.1316	22.7167	22.3143	23.9626	22.098	25.2871	23.0135	25.5174	24.0856	24.2807	23.4376	22.3828	23.1216	22.8313	21.9479	24.4309	22.2491	23.4585	21.9897	20.8042	NaN	21.3694	18.047	21.0128	NaN	21.3126	20.4151	21.4273	19.2155	22.8578	21.4563	23.6737	21.6373	22.8808	21.9133	22.0497	23.2857	22.8129	21.9233				1246800	1802800	14490000	7954200	1916300	4315900	25039000
NaN	20.1195	18.9783	19.2105	19.3137	19.674	19.9864	20.1299	19.3131	18.4301	19.6314	19.5504	18.677	18.1733	20.242	19.4966	NaN	20.9788	NaN	19.0685	19.6	NaN	18.0047	NaN	17.8567	17.5544	18.2943	17.999	18.5401	18.7282	19.6205	17.6946	19.9096	17.8987	19.4406	19.1608	20.3457	21.6455	18.6747	NaN				0	147010	3313200	910180	41071	2094300	467160
20.6829	19.7891	20.9525	20.3225	NaN	21.308	20.6225	19.0659	20.9376	21.1183	20.69	20.3576	20.1416	19.7625	21.5315	20.4106	NaN	20.0562	18.7179	21.2762	NaN	NaN	22.6389	21.2822	20.5078	21.038	22.1546	22.3801	20.7225	21.2163	19.4931	20.7384	19.9382	19.8654	19.153	19.3621	20.5824	19.569	20.7044	20.976				151050	49570	6877300	1460700	190230	9469400	428200
24.2438	24.6386	25.6517	25.6516	24.4998	25.7812	23.6663	23.8487	25.031	25.1204	24.4778	24.1962	25.7735	25.8226	25.0701	25.8078	23.4104	24.2726	24.0813	24.8499	24.4431	23.378	25.328	24.2069	25.9354	25.1824	25.1182	25.3552	25.4183	25.4762	25.4084	25.0914	25.2568	25.6503	25.7104	25.6297	25.2179	24.382	24.2831	24.4454				4410200	4411200	160180000	49977000	2976700	183630000	7678700
NaN	NaN	NaN	17.2178	NaN	16.756	18.8268	NaN	20.1722	NaN	NaN	17.8115	18.2815	20.8576	21.4934	19.982	NaN	NaN	NaN	NaN	NaN	NaN	18.5265	19.0861	NaN	17.8689	NaN	NaN	20.6345	18.8174	21.1854	18.5607	19.6738	19.6755	NaN	16.8531	19.0854	20.6097	NaN	NaN				0	0	166300	185070	0	467490	222670
20.8222	NaN	19.8482	19.554	NaN	19.4671	NaN	NaN	20.3829	18.8349	NaN	NaN	20.5226	NaN	21.2895	21.704	21.0301	19.8742	NaN	NaN	NaN	NaN	NaN	NaN	19.9679	NaN	NaN	19.2501	19.4297	NaN	20.8372	19.2697	NaN	NaN	NaN	20.6509	20.9029	19.3294	21.0886	NaN				356640	59934	1103700	441690	37943	815650	64244
NaN	NaN	20.5763	NaN	NaN	18.2587	NaN	18.8395	18.9956	18.1265	18.3383	NaN	18.6617	NaN	18.5419	18.632	20.2289	18.4392	NaN	NaN	NaN	NaN	18.212	NaN	17.6847	18.2108	NaN	NaN	NaN	17.2717	NaN	NaN	19.8389	18.4703	18.6092	18.7935	19.1154	18.6304	NaN	NaN				0	0	1851800	94357	0	1846200	44783
NaN	NaN	18.9943	19.0125	NaN	19.2753	NaN	NaN	18.1291	17.8604	16.6091	NaN	18.8892	18.5045	19.0018	19.5516	NaN	18.8624	NaN	18.0145	18.7383	NaN	18.9135	NaN	18.0759	NaN	18.3692	18.1879	17.9707	18.8006	NaN	18.4302	18.2194	NaN	18.5444	NaN	18.154	NaN	17.1896	18.2078				26941	0	3648900	246500	0	2346200	0
25.0732	25.7959	27.4717	26.6555	24.5213	24.6622	26.8769	25.6193	27.1721	26.2068	25.2304	24.5337	24.9116	24.6775	26.9218	26.5112	26.5687	27.7175	23.8998	26.1328	23.1626	21.3493	23.732	22.2814	26.7146	25.8554	23.2636	23.4972	24.3461	24.9352	26.3907	25.6956	26.0714	23.2208	24.975	24.6835	26.6155	26.7951	24.0799	23.2404				5807700	8488500	583630000	97351000	3134900	72893000	44095000
20.5675	20.2783	22.0643	21.5683	NaN	21.2332	NaN	20.2877	20.6365	21.842	NaN	NaN	21.78	21.2981	21.4391	22.1286	NaN	19.63	20.0824	21.0079	19.9296	NaN	21.8941	19.8896	21.9941	21.4936	20.8742	20.6396	21.32	21.764	20.4259	21.2551	21.2884	21.4239	20.5873	20.6039	20.8529	19.76	20.099	21.0373				248630	87611	13599000	2627000	46129	9332300	81761
NaN	NaN	NaN	NaN	22.2844	20.8081	NaN	NaN	24.4474	24.8135	19.8942	19.3126	25.7373	25.6977	18.8505	21.028	18.7895	17.926	22.603	21.0055	20.0997	NaN	NaN	NaN	22.9978	20.4562	25.0946	26.2592	23.1618	21.8486	20.8339	25.1332	16.8856	NaN	18.3304	19.4899	23.6135	22.8228	24.0916	23.1015				0	0	0	223840	507470	6659700	474840
23.4583	24.5612	23.5489	23.1954	22.3479	22.6838	22.7159	23.2023	22.6883	23.039	22.8813	23.8098	21.5704	21.8614	22.4745	22.8799	22.7572	24.0714	22.8011	24.0796	22.7102	21.0132	22.9205	22.2116	22.2756	22.2877	22.3032	22.1757	23.3441	23.7265	23.5009	23.0556	22.9558	21.2522	23.324	23.2116	23.7491	23.6548	22.3722	21.6038				2096200	5465700	41099000	8762000	752910	19969000	2249300
26.3832	23.1824	22.1342	22.6308	23.3207	25.5801	26.5127	27.5667	22.6967	27.1037	25.6247	27.8038	22.0446	19.1897	21.8762	27.398	21.5405	24.0097	25.2431	26.2756	25.516	22.1908	23.4078	26.36	22.9887	25.6598	22.3069	24.4616	21.9326	22.8468	24.849	25.8497	23.3681	27.1004	21.9942	23.7881	23.9744	25.6212	20.8605	21.6808			+	7555000	841480	14958000	11789000	2008900	122820000	56844000
21.9975	23.0127	23.8736	23.8504	22.3162	23.5308	22.0394	21.8703	22.7831	23.3258	23.1714	22.8178	23.413	23.2405	23.199	23.5722	21.8541	23.1099	22.2546	23.4161	22.8644	23.6417	23.795	22.7241	22.8813	23.0246	22.9194	23.0738	23.4646	23.931	23.1663	24.1215	22.7326	22.9504	22.8528	21.9356	23.285	22.684	22.1323	22.0073				760450	1347900	50293000	14725000	686360	44092000	2133900
24.2239	24.57	23.98	24.5304	23.3209	24.2324	22.3071	22.9219	22.7264	24.3046	22.494	22.9433	25.0671	25.0617	23.9608	25.6773	22.1774	22.93	23.3685	23.9323	22.8821	22.4127	25.2505	25.1582	22.793	23.1941	23.1275	23.7936	23.3427	24.008	24.9491	25.4002	23.049	23.4973	23.338	23.234	24.5387	23.877	22.9295	22.8158				3098700	5277700	56050000	33667000	1330400	63155000	2357300
20.7079	21.985	23.5121	23.2215	21.4069	22.9066	20.8427	22.2336	22.9824	23.5397	21.0326	21.2975	22.9714	22.6062	23.0881	23.8966	22.2145	23.466	23.9573	24.6434	18.9891	NaN	21.6049	20.1101	21.5559	22.3699	20.4082	20.8132	21.7909	22.7635	21.6441	21.3549	22.9584	20.6765	22.0415	22.0336	21.9318	23.6603	19.8284	20.8253				296680	947570	19433000	7465600	256530	21589000	1317300
NaN	19.2783	22.4833	22.0731	NaN	20.1745	NaN	18.868	19.0815	19.8228	19.5467	19.0248	20.0114	19.2094	20.2961	20.7915	20.6011	20.1858	18.9861	19.5566	21.2054	NaN	20.3218	19.3339	22.1323	20.5527	21.9915	22.1538	19.3032	20.5167	18.665	18.9502	19.5306	19.0925	19.0819	18.7789	20.9809	19.9004	21.1552	19.0682				39934	121430	18525000	3277600	17551	4193700	282530
19.3564	21.0994	19.6261	19.6885	NaN	19.3946	NaN	NaN	19.22	20.0606	NaN	NaN	NaN	NaN	18.4682	19.8605	NaN	18.6138	19.8679	18.5795	NaN	NaN	18.3093	NaN	18.3878	18.7693	NaN	NaN	17.9659	18.7893	NaN	NaN	17.926	NaN	18.6485	19.2314	19.8972	19.6624	NaN	NaN				160270	367110	3210300	1012500	0	2451000	0
21.0971	21.6518	22.1216	22.5988	NaN	22.3161	20.8987	21.5498	19.9955	20.6033	21.3083	22.1157	22.1688	22.6164	20.3649	20.7625	NaN	21.8592	21.0954	22.8643	19.8756	NaN	20.7711	21.1466	20.0037	20.5724	19.4697	20.5331	20.6135	21.0156	20.7162	21.0572	20.9128	20.6339	18.5187	20.6574	21.2088	21.4259	21.9253	20.815				191050	253850	15749000	7048000	26908	17856000	865620
21.9656	22.0685	23.0388	22.7725	20.8165	22.0809	21.6153	21.8712	22.1465	22.1695	22.0322	21.7288	23.4289	23.0233	23.3986	23.4953	21.2085	22.1301	21.4961	22.0252	23.399	23.9556	23.4706	22.2984	22.8177	22.2153	23.5153	23.4955	22.8115	23.0281	22.521	22.339	22.2565	22.3868	22.6017	21.8469	23.0162	21.9623	21.0973	21.6689				549550	695040	24898000	6349200	174040	13197000	863320
NaN	NaN	NaN	NaN	NaN	20.8187	NaN	19.9191	NaN	NaN	NaN	19.3269	19.9395	20.2864	20.0836	21.6942	NaN	NaN	20.9604	21.9847	NaN	NaN	18.9834	NaN	19.2865	20.142	18.5508	18.7292	20.0696	20.4779	18.9625	19.984	20.0999	21.7499	NaN	NaN	19.4637	NaN	22.1338	20.902				0	0	159550	53339	39846	6693400	0
19.788	18.6533	19.3985	19.6779	NaN	18.4134	NaN	NaN	18.9752	19.5948	NaN	18.5457	20.2782	19.6351	NaN	18.4602	NaN	18.7987	NaN	NaN	20.3262	NaN	19.7028	NaN	19.9144	NaN	20.6797	21.1092	NaN	NaN	NaN	NaN	NaN	18.7701	18.7625	18.2544	18.4567	18.227	NaN	NaN				113720	38179	2656900	826170	0	1746300	167330
NaN	NaN	18.6081	18.9522	NaN	NaN	NaN	19.606	18.4091	18.8846	NaN	NaN	19.6975	20.1085	18.4942	19.2235	NaN	20.7256	NaN	19.385	NaN	NaN	17.9931	NaN	18.1517	18.1728	18.7661	18.5378	18.4491	18.0813	19.2013	19.3141	NaN	18.64	18.5713	18.49	17.6987	18.5326	NaN	NaN				121880	0	677310	159460	93339	172620	263560
NaN	NaN	18.9645	20.1028	NaN	20.3433	NaN	NaN	NaN	19.462	NaN	NaN	NaN	NaN	NaN	NaN	NaN	NaN	19.9359	19.8456	NaN	NaN	18.2813	NaN	NaN	18.6021	NaN	20.0895	20.0735	20.0978	NaN	18.8048	NaN	19.2119	NaN	NaN	19.4088	19.0915	19.3301	NaN				0	37352	1796200	1095000	0	4254100	0
NaN	18.9152	17.5429	17.8771	NaN	19.3841	19.1837	19.8555	19.1979	17.5015	18.076	17.383	16.8402	NaN	20.3743	19.9232	22.5555	20.1046	17.4415	NaN	NaN	NaN	19.3294	NaN	16.709	16.7537	17.4258	17.7634	18.0549	18.1409	18.9637	18.0136	19.4696	18.2865	19.0257	19.0628	19.8447	19.743	20.0166	18.443				41120	74032	548290	157340	0	2239200	87990
19.6111	19.1611	22.7426	21.209	19.072	20.3201	NaN	18.8036	21.0714	21.2366	19.7439	20.1625	21.2075	19.9365	22.2133	22.1539	18.8388	20.1425	19.0232	19.3747	20.224	NaN	20.2498	19.3453	21.0508	21.4684	22.0711	22.2076	22.442	21.9836	18.9083	19.1405	20.0482	20.0938	NaN	19.3307	19.9566	20.0825	21.9849	20.8309				288880	75178	18469000	3289200	68081	5924700	171320
27.3167	27.7844	27.6167	27.346	26.3464	26.8393	26.6292	26.5005	27.2144	26.9801	26.1937	25.5709	26.4998	26.3697	26.7401	26.695	25.9982	26.2211	26.3278	26.538	27.3088	26.3267	27.7033	26.2028	27.0588	26.1406	27.4504	27.2704	26.6641	26.5282	26.4679	26.6157	26.3979	25.5258	26.5031	26.017	27.1732	26.7886	27.2003	25.9366				26875000	35003000	645830000	207700000	7268400	219420000	54894000
20.3037	22.0322	24.1697	24.9895	22.0556	22.6044	21.3789	21.8475	22.4582	22.9298	20.1427	20.6874	22.8353	22.558	24.3213	24.2474	24.3966	23.0056	23.4668	23.2309	20.7035	NaN	22.6985	21.295	22.3671	23.6891	21.3385	21.0313	22.2005	22.5417	22.4864	22.8656	22.7818	22.6721	21.4631	22.1512	24.3105	24.3305	20.8481	NaN				140090	404070	11975000	33684000	381760	23019000	1614000
24.4523	24.1648	24.5488	24.7487	24.019	24.3451	24.818	23.7392	23.9015	24.1232	24.1096	24.0035	24.5464	23.9992	24.1752	24.3975	23.3834	24.0859	24.1155	24.3742	24.4225	23.6287	24.6522	24.1784	24.8488	24.8469	24.5061	24.3927	24.421	24.7902	24.6021	24.8393	23.7105	24.4941	24.5878	24.4458	24.8186	23.8724	24.5882	24.066				3985000	2372100	73541000	26016000	1741800	51481000	9861200
19.8406	NaN	20.3477	18.407	NaN	18.3455	19.0662	18.9442	18.9149	20.18	20.2731	19.7739	21.8631	22.1432	17.2853	18.3356	NaN	19.7486	19.3526	21.0708	NaN	NaN	NaN	NaN	17.8532	18.5113	NaN	19.382	NaN	17.8414	NaN	NaN	18.5695	18.7734	NaN	18.366	18.2828	19.4427	23.004	19.1269				74779	82563	4504000	631940	12464	2629900	349790
NaN	21.7143	21.5669	NaN	NaN	NaN	NaN	NaN	NaN	NaN	22.6577	19.6899	22.2281	21.838	22.9358	23.5	NaN	21.5795	NaN	22.2797	23.3392	NaN	22.6492	NaN	NaN	NaN	22.9556	23.4018	22.373	22.6173	NaN	22.4002	21.4755	21.477	20.1436	23.3852	21.5559	22.0435	24.322	22.6934				834550	1658100	18740000	4706800	0	577470	4386500
19.7291	19.9812	21.0201	22.3712	21.5467	23.468	20.7788	20.9142	20.3954	21.2754	20.4497	21.4075	23.1236	23.463	21.8396	22.2834	20.2928	20.7554	18.9961	19.6807	19.1391	NaN	19.6228	19.9526	21.3971	21.6311	22.3993	23.0083	22.1623	21.7736	22.5821	23.1841	20.3622	21.1713	21.147	19.5671	20.769	20.5035	20.8987	20.2092				153360	203080	11474000	6226100	713110	30624000	860780
22.7986	23.4528	23.4551	23.8423	21.13	23.288	21.9322	21.4685	21.4275	21.6986	21.6871	21.3893	24.253	24.1543	23.6806	23.1907	20.7915	21.8769	21.9729	23.2626	22.9628	NaN	21.8339	21.1415	22.7244	22.24	22.8153	23.0418	22.6877	22.748	22.6867	23.1954	21.625	22.4357	22.5483	22.2667	22.294	21.4739	23.7888	23.2315				1051200	1435500	33886000	18826000	736910	21008000	1361400
23.6456	24.4692	23.8221	23.5504	23.4774	24.7052	22.4379	22.488	23.7892	23.9355	22.8944	22.5736	23.7468	23.9293	24.8949	25.991	22.5023	23.5708	22.7261	24.4867	21.991	NaN	22.3561	21.705	24.3954	23.2784	23.5527	23.6965	23.4991	23.9443	24.6551	24.4619	24.1222	23.7169	24.9128	24.3527	23.8831	23.4022	23.0846	22.3469				2047700	3403100	50016000	12762000	1323800	84857000	3243100
19.0881	19.4535	18.5375	19.124	NaN	19.291	19.7925	18.0936	20.185	18.5129	22.0588	19.3009	20.0462	19.5289	19.8996	19.4669	19.7538	19.337	NaN	18.7079	19.054	NaN	18.7764	NaN	18.2349	17.8643	NaN	18.5131	18.7353	18.8994	19.9031	18.227	20.4393	18.5445	19.0872	19.601	19.6669	19.3892	20.253	NaN				63123	133840	916230	260240	35480	2541800	328440
24.6683	24.3594	25.7571	25.9328	24.4193	25.5803	24.6058	24.2925	24.6821	25.5117	25.1947	25.3515	25.9741	25.6622	25.8714	26.614	23.791	24.6274	25.0357	25.5036	25.3191	24.0503	25.2544	24.442	25.8329	25.4484	25.0403	25.019	25.5328	25.4624	26.2749	26.1421	25.0431	25.479	25.4966	25.3942	25.0624	24.6412	25.0467	24.9608				6771800	8141100	164400000	58782000	3505800	155380000	11816000
NaN	NaN	20.253	22.016	NaN	21.6502	NaN	18.7807	22.0121	23.9344	NaN	18.6596	18.575	19.3085	NaN	18.1364	NaN	NaN	18.5972	18.9173	NaN	NaN	19.4424	21.3957	18.9299	19.8113	19.6075	20.6899	20.6877	20.6764	20.201	21.526	19.1729	19.3327	NaN	NaN	20.6272	18.5368	21.2201	NaN				0	804940	3015600	4803900	49026	10293000	43918
NaN	NaN	20.6756	20.0055	NaN	19.7127	NaN	NaN	NaN	NaN	20.1669	20.016	20.4279	NaN	NaN	19.7318	NaN	NaN	19.6639	18.6727	20.4427	NaN	20.0599	NaN	20.4665	20.0946	20.5242	19.3206	19.5947	18.9469	NaN	NaN	19.3466	18.6294	NaN	NaN	20.1373	NaN	19.0154	NaN				0	253750	1843600	951680	48454	849460	0
NaN	20.0088	21.4717	20.0661	19.6765	20.8638	19.8331	20.4056	20.5568	20.4436	20.2938	20.2457	18.1909	19.1189	19.7742	19.5081	NaN	19.596	22.5647	21.6876	18.7833	NaN	NaN	NaN	20.0572	20.1117	20.8855	21.2753	20.5519	20.3319	20.2389	20.3678	19.1139	20.6346	20.3229	19.4606	21.2182	20.5582	22.7883	21.6347				133210	152580	12485000	1010500	89067	7533600	198750
18.9516	21.5135	21.6748	22.5376	NaN	22.096	20.6526	20.9117	20.507	21.5692	20.3688	20.1989	21.517	21.6062	20.7203	20.9661	NaN	20.7189	20.081	21.293	19.8093	NaN	21.8311	20.1762	20.4683	20.4923	20.5187	20.2278	19.7633	19.7341	20.369	20.8632	19.6516	20.8975	20.3812	20.136	21.0931	21.6021	21.7532	20.0988				78529	645150	7561500	3819100	69824	10884000	824090
NaN	NaN	22.4081	22.9943	23.4434	24.5092	19.6877	20.6888	20.4548	21.6046	20.03	20.6752	23.1431	23.4064	22.3377	21.9562	19.1865	20.7359	20.5763	20.9748	19.0654	NaN	22.1856	21.02	20.7911	20.7035	24.2046	24.3148	20.9503	20.7062	23.9492	25.1693	20.4001	21.7654	19.0862	20.0494	20.4862	20.3298	19.2925	NaN				21546	0	25254000	8963300	2312300	62801000	273590
20.555	20.0678	20.3284	17.9928	NaN	19.3501	NaN	NaN	18.4338	18.4042	NaN	NaN	NaN	17.2792	18.6801	19.3346	NaN	19.8719	NaN	17.9778	NaN	NaN	NaN	NaN	18.2473	18.1485	NaN	17.6747	18.9233	19.5568	NaN	18.472	18.0361	18.4377	NaN	NaN	18.6212	17.8957	19.7543	18.8115				310920	345750	5206600	259200	0	2293300	0
20.1736	19.5223	20.7194	20.208	NaN	20.1899	19.0288	NaN	20.2439	19.4933	19.5825	19.043	20.3057	19.99	20.1834	19.7308	NaN	19.7504	NaN	19.5292	20.5867	NaN	19.5465	NaN	20.2268	19.4219	18.8764	18.6132	19.8916	20.3803	20.1202	19.8826	19.1914	19.5172	20.3252	20.1735	19.5428	18.8735	19.0811	NaN				145950	94319	8021800	1451800	0	4585600	71936
NaN	19.3973	NaN	18.6967	21.202	18.9403	19.5527	20.5958	18.9869	17.8308	19.9184	19.312	17.5137	18.2484	22.0829	22.0721	20.7181	NaN	NaN	NaN	22.1567	NaN	20.8327	NaN	23.304	21.0847	NaN	NaN	20.8497	19.5896	24.4701	20.3385	22.5118	18.7166	NaN	NaN	21.0646	22.4408	NaN	NaN				0	79913	56276	295350	164640	349030	344380
19.9982	21.335	21.7732	21.4968	20.5316	21.4932	20.863	20.5455	22.2343	22.2537	20.9083	20.887	22.6637	22.3247	22.0488	22.7531	NaN	21.3172	20.7456	21.1719	21.1227	NaN	21.9209	21.2759	22.1293	21.6218	21.5097	21.9328	22.1955	21.9032	21.8043	22.0645	21.3275	21.9369	21.8656	22.3416	21.1359	20.8796	20.5212	20.6315				104210	274700	10253000	4642500	61728	9184300	1152700
19.4463	NaN	21.117	21.3773	NaN	21.0706	19.2779	NaN	19.7584	19.6208	19.028	18.5229	21.9141	21.6307	21.0873	20.4425	NaN	17.6151	NaN	20.0947	20.6134	NaN	19.5708	NaN	20.5081	20.4339	20.4892	20.6873	20.7173	19.8809	18.7205	20.0733	19.6071	19.6369	19.9624	20.4611	20.0457	18.031	18.718	17.8988				93345	18012	5496700	2328800	0	5214200	89948
21.9081	22.3023	23.5807	22.7473	22.8086	22.4051	24.0569	23.2687	24.7053	22.4237	24.8866	23.9714	23.0044	22.2423	23.8961	23.3838	24.4356	22.1031	23.1022	23.2388	22.4795	NaN	22.5507	20.6423	22.3308	22.1971	20.531	21.2381	22.7733	22.0155	24.324	20.7573	24.3077	22.6186	23.053	23.8005	24.0889	22.7123	22.3691	22.3672				453600	721560	23989000	9181400	318870	20138000	8588700
21.4234	21.7589	22.7947	22.1134	22.1062	21.6669	22.3943	22.4761	24.1047	20.3713	24.3138	22.9769	22.3274	21.7004	23.2781	23.2646	24.3141	21.9274	22.3184	22.5777	20.5551	NaN	22.0054	NaN	21.8958	22.0057	19.6185	20.5481	21.7137	20.8579	24.2867	21.0587	23.591	22.0437	22.9584	23.376	23.4041	22.2231	21.5001	20.7943				225210	331250	16222000	3982000	187260	8471500	4561800
24.1874	24.6822	24.7799	24.2656	24.7104	24.2727	25.5041	25.01	26.2672	23.786	25.9834	25.4092	24.2468	23.3069	25.4684	25.3196	26.6458	24.6237	24.9925	24.8907	23.8148	NaN	24.2881	23.0151	23.5634	23.6744	22.7505	23.1567	24.2902	23.589	26.3304	23.1443	25.8551	23.8211	25.0934	25.7282	25.5904	24.7754	24.0434	23.7266				3557900	3349700	75131000	20701000	1832700	57572000	45445000
NaN	NaN	18.0995	17.8867	NaN	17.7169	NaN	NaN	17.4944	17.8228	NaN	NaN	18.4467	18.3519	NaN	NaN	NaN	NaN	NaN	NaN	18.3773	NaN	18.4418	NaN	17.4535	16.9533	18.0137	18.3102	17.8282	17.3792	NaN	17.865	17.4135	17.1901	NaN	17.1002	17.7157	NaN	18.1721	NaN				0	0	1347500	144020	0	1117400	0
NaN	NaN	19.0506	20.5395	NaN	17.263	NaN	NaN	NaN	18.5063	NaN	NaN	18.2698	NaN	NaN	19.634	NaN	19.1782	20.3117	18.2557	23.5018	22.1595	19.0259	NaN	17.1429	17.6551	18.5176	18.4317	19.1588	20.8625	NaN	NaN	18.5158	18.9602	NaN	19.9098	19.6888	NaN	21.4302	20.5805				0	0	2150500	1238700	0	226300	0
NaN	19.2772	19.2051	NaN	NaN	20.2778	NaN	19.1943	20.6037	19.4374	NaN	19.0127	21.4258	21.1623	18.7269	20.0035	NaN	19.759	20.5092	20.5553	NaN	NaN	19.0997	NaN	18.2609	18.8271	NaN	NaN	21.1073	21.6054	19.3817	NaN	19.9812	19.8137	20.1028	20.2986	19.585	20.5799	21.5418	20.292				0	60328	1842600	223350	30189	3870200	23587
21.2032	21.5897	21.8647	21.9551	20.4113	21.2149	NaN	18.6281	18.93	20.4281	18.7297	18.9638	18.92	18.7453	17.9621	19.1229	NaN	NaN	22.0326	20.2602	19.0582	NaN	21.4311	21.1334	19.8684	20.9512	22.1836	21.9	21.0423	21.2571	19.2005	20.8036	20.0949	21.1255	NaN	18.0566	17.3387	NaN	24.1119	22.7101				452100	853390	13938000	3998500	62512	7091800	0
21.4141	23.3259	23.351	23.0854	21.1703	23.5527	21.5253	22.5172	23.7053	22.779	22.0232	22.1579	21.9367	22.6598	22.9051	23.6578	23.5187	24.4297	23.0926	24.3918	19.2762	NaN	21.9655	20.6306	22.0618	22.259	20.4282	21.2513	22.2424	23.0597	22.3028	21.4805	22.9863	22.1202	22.4325	23.1527	22.5662	23.5475	21.1363	20.0295				439730	886820	30795000	8274000	80129	34925000	2239700
NaN	NaN	19.1813	NaN	NaN	19.0959	NaN	18.3134	NaN	17.4745	NaN	19.0852	19.7342	19.2473	NaN	17.8762	NaN	NaN	NaN	NaN	NaN	NaN	18.5284	NaN	NaN	NaN	18.6891	19.5774	NaN	19.6174	NaN	19.5935	18.3484	19.1937	NaN	NaN	17.1077	NaN	19.8673	NaN				58884	27817	1086000	183010	0	2513000	38304
NaN	NaN	17.4858	17.6974	NaN	17.6891	NaN	18.001	NaN	18.1467	NaN	NaN	17.3851	17.7175	18.7131	18.0311	NaN	18.6555	NaN	17.522	18.3169	NaN	18.934	NaN	17.3516	17.8042	NaN	NaN	NaN	17.2627	17.194	18.2543	17.3812	NaN	17.6383	17.5503	18.3007	18.6663	NaN	17.4934				57106	0	1169600	153890	0	863720	26817
21.2723	20.5126	22.0997	21.2924	20.3813	20.8386	20.7093	20.5951	20.3934	21.3273	19.5892	19.5777	21.1769	20.9236	20.6847	20.6447	20.286	20.478	21.1589	21.1718	21.6501	NaN	21.2721	20.2966	21.0696	20.3969	21.4441	21.8417	20.517	20.1701	21.1343	21.026	20.7016	20.0095	20.7975	20.4332	20.9622	20.201	21.3598	20.5295				377300	182820	15327000	2671200	58858	4950700	336230
20.6356	20.1813	20.9182	20.9027	NaN	19.7981	19.5021	18.5226	18.5485	20.8332	20.4986	19.6259	20.9137	20.7785	19.4871	19.4368	20.5512	20.5076	19.8165	21.496	21.1769	NaN	20.6646	20.1281	20.7164	19.0793	21.5636	21.6379	20.7141	20.4068	19.9043	19.6019	19.6487	18.9211	20.286	20.3611	20.0821	20.2528	21.2199	20.1093				267210	90638	10903000	1844700	0	3154800	153950
NaN	NaN	19.2499	18.5015	NaN	19.5332	18.6042	18.2805	18.7657	19.4978	18.9462	19.8326	18.4033	19.4367	NaN	16.5003	NaN	18.694	19.3804	19.5981	NaN	NaN	19.9937	20.2672	18.2685	NaN	19.1748	18.8567	18.0594	18.0897	18.3504	18.3955	17.8685	18.5025	18.0268	18.5346	18.7678	19.4942	NaN	NaN				54178	26530	1922600	530200	22887	2518900	129230
20.6284	21.0907	20.5158	20.7631	NaN	19.756	20.0993	20.5238	20.0373	21.0253	19.9451	20.7389	19.7196	19.9139	20.3897	21.4867	NaN	20.7334	21.09	20.9864	19.2278	NaN	20.7543	20.7527	21.036	21.0059	19.8475	20.2755	20.1127	19.9411	21.5198	21.389	20.6813	21.2701	20.5762	20.8762	20.0701	20.5227	20.6196	21.1856				82635	224290	4706400	2290800	0	3273600	396380
21.2276	21.8861	21.0741	19.6425	22.3001	23.0384	20.1857	21.201	21.9691	20.8477	22.0819	19.4785	20.2346	20.4056	21.437	18.7186	22.4069	22.1428	21.8364	22.0907	NaN	NaN	20.8354	NaN	18.4062	NaN	18.0814	19.7144	19.3354	NaN	21.1889	19.5684	21.8714	18.9939	NaN	20.1464	21.892	22.9511	20.102	NaN				250420	868860	8315400	917870	714870	27859000	356540
24.2671	24.1579	23.9617	24.7022	23.2398	24.7761	23.3487	22.8035	22.992	23.7635	23.5299	23.1027	24.1658	23.651	24.3848	25.2517	22.0427	23.405	23.4512	24.3214	23.3677	23.0695	24.4837	23.4603	24.2135	23.7951	24.1988	24.1056	23.6411	23.8665	24.0047	24.1247	23.0879	23.047	23.0162	23.0659	24.1257	23.5771	22.2226	23.3048				1378500	2872500	61604000	33898000	770350	79565000	4423600
29.3187	26.3589	25.6342	26.4497	29.5045	27.8093	29.1815	27.0298	27.5325	27.4922	27.3979	27.8728	25.318	24.7294	23.3429	24.4753	28.624	27.0899	25.2289	26.2226	28.1821	26.7813	25.9455	27.237	27.3701	28.2535	27.6237	26.7894	28.6089	27.4285	25.0854	24.1537	26.4943	28.1307	26.7353	24.6051	28.0862	29.1563	26.3034	27.098			+	89452000	17696000	142080000	115500000	85147000	153550000	335830000
26.1601	25.8221	26.2224	26.5724	26.321	26.2702	27.4689	28.3736	26.9045	28.6661	28.1562	28.5313	25.6776	26.1724	25.9352	28.1866	25.4563	25.1267	26.0382	27.1572	25.2308	22.569	26.8094	27.3133	27.488	27.7546	24.8295	24.9934	25.9136	25.8197	26.7159	28.0106	26.523	27.3241	25.9485	25.7176	26.5266	26.7032	26.7175	25.7447			+	9940300	14373000	268560000	126870000	7154100	170540000	84108000
21.4377	22.8073	22.3561	22.2599	20.5587	22.3203	19.8546	21.4467	22.793	22.2931	18.551	20.7383	22.6365	22.8238	21.0587	22.1576	20.2525	20.9804	21.1499	22.968	20.4834	NaN	20.7353	NaN	22.4289	21.0876	20.6733	20.9082	21.2728	21.2455	21.8777	21.526	22.7025	22.5511	21.0381	21.0136	21.8297	21.8896	20.4671	20.5715				300240	698060	10876000	5591000	160440	13483000	513420
NaN	NaN	19.3071	19.7666	NaN	NaN	18.9848	NaN	NaN	NaN	NaN	19.901	18.2321	18.0857	19.4048	20.6057	NaN	NaN	NaN	19.3065	NaN	NaN	NaN	NaN	NaN	19.3669	20.0514	19.6905	NaN	NaN	NaN	18.4788	19.575	20.594	NaN	18.6666	19.8623	NaN	NaN	NaN				21171	0	3320500	1252600	0	3692900	222910
19.8614	NaN	21.8554	20.9977	NaN	20.794	21.0716	21.0587	19.7396	20.6539	19.4174	20.7797	20.1136	20.2219	22.29	22.2321	19.8096	23.1274	20.9413	21.9376	NaN	NaN	20.8501	20.6834	20.9909	21.0374	19.7112	19.7907	20.2701	20.3502	22.2486	21.8495	20.5832	20.1624	21.6134	21.0858	21.2566	22.4832	NaN	NaN				89903	60697	18207000	1921900	0	7047300	665460
NaN	20.2026	20.107	19.8716	NaN	21.2982	20.0315	20.5526	20.5356	20.9976	20.1017	20.4672	20.5954	21.0444	19.0756	20.1167	NaN	19.7386	21.7602	20.4484	NaN	NaN	21.3831	21.1987	20.5835	20.7919	19.6687	19.6327	20.4281	20.6565	20.216	20.0969	20.0519	20.7162	20.2447	20.2754	20.3735	20.6421	19.6537	NaN				102980	167160	4562200	1002400	0	9680700	170010
NaN	NaN	20.1771	20.2409	NaN	19.7694	17.0609	19.2665	18.0432	20.1155	18.0578	19.2361	17.2169	18.0993	18.2423	19.9476	NaN	18.972	20.3559	18.5476	NaN	NaN	18.2179	NaN	21.4741	21.7749	18.5013	18.1472	20.0947	20.072	18.8201	18.7968	19.271	19.985	18.5674	18.1267	19.9495	18.8934	19.672	18.7211				0	0	2865300	1187400	0	3117500	65685
22.7316	23.4229	22.7383	22.9814	21.3419	22.2506	19.837	NaN	NaN	23.9653	NaN	NaN	24.1711	24.3124	22.3911	22.7799	NaN	21.7132	24.0233	24.4576	23.0904	NaN	21.9496	NaN	22.1217	22.0404	NaN	23.2561	NaN	22.1305	22.6869	22.629	21.2049	19.6493	NaN	21.556	21.469	21.2895	NaN	22.1841				1820100	2887800	18900000	7053800	350900	15225000	395300
21.9025	21.7227	21.9697	22.181	NaN	21.6325	21.8236	21.2851	21.8541	21.9945	21.9018	21.3569	21.9265	21.9873	22.0014	22.8117	NaN	21.1747	20.8368	22.2186	21.1788	NaN	21.2964	19.7797	22.5299	21.4977	21.1006	21.4332	21.2594	21.3332	21.4827	21.8649	21.0169	20.9218	21.1192	21.7818	21.6746	20.8642	20.5498	21.086				369070	430690	9662900	2932900	95976	8504200	7331600
NaN	20.2527	20.1607	19.5073	NaN	18.0344	18.681	20.4181	18.1079	18.417	20.0532	18.7646	20.7073	20.3967	19.8475	19.6708	NaN	19.8426	20.0706	20.4947	19.4694	NaN	19.6729	NaN	19.9632	18.4562	19.5769	20.568	18.0719	18.56	19.6114	20.5048	18.4797	17.2872	19.1796	19.3205	19.0206	19.7874	18.8482	NaN				0	112980	5917300	798650	0	1155300	149300
25.1497	25.9187	26.6273	26.9984	25.0075	26.2112	25.9713	25.9383	25.8374	26.6054	26.4102	26.6278	25.9107	26.2075	26.3453	26.7883	25.4474	26.8912	25.1231	26.525	24.8516	24.3779	26.9668	26.2328	25.9695	25.9743	26.4819	26.7585	25.8237	26.2318	25.8977	25.6727	26.2384	26.3828	25.7406	25.8371	26.2865	26.2488	25.4413	24.8691				3559800	8800400	313380000	128580000	3183100	155610000	106940000
22.1146	22.4617	23.1462	22.7674	22.1233	23.1866	22.0555	22.5043	25.0609	24.4411	23.4862	22.7843	23.7278	23.4695	23.6377	24.6217	22.177	23.1988	21.2857	23.6007	22.2889	NaN	22.4387	21.6549	24.2461	23.2811	23.3865	23.3717	22.2296	22.4481	23.3155	22.5335	23.5341	23.0418	23.6529	23.2838	23.7919	23.3023	22.0562	21.6094				672930	1001100	23911000	8707400	325310	24948000	3615900
21.523	22.2985	22.2593	21.1456	NaN	20.869	19.4686	21.286	20.6178	21.491	21.1794	20.3593	23.013	22.5658	22.4357	23.0748	20.3863	21.1134	20.8309	21.188	22.2571	NaN	22.2897	20.8701	21.4072	21.1949	21.7786	22.0593	21.6178	21.7192	20.203	21.3075	20.8722	20.8953	21.2244	20.918	21.4198	21.1454	21.6595	21.3252				546510	581160	14080000	2692700	0	7050500	129470
20.9822	21.0378	22.0333	22.4826	NaN	21.578	19.8645	20.5616	21.7715	21.5248	21.1179	22.0368	20.8654	20.4863	20.8568	20.4809	NaN	21.2592	20.3362	20.2614	21.5447	NaN	21.2904	21.2615	21.5362	21.3996	21.1549	21.2013	21.7972	21.7435	21.4832	21.0008	20.9009	21.1145	20.9518	21.1576	20.938	20.2831	20.956	21.3477				97246	153550	7663600	3576100	0	5946200	236000
22.8948	23.1601	22.8024	23.4676	23.1592	22.6694	23.6129	23.3059	22.2909	24.546	22.2945	24.2148	22.0439	22.1773	20.6351	23.4202	21.4453	21.8671	23.3601	23.5185	23.9091	NaN	22.8932	23.2787	22.5476	23.587	23.4432	23.1609	23.0759	22.6613	22.9024	23.7622	23.0074	24.5634	21.7133	21.6724	22.8521	23.4383	22.7664	22.4745				563480	992320	20140000	8358300	303400	18505000	3969000
NaN	NaN	21.0103	22.4435	NaN	21.8677	22.4475	21.388	20.4412	22.2544	21.5381	21.1066	22.0778	22.1543	21.8278	23.0399	19.5739	20.4929	20.942	20.5526	20.4059	NaN	21.7642	21.2033	21.9268	22.1858	21.6014	22.0238	20.7484	21.6514	20.4149	21.7881	21.29	21.9456	20.6791	21.5001	21.5316	21.0166	20.9289	20.6376				0	133200	2881100	11808000	0	8896800	2323400
21.5499	20.823	22.7414	23.0075	NaN	22.5739	22.5994	21.2871	22.3117	22.4613	21.9303	21.664	22.1001	22.2828	22.5271	23.2918	21.592	21.8211	21.8452	22.7127	21.584	NaN	22.5534	21.7668	22.3676	22.2274	22.5764	22.499	22.9968	23.2656	22.8875	23.129	21.897	22.1471	22.4525	21.7263	22.14	21.8987	22.1918	22.2017				184830	337250	25863000	8950700	22573	26840000	2880500
22.8157	23.4122	23.987	23.6187	22.222	23.5081	23.4185	24.576	22.0891	23.4711	21.3882	23.4288	21.4515	21.9828	20.9761	24.5198	20.2705	21.8682	22.6406	22.3689	23.6464	NaN	23.2687	24.3143	22.5813	24.2277	23.0331	23.1417	22.3709	22.6065	22.8473	23.9599	22.8313	24.7175	21.6868	22.1311	22.9108	23.2249	23.7869	23.7894				1356500	1393300	50558000	12923000	407010	89714000	4903900
NaN	NaN	23.7027	23.6967	NaN	22.6377	22.5804	21.5136	21.9354	22.7777	23.7606	23.1974	20.7988	21.5003	21.926	22.192	20.1732	22.6334	20.7719	22.1773	NaN	NaN	23.1406	21.5631	21.3129	21.4655	21.0521	21.1745	23.1271	23.0963	22.3167	22.6228	21.5489	21.5295	21.4432	22.07	22.9185	21.8788	22.6831	22.1137				296500	79362	47274000	11568000	134630	20798000	1868300
20.7425	19.9395	21.093	21.6021	NaN	20.6043	21.475	21.3245	21.8243	21.6162	21.2844	21.8354	20.0566	19.2756	21.6503	22.6518	NaN	20.1859	21.0321	23.0196	NaN	NaN	21.3728	NaN	21.6029	21.6182	19.2442	19.9025	20.9355	21.8345	20.385	20.0655	21.8674	21.3348	21.6905	21.5765	21.9981	19.9869	22.3802	19.5601				104700	341320	7284500	3093800	45008	5047800	1552000
22.0361	22.4749	23.9384	24.3268	20.6988	22.4282	20.8097	21.4512	21.0949	22.713	23.4003	23.443	23.7567	23.7868	21.1294	22.2357	NaN	21.7704	22.9762	23.3028	19.7447	NaN	21.6578	21.0821	21.8628	21.2356	24.3446	25.1747	21.2452	20.9799	22.8216	24.9381	21.6983	22.0415	21.1334	22.5301	20.7829	20.4504	21.6143	22.0302				463740	867080	79150000	20131000	99504	19933000	593530
23.2989	23.9077	25.1189	24.5935	24.286	23.8033	24.3226	23.504	24.178	23.881	23.9145	23.2634	23.9357	23.8044	23.7879	24.3054	22.549	23.1785	22.9137	23.6718	24.7017	22.8721	25.3903	23.3173	24.8401	23.5491	22.9925	22.0404	24.5334	24.384	23.7344	24.3903	23.4026	23.1709	23.9425	23.5564	23.9492	24.0599	24.6144	24.0033				1511900	2685800	83719000	24492000	4176100	40446000	6755000
24.6894	24.5396	25.6314	25.3188	24.0548	24.6485	24.5847	23.873	24.3084	23.7643	24.9167	24.4079	24.0622	23.8674	25.3719	25.4113	23.6155	24.0714	23.6417	23.8235	25.1294	23.1994	25.5726	23.4418	25.7375	24.3741	25.4773	26.0193	25.4574	25.2356	23.5341	24.1568	24.509	24.3122	24.7573	24.3171	24.9812	24.7484	25.7963	24.6206				4420600	5505200	142850000	38818000	2588000	72505000	14857000
NaN	22.6303	22.0115	NaN	23.7148	22.9271	22.4142	NaN	NaN	20.727	23.7024	22.5368	22.2311	21.8729	22.4777	23.0435	NaN	20.9774	21.135	21.4815	24.5253	22.2238	22.6628	NaN	NaN	NaN	21.9103	22.3749	23.0081	23.5002	21.2093	23.9438	20.7815	21.76	23.3006	NaN	22.0628	22.4879	23.5796	NaN				541590	1208500	17217000	2183900	5168400	21302000	1488500
19.0008	19.5211	18.8578	19.3188	20.2134	18.2907	19.141	18.0475	20.0511	19.7233	19.2607	19.4502	19.4524	19.269	19.5935	20.7936	NaN	19.23	19.17	19.4512	19.5593	NaN	19.3759	NaN	20.4053	19.7213	20.2966	19.9734	19.5733	19.6517	19.7918	20.4406	19.8937	19.6658	19.7724	19.4132	19.6723	19.4712	20.6959	19.3393				78229	152250	1783000	587270	62768	1507500	323980
NaN	NaN	19.5277	19.3926	NaN	19.005	20.2386	NaN	19.8624	NaN	NaN	20.6865	19.5084	19.0961	19.6949	20.7192	NaN	17.6993	19.9135	19.693	23.5442	NaN	19.443	NaN	18.6146	19.4783	18.5873	18.1979	19.2948	18.797	19.5788	19.6237	18.1422	20.5083	NaN	18.75	18.9806	NaN	NaN	19.1354				107360	174730	3312100	955140	0	1355500	186410
NaN	NaN	19.4595	19.6068	NaN	19.0647	NaN	NaN	NaN	NaN	19.8685	19.1994	20.0018	19.8359	18.4816	19.1958	NaN	17.4955	18.9951	20.0688	NaN	NaN	19.5517	NaN	18.5104	18.4824	18.3871	18.7218	18.9498	19.3624	18.6151	19.1806	18.4767	19.5975	18.8102	18.7222	NaN	NaN	NaN	NaN				31697	53045	2239100	689930	107350	2399400	36626
NaN	NaN	20.1043	20.2119	NaN	18.8573	NaN	18.9363	19.4632	19.0632	22.3197	19.982	20.0738	19.298	21.2819	19.6986	NaN	19.6131	19.6635	19.1575	19.2654	NaN	19.8139	NaN	19.6647	18.9006	19.442	19.374	20.3055	20.8633	19.412	20.5857	19.4781	19.9393	NaN	19.1354	20.4485	NaN	23.1092	19.0875				105860	117160	9853900	2835800	0	3110200	684170
NaN	NaN	NaN	NaN	NaN	NaN	NaN	18.3662	NaN	18.6679	NaN	NaN	18.4935	18.1546	19.5661	19.5059	NaN	18.4495	19.0763	18.8925	NaN	NaN	17.8613	NaN	18.2182	18.311	NaN	NaN	NaN	NaN	18.197	17.6101	19.5541	19.0679	NaN	18.5208	18.8187	18.8036	19.8308	NaN				21830	33487	1597600	152340	0	578100	106690
23.1395	21.8451	22.7295	21.5872	NaN	NaN	21.2347	NaN	NaN	20.3092	NaN	19.6145	20.7919	22.5092	21.1907	20.8245	23.2587	20.9828	NaN	NaN	19.4281	NaN	NaN	NaN	NaN	20.6246	NaN	NaN	NaN	NaN	21.7901	19.3887	20.0064	NaN	21.1935	20.5434	22.9799	23.9068	NaN	NaN				590790	392140	5118700	2135800	595010	171160	1146800
20.8574	NaN	20.7529	21.0726	NaN	19.4806	NaN	19.1264	19.9398	19.4978	19.7419	19.9196	20.5278	20.1471	20.279	20.6192	NaN	19.1507	NaN	19.5052	21.7584	NaN	20.7503	19.8473	21.0501	19.8161	20.7782	20.5059	20.6712	19.8551	20.0872	20.0593	19.6549	20.1549	19.5299	19.7726	19.9491	19.2766	19.3314	20.6111				300800	187030	6319100	2094200	17188	2151800	82323
NaN	NaN	20.7461	20.7134	NaN	20.6328	NaN	NaN	NaN	19.9445	NaN	NaN	19.79	20.3544	19.6419	NaN	NaN	20.5085	20.1471	21.282	NaN	NaN	19.6126	NaN	19.2534	19.229	19.8112	19.8035	NaN	19.2446	NaN	NaN	19.5728	19.2021	19.4743	NaN	20.6041	19.6559	19.6848	NaN				22877	129990	3053000	3245400	0	4571500	0
21.1575	20.365	23.1063	21.5536	NaN	21.4379	17.5515	21.6316	21.2124	21.7738	21.0119	22.0078	21.9776	22.0838	19.9808	21.4923	NaN	22.096	22.4718	21.8187	NaN	NaN	19.6607	NaN	21.4924	20.9508	NaN	NaN	20.8175	20.2056	20.0935	20.8073	20.712	21.9378	19.9018	20.7971	21.5225	21.1382	21.2232	19.6816				525580	276030	25714000	2807700	0	7496400	83679
20.6796	21.1233	21.2434	21.628	20.8623	21.8813	21.2752	21.3858	21.8143	21.4542	20.8595	20.8104	21.62	21.267	21.0842	21.1334	NaN	20.2211	20.3015	21.1568	21.9139	NaN	21.1526	20.3375	21.589	21.7235	21.2872	21.8864	21.5977	21.6309	22.4601	21.9028	21.409	21.8753	21.5399	21.354	21.3001	20.6471	21.1145	21.8814				143430	48388	7392900	2859300	48317	10126000	969410
20.9591	21.5838	22.8697	22.0313	21.5323	22.7975	20.8249	21.5345	22.0543	22.1326	23.3414	22.9145	22.6039	22.9613	22.4804	22.9032	20.748	21.5905	21.2188	22.6068	21.4248	NaN	23.7362	22.5888	22.6762	22.5424	22.0621	22.2726	22.6844	23.2453	22.2625	22.1675	21.7437	22.6551	21.7468	22.2185	22.303	21.3705	21.4144	21.8044				331640	499830	25149000	5751000	107800	18281000	957030
24.4246	24.6408	24.8175	24.9407	24.023	24.1753	23.2257	23.3169	23.9275	24.1163	24.0932	23.6492	24.5994	24.8463	24.2433	25.0569	22.9699	23.6921	23.6877	24.5404	23.3287	23.2691	24.9952	24.1098	24.4287	24.489	24.0008	24.2908	25.0362	25.175	24.9632	25.0011	23.8096	24.4529	24.4022	23.8189	24.3075	23.4623	23.9837	24.3442				1750100	2467000	68401000	19353000	1458800	78390000	6635700
19.5032	21.0582	21.5441	21.7645	20.6953	20.4978	18.6998	21.3528	21.6976	21.5752	21.0604	21.0007	21.5448	21.364	20.49	21.1039	21.1898	21.9657	21.3667	21.105	18.8714	NaN	20.8878	21.0298	20.9334	21.0662	20.3157	20.954	20.5577	20.8526	20.8162	20.2461	21.3266	21.2555	20.4502	20.6034	22.1054	22.0282	21.1911	17.9233				97362	396000	13819000	3458100	104470	5740800	97096
NaN	NaN	19.3805	17.0033	NaN	17.711	NaN	18.0075	18.3108	17.876	18.1902	17.0657	19.3034	18.3147	18.2902	18.6345	NaN	17.1823	NaN	NaN	NaN	NaN	21.0203	19.0253	18.7786	19.3183	16.4591	16.2533	18.1403	18.9825	17.2287	17.3448	18.009	18.1159	NaN	17.3846	17.5659	NaN	NaN	18.4578				0	0	1492300	257240	0	422650	25178
19.8304	19.6558	21.4465	21.3122	19.8035	21.1783	18.8361	19.2266	19.8684	20.4208	20.1263	19.5391	21.0497	20.8319	21.1794	21.9661	NaN	20.201	19.8675	20.9136	19.0424	NaN	21.4676	21.0119	21.4597	20.9933	21.2899	20.8794	21.8623	22.1985	20.4783	21.1984	20.2971	20.421	20.5485	20.9095	20.8611	19.6526	20.3136	20.3777				95030	131210	8994700	2550700	39247	6183200	234510
21.5689	21.2916	22.7284	24.241	19.9956	22.9442	22.4233	22.4016	22.0357	23.8073	22.9051	21.7743	23.8143	23.7822	23.5891	23.6068	21.5778	23.6206	22.5695	23.5099	20.1811	NaN	22.9735	22.5801	23.8307	22.9245	21.7674	23.668	22.8167	23.1376	22.1567	22.6066	23.4574	24.2047	21.2096	22.1408	23.6869	23.3284	22.9877	21.5925				473380	464170	22059000	20287000	86317	23516000	1253500
NaN	NaN	21.7215	21.9238	NaN	19.4089	21.0959	22.0374	18.336	23.6236	21.9373	20.1591	17.702	19.4783	19.0309	20.6074	NaN	NaN	18.9818	21.7529	NaN	NaN	18.4644	NaN	18.6903	NaN	NaN	20.5685	NaN	17.4628	18.0419	22.9458	NaN	NaN	NaN	NaN	21.0948	19.2555	NaN	NaN			+	0	0	7050100	3999800	0	1387000	778100
22.9137	23.8299	24.2445	23.4843	23.2155	23.8973	22.8323	22.3238	22.4604	22.6021	23.2184	22.8025	23.1786	23.1666	22.3688	23.3037	21.8793	21.9766	22.5802	23.4401	23.5561	23.359	23.5557	22.1792	23.8632	23.2416	23.9248	24.0594	23.8272	23.8213	23.2132	23.5244	22.3499	22.2995	23.3975	23.2838	23.1357	22.1867	23.3424	22.9876				1247300	1594300	74146000	13898000	979260	46140000	2311400
19.9509	20.6811	22.6143	22.2556	NaN	19.9237	19.4755	19.9956	20.4607	20.2782	20.6133	20.5251	20.9347	20.8811	18.6124	19.8516	NaN	21.2853	21.3299	21.0778	18.2211	NaN	20.6372	NaN	21.2811	21.1196	22.283	22.944	20.0744	20.2642	20.4391	21.4909	19.8616	20.3703	20.5361	20.3945	20.9098	20.4083	22.3907	20.6257				99930	124530	23554000	4580900	180660	4008400	281040
NaN	18.0902	NaN	NaN	NaN	20.8748	19.5006	18.0111	22.4066	17.8758	NaN	NaN	17.2211	NaN	18.4574	NaN	NaN	NaN	18.0765	16.8653	NaN	NaN	17.7006	NaN	NaN	NaN	NaN	NaN	NaN	NaN	18.2365	NaN	19.0034	17.9013	NaN	NaN	17.6785	17.9781	18.6264	NaN				0	105460	462570	0	15449	6438700	305410
21.8365	23.0071	22.2253	23.6413	22.1061	22.3137	24.171	24.12	21.3661	23.5198	25.3634	26.0724	21.6472	22.0315	23.4904	24.3973	22.7156	23.8711	26.0088	23.8737	19.6133	NaN	23.724	23.9203	23.5105	23.3206	23.406	23.6406	22.4813	22.4043	24.2235	24.4647	23.5418	24.4764	23.9732	24.8448	22.0858	23.3843	20.5877	20.6964				726830	1323700	14854000	11778000	920930	16298000	9565900
NaN	NaN	20.6712	20.9117	NaN	19.3153	19.6143	20.1296	18.7703	19.4162	20.5314	20.6505	20.0282	19.932	19.0702	19.7725	NaN	20.234	20.3263	20.2579	19.4683	NaN	19.9811	NaN	20.7309	20.9732	19.9964	19.9505	20.4338	20.5131	19.8829	20.3435	19.5687	20.3571	19.742	19.3392	19.2728	19.8065	19.9411	19.8555				0	55013	7705100	2214400	151000	3197500	175600
NaN	20.1348	20.8259	19.9917	NaN	19.457	19.2974	19.5604	20.5877	20.8022	19.2327	19.518	20.0204	19.2723	NaN	19.3807	NaN	19.8982	20.3254	21.0072	18.9306	NaN	19.3362	NaN	20.112	19.8758	20.3663	20.125	19.0685	19.1273	21.0152	20.8752	20.4053	20.5307	20.3695	19.9272	19.1289	19.3192	20.0395	19.1104				66723	179400	5081700	1799000	20860	2812000	210820
NaN	NaN	18.8795	17.9475	NaN	18.8149	20.5413	21.0685	NaN	16.4496	19.0595	20.33	19.0757	NaN	21.5657	22.2878	NaN	NaN	NaN	NaN	NaN	NaN	17.1126	NaN	22.1427	21.8085	16.9799	18.6368	NaN	NaN	21.2188	21.1661	21.9752	23.0511	20.5352	21.4099	16.2422	NaN	NaN	NaN				0	0	1562600	223390	0	1101700	451910
20.5146	20.8862	21.019	21.9884	NaN	21.2944	20.8745	21.3578	20.6024	20.7709	21.484	20.6357	19.9617	20.6465	19.7582	20.9303	NaN	20.6719	20.2455	20.5073	20.2172	NaN	20.9611	20.9225	21.9783	21.7697	20.7067	21.1197	21.6877	22.0199	21.2655	20.0542	21.2159	21.7739	20.8163	21.5476	20.7893	20.8188	21.1547	20.7481				148880	117940	9279300	4974700	59406	7000900	1246200
21.1484	21.8495	21.7509	21.681	NaN	20.1546	21.0236	20.8268	21.4658	21.4136	22.1776	20.5114	20.7267	20.7765	21.8137	22.5469	NaN	20.3493	20.5742	20.711	21.9011	NaN	21.5722	NaN	22.5389	20.9747	20.9409	21.0295	20.054	20.5925	21.3075	22.153	20.5986	NaN	20.4547	20.2682	20.6427	20.8752	20.6744	20.8837				571740	490200	9682100	3653900	16906	4827100	1035000
NaN	19.2328	20.928	21.5416	NaN	19.339	NaN	NaN	20.4063	20.0522	19.4845	18.6659	19.0463	18.642	19.7548	19.9061	NaN	21.2273	NaN	20.2002	20.6124	NaN	20.1428	19.5077	19.2125	19.1389	18.2858	18.2313	19.3319	19.1386	20.5773	19.6595	19.0932	18.666	19.5858	19.7326	18.999	20.1115	20.4468	NaN				0	101240	6194700	2882800	0	2345400	28703
24.2663	25.1049	25.8503	25.3199	25.569	26.5972	22.535	23.1199	25.5571	25.6294	24.7745	24.4499	25.1895	25.5646	26.3829	26.9037	25.1168	26.3698	26.0946	27.3562	22.6251	NaN	25.9849	25.0451	25.1047	25.0176	22.9588	23.4423	24.3603	24.8119	25.2586	24.8147	25.316	24.6162	24.8846	24.6537	25.4682	25.5356	23.51	22.8414				2293200	5597100	184580000	41706000	5997600	301570000	1825500
NaN	NaN	19.3744	19.5561	NaN	NaN	NaN	NaN	NaN	19.2911	NaN	NaN	19.5058	NaN	19.8762	20.1051	NaN	19.3402	NaN	19.0012	NaN	NaN	NaN	NaN	20.1904	19.7234	19.342	19.1344	18.7704	18.7251	18.912	19.7765	20.0014	NaN	NaN	NaN	18.8236	NaN	21.6292	NaN				36983	74855	3418300	732620	0	1615300	25063
19.8795	20.1319	20.103	19.4239	20.1926	20.4525	21.6355	22.3351	22.1297	18.6576	21.042	21.065	21.1275	20.666	21.3447	20.2809	23.9275	22.0851	21.4827	20.0516	NaN	NaN	20.2581	NaN	19.3961	18.4467	20.0037	19.0733	18.858	19.4548	20.9625	20.0748	21.4647	19.2159	20.4114	21.6861	22.245	21.6428	20.3709	NaN				81019	249960	2180600	386570	78808	4638700	2334600
NaN	NaN	18.7121	17.7891	NaN	18.6319	NaN	NaN	18.7454	18.1731	NaN	19.4813	18.4548	18.718	19.3444	19.3159	NaN	NaN	NaN	NaN	NaN	NaN	21.1678	19.8021	19.0644	18.0349	17.8407	18.0995	19.313	19.1413	19.0992	18.9213	NaN	18.4587	NaN	18.645	18.9543	NaN	NaN	NaN				0	0	1647400	537110	0	1917800	0
NaN	NaN	18.3644	18.7525	NaN	21.0609	NaN	NaN	NaN	18.1026	NaN	19.0027	20.126	19.3054	18.7375	17.8494	NaN	17.7395	18.0346	19.0185	19.2882	NaN	18.522	NaN	19.086	18.3216	19.034	18.1479	19.1811	20.1357	18.5444	18.3823	NaN	17.5562	19.0176	18.3729	18.6197	18.4089	18.6179	NaN				72934	142730	1522200	499480	20545	6075100	96382
21.0889	21.3402	22.1392	21.8452	NaN	21.2134	21.1263	20.1172	21.8461	22.1418	19.617	20.4829	22.4618	22.6312	21.7957	22.2178	NaN	21.3044	21.1947	21.7529	22.4664	22.6222	22.8136	22.1658	20.848	20.956	22.2016	22.6309	20.8015	21.1043	22.0327	22.2852	22.3244	22.8847	21.9349	21.8886	21.9486	21.614	21.5873	21.2389				334590	621380	19804000	4311500	21376	7962400	759590
20.5855	20.7809	22.1548	22.1462	NaN	20.664	NaN	20.2527	22.0966	22.2449	20.0958	20.2219	21.6061	21.8964	22.2163	22.4659	20.3327	20.2821	19.8029	20.4596	18.9109	NaN	22.0756	20.4715	22.3342	21.3464	20.4233	20.8157	21.3907	21.2618	20.9525	20.7452	21.268	21.0867	21.2673	20.6084	21.2931	20.1492	21.3162	20.6241				343560	289370	12408000	4787100	27739	5395900	0
24.4631	24.1269	25.7036	25.639	23.6578	24.4179	23.6475	23.5445	24.1905	23.9711	24.5473	23.8037	25.1761	24.9541	25.1823	25.5672	23.5451	24.2309	23.504	23.8425	26.2662	24.9885	25.9429	24.7466	25.0287	24.5571	24.8689	25.2922	25.2804	25.4631	24.4319	25.1504	24.258	23.9816	24.486	24.3744	24.657	24.1116	24.4033	24.6287				2762900	1962700	159720000	49874000	1150400	62619000	6134100
NaN	NaN	19.9727	18.3196	NaN	19.3496	17.6533	NaN	NaN	17.8091	18.9683	NaN	19.7463	18.8186	18.5606	18.6355	NaN	19.1307	20.228	20.1524	20.4379	NaN	18.0248	NaN	19.334	19.2221	NaN	NaN	18.0936	18.8151	19.4112	20.1743	18.2383	18.9119	18.5354	18.5894	17.9621	NaN	22.6969	21.7733				0	0	4648200	363660	0	1952500	74762
NaN	NaN	NaN	NaN	NaN	18.2588	NaN	NaN	NaN	NaN	NaN	NaN	NaN	NaN	NaN	NaN	NaN	17.6983	NaN	18.6525	NaN	NaN	NaN	19.1992	NaN	17.6316	NaN	NaN	18.3603	16.6474	19.1762	18.8647	18.8042	21.8768	NaN	17.3095	NaN	18.9758	NaN	NaN				0	0	55578	218630	0	1005200	74401
20.4051	19.6356	20.3494	20.409	NaN	20.6397	20.7528	21.1846	19.9169	20.7847	22.1324	21.9958	19.7103	20.192	21.3422	22.6009	NaN	19.0416	20.6415	22.1387	NaN	NaN	21.6058	NaN	20.6283	21.0234	NaN	18.6732	20.8491	21.9405	19.6757	19.6214	21.0803	20.7411	20.6724	20.8607	20.9654	19.3467	21.0608	NaN				65955	164310	4610500	1213300	0	4662800	382710
22.5127	22.4278	23.0895	23.5971	21.4819	22.8078	22.999	22.0945	22.1677	23.2839	23.1534	22.6333	23.129	23.1304	23.6243	23.9683	21.8533	22.3278	22.4976	22.0655	22.4289	21.9174	24.1871	22.277	23.0721	22.6946	23.2504	23.2994	22.9156	22.8798	22.2269	22.6039	22.4895	22.5272	22.4702	22.8012	23.2842	22.8215	23.0107	22.6231				572590	1064200	48345000	9344400	408290	24619000	2771900
20.2624	20.4765	22.1577	21.0967	20.9201	20.6395	20.1331	20.7133	22.1388	22.4077	20.5676	20.1087	20.3006	20.7617	21.8768	22.4329	20.71	21.3306	19.8189	21.6413	18.7894	NaN	21.403	20.4353	22.4579	21.261	21.3205	21.492	20.3293	20.9305	21.8259	20.9123	22.3979	21.9979	22.027	21.8903	21.6319	22.0286	20.4836	19.6993				170440	295020	15362000	2658800	178460	4869100	346180
20.5818	21.2541	19.7408	18.1362	NaN	19.8112	21.142	21.1958	17.2768	19.642	20.5982	20.3629	19.9962	19.2806	22.5685	24.9733	NaN	20.6939	19.3621	20.5811	19.1205	NaN	18.1008	NaN	21.9157	22.1283	21.1324	20.6578	19.4673	18.9652	22.358	22.0653	20.8078	21.1054	24.1697	23.3589	19.1531	20.8059	18.0922	NaN				101440	68588	2848700	430160	14443	3323300	412980
23.3872	23.5279	24.1981	24.1812	22.7977	23.5605	22.6566	22.5882	23.5062	23.6298	23.727	23.7542	22.9975	22.95	23.4196	23.8021	21.9818	22.9833	22.8637	23.9218	23.5728	24.0611	24.0833	23.4059	23.7466	23.5832	23.4113	23.6117	24.3774	24.3323	24.1918	24.0431	23.2454	23.9797	23.7419	23.4732	23.1747	22.717	22.7531	23.4715				1072200	1716000	65749000	18519000	1317500	40166000	2480600
20.9916	20.7433	21.5082	21.2784	NaN	21.2724	NaN	18.9479	21.44	21.4194	19.9964	19.8975	21.4706	21.3396	20.1115	20.0021	NaN	19.6139	21.3427	21.0358	21.0261	NaN	20.5462	NaN	20.1478	19.8476	22.0394	21.7893	20.7075	20.8312	20.3235	20.5174	20.3262	20.7915	20.6399	20.9324	20.2389	20.1217	22.3075	21.9679				235540	273260	10496000	2738300	82491	7125400	51127
24.4833	24.8283	24.1964	24.2824	23.8539	24.3769	23.6926	23.3388	22.5066	22.94	23.6482	24.0321	24.1887	24.1349	23.9692	25.1726	23.1266	24.682	23.4827	24.7958	24.3166	21.6836	23.865	23.2141	23.6753	23.5095	23.7839	24.2342	23.978	24.5077	24.7187	23.781	23.5397	23.6065	24.4046	24.5146	25.0125	24.7302	21.188	22.409				3954000	7147400	72765000	22101000	3865100	58943000	3930900
19.3607	NaN	19.7025	21.6858	NaN	20.3776	19.1645	18.1256	NaN	20.5664	NaN	17.6271	20.5928	18.9179	20.844	20.9535	NaN	19.03	19.1054	18.8248	18.6628	NaN	19.8285	NaN	20.5038	20.2608	19.858	20.1418	19.9759	20.3777	19.9435	20.0247	19.1429	19.9217	19.2987	18.9338	19.4415	19.43	18.7947	NaN				125000	91596	5125100	2664200	70771	4325200	170500
23.8168	24.5768	24.1659	22.5533	21.6247	24.8774	23.3811	24.3715	26.4348	24.029	26.0218	25.3248	23.936	23.719	24.8624	24.3115	25.6316	26.0119	25.0346	23.6185	22.9873	NaN	24.4906	23.6083	26.1285	23.7434	18.9563	19.0351	24.7312	24.1755	23.4094	22.0328	26.4964	24.526	20.6619	23.4636	25.1745	24.3122	20.482	21.111				1747500	2314400	55446000	3703100	177800	83931000	8530100
NaN	NaN	21.201	20.3187	NaN	18.8936	18.3557	NaN	19.2212	18.572	17.5521	18.0438	19.8505	19.3893	17.8659	18.9158	NaN	NaN	NaN	17.9674	20.896	NaN	19.7295	18.685	19.2071	18.397	19.279	18.2171	19.6544	19.8247	17.4767	18.3288	18.006	NaN	18.3751	NaN	18.6481	NaN	NaN	18.6401				58566	0	5525100	1149500	0	1561300	110720
19.1928	NaN	18.1098	NaN	NaN	19.3637	NaN	19.2306	20.1924	19.1803	19.188	NaN	NaN	NaN	18.8661	18.4723	20.1754	19.0685	NaN	19.5373	NaN	NaN	NaN	NaN	NaN	18.7368	18.2949	18.8523	18.6933	NaN	18.3312	NaN	19.0111	19.2988	NaN	NaN	18.3425	19.9406	NaN	NaN				129350	38617	936210	24860	143800	1540400	479420
20.4513	20.9376	22.0949	22.9397	21.5002	22.4528	20.5973	21.6479	20.7549	22.2792	21.0107	20.9786	22.4607	21.9613	23.3543	23.2234	NaN	21.235	20.8656	21.4337	20.3433	NaN	22.0333	NaN	22.3928	22.6651	21.189	22.6594	21.8766	22.9318	20.6275	21.5734	21.4824	21.5708	20.4789	21.2637	22.5803	21.3627	20.4669	21.842				188130	251450	3091600	6820900	165740	13530000	1083800
18.8856	NaN	19.3435	19.5961	NaN	18.2322	NaN	18.5744	17.9937	18.5436	NaN	NaN	18.8455	19.6015	18.2269	18.7462	NaN	NaN	18.5442	18.1054	NaN	NaN	19.0989	18.7957	17.7576	17.8657	18.533	19.1246	18.1049	17.8747	NaN	18.5545	17.2408	17.4141	NaN	17.9674	18.0555	17.5206	NaN	NaN				107320	0	2180800	621560	0	1226300	125990
24.1398	24.4381	24.1867	23.8692	22.5756	23.5036	22.8892	23.0648	22.6059	22.689	23.8129	23.0755	22.7468	22.7538	22.2966	22.6814	21.6818	23.5117	23.6166	23.9185	23.5907	22.7131	23.4512	22.4255	22.7474	22.4528	23.9796	24.1828	23.2818	23.3936	23.9319	24.3044	22.5498	23.2856	22.8965	22.9666	22.7719	22.5848	25.1104	24.9401				2795000	4097800	58182000	14764000	945610	37514000	2954900
19.791	NaN	19.4145	19.5944	NaN	19.6463	NaN	20.1877	20.6902	NaN	NaN	NaN	20.2731	19.4933	20.4419	20.0943	NaN	19.5936	19.2867	NaN	19.1792	NaN	19.389	NaN	19.011	NaN	NaN	19.1688	20.4552	20.1423	19.6147	19.6823	19.9509	20.5016	NaN	19.5478	19.2507	NaN	NaN	19.2251				56725	0	697540	274000	0	1204100	35934
NaN	NaN	18.0266	18.9381	NaN	19.9173	19.5588	18.2969	18.8326	18.0933	19.2539	18.7151	19.0505	18.8334	19.2554	20.2511	NaN	19.0269	NaN	19.2979	NaN	NaN	19.0459	NaN	18.0468	18.5775	19.2337	19.9845	19.1208	19.3091	19.0303	19.2844	18.1017	18.0228	NaN	18.7563	19.0522	19.1077	18.5942	NaN				33952	8613.9	1957000	328120	0	2496200	137180
NaN	21.6324	20.6636	20.912	NaN	21.0778	21.1161	21.4651	19.7753	20.3597	20.9021	20.8225	20.2322	19.6054	19.9809	20.7201	NaN	20.5207	20.2355	20.9411	19.6078	NaN	21.4019	20.0077	21.4874	20.8787	20.1487	21.1331	21.4016	21.6994	21.0445	21.5382	20.9021	20.9825	21.1772	21.2315	20.6094	20.9774	20.7752	20.449				0	138200	7714100	2481100	0	7108600	1144800
23.4827	23.2158	23.9092	24.6176	22.1786	23.4321	23.6538	23.5606	23.6698	24.6362	23.4661	23.417	21.7886	22.3759	23.8725	24.7462	23.0294	23.8694	23.6267	24.1972	22.4291	NaN	25.4235	24.5003	23.9272	23.5095	22.9249	23.4264	23.639	24.0428	23.9246	24.2362	23.4212	23.2646	24.3468	24.2838	23.9482	23.5791	22.6217	21.7666				1059300	1978700	54150000	26710000	197970	32061000	6739500
NaN	NaN	18.7039	19.1077	NaN	18.7771	NaN	NaN	NaN	18.3635	17.3352	NaN	16.7379	18.5213	17.5273	17.9407	NaN	NaN	NaN	NaN	19.5243	NaN	18.2707	NaN	18.6715	18.174	18.9345	18.4082	NaN	17.9682	18.0371	17.9852	17.9597	17.4768	NaN	17.8883	17.9321	18.0619	17.8055	NaN				0	42084	1582300	464230	0	1228600	113290
23.6038	23.297	24.0178	23.9598	22.7051	23.4094	22.7074	23.3024	24.0581	23.7908	24.1625	23.7268	23.9031	23.9689	23.2541	23.7929	21.2864	22.6672	22.4027	23.8149	22.7986	NaN	24.21	23.0534	24.0237	23.5922	23.0017	23.3411	24.4524	24.3684	23.9225	23.9359	23.2751	23.688	23.3137	23.5464	23.3221	22.4654	23.3627	23.6756				1501700	1844900	50001000	19786000	513150	25065000	1630000
NaN	NaN	21.0738	18.4333	NaN	18.837	18.6304	NaN	NaN	18.0912	NaN	NaN	18.0171	NaN	18.6488	18.3972	NaN	18.365	NaN	18.4313	19.3639	NaN	20.2811	NaN	21.2439	18.7431	18.41	19.7407	NaN	NaN	NaN	18.3522	18.2484	17.9487	18.3586	NaN	19.5395	18.0341	NaN	NaN				0	0	5231900	284250	0	1644200	667120
21.0236	20.838	21.0819	20.8168	NaN	20.9454	19.9784	19.9929	19.5732	19.8057	18.9556	19.008	21.3436	21.0305	20.1181	21.6098	19.6091	21.1706	20.0883	21.0869	22.5253	NaN	21.4805	20.7995	20.6289	20.2185	22.1354	22.097	19.6996	20.5747	19.9906	21.5604	19.4054	18.7327	19.7834	19.0473	20.9428	19.9886	20.0259	20.5018				333070	422610	6105500	2579700	8776.6	6316200	568690
20.7747	21.1308	20.2219	21.1716	20.5098	21.3013	20.9061	20.8044	21.0489	21.6621	20.9299	20.5789	20.7119	20.3663	19.7867	20.3197	NaN	19.6248	21.2869	20.9621	20.4029	NaN	21.4987	20.471	20.4919	20.5394	21.0346	21.1648	21.1031	21.2839	21.344	21.0495	20.6256	20.3355	21.7834	21.9387	21.1495	20.0119	19.6219	19.6217				200660	289210	5716700	2642400	167120	9414900	621190
19.9805	NaN	19.717	19.5447	NaN	19.8729	17.6989	NaN	19.2273	19.4472	NaN	19.2449	19.5374	19.2611	19.0706	19.7519	NaN	18.8751	18.8618	19.2151	19.9052	NaN	20.4606	19.7405	19.221	19.0869	19.8486	20.1667	19.0951	19.493	19.8443	20.2515	19.1813	19.5574	19.2209	19.685	18.8617	18.8203	19.5357	20.0742				101930	205910	4569200	625280	0	3860600	44402
23.2472	23.5905	23.673	24.0885	22.6918	23.6123	22.0729	22.0628	22.807	23.426	22.4786	22.0782	23.6766	24.0831	23.0916	23.4837	22.0235	22.5088	22.5979	22.9801	22.3373	NaN	23.3832	22.4724	23.0759	22.7227	22.5627	22.7245	23.4775	23.8147	23.6767	24.1094	22.2823	23.0193	23.1955	23.0202	24.037	23.086	22.3469	22.4673				793710	1331200	57614000	19595000	377120	38953000	1241800
NaN	NaN	17.3077	19.8875	NaN	18.6402	NaN	18.4221	NaN	NaN	NaN	NaN	18.0659	19.682	18.7219	18.8314	NaN	NaN	NaN	NaN	NaN	NaN	NaN	NaN	16.5216	17.7159	NaN	NaN	17.7904	17.5567	18.6018	18.5694	17.4955	17.2447	NaN	19.0319	NaN	NaN	NaN	NaN				0	24350	490310	1449300	43954	1494200	0
NaN	21.6223	21.096	22.1709	21.3218	22.2704	22.5938	22.636	20.4534	22.2963	22.5562	21.5056	21.5158	21.716	22.6181	21.208	21.3311	21.1996	21.8957	22.4809	21.2254	NaN	21.363	NaN	20.9947	21.1839	22.9619	22.9083	21.2096	22.0972	22.1108	22.156	21.5008	21.879	21.5684	21.6813	21.8996	21.8017	20.8012	NaN				67445	221590	7609700	7254700	262350	18088000	1745900
21.692	22.8294	21.1257	21.4794	20.371	22.9133	22.2892	22.8115	20.5858	23.6339	21.7632	22.9388	20.5241	20.6533	19.7178	20.8601	NaN	NaN	22.1592	21.4656	19.9809	NaN	21.2074	22.8082	21.4721	21.3084	22.2864	23.0438	21.2291	20.7044	22.4869	22.9639	21.6173	22.8738	20.5587	21.5392	21.1593	20.5298	22.0762	NaN				414210	740450	8125900	3147400	46201	25111000	2619000
NaN	NaN	23.2326	23.0538	NaN	22.8965	20.438	20.4638	21.3489	21.6705	22.9786	23.0225	23.0999	22.908	22.572	22.6749	NaN	22.3701	21.5448	22.5741	21.965	NaN	23.4677	22.1569	22.6788	22.6925	22.8293	23.1519	23.5278	24.0359	22.4399	22.7482	21.8713	22.7288	NaN	22.4133	22.7992	21.9787	21.7833	22.1409				123480	24134	14010000	10253000	22652	25527000	776560
NaN	NaN	19.7324	19.8886	NaN	18.3611	19.804	NaN	18.2442	19.7166	NaN	NaN	20.7333	20.5427	19.9476	18.3992	20.068	20.019	19.1225	19.2907	20.3043	NaN	19.8851	NaN	18.6424	17.6218	21.1975	22.0416	NaN	19.8244	19.6935	19.3805	19.8625	19.1122	NaN	18.5489	19.5184	19.2271	19.5322	NaN				34062	0	8169900	416360	70213	949270	365860
NaN	NaN	20.1575	20.3056	NaN	19.9632	18.1551	NaN	20.0726	19.9809	18.3211	16.8254	19.282	19.875	17.976	18.0857	NaN	17.727	18.7556	20.6171	19.9809	NaN	19.7177	NaN	18.6408	18.4908	19.5082	20.0037	19.5752	20.1965	18.8933	18.5601	17.95	17.8765	18.4213	18.4287	18.643	17.7338	17.4752	NaN				0	19270	5361100	1240700	0	5041200	60401
NaN	NaN	21.0139	20.8455	NaN	20.2069	20.4605	19.7897	21.2649	21.8377	18.17	19.0625	19.1875	NaN	20.7969	21.8194	20.3149	21.8725	18.9766	22.0938	NaN	NaN	19.8763	NaN	21.7826	21.3161	19.9299	20.2153	19.6638	19.5415	20.4766	20.8988	21.2556	20.7783	21.7116	20.9947	21.0588	21.0894	NaN	19.4313				97364	331890	7577700	1986100	30622	3627700	351910
20.1875	NaN	20.0469	20.4102	NaN	19.6073	19.5191	18.8496	19.7753	19.7103	18.5936	18.8462	19.3874	18.9983	21.5526	21.6498	NaN	20.2362	NaN	19.651	NaN	NaN	19.4697	NaN	20.556	19.8497	19.5056	19.845	18.6865	19.3126	20.6299	20.4483	20.3634	19.5927	20.31	19.2688	19.5792	20.2269	19.5904	NaN				135980	36936	3298100	1610000	0	818790	160120
NaN	NaN	19.2186	19.37	NaN	17.5652	18.8084	NaN	NaN	18.3741	20.2428	19.5441	NaN	NaN	NaN	NaN	NaN	17.8644	NaN	18.4933	NaN	NaN	18.2834	NaN	20.6587	19.2949	NaN	NaN	19.1138	19.1416	19.4362	19.0905	19.4098	18.3449	19.2226	19.7398	NaN	18.8257	NaN	NaN				0	0	2009700	591220	0	663130	179450
NaN	NaN	19.2407	18.7539	NaN	NaN	22.5022	20.3767	NaN	19.3972	22.1497	20.9471	NaN	NaN	19.8135	20.0073	NaN	19.4023	NaN	NaN	NaN	NaN	NaN	NaN	21.5695	20.8764	19.785	19.1135	20.9878	20.7926	19.2552	19.7001	20.2694	20.8527	20.0849	20.6811	19.3407	18.9538	NaN	NaN				19766	0	1725900	583370	23749	653080	1447500
20.3174	20.1332	20.7121	21.1601	NaN	20.991	21.7228	20.3605	19.1954	20.0487	19.9836	19.958	20.8143	20.0441	19.9586	21.0616	19.5515	20.3682	20.0739	21.4767	20.8016	NaN	20.9164	20.3248	21.3416	20.7684	20.7156	21.5185	20.0136	21.1782	20.7245	21.3879	21.16	21.3536	21.2856	20.9383	20.7339	20.2372	20.2397	19.8683				117150	134180	3803700	2348700	54484	5524100	1108400
NaN	NaN	19.4325	20.7895	NaN	20.6412	NaN	NaN	NaN	18.7157	17.909	19.0517	17.7631	18.7939	NaN	NaN	NaN	17.374	18.8297	NaN	18.8244	NaN	20.5541	20.3172	18.5687	NaN	19.1992	20.0015	20.6862	20.4127	17.5112	NaN	18.1793	19.6381	NaN	NaN	NaN	16.0694	NaN	19.5744				106050	9086	1299200	878510	21325	4187200	0
NaN	NaN	19.7916	19.754	NaN	18.8846	NaN	NaN	18.6475	19.7403	NaN	20.8081	20.3854	20.5609	NaN	19.1487	NaN	20.2805	NaN	20.0449	19.6498	NaN	20.7611	NaN	18.4811	18.655	20.4093	21.1134	19.9703	20.3568	NaN	19.15	20.1729	NaN	NaN	19.7346	19.5833	19.5068	18.8699	NaN				94099	245470	5655000	390980	137040	1918300	1833500
NaN	NaN	20.4907	20.7872	NaN	20.794	21.949	21.8085	18.4277	19.2153	22.9933	21.7077	20.9582	19.3833	22.4414	22.9548	20.1362	20.3152	19.8044	20.199	18.3373	NaN	19.8246	NaN	22.2646	21.8683	19.5218	19.514	19.8173	18.3575	21.7462	21.7069	21.0536	20.8993	21.1487	21.2486	20.2092	21.0767	20.0752	20.1157				56269	0	5253600	1322100	17356	5266900	699600
22.4244	22.5781	23.7548	23.7062	22.8856	24.5761	22.31	21.481	21.1768	22.1101	22.5982	22.2112	24.9141	24.9477	23.1684	22.598	19.0992	22.6832	22.3419	23.1089	22.1342	NaN	23.5526	22.289	22.4056	22.3595	23.7881	24.3898	22.9039	22.8929	23.528	24.1995	22.6795	22.6225	22.2073	22.4728	22.1009	22.4925	24.7497	22.9458				656430	772790	41337000	13092000	1413100	71023000	3159300
NaN	NaN	19.882	21.9374	NaN	NaN	19.8806	21.1778	NaN	21.2471	NaN	19.2718	NaN	NaN	NaN	20.5552	NaN	18.2454	NaN	20.5549	NaN	NaN	17.8515	18.8486	NaN	17.0723	22.5683	20.9772	NaN	NaN	22.3039	21.3444	19.4075	23.7049	19.5527	21.0356	19.8695	22.1136	NaN	NaN				0	0	1971300	3776400	30173	189820	686010
NaN	20.9046	21.1641	21.4555	NaN	20.2225	21.217	22.5372	20.3138	21.7595	22.6879	22.6138	20.9567	21.0438	21.9728	22.8377	NaN	19.9945	NaN	20.1863	18.7565	NaN	22.0864	20.9932	22.4029	21.8374	20.0169	20.6711	20.1546	20.5205	20.2758	19.9648	21.9801	21.9432	20.7863	21.1719	20.3423	20.9094	NaN	NaN				54062	373520	5072700	4046800	82267	2321100	1882400
21.9965	22.8082	23.5028	23.45	22.0151	23.5071	21.3285	21.6749	22.7439	23.2011	22.7367	22.4688	22.0581	21.6618	22.5093	23.4858	20.5431	21.6983	21.4665	22.278	20.8606	NaN	23.5121	22.7324	22.8616	22.5642	22.325	22.0748	22.2811	22.1504	23.5289	23.5642	22.0993	22.4838	23.0002	22.8028	23.1527	22.259	21.3597	21.3849				494890	1012500	30288000	11203000	345710	42226000	1132800
18.9282	20.341	19.9347	21.1968	19.3382	21.0893	19.7641	20.1628	20.3591	20.8196	20.2761	20.0641	20.4091	21.1573	20.3549	21.66	19.2224	20.0947	19.3998	20.1507	20.1842	NaN	19.4719	19.2774	19.9628	19.9445	19.7335	20.0628	19.7984	19.27	20.1365	20.2433	19.5637	19.8681	20.1122	20.3332	20.9633	20.4578	NaN	NaN				64192	336920	3259500	2724900	51169	5236500	295170
NaN	NaN	17.8097	17.9885	NaN	18.115	NaN	17.5775	18.2147	18.2301	NaN	NaN	19.6316	19.3779	19.071	19.439	NaN	18.0107	18.9266	18.1621	NaN	NaN	17.8403	NaN	17.8556	17.9843	20.2433	21.1502	18.0178	17.4083	18.6509	18.9565	17.5476	17.2773	18.6966	17.8599	17.4741	17.313	18.8709	NaN				0	0	1057600	292850	0	680820	28873
21.2895	19.6679	21.5261	21.6614	18.5642	21.4049	20.8324	20.7693	21.3433	21.885	21.8361	22.3794	21.9739	22.2255	20.9249	20.8307	18.0432	20.7726	19.806	21.0665	21.0785	NaN	20.6529	20.3248	21.3752	20.6779	23.5264	23.727	21.1282	20.9136	22.1853	22.0167	21.3932	21.6197	19.9036	20.5845	20.8149	20.7498	20.2051	21.0736				395260	396790	10602000	3892800	61875	9460300	364960
NaN	NaN	20.2709	21.1039	NaN	19.4386	20.1474	NaN	18.801	19.6855	21.1639	20.0494	21.0858	21.4005	21.9006	23.5451	NaN	19.9735	19.7426	19.6554	NaN	NaN	22.0496	20.7547	21.7642	22.4792	20.2447	22.9078	20.3426	20.9059	20.6302	22.3884	20.2147	20.9388	19.123	20.1561	20.4296	20.1901	21.6502	NaN				39465	142670	3304600	3215800	21219	2116900	69199
20.8858	20.8828	20.6815	21.0545	NaN	19.9635	19.985	20.8137	19.2375	20.9102	20.4772	20.3117	20.5432	20.5814	19.7654	20.6137	NaN	20.3672	21.1356	21.2985	19.9207	NaN	20.0461	NaN	20.4449	20.5781	19.9613	20.6688	20.5531	21.1664	20.6434	20.5582	20.372	20.1322	19.3942	20.6308	20.8141	21.2555	23.0367	21.3984				263430	314760	6665500	2126300	0	3265900	215330
20.3739	19.616	20.6887	19.5502	NaN	19.1289	19.6388	18.6835	19.3823	19.1996	17.5951	NaN	17.4879	NaN	NaN	NaN	NaN	20.8997	19.6432	20.6133	21.6695	21.7341	19.6895	NaN	19.7374	19.3286	NaN	20.6471	20.1814	19.8629	20.6952	21.3904	19.5307	19.9146	19.7474	19.144	19.7318	20.868	22.0867	20.4414				321260	225310	3345000	440240	0	954960	203390
21.0825	21.7715	22.6715	22.4534	20.9332	22.5264	20.8044	20.6388	21.4719	22.0823	20.7569	21.7096	22.6545	22.7517	22.6287	23.0422	20.7534	21.427	21.0693	22.4938	21.047	NaN	22.4935	22.0269	22.1802	21.9454	21.771	21.754	22.8349	23.2351	22.1679	22.4777	21.3994	22.0448	21.5836	21.7892	21.9071	21.472	21.0551	21.5384				324400	724810	16211000	4799200	128610	16222000	379800
NaN	NaN	19.7046	20.1531	19.334	20.0748	NaN	NaN	19.4126	19.9138	19.5889	NaN	20.205	20.6395	18.9687	19.1923	NaN	20.1761	20.35	NaN	21.9764	NaN	20.6978	19.9225	19.8047	19.3539	20.6391	20.5977	19.8804	19.8289	19.6557	20.4173	19.8012	19.7217	NaN	20.0441	20.536	19.9154	19.8373	19.4663				0	129380	1790300	387370	160160	2598200	99994
23.1346	23.9823	24.0306	24.3548	22.3449	23.89	23.5739	23.2733	24.3362	24.7529	24.0357	23.3875	23.6472	23.3335	24.588	25.7066	22.9248	23.921	22.441	23.9115	22.0631	NaN	24.0738	22.902	24.9936	24.21	24.3213	24.4593	23.0343	23.6164	24.5025	24.3035	24.6625	24.3399	24.6897	24.2695	24.148	23.6141	22.7888	22.3017				981950	1697200	35232000	23290000	361920	47475000	5033700
19.8171	NaN	20.5196	20.6122	NaN	20.9081	21.6428	20.9786	20.3902	21.0632	21.027	20.5318	21.5465	21.6613	21.3083	21.7945	19.5564	20.4304	20.4091	21.3809	21.2119	NaN	21.1618	20.0873	20.7016	20.8077	21.3981	21.2687	20.9176	21.2677	21.0108	21.7985	20.3646	21.4629	20.0143	21.2628	20.6362	20.2741	20.7321	20.5193				122620	106410	3827700	1775900	0	7651500	1137600
NaN	NaN	20.185	21.1578	NaN	18.1727	21.759	22.7019	19.2637	22.3673	23.3416	22.4184	19.4355	NaN	23.1882	23.9028	NaN	21.653	NaN	19.2757	NaN	NaN	21.6109	NaN	21.4192	20.682	NaN	19.9734	21.3369	22.476	19.3177	22.3857	23.0962	23.0997	NaN	21.3061	20.7815	20.8185	18.9406	NaN				0	0	7096600	2218200	0	1161300	1763700
20.7017	20.6302	20.1459	21.2088	NaN	21.1145	19.9476	20.7945	18.8915	21.4027	19.5975	20.5096	17.6771	18.9215	20.8493	23.1278	NaN	20.6657	18.9134	18.9971	NaN	NaN	22.1936	22.4419	21.8245	23.0373	22.375	21.0446	23.4885	22.7636	22.2751	21.1035	21.4539	23.7935	20.3095	21.547	20.6178	20.8959	22.3454	21.7117				335940	172660	15076000	2697200	89303	6450200	635580
NaN	NaN	22.9975	21.8626	NaN	18.4022	19.932	NaN	NaN	NaN	17.5127	NaN	22.7931	23.3572	21.5367	15.7772	NaN	NaN	NaN	NaN	NaN	NaN	20.4473	17.7646	19.5303	18.1095	24.4112	24.8548	NaN	18.0909	23.2721	27.043	NaN	NaN	NaN	NaN	NaN	NaN	19.3155	NaN				0	0	30886000	6665300	56509	3142900	234680
18.3438	NaN	18.4006	19.1207	NaN	17.3998	22.1204	20.4794	18.2164	18.2615	19.4197	19.2541	NaN	NaN	21.3295	21.4875	NaN	19.5162	NaN	17.9929	18.506	NaN	18.0405	NaN	19.745	18.8381	NaN	NaN	18.5044	NaN	21.7049	18.8591	19.552	NaN	20.4162	19.4254	18.8224	21.0118	18.6389	NaN				49771	0	2247200	659140	2463000	585420	1372300
NaN	17.9841	18.3138	NaN	NaN	19.1153	NaN	NaN	17.8421	18.2469	NaN	NaN	17.6474	NaN	NaN	18.254	NaN	18.1118	19.9949	20.3358	19.6581	NaN	NaN	NaN	17.1056	17.6536	18.602	18.5536	NaN	NaN	NaN	18.6892	NaN	16.8133	NaN	17.6722	17.3873	NaN	17.2828	NaN				0	35494	1718400	160540	0	2651400	0
NaN	19.0901	NaN	20.2355	NaN	18.9747	NaN	18.0364	NaN	18.7013	NaN	18.016	NaN	NaN	NaN	19.7224	NaN	NaN	NaN	18.4271	NaN	NaN	18.3948	21.7668	NaN	NaN	NaN	NaN	NaN	NaN	NaN	NaN	NaN	21.4831	NaN	NaN	NaN	19.368	NaN	NaN				0	67985	0	1663500	0	455200	80386
NaN	NaN	18.9562	NaN	NaN	NaN	NaN	NaN	18.1948	18.1645	18.3207	NaN	19.9724	19.0662	20.1447	20.668	NaN	NaN	NaN	NaN	NaN	NaN	NaN	NaN	19.2178	18.6377	18.4751	18.6111	18.7516	18.5668	18.9254	18.8066	19.0677	18.5171	NaN	18.9551	18.5252	18.7701	18.6501	NaN				63864	113840	1404100	444190	0	882260	63432
NaN	NaN	21.119	20.831	NaN	18.6609	NaN	NaN	NaN	18.7578	20.6158	20.4165	18.7181	20.7685	19.8484	19.8888	NaN	21.4756	20.1174	21.9881	20.1353	NaN	20.7258	NaN	20.6839	20.0791	NaN	17.7834	19.6744	19.0824	20.0394	19.4288	18.5855	18.5663	NaN	18.847	18.2752	20.1221	24.0064	21.8193				0	191590	2402800	2345900	0	1750800	0
20.2976	20.5509	19.2775	19.1904	NaN	20.1319	19.3365	19.3748	19.0773	19.9234	18.3004	19.0241	20.2405	20.0661	19.0798	19.3971	NaN	19.2189	19.563	19.5536	19.3825	NaN	19.4459	NaN	19.5273	19.3279	19.3638	19.9755	19.4509	20.1245	19.8234	20.1703	18.652	18.6471	19.5549	19.9818	19.703	18.6934	NaN	NaN				83843	99783	4114400	554290	0	4800700	143850
20.1696	20.4896	21.4531	21.9474	NaN	19.6188	20.724	20.5981	20.8521	20.6112	18.8112	19.7372	22.2079	21.9434	21.8883	21.8964	NaN	21.0817	19.7965	20.4169	21.5367	NaN	21.2267	19.38	20.9791	20.7322	21.4086	21.2086	21.3083	22.3804	19.5785	20.2318	20.1162	20.1431	19.3896	19.7416	20.6292	19.4784	20.2574	20.7282				144400	198110	5847300	2902700	0	3976400	1045400
18.3964	21.2675	22.6849	23.1227	21.4003	22.3858	23.889	23.2349	22.0901	22.6693	23.2852	23.0829	21.294	20.5305	22.0665	23.4196	21.2161	22.6212	22.6276	22.6019	20.6763	NaN	23.1067	22.222	23.2888	22.5158	22.6846	23.3215	22.7938	23.3233	20.9594	21.6096	21.2895	22.8556	22.409	22.814	23.1006	22.3062	21.7643	22.1966				55579	238180	9900800	12764000	338530	11280000	3770800
23.5499	24.6806	25.0353	26.7515	24.8032	26.9319	25.806	26.9239	24.4008	26.9492	25.6941	27.3111	23.9931	24.2875	24.9479	26.6902	23.7686	25.3179	26.0938	26.9178	22.5654	21.9478	26.6568	27.326	25.0501	26.7822	24.5449	25.1177	25.5542	26.2042	25.9008	25.9361	24.7641	27.035	24.6607	25.8184	25.1774	24.8382	23.2908	23.2691				1293600	4297700	122200000	121280000	3978500	466290000	15309000
19.9623	20.4938	21.0295	21.2828	NaN	20.8104	19.9877	20.1421	21.319	21.1828	20.7517	20.5831	20.0887	19.7796	21.0695	21.3032	NaN	20.7727	19.9586	19.9181	21.002	NaN	NaN	NaN	20.5924	21.4162	20.2873	20.4759	21.2644	21.5238	20.1293	20.0791	19.9718	20.5902	NaN	20.6619	21.1559	20.679	18.8405	NaN				130960	253190	7010500	2697900	31860	4962800	297810
NaN	NaN	18.7605	19.7039	NaN	18.9534	18.9616	19.0597	NaN	18.4772	NaN	17.7823	NaN	NaN	20.4361	20.0043	NaN	18.3514	NaN	NaN	NaN	NaN	17.8142	NaN	NaN	18.0653	20.4026	19.6312	18.3547	18.7418	NaN	19.282	18.1857	17.9631	18.2919	17.7972	18.7562	NaN	16.9757	NaN				32090	10017	804370	784310	0	939130	83254
NaN	NaN	21.2684	22.2054	NaN	20.8143	18.4735	18.0889	19.4116	20.4887	18.7714	18.625	20.9685	20.8511	18.6675	18.9187	NaN	19.3855	19.2762	21.0765	22.216	NaN	19.801	19.1654	17.6231	17.7925	21.2361	21.1403	19.3476	20.2444	19.9856	20.8712	17.7603	NaN	NaN	18.4694	20.2933	19.2291	22.7791	20.9555				30194	32853	6290400	4209400	0	5709000	99427
21.423	22.6285	22.3699	22.6424	20.5468	22.5963	21.906	22.8145	18.1292	21.749	20.9319	21.9163	20.2716	20.2938	19.1568	22.283	NaN	19.6791	22.8994	23.1439	NaN	NaN	22.2853	22.4158	20.1393	21.434	21.4513	21.8513	21.3519	21.3881	22.3209	23.4116	21.2567	23.394	18.8654	20.9875	20.5127	19.3776	20.4737	21.6651				330290	892070	20680000	5865900	247980	25164000	1336300
NaN	20.0649	21.189	20.598	NaN	21.7264	20.258	20.3189	20.4904	19.8802	19.7295	18.6532	20.4213	20.7173	20.2081	21.6729	NaN	19.8443	19.477	22.1034	18.9796	NaN	20.8863	20.0104	19.7907	19.052	22.1916	21.7852	21.8407	20.8636	21.4115	21.1897	20.2426	20.3967	20.526	20.665	19.4203	19.4677	19.821	20.0219				29384	57486	4480400	1453400	54075	3613800	442430
22.0467	22.0901	20.8925	21.3096	NaN	19.9373	18.3273	18.3471	21.2832	20.4138	22.4072	21.1452	23.5082	24.144	19.7001	19.7858	NaN	20.0159	NaN	19.892	21.3503	NaN	21.846	20.0776	21.7613	21.4707	21.4469	21.1269	22.234	22.0217	21.0597	21.4544	21.3924	20.3131	20.8555	19.9344	20.1269	19.4026	20.2632	21.6122				463960	775040	5764100	2984900	192270	2368700	484110
20.9352	20.9032	18.7372	19.1722	NaN	19.1047	19.0659	18.8625	18.2964	18.2839	19.6727	19.4239	19.6151	19.2318	19.4344	19.5305	NaN	17.9724	NaN	19.5022	19.2366	NaN	18.7794	NaN	19.322	19.9077	19.5152	19.7635	18.2194	18.9994	19.6003	19.9785	19.435	19.716	19.3077	19.3603	18.0163	18.1333	19.5164	18.9562				236030	435740	1879800	561170	0	3078800	168050
NaN	NaN	19.477	18.5603	NaN	18.6629	NaN	19.5994	18.8815	19.5272	NaN	19.1059	19.3419	19.4308	19.1173	19.895	NaN	NaN	19.6219	20.472	NaN	NaN	19.0663	NaN	NaN	18.1823	18.3433	18.4994	18.2483	17.8299	18.9423	19.8967	18.2937	18.9826	NaN	18.7557	18.8158	NaN	20.2729	19.6063				0	42468	2901600	665480	0	1109000	9202.1
NaN	17.8836	21.4261	20.4351	NaN	19.8871	18.6036	20.5511	19.8242	20.8398	18.0995	18.6264	20.0106	19.4936	NaN	19.2583	NaN	18.5166	20.7651	20.2316	18.6256	NaN	20.5251	19.0194	NaN	NaN	19.3285	19.7881	18.1529	18.3039	19.5233	20.2644	NaN	17.0755	NaN	18.186	20.2168	18.8464	21.5888	20.2805				23222	56185	12221000	1869500	11420	5095700	186530
21.4284	22.005	22.4485	21.9331	19.9155	21.3627	19.8966	20.615	21.1567	20.8122	21.6693	21.021	21.4819	21.2132	20.5738	20.5913	NaN	20.7041	21.0953	21.8106	21.3889	NaN	21.1297	20.2832	21.2759	20.6933	21.785	22.0761	21.5902	21.7986	21.6578	22.02	21.2453	21.4021	21.3408	21.0858	20.8923	20.3956	22.7502	21.486				435470	615250	23340000	4588400	46734	9317000	200630
21.9241	22.8642	22.6293	22.8932	22.1097	22.907	20.5639	21.3391	22.8323	22.0721	22.2712	22.5624	21.5157	21.2504	21.3532	21.5544	20.337	21.0418	22.1652	22.5916	22.0969	NaN	22.7838	21.5669	22.3824	22.3218	21.6891	22.3653	23.0279	23.0979	22.9061	23.2341	21.9805	22.077	22.089	21.2768	21.5625	21.0238	21.3762	22.1668				648060	1333700	19753000	5863200	376440	23526000	516450
27.9207	27.298	23.3597	25.0175	27.6377	26.6956	27.0855	24.4303	25.9236	24.1575	26.6231	28.0069	25.1656	25.2706	23.5517	23.5667	27.229	25.7764	25.8505	25.3224	29.7259	26.0637	22.2736	25.6261	23.5383	26.0394	26.4464	25.5363	27.8461	25.8371	24.6319	24.6461	26.5157	26.7027	26.1048	22.3227	25.3744	28.0561	26.492	26.3046			+	35689000	27280000	32012000	37686000	22545000	81977000	76060000
20.7546	21.4767	18.2278	18.1485	NaN	21.6283	21.7392	20.819	21.8091	20.3706	22.7538	22.424	23.7069	21.3127	22.542	22.7897	25.317	21.4238	21.3366	21.2942	NaN	NaN	21.5475	19.3162	19.3769	19.0796	17.5376	18.1324	19.0905	17.9056	19.6586	19.0411	22.6869	20.568	18.6896	21.363	22.9641	22.1793	20.1431	NaN				62886	359440	702060	401310	30713	8538900	2165600
24.6315	25.2033	25.4925	25.6087	24.2197	24.8477	24.4869	24.574	24.9406	25.3653	24.5706	24.7308	24.7797	24.8369	24.823	25.6166	24.7578	25.4142	25.8459	26.7357	23.4877	20.3566	24.5147	23.9271	24.1987	24.5311	24.2477	24.593	23.8088	24.1512	25.1296	24.0464	24.8856	24.2851	24.24	23.9789	24.9817	25.4894	23.3589	23.5333				2865800	5483400	146150000	52169000	1791700	90633000	8429300
NaN	NaN	19.778	20.3218	NaN	19.3656	19.5043	19.3976	20.451	19.8241	19.6096	20.0845	18.9397	19.2839	NaN	NaN	NaN	19.3403	NaN	19.5506	19.9399	NaN	18.75	NaN	19.7325	19.8183	19.1787	19.7707	19.1093	19.2988	20.1395	19.4866	20.1405	19.3941	19.8058	19.582	19.5939	19.7571	19.5948	18.6876				38929	26171	3908000	1096900	24234	3518000	180750
19.4919	NaN	19.2629	20.8854	NaN	20.2879	NaN	NaN	19.4541	NaN	NaN	NaN	19.8428	20.3773	19.992	20.5643	NaN	19.5758	NaN	20.1744	NaN	NaN	20.472	NaN	NaN	20.1109	18.8656	18.2401	20.1549	20.7497	NaN	20.6054	19.4904	NaN	NaN	19.8468	20.0188	19.7218	20.0658	NaN				62324	162410	2422000	1371700	0	3995100	503750
NaN	NaN	20.6743	19.6389	NaN	19.6619	18.7867	18.265	19.8458	19.924	18.9995	18.5858	18.6937	18.2668	19.9002	20.5068	NaN	18.287	NaN	18.2669	20.1904	NaN	19.2114	NaN	20.2262	19.3648	19.7183	20.1964	18.8499	18.6676	19.138	18.4319	NaN	18.7063	18.8041	18.4492	19.0617	18.6468	18.8124	18.8367				51576	90164	4657000	976070	14065	1965600	162990
29.4438	27.1029	26.1589	26.9108	30.0259	28.3256	29.3302	28.0826	28.0034	28.3333	27.8736	28.278	25.9264	25.0727	24.2661	26.6202	28.9529	27.0008	26.1461	26.7758	28.0986	26.7334	26.8563	27.9006	28.6528	29.1912	27.4135	27.4323	29.0221	27.5233	25.7245	25.3662	27.4616	28.4422	26.8237	25.197	28.3626	29.6958	26.1557	27.8947				102920000	32121000	175190000	178900000	94691000	244440000	362240000
NaN	NaN	19.0949	19.6281	NaN	18.9306	19.3091	NaN	18.9517	18.6615	NaN	18.9658	20.0015	19.9912	NaN	19.6908	NaN	NaN	NaN	NaN	18.6364	NaN	18.9336	NaN	19.1866	19.5511	NaN	18.1965	18.8489	20.0984	18.907	18.6868	18.9886	19.13	NaN	NaN	18.794	NaN	NaN	NaN				0	0	2411600	518430	0	1973500	127720
23.4578	23.5827	24.016	24.4248	23.0649	23.8258	23.1047	22.6403	23.3287	23.9513	22.6936	23.1985	24.5075	24.2745	24.0557	24.7479	22.4508	23.3784	22.6432	24.1698	22.8624	23.3793	24.2973	23.2301	24.3679	24.0269	23.6643	23.539	24.2933	24.5336	23.9371	24.1448	23.591	23.908	23.4573	22.9806	23.3789	23.0389	23.0961	23.7348				1037200	969740	37099000	22073000	1001400	37049000	1774900
NaN	NaN	19.7617	21.1852	21.0185	22.7504	21.1622	22.3381	18.7999	21.9934	18.9935	20.8942	20.3244	19.5588	19.25	21.2719	NaN	19.619	22.5847	22.1313	NaN	NaN	21.2828	21.3644	19.5648	21.2148	22.3363	21.9493	20.4553	20.1575	21.4106	21.3681	20.5049	21.9899	20.3318	20.2886	20.4773	20.0036	19.7049	19.4505				0	5724.2	3069500	3522600	137730	19744000	507920
19.8914	21.6697	21.6309	21.0508	NaN	20.2944	18.4329	19.1761	19.7018	19.5811	19.6759	19.8477	20.8205	20.3353	18.76	18.7277	NaN	20.7582	20.685	21.2517	20.2471	NaN	19.793	NaN	19.0469	19.6444	18.4172	19.9738	19.749	20.5532	19.9613	20.2849	19.7603	19.5624	18.8858	19.6345	19.2041	18.7935	23.4301	20.9262				290060	387880	8969900	2564700	0	4494100	105650
23.7253	24.4116	24.4133	24.7316	23.2555	24.3343	24.1093	24.008	23.3174	24.5486	23.6138	24.0978	24.7294	24.8725	23.9178	24.3712	22.958	23.9612	23.7815	24.8228	22.4448	NaN	24.3967	24.1146	23.4606	23.7081	24.2073	24.2067	22.7883	23.6389	24.299	24.1486	23.9388	23.8898	23.8229	23.8323	24.2507	24.0544	22.369	22.588				1900600	3073800	53796000	24416000	1171900	56585000	7252300
19.3813	19.0104	22.6381	21.7749	20.3492	21.0387	19.4157	19.7938	20.523	21.8407	20.9801	20.542	23.0901	22.9365	20.5883	21.1178	19.2473	21.1941	20.8025	21.4322	19.0549	NaN	21.5019	21.0463	22.213	21.5209	22.2063	22.9317	22.071	21.7168	21.6209	22.689	20.4838	20.9732	20.5024	20.5164	20.985	20.644	20.8769	21.51				59514	43180	25210000	3292000	75819	9220100	131860
20.875	20.9354	20.5988	20.2334	NaN	20.0628	19.8213	19.1763	19.9703	20.6527	NaN	19.9315	19.7194	19.3419	20.1044	20.8551	NaN	19.4753	20.4035	20.3327	21.2988	NaN	20.0482	19.1851	20.702	19.9169	20.6043	20.9147	19.9182	19.8383	19.9668	20.8317	19.5931	19.4375	20.0768	19.9446	19.8771	19.286	20.2506	NaN				287470	279740	6366700	1187600	51443	4094600	362010
20.3317	20.6141	21.2187	21.5977	NaN	20.4709	20.3827	20.2675	19.2016	20.429	21.1429	20.735	19.7946	19.4487	19.2734	19.792	NaN	21.4054	20.2125	21.4788	21.1948	NaN	20.7193	20.6954	19.484	19.4982	19.4121	19.7137	20.4185	20.4258	20.3103	21.5325	19.116	20.5088	20.0815	20.3603	19.4968	20.5574	22.5062	20.9639				171650	216170	14999000	4089600	0	6685700	1039700
23.1639	23.7225	21.696	21.4139	20.3035	21.0009	20.7654	20.0293	21.2138	20.9158	21.2699	20.0373	22.0246	21.7225	21.4654	22.0561	NaN	20.7735	20.7309	21.4001	21.7019	NaN	20.8181	19.4117	21.3407	20.8422	21.5413	21.7016	20.6251	20.6809	22.0417	22.5653	20.7467	20.7162	20.1905	20.7979	19.6366	19.4743	23.0002	22.6657				1600100	1785800	12437000	2806600	93324	7630300	571280
20.4883	20.447	21.984	22.2382	NaN	21.3396	NaN	21.1412	21.4664	21.2955	NaN	20.7961	21.6696	21.439	19.9225	20.4938	18.8217	20.4465	20.4542	20.3212	22.4241	NaN	22.3733	21.4223	21.4899	21.1192	21.6111	21.6182	21.6744	22.1658	20.5348	21.2486	20.8797	20.892	21.2032	21.7152	20.7659	20.3894	21.0842	21.0329				202410	209710	7230500	4435100	506840	8369000	590240
21.7128	21.4866	22.926	23.2947	21.9456	22.9978	22.0583	22.249	22.4685	22.8283	22.9794	22.4302	23.8361	23.4404	23.6271	23.7894	21.2614	22.0983	21.939	23.4241	22.4846	NaN	23.6151	22.5811	23.3031	22.8945	22.1765	22.3866	23.6802	23.8161	23.341	23.2877	22.5954	23.1306	22.4888	22.9389	22.7883	22.2272	22.618	22.5351				472080	358640	31703000	11749000	118950	22397000	1858000
NaN	21.2952	22.372	21.9289	21.5258	22.8645	22.2192	21.1932	22.1625	21.9492	22.8762	20.4629	23.6948	23.2782	22.7591	23.4453	20.7634	22.9136	20.7587	22.3531	19.791	NaN	23.6468	22.3243	22.6286	21.9569	22.8488	23.2294	22.7679	22.4828	22.3961	22.8818	21.688	22.9578	21.2092	22.794	23.3151	22.7508	22.2621	21.3011				259920	282490	16380000	4968200	187930	16761000	2502500
NaN	NaN	17.6793	18.0155	NaN	19.9317	17.6226	18.5296	18.7899	NaN	19.322	18.896	17.3108	NaN	19.2491	18.0251	NaN	18.2812	18.5283	18.9035	18.8866	NaN	18.2184	NaN	17.5501	17.4423	17.4972	17.9456	18.0045	17.0188	19.369	17.4805	18.3892	17.6295	18.3788	18.9379	18.557	18.1895	19.1387	NaN				24625	123440	938900	223740	36773	2190500	80240
NaN	NaN	20.2991	20.8475	NaN	19.6601	NaN	18.0868	20.352	19.5835	18.8557	19.0985	19.2913	19.1586	18.0865	18.065	NaN	19.8214	19.3796	21.0146	19.511	NaN	19.8263	NaN	19.2825	18.2279	19.7331	20.3588	19.1743	19.6543	20.4677	21.0303	19.3255	19.4292	19.9579	19.9727	19.4046	19.5421	19.712	NaN				139490	0	4584500	1941500	11438	2243200	142480
20.0475	19.7333	22.4574	22.1409	19.8594	20.5387	20.5666	19.7775	19.1438	20.2269	21.3528	20.8987	21.4421	21.2968	21.4052	22.4928	20.34	23.3468	20.7517	21.845	17.5316	NaN	20.9521	21.0624	20.2917	20.3369	19.2625	19.3224	18.9678	19.1606	21.016	21.2561	20.8	19.0688	20.6271	20.4471	20.6832	21.7544	19.6119	NaN				122900	245720	19378000	4287800	45098	5637300	663670
NaN	NaN	20.4788	21.3494	NaN	20.6949	NaN	19.8415	20.8418	20.6867	20.4394	20.3024	20.4472	20.4977	21.1592	20.453	NaN	20.6423	NaN	20.2629	19.8901	NaN	21.1206	20.1826	21.3725	20.913	20.7909	20.4748	20.4802	20.3843	21.0012	20.907	20.9905	20.8339	21.137	20.5883	20.8672	20.4079	20.4627	NaN				0	40512	5892600	2759000	28129	7345400	110760
21.3699	22.5888	22.804	22.8735	20.8584	22.4525	22.0647	21.4894	22.3832	22.5737	22.8161	22.2345	22.7386	22.6338	22.1313	22.4348	21.4581	22.0049	21.5731	22.8588	21.5409	NaN	23.2075	22.3612	22.829	22.7498	22.1298	22.5236	22.8863	23.3108	23.1779	22.9671	21.8314	22.3746	22.8685	22.6248	22.0869	21.2883	21.2096	22.0395				426270	944390	17060000	5941100	126210	8223900	2496300
NaN	19.6688	20.4316	20.0074	NaN	19.7954	19.7951	19.5093	19.8797	20.5053	18.848	19.898	21.0693	20.3174	20.0793	20.5011	NaN	19.716	20.4624	20.2388	20.2523	NaN	19.398	NaN	19.6498	19.7693	19.6023	20.3424	19.7122	20.1715	19.5445	19.5135	19.3831	19.4045	19.785	NaN	20.3527	19.3368	20.6983	NaN				69684	151930	4977800	1914000	156510	3475900	367070
23.1164	22.6725	23.4144	23.386	NaN	22.5348	21.3441	20.5798	22.0687	21.9677	22.6569	20.9916	24.7662	24.5808	22.3156	22.3601	20.2991	22.3963	23.2919	23.4113	22.791	NaN	21.7777	19.1798	21.3965	21.4761	22.8898	22.9079	22.2142	22.1425	22.5175	23.7397	21.716	22.4849	21.4346	21.2769	21.9272	21.3206	24.7377	24.3017				1096600	780330	46581000	11631000	40675	15185000	1443100
NaN	NaN	17.8878	18.0738	NaN	18.1361	NaN	NaN	NaN	18.2801	NaN	NaN	17.9131	NaN	NaN	17.9872	NaN	18.764	18.0871	NaN	NaN	NaN	18.5835	NaN	17.7626	NaN	19.3399	18.9136	NaN	17.5086	NaN	18.0912	NaN	18.0589	NaN	18.4354	18.6692	18.5226	20.8714	NaN				0	16908	378180	524130	0	1503500	418340
19.7497	20.6276	20.6326	20.568	20.5368	20.1805	18.602	19.6767	20.4028	19.9648	20.3647	20.2519	20.588	20.5208	20.4045	20.4953	NaN	19.3835	19.46	20.4589	NaN	NaN	19.8003	19.6897	20.6433	19.9271	19.6583	20.1936	19.7832	20.5182	20.4253	20.2445	20.3391	20.8636	20.8767	20.9428	19.5199	19.1636	19.9158	20.2464				172320	368080	4650200	1151500	218430	3991600	123650
NaN	NaN	17.7411	19.4449	NaN	20.0676	18.7675	17.3025	NaN	16.9253	NaN	18.1708	19.2116	18.5876	17.946	18.3164	NaN	19.6829	NaN	19.1393	18.154	NaN	20.1398	19.0145	17.8329	19.0972	20.2807	20.5719	19.731	20.206	19.2515	19.1187	17.1984	17.8408	NaN	18.2084	19.2258	18.3943	18.1898	NaN				0	0	1808300	688880	0	4305900	156840
19.8577	NaN	19.1503	18.3326	NaN	19.3618	17.6915	NaN	18.5381	19.0966	19.2947	NaN	NaN	NaN	NaN	17.6143	NaN	18.0586	NaN	17.8889	NaN	NaN	18.1297	NaN	18.6773	18.1206	18.1456	NaN	19.3656	18.5277	18.2081	17.8264	17.7289	18.0514	NaN	18.2628	17.6154	17.3426	18.3743	18.6992				118790	0	2635700	344420	38986	2449800	74909
19.9816	19.9711	19.7027	19.6137	NaN	19.2559	NaN	18.8526	19.3805	18.9793	19.5262	18.5289	19.3069	18.7058	19.7221	19.6082	NaN	18.4927	18.9708	18.7885	20.7994	NaN	19.6531	NaN	19.8908	18.5092	20.2648	20.4394	19.107	18.6802	19.578	19.9736	19.018	18.742	18.8941	19.0882	18.6026	18.3432	18.2381	NaN				113920	111740	3669400	620620	0	1515900	30252
NaN	NaN	20.3365	19.8046	NaN	16.8951	21.8463	22.296	18.0839	20.469	21.432	21.7331	20.1695	17.3946	22.1497	23.1737	NaN	19.8038	18.9063	19.5332	18.8305	NaN	20.215	NaN	22.6767	21.5636	18.8123	19.6645	19.4581	19.6068	20.8563	21.3461	22.0428	21.895	22.3131	21.9868	20.0684	20.2419	17.8614	NaN				0	0	5023900	796810	171850	378180	1641700
NaN	NaN	NaN	20.4144	NaN	20.487	NaN	19.784	20.2923	20.9658	20.4881	20.4607	20.4137	20.9738	20.4802	21.8872	NaN	19.6221	19.4597	20.263	20.3923	NaN	20.514	20.5649	21.7677	21.741	20.4296	20.4681	21.8202	21.3525	20.513	21.1385	20.2371	20.614	20.0177	20.2572	20.9011	19.7464	19.9441	19.8249				54030	12776	1413800	2446600	0	3124900	76574
NaN	19.2448	20.8451	20.6888	NaN	18.7252	NaN	NaN	20.1833	18.6393	19.5744	NaN	19.88	19.7396	NaN	18.0643	NaN	18.5747	18.9763	19.473	20.4373	NaN	20.0734	18.6207	19.5544	18.3715	19.6845	20.1367	21.0808	20.9449	19.5427	19.859	18.5617	18.2562	NaN	18.7982	18.6648	18.2097	21.7974	20.2857				35032	33510	7990100	1521800	227650	1534400	121050
20.7192	20.8946	21.1981	21.3255	NaN	20.2882	20.8799	20.1963	20.9342	20.6672	21.6318	20.5578	21.7239	21.1365	21.4801	21.6489	NaN	20.7569	20.2231	20.3388	21.8397	NaN	21.6473	NaN	21.4713	20.47	21.1733	22.1367	20.801	21.3585	20.3743	20.8345	20.3862	19.4301	20.3502	20.195	21.0218	19.9991	21.2995	20.6588				287380	300770	9955700	3243900	0	3887200	559690
NaN	NaN	18.6079	18.9048	NaN	20.6706	NaN	NaN	NaN	NaN	19.5819	19.0824	NaN	NaN	17.7572	19.6407	NaN	NaN	NaN	18.9577	NaN	NaN	18.6172	NaN	NaN	18.0084	18.8581	19.8962	NaN	NaN	21.8333	23.1109	18.394	19.5387	18.3936	17.3863	18.6784	18.5664	18.1743	NaN				39624	16394	949750	588130	0	4940000	38286
NaN	19.8328	21.3703	21.3995	NaN	19.5412	20.4465	19.9242	20.3411	20.2594	NaN	20.242	21.4164	21.2278	20.9298	21.5382	NaN	20.7062	19.9779	20.0122	NaN	NaN	20.743	20.2685	21.6469	21.1848	21.5078	21.8709	20.2767	20.024	19.7714	21.219	20.4787	20.9736	20.5558	20.0883	20.5025	20.786	22.732	NaN				75405	152310	3057100	4392400	25488	2211400	754420
NaN	NaN	18.8969	20.4789	NaN	20.1784	NaN	17.7945	NaN	17.348	NaN	17.9613	18.798	18.9755	19.16	17.4508	NaN	18.3354	NaN	19.2549	18.7038	NaN	19.0984	NaN	17.946	16.8435	20.2397	20.1967	NaN	18.5668	18.9253	18.5647	17.5764	17.8839	NaN	17.9221	18.4531	17.631	NaN	NaN				0	30668	1876200	3057400	0	3449400	31209
NaN	NaN	18.5965	18.4999	NaN	NaN	NaN	NaN	NaN	18.3697	NaN	NaN	18.8618	18.1125	17.4484	17.9932	NaN	NaN	18.9989	18.621	NaN	NaN	17.8314	NaN	18.6414	18.0611	17.9388	18.2899	18.0804	17.8657	NaN	17.714	17.8932	NaN	NaN	NaN	NaN	17.9971	17.3228	17.8393				0	0	1345500	479910	0	305040	0
NaN	NaN	17.0119	18.7505	NaN	17.2204	NaN	17.2574	NaN	16.7912	NaN	NaN	16.9906	16.7394	16.0314	17.3373	NaN	NaN	NaN	NaN	18.3409	NaN	18.0019	NaN	NaN	16.855	18.0191	18.1361	18.3711	17.7826	NaN	17.3947	NaN	17.4392	17.8003	17.9567	17.7225	17.4033	16.3063	NaN				0	0	517980	313410	0	824190	32766
22.1289	22.857	23.2699	23.0652	21.4314	22.6171	21.7402	21.8589	22.6633	23.0455	22.7278	22.6281	22.5003	22.5717	21.7615	22.1134	20.3754	21.4983	21.6532	22.9147	21.3556	NaN	22.6978	21.4854	22.6852	22.1565	21.8897	21.9811	23.2188	23.072	23.0266	23.0985	22.0404	22.6268	22.3911	22.2969	21.8427	21.3079	22.4618	22.46				839250	949190	35014000	7970800	267820	22949000	292730
20.0777	20.3818	20.7514	20.3767	19.6194	21.0649	19.4395	19.4521	18.1288	20.6219	20.2669	20.5526	21.2336	21.01	20.9391	21.8763	NaN	19.5805	20.0399	21.1742	20.5739	NaN	20.9803	20.5045	21.0269	20.9533	20.7703	20.1736	20.6749	21.8476	20.4702	21.1599	19.7619	20.1131	19.558	19.9748	20.3521	19.7177	20.4685	20.0554				260080	59350	7910600	1190200	52263	6390100	144040
NaN	20.0985	22.0695	22.0748	NaN	21.7856	NaN	17.4204	19.4085	19.997	21.3214	21.0118	22.477	22.6196	21.8906	21.7056	NaN	20.8744	19.1715	22.3581	20.4421	NaN	22.1821	NaN	21.6033	21.6681	21.6099	21.3686	20.4705	22.6131	20.3274	21.5707	20.9937	21.2493	21.124	21.6547	21.1927	21.084	19.5729	NaN				75084	83039	16812000	4910300	26967	11596000	24087
NaN	NaN	20.8447	22.6958	NaN	20.7712	20.2155	19.414	20.4277	20.7481	NaN	20.8089	22.3625	22.1747	20.8368	22.5993	19.306	20.1867	NaN	20.4225	20.9005	NaN	22.1112	20.7816	21.3062	21.9082	21.1572	19.9922	22.1857	21.466	20.6916	21.1265	20.7135	21.0652	21.0821	21.1131	20.4324	20.5444	20.101	NaN				207150	349510	9871100	3487300	27315	7400900	319050
22.1507	22.5884	23.3074	23.5376	21.8229	22.9034	21.7388	22.6886	23.3003	23.1935	22.6616	23.3817	22.1467	22.0612	22.3766	22.7089	21.2074	22.0682	22.0516	22.7023	22.8142	NaN	23.4458	22.7122	23.4109	22.85	22.4454	22.8061	23.7767	23.8765	23.8604	23.6163	22.6744	23.1096	22.3777	22.7446	22.6939	22.3717	22.5924	22.7854				879580	1086700	38027000	13976000	295370	24155000	1628600
21.9489	21.7956	21.7936	21.6329	NaN	22.1178	21.7216	19.9779	21.2189	21.3566	18.4502	20.3021	21.7084	21.517	23.3499	22.911	20.1178	21.1789	21.6735	22.5784	21.2224	NaN	21.8896	20.9716	21.6356	21.7951	21.1834	21.4204	21.9072	22.5962	22.2748	22.3576	20.857	20.6624	21.7811	21.9177	21.6072	21.2253	20.6458	21.0694				272060	461070	5356100	3207400	50946	15976000	1143700
NaN	18.7983	21.1736	20.8543	NaN	20.3239	19.4968	18.705	20.1635	21.2866	19.3774	18.7548	19.4158	19.4509	20.1115	20.744	19.216	19.9773	18.7717	19.7788	19.1642	NaN	20.764	20.019	20.1187	19.8835	20.1858	20.4009	20.2788	20.1658	20.34	20.6939	20.1587	20.0077	19.0638	19.1482	20.4623	19.3664	19.908	19.539				33050	59754	6329600	1572000	0	4429000	299990
21.4323	22.5853	23.0405	23.7857	19.1626	22.01	21.4667	22.2783	21.4146	22.1989	22.4897	22.37	21.9035	21.9458	22.7583	22.1514	19.4998	22.5068	22.6807	23.4752	20.8906	NaN	22.357	22.5436	21.6451	21.4879	22.2452	22.6459	22.0523	21.9171	21.287	21.1715	21.6379	21.8387	21.7702	21.8044	22.316	22.3729	22.8731	20.9377				204980	486390	32929000	17088000	36350	14370000	811910
NaN	19.2217	18.8829	19.5147	NaN	19.6892	18.7699	NaN	17.4915	19.6994	NaN	NaN	19.626	19.6466	19.6949	20.1727	NaN	18.8965	18.6882	20.3902	NaN	NaN	18.4026	NaN	18.566	19.286	18.5005	19.5466	18.4517	18.654	19.0174	18.8954	19.2815	18.3931	18.4654	18.0946	19.8228	19.6953	18.9233	NaN				34155	53871	2058700	793510	0	1946500	96423
NaN	NaN	20.1019	19.858	NaN	19.2941	NaN	18.6898	19.3672	19.6442	19.4187	19.4327	19.4532	19.2748	19.7998	19.1137	NaN	18.9616	NaN	18.8862	19.2179	NaN	19.6131	NaN	19.1358	19.4419	19.9139	19.6399	19.7847	19.8515	19.0145	19.4375	19.2807	19.8085	18.8699	18.8205	19.4306	19.2302	19.1782	20.096				0	0	2752800	1614100	0	1928700	246180
20.5736	20.795	NaN	24.4822	NaN	22.0232	24.1628	21.3226	20.9245	21.8089	NaN	21.502	22.379	22.0923	21.9717	21.3016	NaN	NaN	NaN	20.2318	NaN	NaN	20.985	22.8969	22.0353	21.729	20.1387	20.4761	20.8129	21.6547	22.0444	21.5327	20.7601	21.4908	21.6895	21.3248	NaN	NaN	20.6034	22.9766				336030	429300	5937400	7813200	672660	9113000	3024500
25.5684	26.1475	24.4369	26.1451	23.0301	24.4306	24.5722	25.6329	21.2709	25.6669	23.9172	26.2837	23.9087	24.81	22.6028	26.9289	23.7562	24.7505	27.7178	25.0189	18.9635	NaN	26.0219	26.2133	22.9893	24.363	25.2379	24.6233	18.1539	20.6705	22.1962	22.365	21.8664	24.5111	NaN	22.3262	23.322	22.5965	NaN	22.6503				6344500	10116000	54172000	70264000	581430	63792000	13015000
18.5084	NaN	20.3134	20.2093	NaN	19.6634	NaN	NaN	18.1031	18.9823	19.437	18.5746	19.4725	19.4037	18.8641	18.8981	NaN	19.0149	19.5471	19.2891	18.6109	NaN	19.5024	NaN	18.199	18.1087	19.3004	19.738	19.1248	19.6786	19.3354	19.7851	17.862	18.8517	17.9106	18.2788	19.1664	18.8423	21.5412	20.3189				91774	79397	3437400	1092000	0	1863500	0
NaN	NaN	16.9355	18.3069	NaN	17.0979	NaN	NaN	18.0965	18.0718	NaN	NaN	17.4412	NaN	16.7609	17.0562	NaN	17.8503	NaN	NaN	NaN	NaN	NaN	NaN	17.3646	18.0012	16.9759	17.3851	17.4068	17.2877	18.0353	18.2555	NaN	NaN	18.2671	17.9294	17.5962	17.1884	NaN	NaN				0	10063	374610	372470	0	323430	137490
NaN	NaN	23.8608	24.0425	NaN	NaN	NaN	24.4393	NaN	24.1453	24.4622	23.9747	24.6834	24.2196	23.3298	23.7271	NaN	NaN	NaN	24.117	22.7845	NaN	NaN	NaN	24.3431	23.8351	24.1844	24.52	24.2251	24.5262	NaN	23.8462	22.8361	23.5339	NaN	NaN	NaN	23.127	24.961	NaN				0	0	8998600	16019000	4841600	649590	11209000
NaN	NaN	21.245	22.9454	NaN	22.2469	21.1297	20.6392	21.4843	21.1241	20.7521	22.0719	22.8388	21.8725	20.8724	23.6216	NaN	21.3054	21.5045	21.9263	20.1816	NaN	22.3769	NaN	22.0268	22.3681	21.9571	21.4154	21.0675	21.7152	20.7051	22.5492	20.2614	22.1136	21.4645	20.9257	21.7094	21.6779	21.1076	21.8495				0	23846	3158900	10011000	941680	3338400	59468
NaN	NaN	19.6002	19.536	NaN	19.2774	NaN	19.5827	NaN	19.7757	NaN	19.6896	NaN	NaN	NaN	NaN	NaN	NaN	NaN	19.3965	NaN	NaN	18.9637	NaN	18.4848	19.1269	18.2075	19.0391	18.7858	18.9053	19.1888	19.721	NaN	19.2997	NaN	18.5785	18.6137	NaN	18.8465	NaN				42338	0	2005800	948230	0	2515600	0
NaN	NaN	20.3321	22.4743	NaN	NaN	20.1909	NaN	19.0754	20.8619	NaN	NaN	19.2975	NaN	19.0703	NaN	NaN	19.1565	NaN	19.8553	20.0597	NaN	NaN	NaN	20.5277	20.6209	19.2193	20.7695	NaN	NaN	NaN	NaN	NaN	20.0321	NaN	NaN	19.731	20.3474	22.2809	18.6407				13487	61702	4081400	6241700	0	446860	224550
NaN	NaN	19.6411	18.8885	NaN	18.9341	19.863	18.9983	NaN	18.5638	18.0203	19.7572	19.0027	18.9085	NaN	18.0479	NaN	18.7578	18.7627	20.113	20.586	NaN	19.2955	19.4412	NaN	NaN	20.1032	20.5108	18.7448	18.8357	NaN	20.7238	NaN	18.2854	NaN	19.1284	NaN	18.855	18.3792	NaN				58336	51347	4809000	202640	0	806080	797950
19.8023	19.7392	22.055	22.9865	NaN	22.1548	19.7738	19.8375	20.6497	21.6282	20.6578	20.5613	20.6761	20.1201	20.9601	19.9259	NaN	18.5127	20.5009	21.0226	20.8551	NaN	21.7353	19.5175	22.0995	21.1251	24.0275	23.6055	23.1062	22.7686	21.3358	21.6512	20.9439	22.7678	NaN	20.1515	21.1727	19.7535	21.4957	20.4089				59445	31083	16238000	9857800	0	16758000	724770
20.5557	19.8316	21.126	21.4934	NaN	20.8146	18.9796	19.9883	20.6115	21.3893	20.0878	19.8135	20.8345	21.0731	20.2636	20.7509	NaN	19.9823	19.6982	20.1837	20.7965	NaN	20.3272	NaN	21.14	21.0424	20.4037	21.4379	20.4625	20.4545	21.6055	21.49	20.9906	21.1996	21.1666	20.5668	20.4903	20.102	19.8971	20.4403				181990	52378	6208900	3163300	146960	6785900	66446
22.1867	22.1407	22.1875	22.0414	NaN	20.5307	20.1406	NaN	20.6282	19.633	21.1967	20.2347	20.3965	21.2567	19.8691	20.1591	19.1489	20.2959	19.4102	18.7861	20.4657	NaN	22.3203	NaN	21.7545	20.7947	21.8122	21.6856	20.4481	21.1819	21.1351	21.4541	20.6937	20.9036	20.0092	20.1085	20.7079	20.0159	23.1443	22.4119				1133900	1120200	10752000	4373000	583650	4085200	478560
NaN	20.6046	20.7775	19.7778	NaN	20.8765	NaN	NaN	NaN	19.9635	NaN	NaN	22.0055	20.8934	NaN	20.0633	NaN	19.4723	20.1179	20.2573	NaN	NaN	18.6755	NaN	19.3841	19.39	20.2123	20.4726	20.8155	20.4248	19.2957	20.1833	18.7762	NaN	NaN	NaN	19.3386	19.5671	NaN	NaN				134430	254870	4479900	742970	23067	5303200	0
20.0289	21.576	19.3854	NaN	NaN	19.5265	NaN	NaN	19.5937	18.7761	20.1188	19.9666	20.4088	20.8325	18.8584	19.1011	NaN	NaN	NaN	18.369	19.849	NaN	19.7433	NaN	19.3197	19.2786	19.2243	19.93	19.6906	19.9147	19.6907	19.7827	20.0746	18.731	NaN	19.0332	18.986	18.4544	18.3682	NaN				164070	356620	1531000	284300	143680	3638900	0
NaN	NaN	18.5868	19.5665	NaN	19.2814	NaN	NaN	18.2323	19.2187	NaN	NaN	19.2909	19.5692	19.6234	20.2969	NaN	19.5369	19.3707	19.5952	19.6569	NaN	19.195	NaN	19.4142	19.3334	19.4477	19.1941	19.7909	19.9416	19.7251	19.8198	18.9996	19.35	NaN	19.2169	19.5425	19.2564	19.1642	NaN				24526	75871	777830	239440	0	2615100	0
NaN	NaN	18.1151	18.2806	NaN	19.1318	17.8611	17.5092	NaN	17.399	16.6099	17.542	16.5811	NaN	NaN	16.3306	NaN	17.8591	18.7912	17.9976	18.4586	NaN	17.2787	NaN	17.442	17.654	18.1785	19.8544	18.3384	19.0047	18.4153	18.8971	18.6017	17.7982	19.0536	18.5646	18.6928	18.3195	18.0405	NaN				0	0	981220	369820	0	1018700	62801
19.754	NaN	19.6394	19.8005	NaN	19.8248	NaN	NaN	18.0765	19.1889	NaN	19.1469	NaN	17.9863	19.3305	NaN	NaN	18.8073	18.5625	19.9539	NaN	NaN	NaN	NaN	19.2349	19.2392	19.2263	18.0577	19.8961	20.1129	19.6566	18.3755	18.969	19.4671	19.2035	18.9174	19.3959	19.2806	18.9832	NaN				129310	42658	1790500	680590	24442	4186000	68618
NaN	NaN	21.2521	20.736	NaN	19.0832	NaN	NaN	19.1828	18.608	NaN	NaN	19.2519	18.971	18.4072	NaN	NaN	NaN	NaN	18.5175	21.1758	NaN	19.9187	NaN	19.1578	18.1376	19.1045	19.3433	19.8167	20.5352	NaN	18.1952	NaN	19.0107	NaN	18.0256	19.2396	NaN	NaN	NaN				31024	0	9933500	1821000	0	1887100	6445.1
NaN	NaN	19.0224	17.6657	NaN	NaN	NaN	NaN	18.0422	17.645	NaN	NaN	NaN	NaN	21.1224	22.487	NaN	18.4519	19.0766	18.5578	NaN	NaN	18.0753	NaN	17.1654	16.6093	17.6026	18.6423	NaN	18.1424	19.9882	20.085	NaN	18.1767	17.836	17.5225	17.1417	17.6964	22.4353	20.6518				0	0	1093000	86284	0	297770	0
NaN	NaN	19.9398	19.8638	NaN	19.2649	17.482	NaN	19.6549	18.6401	19.3157	18.7253	18.9067	18.4539	NaN	18.6443	NaN	NaN	NaN	17.9078	19.9648	NaN	19.1426	NaN	19.3949	19.1313	19.5632	19.8046	19.8404	20.3871	18.5892	18.9504	18.0346	18.5626	18.5327	19.1387	17.9614	NaN	NaN	18.1492				49461	0	3340800	1051300	0	2618800	90594
18.2385	NaN	18.7835	18.9934	NaN	16.7267	NaN	NaN	NaN	NaN	NaN	NaN	18.5606	NaN	NaN	NaN	NaN	NaN	NaN	18.1203	18.333	NaN	NaN	NaN	17.8662	17.8563	19.0902	18.7498	NaN	18.3128	NaN	17.8008	17.8589	19.5045	17.8848	18.3183	NaN	17.0515	21.374	18.8453				56818	13607	1803300	255860	0	159450	43778
21.7636	21.6029	20.8849	21.2663	20.4129	21.0232	21.414	20.7016	20.358	21.3815	20.1904	19.7748	21.5666	21.6549	21.0943	21.687	20.4834	21.5764	20.6556	21.4582	20.4956	NaN	21.0319	20.5387	21.0429	20.5004	21.378	20.9865	20.983	21.0545	21.662	21.9635	21.0799	21.0381	21.1176	21.1205	20.6323	20.9373	19.987	20.386				621640	463940	5344400	3739200	161010	7504900	945040
21.5235	22.161	21.8448	21.2026	NaN	22.0061	21.4486	20.1391	23.0559	23.2081	18.8861	20.5435	21.5897	21.903	22.2574	22.1139	22.4974	23.0426	20.7714	22.0225	NaN	NaN	20.8467	NaN	22.4245	21.6722	19.8889	20.3559	20.073	20.4522	21.9609	21.5448	22.1196	19.8174	21.6728	21.3697	22.2686	22.8904	19.5375	18.8832				315350	748780	12122000	2170700	108570	13375000	881470
NaN	NaN	21.2466	NaN	NaN	20.0188	18.8656	NaN	20.6614	NaN	NaN	19.9925	19.448	NaN	NaN	19.6182	NaN	20.4521	19.9806	19.2862	NaN	NaN	NaN	18.5149	19.9594	20.57	NaN	NaN	18.7564	20.4654	NaN	19.7441	19.6306	19.8261	NaN	NaN	19.4821	NaN	NaN	NaN				55855	0	6467300	175760	0	1731700	197740
19.9974	20.2848	20.4518	19.6654	NaN	19.4423	18.3708	19.5596	19.7712	20.4616	18.6189	19.5352	20.2053	20.1833	19.4049	20.2649	NaN	19.495	20.6095	20.6784	19.6228	NaN	18.9405	NaN	19.7214	20.0922	19.9528	20.4463	19.0636	19.0714	19.2145	20.0391	18.7611	19.3073	19.5525	19.8358	19.6651	19.3772	18.3291	18.5102				184340	285830	5967200	1093200	0	2555400	69158
NaN	NaN	18.8171	17.977	NaN	19.9046	NaN	NaN	NaN	NaN	17.4324	NaN	22.3293	22.2709	17.2915	17.8993	NaN	NaN	NaN	18.407	18.7033	NaN	17.208	NaN	NaN	16.2751	19.6761	19.489	18.0015	17.8008	NaN	16.6943	16.7443	NaN	NaN	NaN	17.2029	17.5612	NaN	NaN				33969	41644	3192300	542300	0	2620300	0
NaN	NaN	21.2626	21.851	NaN	22.2985	NaN	21.0561	21.5907	22.0931	18.3713	21.6799	22.5913	22.5055	22.5879	22.8156	NaN	21.4408	21.3531	22.472	20.1009	NaN	22.4593	21.8139	21.9614	22.1467	21.5928	21.9095	22.4051	22.9047	21.8834	22.2018	21.0306	21.5522	21.4789	21.1104	21.3212	20.9852	21.0755	21.6483				129440	218860	7938800	3248300	35094	18290000	232580
21.0247	19.7222	21.5932	21.2383	NaN	21.3044	NaN	20.7018	21.5523	21.6455	20.0457	20.355	20.8659	20.5734	20.7526	21.3817	NaN	20.0795	20.4887	20.5739	20.7016	NaN	20.6851	20.2656	21.6826	21.2527	20.8953	21.2508	20.9348	20.8548	21.8388	21.7128	21.0462	21.7187	21.7939	21.5866	21.2688	20.5837	20.2419	21.1143				183300	92176	10399000	2654300	0	8787400	50559
21.0899	21.4299	20.9383	21.374	NaN	21.4401	20.5414	19.9982	20.8707	21.2826	19.6912	20.579	20.6763	20.8124	20.789	20.7896	NaN	20.2271	20.4161	21.195	21.8138	NaN	21.0186	21.0627	21.0902	21.3491	20.7957	21.7421	20.3479	20.4745	21.1291	22.1194	20.5732	20.9623	21.0517	20.6766	21.1386	20.8936	20.1451	20.7128				282050	431630	6486200	3464300	75005	9586200	592060
NaN	NaN	21.9122	20.9341	NaN	19.1756	19.7111	18.4612	NaN	NaN	19.9785	19.2294	20.3324	20.325	20.1187	19.8208	NaN	20.4487	18.7674	19.561	19.8553	NaN	19.0175	NaN	21.4249	20.4555	19.8964	20.4216	20.5419	20.2427	19.6133	20.0747	20.2148	20.6109	19.1043	19.4062	20.2354	20.4841	21.071	NaN				0	63095	13669000	2216600	0	1431700	189880
NaN	NaN	18.8304	19.2789	NaN	NaN	NaN	NaN	19.3164	19.7811	NaN	18.8138	19.641	19.9519	NaN	NaN	NaN	NaN	NaN	18.2465	18.8962	NaN	18.8186	NaN	19.673	18.5684	21.4206	20.8714	18.5123	19.1156	18.1452	17.9608	18.466	18.6405	NaN	17.9803	18.4029	18.065	18.3939	NaN				0	0	3595700	557220	0	179890	11455
NaN	NaN	19.7577	20.0659	NaN	19.1558	19.269	19.0279	18.8202	18.8948	19.2271	19.0447	20.0246	19.9302	18.6669	19.1029	NaN	19.9322	NaN	19.8931	19.7847	NaN	20.3584	NaN	20.4084	20.2837	19.5843	19.4473	19.6635	19.9451	19.2485	19.8766	19.856	19.901	19.5486	19.8421	20.0175	20.1493	18.9987	NaN				68188	17525	3845700	1003900	0	2084000	321350
20.1089	21.0005	21.604	22.2883	NaN	20.1358	20.4241	19.8228	20.2388	20.4304	18.7519	20.0595	19.2588	19.8129	20.9174	20.8496	NaN	20.6773	20.2784	20.8664	19.6822	NaN	21.3693	20.9105	20.8933	21.5239	20.103	19.5776	20.7044	20.7457	20.3873	20.5353	21.1621	21.5866	21.1903	20.5729	20.7075	20.0583	19.4962	NaN				137550	397970	11029000	4744600	0	4491900	293650
NaN	18.9169	19.7021	19.2591	NaN	18.9797	NaN	19.4167	NaN	18.3657	19.5281	19.0346	NaN	NaN	NaN	17.5514	NaN	19.6325	NaN	19.2645	18.6787	NaN	18.8723	NaN	19.186	18.5573	18.3932	18.4729	17.4752	18.3944	19.4692	19.7161	18.4069	18.5002	NaN	19.107	17.9809	18.7405	18.7279	NaN				50221	27465	3023500	749240	0	2179600	82717
NaN	20.1514	21.093	19.8004	NaN	20.4522	NaN	NaN	NaN	20.2569	19.2194	18.6457	21.0693	20.7244	21.2146	20.2193	NaN	20.0659	19.6009	20.4319	20.8026	NaN	20.1785	20.0791	19.6679	20.2862	21.6614	20.968	19.9797	19.7644	18.9744	20.2401	NaN	19.8772	19.4018	19.6893	20.6838	19.3737	20.5541	NaN				16982	112550	7565500	1278900	0	5663400	114660
18.2017	19.9717	22.1605	21.1198	20.3296	21.6056	21.1049	21.7595	21.968	19.3127	20.073	19.9967	20.8967	21.0042	21.2964	19.1894	24.2664	22.6329	21.2934	20.6277	18.6419	NaN	19.2424	NaN	17.205	NaN	19.5288	20.3766	19.4768	NaN	21.1921	19.7209	22.3195	20.8944	20.446	20.5157	21.5164	22.4412	20.192	18.7109				51008	134210	8478600	3081700	174120	8466900	1548800
21.4993	21.4729	23.0789	22.5055	20.9096	21.3845	20.5121	20.9911	20.1444	22.6122	22.1839	21.4385	23.5782	23.6174	21.8167	22.4043	20.488	21.5975	21.2459	21.5833	22.6003	23.0888	22.0725	20.8418	22.284	21.6403	21.953	22.1981	21.4466	21.4403	21.4688	21.5416	20.9518	20.7177	21.2729	21.2647	21.8029	21.1184	20.611	20.4927				512560	476160	24396000	6213900	501220	8665500	351400
NaN	19.1665	22.8452	23.4217	20.0494	21.8478	19.7486	18.209	19.2773	20.3479	18.9025	18.0703	22.5266	22.1638	20.2984	21.3238	NaN	20.8459	18.2841	18.748	19.9689	NaN	19.2206	NaN	19.5811	18.2977	23.7049	24.0916	20.2615	20.2441	21.7621	23.2034	19.6144	20.4726	19.0141	18.7815	18.9503	20.3235	20.9703	18.0306				30154	105370	21080000	9013800	78764	9136400	278580
24.0071	24.1116	24.7346	24.0541	22.7212	23.3382	23.263	23.5222	22.6679	23.5766	24.6553	24.2041	24.934	24.8689	23.9782	24.4269	22.015	22.8739	23.1658	23.7075	25.5587	23.6398	24.8308	23.4814	24.0211	23.2999	24.3737	24.8983	24.2858	24.3124	23.59	24.0948	22.5421	22.877	23.2331	23.3979	23.7862	22.8775	23.9621	24.1423				2736600	3052300	87079000	18866000	1012300	31604000	3807000
NaN	NaN	20.3368	20.8468	NaN	19.9448	NaN	NaN	NaN	NaN	19.888	21.4293	NaN	NaN	NaN	20.2241	NaN	21.0132	NaN	NaN	NaN	NaN	20.3066	NaN	19.8518	20.2503	NaN	20.8407	NaN	21.3306	NaN	20.2094	NaN	20.3854	NaN	20.6712	20.4604	20.41	NaN	NaN				89610	0	4349100	1712900	204920	6086200	220120
NaN	NaN	21.058	21.9408	NaN	20.7442	21.6032	NaN	20.2843	19.687	21.284	20.4128	22.4087	22.151	21.0591	21.407	NaN	18.3458	19.2386	19.8095	21.741	NaN	21.6472	19.9802	21.4402	20.4382	21.0906	21.7924	21.1926	21.0268	20.2143	20.2696	20.2271	19.5128	20.5244	20.4326	20.6542	19.4555	20.0556	NaN				162500	366650	5167400	1389200	0	4584800	375670
NaN	NaN	20.6846	21.2249	NaN	20.7919	20.5814	20.6287	19.1504	21.0384	20.142	19.7146	20.7485	20.1442	21.438	21.6246	20.1182	21.0717	20.7115	21.0458	20.3445	NaN	19.6959	20.0227	19.3959	19.8817	20.1802	20.0487	19.8997	20.9772	21.0549	20.2996	20.0769	20.3667	20.1555	19.9798	21.0748	21.2361	20.2777	19.4868				223210	328880	5924600	1720800	45733	5604100	512230
NaN	NaN	18.2152	18.1631	NaN	16.4209	NaN	17.5852	17.0069	17.8142	NaN	17.7235	19.804	18.8639	18.8226	18.6755	NaN	18.0405	NaN	NaN	NaN	NaN	18.6963	NaN	18.5219	18.3824	17.6515	17.6924	16.9575	17.3442	NaN	17.8362	17.3174	17.0611	NaN	17.0973	16.8856	17.3096	NaN	NaN				0	0	1270900	273150	0	398460	37925
NaN	NaN	18.321	18.7043	NaN	19.6751	NaN	NaN	NaN	19.268	17.062	NaN	20.6996	20.1323	18.946	19.069	NaN	19.0911	18.6981	19.8705	20.047	NaN	19.6228	NaN	18.7695	18.7724	20.053	19.4361	19.3752	20.3864	19.8949	20.0915	19.7237	20.4186	NaN	19.1331	19.692	18.4251	18.2988	NaN				20420	8141.8	1377000	107060	0	3679800	90462
NaN	19.8546	20.5606	20.0908	NaN	19.7841	19.3113	19.6691	20.2637	20.7193	18.6722	20.2261	19.9109	19.8728	18.7844	18.8496	NaN	19.7196	19.5055	19.7091	NaN	NaN	19.6645	NaN	20.3945	20.2513	19.5297	19.911	19.5358	19.9242	20.395	20.3574	20.3182	19.5284	20.5552	20.2008	20.0154	19.5638	19.6435	NaN				0	28825	6364900	1476100	0	4679700	75716
NaN	NaN	19.6623	NaN	NaN	21.0657	NaN	NaN	NaN	19.7838	NaN	NaN	19.4961	19.8092	20.2978	20.6654	NaN	NaN	NaN	NaN	NaN	NaN	NaN	NaN	20.2432	NaN	NaN	19.4302	20.5897	20.8477	20.8163	20.3382	19.3024	19.9441	NaN	19.8739	19.6216	19.863	NaN	19.2463				0	0	4294100	1693300	47700	5241000	116680
NaN	NaN	19.9802	19.5506	NaN	19.2412	19.5674	20.0646	20.1727	19.9245	18.8169	NaN	18.9073	18.0347	18.2427	19.545	NaN	18.4846	NaN	20.5096	NaN	NaN	20.3675	NaN	21.0989	20.2321	18.8598	19.1762	18.8696	18.9872	18.9168	18.6412	19.7658	18.9649	20.1894	19.4529	19.4075	19.1959	18.9275	NaN				94963	128080	3123200	859710	49554	1669400	265450
NaN	18.97	19.7064	19.0231	NaN	18.3519	NaN	NaN	18.3087	19.7145	18.1078	17.7295	NaN	18.2519	NaN	17.2451	NaN	18.3761	18.424	18.0753	18.8983	NaN	19.1466	NaN	19.0336	18.8584	NaN	19.2401	18.435	18.8499	19.8277	19.4139	18.4229	18.6122	18.3946	19.1872	18.5495	18.4855	NaN	NaN				29515	119930	2227300	185630	0	1211700	42546
21.9064	NaN	21.8059	19.664	NaN	20.1694	20.2998	20.998	21.7176	22.1162	22.5906	20.6897	21.6919	20.8526	18.5334	20.2861	20.9342	21.2873	23.5698	22.7306	21.5899	NaN	20.2906	21.5033	21.2121	20.7735	NaN	20.3076	21.9851	21.0702	NaN	NaN	NaN	NaN	NaN	20.421	19.9776	21.5551	22.6086	21.6071				1128900	1197700	5164200	653720	1148300	2398400	498780
NaN	NaN	20.2995	20.8868	NaN	20.3976	20.0028	NaN	19.213	19.3237	NaN	NaN	21.4287	21.6819	21.3477	21.7533	NaN	20.3345	19.5584	19.6095	NaN	NaN	20.5082	NaN	20.1221	20.3876	20.6703	20.6308	19.9208	20.0002	20.2115	21.3085	NaN	19.7375	20.2261	19.8979	20.2844	19.914	NaN	NaN				0	0	1377600	1698100	0	3396900	211140
NaN	NaN	18.777	NaN	NaN	18.7353	NaN	NaN	18.3781	18.1083	NaN	NaN	NaN	NaN	19.9682	20.458	NaN	18.996	NaN	19.7787	NaN	NaN	19.6125	NaN	18.7188	18.4598	19.0211	19.7144	18.7337	18.9029	NaN	18.2748	NaN	18.2831	NaN	NaN	18.6491	18.924	20.7203	NaN				0	0	1279100	169080	0	1429500	0
NaN	NaN	18.4857	19.2016	NaN	17.779	NaN	NaN	18.1917	18.5341	NaN	NaN	18.7349	18.9887	17.4244	17.956	NaN	17.5524	NaN	NaN	NaN	NaN	NaN	NaN	18.9875	17.4987	19.4092	19.3251	18.4032	18.3296	18.729	18.6126	NaN	NaN	18.1794	17.7316	18.1174	18.0104	17.4016	NaN				142660	122670	1347700	488510	0	946810	23077
NaN	NaN	23.9098	24.9934	NaN	NaN	24.9792	NaN	24.6199	24.1635	NaN	NaN	NaN	NaN	NaN	NaN	NaN	23.1309	NaN	NaN	23.1407	NaN	23.4847	NaN	24.0577	24.41	24.1074	24.7949	23.8922	24.125	23.0976	NaN	23.3947	23.9533	23.3343	23.574	22.4956	NaN	NaN	NaN				0	206700	3618600	1189200	0	112930000	50246
21.7146	21.9485	22.3074	22.7668	19.9548	22.0594	22.2958	21.8877	22.2802	22.5086	20.8853	20.8767	23.2774	22.8917	23.3489	24.2531	20.7359	22.4324	22.295	21.4474	21.8121	21.4393	21.778	20.9849	21.8729	21.8392	22.8132	22.8569	21.6806	21.4827	22.3528	21.8371	23.2135	23.517	23.5979	23.5349	21.9892	21.8116	21.9179	22.0795				487830	505380	23098000	8072700	126120	14979000	1017000
19.0768	20.4149	20.7143	20.5551	NaN	19.1561	19.5794	19.7678	19.8368	19.7599	NaN	19.0013	18.2642	20.5803	19.1866	19.8003	NaN	20.3225	NaN	19.8857	18.9976	NaN	20.1811	19.095	18.2238	NaN	20.2639	20.5233	NaN	19.4631	18.1614	20.2496	19.6179	20.5052	18.622	18.6303	19.8687	19.7285	22.4056	19.206				185070	155040	4430600	833240	0	1485100	50163
NaN	NaN	17.8491	NaN	NaN	17.203	NaN	NaN	NaN	16.9348	16.6198	NaN	17.7153	NaN	17.8712	18.674	NaN	NaN	NaN	17.3353	18.3138	NaN	17.832	NaN	17.4855	NaN	18.5536	18.528	NaN	NaN	17.8154	17.9811	18.1173	18.2501	NaN	17.8173	17.7482	NaN	17.2068	NaN				0	52785	823010	39267	0	890820	0
19.6151	NaN	19.9056	20.5951	NaN	20.5417	19.2527	20.1294	19.0198	20.4737	18.1603	19.6334	19.9385	20.195	19.061	19.5784	NaN	19.4557	19.9204	20.7276	20.1224	NaN	19.4261	19.9365	18.8082	19.4902	19.3065	20.4443	19.7878	20.0832	20.3888	20.4789	19.9421	21.3976	19.9774	20.2518	19.6282	19.4451	19.3563	NaN				62148	70199	4088800	1333400	0	6117900	177020
NaN	NaN	20.083	19.845	NaN	19.683	19.2164	19.1392	20.5237	21.188	18.8128	NaN	19.576	NaN	20.2816	19.7299	NaN	18.7454	19.9601	19.6225	18.4535	NaN	20.3985	NaN	20.6512	20.7015	20.1699	19.9784	20.604	20.6194	20.201	19.9703	19.7539	19.963	20.3225	20.3083	20.1934	19.308	19.984	NaN				0	73520	3022400	2418000	0	3550400	70947
NaN	NaN	18.0602	18.745	NaN	16.8123	NaN	NaN	17.6384	17.6535	NaN	NaN	18.3625	17.8515	NaN	NaN	NaN	17.5419	NaN	18.4362	NaN	NaN	17.7731	NaN	18.0533	NaN	17.7022	18.5369	NaN	17.6349	NaN	17.5638	NaN	17.3373	NaN	17.6672	17.1235	NaN	NaN	NaN				0	0	1236400	592710	0	483060	0
NaN	19.1934	18.5545	20.61	NaN	19.1811	19.4492	NaN	18.7163	20.1982	NaN	19.7206	19.6752	19.2942	18.6703	20.8244	NaN	19.5467	20.3972	20.7951	19.5851	NaN	19.8994	20.1521	19.4863	20.0085	20.0782	20.7495	19.1834	19.7383	18.7425	19.1655	19.6562	20.9285	19.3569	19.3242	19.8852	18.8147	18.9007	19.7412				34538	101330	1098400	1669900	17872	1024100	150260
NaN	NaN	19.4337	21.4436	NaN	20.1579	NaN	NaN	23.2811	NaN	NaN	20.1421	NaN	21.2982	25.2309	25.8373	19.1123	19.1472	NaN	NaN	NaN	NaN	20.8535	21.1155	22.2506	23.1409	NaN	NaN	22.1696	21.4039	22.6347	24.0724	21.8867	22.0499	NaN	19.8554	21.3686	22.9327	NaN	17.9914				0	79730	711700	2202800	0	680960	157450
20.8332	20.9599	22.0558	21.8452	19.8863	21.3471	21.2306	21.8016	20.9321	21.753	20.5903	21.267	20.4428	20.0837	19.6893	20.4039	19.9917	21.5404	21.3436	21.9879	20.3511	NaN	20.8161	20.7491	20.7422	20.6453	21.053	21.4437	21.0131	20.9581	22.0526	21.9166	21.1331	21.5413	21.0271	21.4507	21.1106	21.4494	21.8883	20.4901				213290	402820	13764000	3832500	117530	7772300	1023700
23.6368	22.9262	24.7521	25.7419	23.5696	25.1228	23.6134	23.0912	23.3288	24.4901	22.9256	23.2248	25.8701	26.1346	24.3169	24.8531	23.6792	24.5496	24.4272	25.6396	23.896	24.0733	23.4654	22.7575	23.8378	24.2631	24.1759	24.9502	24.1442	24.582	23.9737	24.9398	23.7493	24.1992	23.3852	23.6568	24.4864	24.1094	24.6668	23.4955				1568500	1420300	73761000	54871000	2136400	129330000	6237400
NaN	NaN	19.6802	19.3596	NaN	18.7653	19.1232	19.6647	19.7345	20.114	20.4256	20.0784	20.275	20.0015	20.1512	19.3784	NaN	18.7512	NaN	18.5924	NaN	NaN	19.7375	19.7834	20.5503	20.5386	19.2191	19.4463	20.1089	20.1754	19.2874	19.5975	19.3215	20.4552	19.0551	19.9499	19.4944	18.6389	NaN	NaN				0	37791	2035200	553920	0	1380700	178270
23.0322	24.147	24.7169	24.3901	22.5622	23.7032	23.0221	23.8711	23.5278	24.2245	23.4777	23.6273	23.8908	24.2375	23.8071	24.3509	23.1249	23.9785	25.1233	25.6525	22.0163	NaN	23.5196	22.8188	23.0934	23.0908	23.3982	23.4169	22.7073	23.3086	23.965	23.4257	23.6061	23.1193	22.8369	23.48	23.8052	24.0717	22.865	22.4421				1114000	3491500	58194000	20981000	439040	45439000	2613700
28.194	29.0537	29.3102	29.586	28.2468	28.894	28.604	28.5299	28.3252	28.8732	27.7613	28.6374	28.4834	28.7945	28.6846	29.0076	28.5824	29.3071	28.4768	29.4544	27.5679	27.0774	28.6345	28.5324	28.3573	28.1326	27.9162	28.2928	28.2649	28.3511	28.9847	28.6781	28.7852	28.3977	29.0118	28.7911	28.9383	29.0097	28.1465	27.7056			+	49648000	90657000	1503700000	778140000	34499000	1307800000	182630000
22.3913	22.8743	23.5807	23.2338	21.057	22.6951	21.7846	21.5736	23.3145	23.6095	22.6301	23.1737	22.3448	22.2169	23.5872	24.7416	21.4517	22.6143	22.0923	22.8419	22.3063	NaN	23.6721	22.449	23.9953	23.5317	22.8774	22.9143	22.9718	23.1587	24.4078	24.1538	23.1874	23.6448	23.5579	23.3229	23.0069	22.3725	21.8187	22.3013				1003300	934900	33584000	9796400	133460	19597000	1662400
22.0084	21.9323	21.6224	21.9777	NaN	22.4258	21.7558	22.2421	21.2002	23.5117	23.0882	21.7092	20.9211	20.5109	21.1665	23.397	19.9208	21.3382	21.4307	22.0851	21.602	NaN	22.1334	21.6541	23.0781	22.7065	21.0405	22.5312	23.2269	23.7089	21.9932	22.4895	21.1416	23.4832	22.4905	NaN	23.1311	22.2793	22.6798	22.4763				316860	649480	14040000	6761700	0	24495000	1966100
20.4761	20.4843	20.4271	20.6429	20.5121	20.0494	NaN	20.1395	20.3101	20.0525	20.3274	19.7732	19.1374	NaN	19.5667	20.065	NaN	19.2695	18.9501	20.1268	19.7953	NaN	20.615	19.9917	20.7694	20.0144	19.1291	20.013	20.4013	20.8803	20.7298	20.375	19.8466	20.6693	NaN	20.3263	20.0117	19.7299	19.6577	19.0108				290520	106050	4472400	1580000	67737	3585800	100110
NaN	NaN	NaN	18.3545	NaN	18.0662	NaN	18.5706	NaN	18.1033	NaN	17.3577	NaN	NaN	18.1947	19.1673	NaN	19.1503	18.128	18.2683	NaN	NaN	18.5653	NaN	17.6605	18.4369	18.5583	18.0327	NaN	18.1763	NaN	17.8392	NaN	17.2129	NaN	NaN	19.3697	17.9555	NaN	NaN				0	0	148930	295310	0	847370	100960
20.8822	21.9132	21.1544	21.5477	20.3719	21.0927	20.0503	20.6734	20.3397	21.3048	19.9139	20.6853	21.1019	21.1801	19.6631	20.2426	19.4021	19.7703	20.8304	21.9184	19.6685	NaN	19.2659	18.782	20.0243	20.1007	20.0751	20.1043	19.8729	19.5464	20.913	20.6293	20.422	20.7356	20.2253	20.546	20.3917	19.7281	19.7011	20.9354				349080	788140	6371800	3027100	347240	5880700	399520
NaN	NaN	19.3816	19.1952	NaN	18.6245	NaN	NaN	17.6132	17.9384	15.9812	18.4818	18.2524	18.1611	17.8567	18.8147	NaN	19.679	NaN	19.15	19.1473	NaN	20.1373	19.7388	18.9362	18.4807	18.3426	18.6999	18.5224	18.6206	19.302	20.1724	19.3408	19.8059	NaN	18.4527	18.9353	19.178	18.9556	19.9481				42807	0	3016600	648980	0	2030000	36545
19.2113	NaN	20.3826	20.4522	NaN	19.9405	19.6912	19.5317	19.0368	20.4788	18.8472	19.8479	18.5681	18.8526	19.2262	20.3313	NaN	20.0298	19.3785	20.9508	18.5693	NaN	19.6253	20.319	19.4453	19.3363	20.3834	20.3144	18.9118	19.1277	20.076	20.5012	19.2661	20.1535	18.8499	18.6492	19.5418	19.5242	18.1897	18.4695				91747	35392	4507300	1585300	0	2897000	239360
NaN	NaN	20.0109	20.7162	19.14	21.0299	20.7069	NaN	19.8539	20.8047	20.9332	20.7888	21.2646	21.3636	20.6273	21.6059	NaN	19.5684	20.1478	19.7083	20.1168	NaN	20.7278	20.0293	20.122	20.2375	20.6917	21.0002	20.3396	20.6372	21.0109	20.7762	19.5952	20.6408	21.1492	20.5088	19.8319	19.9106	19.0988	NaN				36199	68639	4384800	1092000	152230	6295800	704370
NaN	NaN	20.3815	20.1982	NaN	20.2051	18.5951	18.63	18.6866	18.7484	18.0645	18.6867	19.9759	19.7274	18.4312	19.2707	NaN	18.8111	18.3512	19.7721	19.1193	NaN	18.6006	NaN	18.7394	19.3548	19.7484	18.4128	NaN	19.7914	18.9518	19.502	18.9834	19.931	19.0778	19.3149	18.6374	18.7091	20.2861	NaN				0	0	5121200	896970	0	4121500	78840
20.7432	NaN	21.798	22.7203	NaN	21.7535	20.5137	21.1071	19.8608	20.9895	19.9931	19.6392	20.4237	20.5197	21.0807	21.824	NaN	21.8603	22.0777	22.6372	19.7695	NaN	21.3328	21.3571	20.4803	20.8876	20.8542	21.4731	20.8832	20.7951	21.592	21.253	20.9834	21.0762	20.9516	20.9508	21.4657	22.3967	22.0795	20.7318				141720	146000	12023000	5083600	17595	8633300	413770
NaN	20.3833	20.9848	20.8122	NaN	20.6383	18.8426	20.862	19.3146	20.1561	19.7246	20.1104	19.6722	20.119	19.2924	19.6616	NaN	20.8333	19.9471	21.2057	NaN	NaN	19.7666	18.9959	19.6562	19.7594	19.8073	20.4323	19.3945	19.239	20.2011	19.9375	20.2747	20.6271	19.8559	19.7951	20.3169	20.9375	20.67	19.3984				49026	232890	9260300	2078400	0	5502100	117920
NaN	NaN	19.2226	20.3559	NaN	19.0115	19.3614	NaN	19.9838	20.4451	NaN	20.2384	18.9796	19.1177	19.7385	19.8092	NaN	20.4196	19.7763	20.1867	19.3595	NaN	19.4881	NaN	20.6302	20.3478	20.1599	19.7898	19.0081	19.2218	NaN	19.096	20.6799	19.5825	20.3293	19.368	19.9908	20.1888	19.1818	NaN				0	61567	4549900	2147000	0	3244200	491890
18.5575	19.8184	18.9965	19.2861	NaN	17.9355	NaN	NaN	18.1944	18.8548	17.7233	18.6769	18.8119	19.1625	19.4285	19.1053	NaN	20.1613	19.463	21.521	17.887	NaN	19.6076	NaN	18.6726	NaN	18.8247	18.9473	17.1721	18.2985	19.1349	19.0166	20.9417	21.2962	18.2006	18.1484	20.0597	19.6565	17.5967	NaN				159050	360490	2007900	652800	76796	636590	36680
20.6246	21.733	22.5637	22.8281	21.4222	23.1782	21.8055	21.7955	22.0126	22.5757	21.5808	20.9879	22.9797	22.9345	23.4373	23.9273	20.693	22.1414	21.3415	22.3184	20.4509	NaN	23.1302	21.2884	23.4916	22.2105	21.8226	22.3352	22.5917	23.4599	22.4629	22.6338	22.094	22.6288	21.8686	21.5491	22.8058	22.1094	21.4088	21.4751				297340	293490	19051000	5707300	203750	19355000	640420
NaN	NaN	21.9513	23.6864	NaN	21.9582	22.6458	22.5956	23.0114	22.2398	21.1732	21.874	22.3861	22.6571	22.3492	21.6648	21.0091	20.7238	NaN	20.9764	19.6622	NaN	21.4725	22.4879	23.0849	24.1201	21.2127	21.1774	21.9814	22.6615	21.9149	22.8197	21.5958	21.1281	23.3251	22.6372	19.8003	19.9985	22.2994	23.6913				485070	871310	11251000	17884000	115260	9110900	3280100
22.5983	22.6962	23.6966	24.7446	22.0989	23.5916	22.2131	22.3669	23.4162	23.9378	23.2928	22.955	23.1232	23.0237	22.5366	23.0451	22.0104	23.0374	22.371	23.8965	21.6022	NaN	24.4057	23.157	24.0205	23.7127	23.7756	23.1225	23.7783	23.7834	23.3464	24.1058	23.2105	23.8224	23.8621	23.322	23.6582	23.0701	23.1565	23.4863				989330	1586600	31823000	22915000	324060	32650000	4258000
21.1761	21.4133	23.1028	22.8977	21.0954	22.6228	19.9641	21.6312	22.5829	22.7893	21.8024	21.8978	21.6869	21.4066	20.7174	22.0943	20.6328	21.78	21.3462	21.9749	20.3294	NaN	22.5073	21.7502	23.5538	22.3696	22.4189	22.4999	22.5277	22.3365	21.9052	22.1938	22.2067	22.6132	22.0874	21.833	22.6096	22.1825	22.066	22.1636				529620	275520	26654000	6957300	178940	15029000	282890
21.8737	21.9606	23.1202	22.2371	20.4046	21.5488	NaN	21.2717	21.1671	21.1567	18.6534	19.1042	21.8033	20.6616	20.8683	22.6124	21.0521	20.4051	21.2723	21.4407	21.5334	NaN	21.5992	NaN	21.3868	20.5888	20.915	20.8733	20.7719	21.2983	21.1954	21.0923	20.449	20.8195	20.8837	20.8345	20.7742	20.8214	23.3273	23.013				701350	871770	19010000	3455800	99320	8589400	92508
NaN	NaN	20.8645	20.2382	NaN	19.2512	22.0824	21.2726	21.3412	20.9102	19.8928	19.0603	18.502	19.9886	21.1236	21.6662	NaN	NaN	NaN	NaN	NaN	NaN	NaN	NaN	20.521	NaN	19.1206	18.0716	NaN	19.1023	18.9747	20.3396	19.4209	19.6408	20.2253	20.1814	NaN	18.9241	NaN	NaN				0	29657	1639900	2532300	0	467150	1633600
24.3617	24.3346	24.7607	24.6756	22.9005	23.8926	23.6836	22.9308	23.633	23.7241	23.4708	22.8408	24.4101	23.9969	24.3329	24.4157	23.0699	23.3452	23.2991	23.6682	25.1287	24.5237	24.5805	23.3299	24.6773	23.9481	24.0088	24.2538	24.0275	24.2748	23.3343	23.5253	23.402	23.3337	23.555	23.6458	23.7618	23.1252	23.5466	23.9069				2186400	2773300	79365000	28290000	822130	37046000	4778900
20.8633	20.5421	21.7775	22.4698	22.0077	22.3003	21.4159	21.7019	21.2525	22.4604	22.8423	23.0276	22.4339	22.7857	21.3305	22.3198	20.2997	21.3232	22.6525	22.684	20.5759	NaN	21.4199	21.4214	22.1673	22.1751	21.4526	22.777	21.8648	21.9871	21.115	22.0675	21.4277	22.0941	20.5507	21.2721	21.8727	21.7038	22.4739	21.7101				316550	359480	8612400	4899000	823910	14099000	1530000
20.7573	20.8703	21.7061	23.133	NaN	22.0991	21.1236	20.8189	21.0306	21.3571	20.5603	21.2899	21.8215	22.0631	22.7431	22.8561	21.4236	21.9534	19.9741	22.1499	20.954	NaN	23.0696	22.3646	21.19	20.8225	22.5767	22.6833	21.9157	22.5361	21.1233	22.3203	20.2032	20.3889	20.902	20.9136	22.0531	21.8454	20.948	21.2007				218220	300470	6715600	6497000	9860.8	13046000	834660
NaN	NaN	20.3898	19.9822	20.5181	19.7937	NaN	18.8964	18.1941	19.3216	NaN	NaN	18.7862	18.692	18.9779	20.1951	NaN	19.3818	18.9681	19.5277	18.7845	NaN	19.6781	NaN	19.7084	19.3575	19.6463	17.7401	19.764	19.51	19.6813	18.8534	18.8039	19.5686	19.1622	19.0688	19.8453	19.7166	19.3123	NaN				38016	21353	5309500	1285700	131520	2834900	63568
NaN	NaN	NaN	17.9969	NaN	NaN	NaN	NaN	NaN	18.1384	NaN	17.8792	NaN	18.2787	NaN	NaN	NaN	NaN	18.1552	18.891	NaN	NaN	NaN	NaN	17.0233	17.5688	18.545	19.3706	17.8535	17.8379	17.7951	18.2718	17.5337	17.8011	NaN	17.7967	17.8759	17.1007	18.2728	NaN				48659	89587	677400	257250	0	1261300	60436
21.6475	21.687	21.8802	21.1543	NaN	21.3971	21.5033	NaN	20.3771	20.7484	19.2407	21.2225	19.8279	19.4529	20.6446	20.9476	20.1406	20.7331	20.7855	21.6744	22.1143	20.8106	NaN	20.6469	20.6103	20.3385	21.8995	21.2553	22.3434	22.1055	20.6106	20.8468	20.4362	20.4803	21.0485	21.2083	20.8132	19.6144	21.5608	NaN				738350	1097600	9646700	2520900	34907	5798700	757680
22.0664	22.1327	23.0846	23.011	21.877	22.8372	20.8961	21.0505	21.7385	22.9792	21.6315	21.8639	22.7496	22.8669	22.9586	23.4495	20.4851	21.8141	21.8647	23.2238	21.8698	NaN	22.4116	21.3718	22.79	22.4778	22.2676	22.4209	23.0243	22.9526	23.3063	23.3635	22.0579	22.4569	22.4982	22.4129	22.278	21.3921	22.0426	22.0119				446080	671550	25377000	8406800	209390	22470000	786490
21.2389	21.5147	23.0952	22.7932	NaN	22.1853	21.1685	20.9671	22.2152	21.88	22.2722	22.0949	21.3229	21.3643	22.1633	22.4223	20.395	21.7181	21.2131	21.9413	21.0638	NaN	22.7332	21.9571	22.8038	22.261	21.9634	21.6264	22.8232	22.4274	22.6368	22.4051	21.933	22.4167	22.3493	22.2593	22.0803	21.4559	22.1293	21.6286				320690	223380	27150000	6161400	74821	16314000	553220
22.8569	23.154	24.0185	24.0164	22.1982	23.4745	23.1815	22.2087	23.7598	23.2966	22.2029	22.0952	23.2659	23.4881	23.2747	23.5285	21.986	22.6378	22.2508	23.2015	22.5064	NaN	23.9027	22.7923	24.2617	23.3597	22.943	23.4418	24.0869	23.8822	23.2852	23.4747	22.7169	23.1577	23.2406	23.1212	23.2945	22.452	22.8077	23.0789				1033800	1185900	42245000	15891000	567840	35733000	3667000
22.071	22.8552	22.3363	22.7052	21.8191	22.839	22.4855	22.8022	23.3831	23.3977	23.0603	23.2999	22.5098	22.1247	22.0194	21.7697	22.4158	22.2416	22.1175	23.099	22.7196	NaN	23.1118	23.151	22.8269	22.7937	22.9401	23.5605	22.4651	23.1145	21.773	22.6609	21.8532	22.8275	23.3511	23.983	22.0749	21.911	23.3049	22.4626				503450	1223600	17692000	6564000	173110	23712000	1416200
22.3456	23.0113	23.6192	23.5994	23.1089	23.6349	22.9216	22.423	23.1683	23.0437	23.0283	22.0853	23.5573	23.6263	23.9168	24.4715	21.1393	22.3738	22.1605	22.9948	22.1027	NaN	23.8956	23.0316	24.079	23.6895	22.7386	22.7819	24.1439	23.7539	22.8812	23.271	23.5065	23.8249	23.4918	23.2947	23.3632	22.3896	22.8041	22.7356				544530	994780	26247000	12988000	1061100	29464000	3823600
21.8558	22.2314	23.8758	24.1131	22.1532	23.8708	23.3192	22.893	23.7267	23.6578	23.5097	22.9803	23.9891	23.8889	23.8308	24.4045	21.9721	22.9172	22.4583	22.7715	22.7046	NaN	24.0642	23.3691	24.2625	23.908	23.0967	23.1299	23.9329	24.231	24.0686	24.1762	23.2354	23.7204	23.4232	23.725	23.3562	22.572	22.8771	22.8968				384300	747960	39757000	17233000	503510	41379000	4255900
21.5289	22.212	22.8584	23.2767	NaN	22.6872	NaN	21.828	22.7627	22.9195	21.9967	22.077	21.9705	21.111	22.6809	22.0921	20.8361	21.8603	21.3053	22.1213	21.7529	NaN	23.3337	21.5946	22.8445	22.6443	22.1599	22.2721	22.5754	22.5589	22.3408	22.6159	22.1328	22.7751	21.77	21.9984	22.2577	21.7458	21.8868	22.1722				559340	893410	33066000	9710600	67179	9953600	240990
20.9106	21.0342	22.7439	22.3735	21.0264	21.5775	20.9184	21.9048	21.9326	21.5587	21.8778	22.2882	22.6928	22.6771	21.9628	23.1034	20.5251	21.2007	20.3008	21.9868	21.2565	NaN	23.19	21.6894	22.7509	22.6599	21.8057	21.582	22.9066	22.7591	22.5315	22.4807	21.8053	22.2619	21.8726	21.9202	21.5492	20.8573	21.2564	21.1624				266570	263360	20411000	4947800	96280	12309000	1211900
19.5228	NaN	20.2732	19.5578	19.9522	19.7592	NaN	18.0836	19.4349	19.352	18.337	18.7755	19.1654	18.9844	18.861	19.228	NaN	18.6043	19.0623	19.1785	20.7693	NaN	18.9206	NaN	19.8079	19.0027	19.6761	19.6028	19.435	19.2032	19.7807	20.0109	18.9778	18.2261	19.6816	19.1931	18.8937	18.9162	19.1911	18.7974				136180	48698	3844200	909660	75793	2091800	58868
21.9952	21.409	23.772	22.5541	22.6367	23.0968	22.9776	22.4462	22.6326	23.1283	22.2158	21.9682	23.9269	24.087	24.8911	24.6693	22.9439	22.9712	22.9825	23.0539	23.468	21.5863	22.5822	21.4805	23.2279	23.0908	21.6064	22.0878	22.5256	21.8077	23.3541	23.4413	23.066	22.546	23.4311	23.5063	23.3553	22.9163	21.0443	21.6283				779020	776710	25143000	7258400	1839000	18518000	5083800
NaN	NaN	18.0632	17.5165	NaN	18.0033	NaN	NaN	17.4066	17.9701	NaN	NaN	18.4848	18.1555	NaN	16.98	NaN	17.9708	NaN	18.0436	18.129	NaN	18.3056	NaN	17.8099	18.0682	17.9429	17.9446	NaN	18.0429	18.1451	18.2661	NaN	17.5146	NaN	17.9444	17.5823	NaN	NaN	NaN				0	0	1054700	131270	0	1494300	0
21.9619	22.554	22.5947	22.8759	21.0958	21.9971	20.7491	21.0717	22.3168	22.8266	21.5492	21.0911	21.83	21.4244	23.2615	23.9214	21.0145	21.8097	21.9631	22.4475	20.5532	NaN	22.4148	20.8605	22.7866	22.2203	22.4619	21.992	22.3404	22.1624	22.3175	22.7495	21.9225	22.2506	22.175	22.2219	22.3645	22.0465	21.6276	21.9792				502680	904190	14833000	7456300	145770	13507000	1172500
NaN	20.9249	21.7463	21.9673	NaN	20.8247	19.6738	20.3972	20.0718	21.3201	20.5389	20.4484	20.4341	20.8135	20.3149	21.838	19.3381	21.1613	20.6175	21.0755	20.3331	NaN	20.9345	20.9978	21.1732	21.0337	20.4674	20.5456	19.8763	20.1039	20.3899	20.197	20.5594	21.654	20.2326	20.9764	20.645	20.3247	19.961	NaN				60725	307040	12135000	4879600	14395	4218300	400290
NaN	NaN	18.3261	17.7094	NaN	18.2069	NaN	NaN	17.9201	18.3499	18.2156	NaN	18.0105	18.1514	18.4632	18.4642	NaN	17.812	NaN	17.7214	NaN	NaN	17.9553	NaN	18.5428	18.003	18.6305	18.336	17.9464	18.226	17.9724	18.1212	17.7764	17.9846	NaN	NaN	17.6202	NaN	17.5137	NaN				0	0	880010	220430	0	1249800	0
23.0994	22.7242	24.6222	24.7117	22.6741	24.4393	23.3079	23.271	23.6698	24.5225	23.7707	23.9279	24.4154	24.4083	23.6321	24.4397	22.6538	23.4291	22.916	24.0547	23.4102	NaN	24.9092	23.7337	24.2791	24.2505	24.5034	24.312	24.704	25	23.8557	24.5362	23.5082	23.5084	23.0286	23.266	24.1757	23.2387	23.7667	23.8986				1263500	866470	71598000	25091000	436690	50800000	2959700
21.9732	22.7767	22.5617	22.1558	20.6841	22.2524	20.4792	21.3149	22.2132	21.9199	21.5493	21.6774	21.4212	21.1108	21.6852	22.6836	20.3014	21.1063	21.4986	22.6032	21.1366	22.1326	22.4597	21.3759	22.597	22.2955	22.2903	21.55	22.0292	22.6777	22.9474	23.0154	21.7623	22.2362	22.6369	22.1136	21.5749	21.0854	22.0424	22.0281				829200	1319000	14575000	4140900	125260	17994000	605290
21.5906	22.0905	21.46	21.7371	NaN	21.4396	20.2605	20.3805	21.472	21.8225	20.8003	20.2676	22.4064	22.0958	22.8546	23.3229	20.8197	21.2732	20.5798	21.8298	21.414	NaN	21.8327	21.6608	22.0831	21.9426	20.9224	20.3707	22.9014	22.5075	21.8002	22.1511	20.8688	22.246	21.2431	21.4874	20.8204	20.453	20.8098	22.0797				438800	682200	7012400	1843300	197760	15493000	2720000
27.4829	28.1791	27.9511	27.2349	26.5543	26.66	26.9188	25.9585	27.1553	26.93	26.3018	26.2639	26.3165	25.9132	26.0911	26.5196	26.3501	26.5934	26.5023	26.5551	27.748	26.9694	27.5255	26.2001	27.6354	26.7171	27.6024	27.7372	26.7924	26.8791	27.1557	26.876	26.6725	25.9562	26.9799	26.5728	26.9122	26.7117	27.2807	26.7098				33468000	54259000	824680000	235030000	18628000	221740000	50853000
22.1348	NaN	22.7156	22.6545	NaN	22.186	21.3658	22.0659	22.6495	22.9704	21.9384	21.7802	23.6566	23.9141	23.067	23.1158	21.6808	21.7898	21.8677	22.7022	21.9469	NaN	22.5436	21.4556	23.1415	22.3727	22.285	22.5483	22.0716	22.2042	22.0672	22.0176	22.6914	22.533	22.3794	21.9866	22.1939	21.8273	21.7701	21.5123				197250	474020	9211000	2984400	282290	18925000	3597300
19.9096	22.0958	22.1061	22.2113	21.3775	21.8231	20.0393	20.7844	21.2909	21.4235	20.1108	20.9008	22.2252	21.9566	19.7691	20.3776	NaN	21.3733	20.6065	22.0829	20.8089	NaN	22.648	20.9277	21.5063	21.3925	22.0638	22.239	22.4881	22.881	21.9532	22.4259	20.9162	21.7966	21.427	21.5856	21.4188	20.6718	21.2664	21.5881				207630	579700	14767000	5544200	322190	13599000	581570
20.8182	21.7895	21.4322	21.7685	19.8006	21.5254	21.8598	20.9716	21.0777	21.2129	21.4854	21.5811	21.2931	20.7782	20.7995	21.3502	NaN	21.0666	20.7049	21.7242	21.9723	24.2162	21.9134	21.3631	20.8067	21.3029	21.3179	21.7924	21.8849	22.3236	20.9669	22.2667	20.1298	20.9493	21.5355	21.4339	21.3669	20.9273	20.6837	20.8476				290800	341750	12217000	3783400	61649	11473000	1425200
20.1028	20.7815	21.5705	22.1811	NaN	21.1718	20.4177	20.9004	22.2828	22.0965	21.3887	21.54	21.1226	20.4971	21.2109	22.3299	NaN	20.7269	20.2816	20.9361	20.4154	NaN	21.8911	20.916	21.6424	21.5471	21.068	20.8633	22.1173	21.6185	21.6946	21.6758	20.7967	20.9827	20.5664	20.7289	21.4575	21.1842	21.0376	21.2866				198430	280230	10172000	4306500	48163	8672400	530110
19.9261	21.895	22.6223	23.1712	20.1403	22.6222	21.0566	22.4737	22.1919	22.3389	21.2618	21.4764	22.2958	21.8677	21.7299	21.9604	21.2954	21.8852	20.5484	21.4283	22.4571	NaN	23.4526	22.4583	22.5856	22.9349	22.2787	22.2678	22.8163	23.3335	21.9132	23.0886	21.7143	22.0689	21.5527	22.2481	21.3272	22.0142	22.0576	22.3749				122160	782030	18866000	9235400	165600	15933000	574940
19.5848	20.8508	22.7782	23.1794	20.2085	22.5154	NaN	21.2078	21.9714	22.4194	20.508	20.4613	22.6756	22.6698	21.7021	22.6843	19.6967	21.6142	20.7069	21.7136	20.8248	NaN	23.3504	22.2692	22.56	22.3338	20.6614	21.8525	22.2752	22.7547	22.2561	23.2853	21.6768	22.0106	20.5625	21.7856	22.0425	21.5238	21.8015	19.578				309250	421810	18539000	8151300	400800	14690000	426880
NaN	NaN	18.4758	18.1232	NaN	18.1439	NaN	18.8637	19.1531	NaN	NaN	NaN	NaN	NaN	NaN	17.8762	NaN	18.3559	18.6155	18.2508	NaN	NaN	18.0726	NaN	18.6315	18.5631	NaN	18.1061	NaN	17.4363	19.1838	19.091	NaN	18.4598	NaN	18.2343	18.9013	19.3318	NaN	NaN				0	36810	2115900	249040	0	1421500	48237
NaN	NaN	20.497	20.1898	NaN	20.6842	19.509	18.7035	19.9798	20.6972	19.2525	18.6186	19.9606	19.727	21.0399	21.1771	NaN	19.4471	19.4963	20.7772	NaN	NaN	20.0405	NaN	20.8687	20.6344	20.1442	19.9192	21.0929	20.7519	20.7025	21.0891	20.3871	19.6914	20.0738	19.597	20.1347	19.4255	18.7329	19.678				0	103320	4382700	1076200	18479	4330600	150830
22.2973	23.0335	22.1242	23.0991	NaN	22.0779	22.8752	21.7213	22.7886	22.6562	21.7846	21.8215	22.9506	22.5352	23.3545	23.0934	21.5008	22.0628	22.156	22.4104	21.5358	21.0649	22.8431	22.3891	22.8013	22.9749	22.6547	22.1972	22.7984	23.0578	22.6242	23.4853	21.8298	22.2401	22.1258	22.6114	22.401	21.4825	22.373	22.6345				428270	664950	14645000	8684100	147480	26445000	3117600
NaN	NaN	21.7343	22.1851	NaN	20.7864	NaN	21.4586	21.4205	21.5109	20.7485	21.4088	20.7776	20.9472	22.0115	21.8376	NaN	20.8451	20.2293	20.2501	19.3338	NaN	21.3511	NaN	22.4142	21.6142	21.3647	21.0233	22.1235	22.6275	19.5508	21.704	20.8605	21.8392	21.1436	20.1696	21.0964	20.8255	20.5836	20.3846				31272	0	14576000	4910500	11138	6641500	977740
NaN	NaN	20.5399	20.9579	NaN	20.3021	NaN	19.6081	NaN	19.9882	20.3897	20.9699	21.511	21.8135	21.328	21.6281	19.2493	19.0751	NaN	21.0633	NaN	NaN	20.741	20.7841	21.7331	21.5574	21.1717	20.2549	21.6304	21.3405	21.4023	21.9884	20.4723	21.4053	19.5806	21.1828	20.2666	20.1198	20.731	20.7457				0	34263	1312600	2632300	0	4169700	337720
20.7382	20.4118	21.6145	21.4849	20.2201	21.6408	20.4088	20.2247	20.7302	21.6703	20.7071	20.4494	21.9733	21.2414	21.9746	22.42	19.28	20.2775	21.0536	21.2621	19.1222	NaN	21.2977	20.3583	21.6793	21.1271	20.9729	20.9102	21.8316	21.9728	21.4698	22.0649	20.2574	21.3801	21.6581	20.9673	20.9631	19.7155	20.3681	20.2674				242540	333240	7267700	2673600	134790	7715400	372320
NaN	22.0542	23.9246	24.8806	23.002	24.814	25.5991	24.0211	24.4715	23.4696	25.6314	25.4793	25.3313	25.4153	23.4581	24.1912	22.2758	22.894	22.8418	21.7027	23.2995	NaN	25.4153	23.8084	24.6701	24.3633	23.8522	23.9855	23.6869	25.2878	21.792	23.3903	23.635	25.0091	23.7068	23.1799	23.4445	23.2352	23.8802	24.2984				0	250630	42968000	26074000	748080	91187000	15287000
23.649	24.5726	24.6779	24.4958	23.145	24.5144	23.4576	23.5069	22.6894	23.7016	23.0721	23.8699	24.812	24.6504	24.4877	25.1124	22.7564	23.6529	23.5046	23.9802	24.4331	23.0183	25.5573	24.3081	25.0146	24.6364	23.3894	23.5216	24.6846	24.9641	24.449	25.2061	23.5156	24.0452	24.2804	24.1562	24.0222	23.4521	23.7261	24.5135				1955800	3397000	84607000	21188000	1120700	75532000	3746600
23.9539	25.3419	24.2196	25.3054	24.0067	25.1924	25.1082	25.0753	24.2502	25.9187	24.5522	25.4565	25.1287	24.875	24.3992	25.6261	23.9572	24.8553	26.2346	26.3987	23.9254	20.8087	25.8539	25.7497	24.5458	24.9354	25.5145	26.1535	24.2723	24.8493	25.3232	26.4142	23.9417	25.2757	23.5678	24.7544	25.3096	24.6814	23.7443	24.1012				2065500	6190900	58915000	40990000	3282700	94986000	14006000
19.4703	19.515	20.4185	21.1893	NaN	19.8122	NaN	NaN	20.8395	20.7346	19.2023	20.3382	21.9448	22.1382	21.578	21.638	NaN	19.9753	19.7218	20.7945	19.7484	NaN	20.5554	19.6206	21.0017	20.5568	21.0694	20.6102	22.4775	22.0078	20.3867	20.2774	19.8117	20.5023	20.149	20.7317	20.7628	19.5099	19.7003	NaN				101670	62192	6884600	1497200	12091	4446600	99601
19.8651	21.5459	22.0026	21.8852	19.9894	22.2922	21.3913	21.2776	22.0627	22.1701	21.352	21.4094	22.4007	22.5457	22.1918	22.148	20.2841	21.133	20.2168	21.4326	21.5631	NaN	22.8208	21.511	22.2793	22.2885	21.4103	21.9885	21.4375	22.663	21.4926	21.9723	20.8073	22.018	21.6115	21.6493	21.907	20.8263	NaN	19.7012				118070	468420	13557000	4344900	58645	10364000	2122900
NaN	19.579	21.1221	21.0566	NaN	20.1833	21.2838	NaN	20.6688	20.8077	19.7568	19.5616	21.2882	20.9259	23.6255	25.4387	NaN	20.3524	19.6713	20.5622	NaN	NaN	21.356	20.6228	21.0976	21.4647	20.2861	21.6217	20.4987	21.0567	20.8568	21.2982	20.4889	20.6589	19.828	20.3779	20.4379	20.4393	20.4108	NaN				98374	71022	6355300	2656300	31127	5813800	710590
23.0876	23.3159	23.5413	23.665	22.4316	22.7352	22.1282	23.1196	23.0904	23.2578	23.3931	23.2794	22.5201	22.6725	23.0074	22.7269	20.8157	22.0408	22.6906	23.7441	23.2755	NaN	23.1462	22.4791	23.5103	23.4166	22.5196	22.7272	23.6826	23.5811	24.0776	23.6175	23.0598	23.2094	23.4056	23.0582	22.8127	22.1187	22.3425	23.1939				1036600	1610200	38608000	15553000	3629700	26983000	1972200
21.1274	NaN	22.4362	21.5977	21.9374	22.4111	20.9788	20.252	21.6284	21.2089	21.9681	21.4895	22.665	22.1563	22.5003	22.6914	20.3488	20.8294	20.6503	21.0373	21.5525	21.6381	22.4656	21.1377	21.7858	21.7639	21.7604	21.4215	22.4865	22.7782	21.803	21.3684	21.0683	21.6132	21.7281	21.942	21.1722	20.5283	20.058	20.5949				297240	356440	17177000	3358900	775530	15252000	347260
21.9458	23.2975	23.0173	23.4002	22.0605	22.6711	21.8913	23.004	22.5541	22.2295	22.3256	22.3897	21.2421	22.0537	21.1746	21.0483	22.0415	23.3729	22.2861	23.9132	19.3881	NaN	21.7477	21.4535	21.8782	21.7646	21.4634	21.8108	19.854	20.9329	22.4286	21.7887	22.6338	21.201	21.636	22.0437	23.2233	23.0429	20.4339	22.0255				476420	1825300	26460000	9086000	229450	20240000	1801200
NaN	NaN	17.3294	17.4231	NaN	16.9893	NaN	NaN	16.6278	18.0447	NaN	NaN	17.4308	17.1137	19.1681	17.4698	NaN	17.4007	17.5335	17.9072	NaN	NaN	NaN	NaN	16.5228	16.0767	18.1434	17.7919	16.9627	17.0569	16.9555	16.8681	15.744	15.6666	NaN	16.4537	17.3137	17.6144	NaN	NaN				0	0	632990	137710	0	482520	0
24.8239	25.4162	26.2291	26.4731	24.7449	25.8112	24.5239	24.4887	25.7526	25.9283	26.0922	25.5798	26.1741	26.759	25.5765	25.6167	24.5185	25.2355	24.1626	25.1038	24.8874	24.1554	26.1316	25.0102	26.4937	25.8976	26.1291	26.2553	25.7638	26.069	26.0532	25.7333	25.6874	26.0056	25.6503	25.387	25.7854	25.1056	24.7906	25.2931				5105900	5901300	192850000	80865000	4325700	166620000	10297000
23.8078	24.076	24.3876	23.4315	22.4283	23.2033	21.5166	21.7338	23.0591	22.6573	22.7202	24.4485	23.2866	24.3252	23.6569	23.0933	24.0903	24.7953	22.6096	23.4233	23.0934	NaN	21.4739	NaN	21.9224	22.7514	22.2096	22.218	21.5727	21.1054	24.9172	22.5923	25.5699	21.5093	24.1147	23.1179	26.8455	25.4796	22.8795	21.7235				1953400	2395100	56901000	19879000	504190	34744000	1942300
25.0935	26.0647	25.8857	25.9857	23.5401	25.2755	24.2549	23.8246	24.2938	25.1137	22.6176	24.2652	24.8601	24.9406	25.0239	25.3204	24.6321	25.0908	24.7015	25.8156	26.1824	25.977	25.3527	24.5442	24.6285	24.5538	25.1508	25.4242	25.0079	25.257	25.5118	25.7031	25.1105	24.8023	25.4109	24.5929	25.4412	24.9877	24.2054	24.9828			+	6582200	9747200	197510000	60213000	2229500	135390000	6926500
21.0129	22.1289	22.0511	21.6617	21.912	22.9794	21.8413	22.5053	19.7396	22.2354	19.8159	21.9004	19.3614	19.2826	19.4025	21.8075	20.1094	19.7959	21.8997	22.9724	19.1331	NaN	21.084	21.0977	20.6303	20.9683	21.2134	20.7868	20.4658	20.88	22.1219	22.0084	20.8224	21.423	20.4495	21.3502	21.5856	20.4036	20.17	20.3248				405080	1008600	9793000	2651900	615300	21693000	1191900
25.0493	25.625	26.11	26.0866	24.0609	25.7462	24.6957	24.4746	24.8795	25.6863	23.8984	25.0773	25.541	25.588	25.655	26.2067	24.7018	25.354	24.7028	25.662	26.3013	25.0812	25.6352	24.7792	25.2142	24.5982	25.4345	25.5036	25.3166	25.4396	26.0339	25.9676	25.0216	24.9612	25.475	25.414	25.719	24.9206	24.5816	25.1838				5115700	8860300	210400000	63965000	1753600	163330000	10436000
24.8168	23.7424	23.5729	27.5429	25.0535	28.0006	22.2635	25.5386	27.2258	22.8957	24.5284	22.8849	23.2518	21.8505	23.9837	26.9276	26.4044	25.5051	27.7193	26.1212	23.5482	24.075	22.8737	25.1207	26.4381	28.376	25.9929	24.273	22.7272	25.7273	25.4153	26.7575	23.9391	24.7057	22.3433	23.8751	27.1281	25.864	25.0185	28.2336				6294700	4538300	44643000	215260000	3928800	650110000	3915900
22.238	NaN	21.6715	26.5096	23.516	27.4512	21.452	20.9545	26.0203	21.1952	22.8258	22.6096	22.3423	20.9686	23.29	26.2774	25.0502	23.9869	26.1887	23.8537	21.6226	21.5606	20.7109	23.753	25.4079	26.9324	25.4176	23.8451	22.0722	25.5517	23.3453	26.1416	22.793	23.4666	19.8617	21.511	26.7416	24.7215	24.2225	26.1478				783470	573320	11925000	115530000	987540	567840000	1483700
NaN	NaN	25.407	23.3533	NaN	NaN	NaN	NaN	23.7708	24.8842	NaN	23.4352	23.3927	23.2757	NaN	22.2511	NaN	NaN	NaN	NaN	23.9467	NaN	23.3945	NaN	23.8045	NaN	23.2842	23.4267	NaN	NaN	23.4634	24.6385	NaN	NaN	NaN	NaN	23.382	NaN	24.2356	NaN				0	0	1046900000	80034	0	176700	0
20.6487	20.5722	19.9123	20.8103	NaN	20.7986	20.1853	19.7576	19.1032	20.1505	19.6094	19.5306	20.552	20.7278	20.5988	20.6925	18.8581	19.8779	20.3505	21.8745	21.0274	21.5554	20.5854	19.763	20.0587	20.477	21.0875	21.3382	19.9615	20.4185	20.911	21.3422	19.7269	20.2395	20.5519	20.1046	20.4159	19.7037	19.4223	19.9518				169650	170800	5254200	2186500	0	4767400	360870
NaN	NaN	20.6497	20.3873	NaN	20.0332	20.5278	NaN	20.3407	20.8168	21.0298	20.8072	21.6283	21.8236	20.429	20.4805	NaN	21.0643	20.0141	20.0568	NaN	NaN	20.4485	NaN	20.0858	20.7232	20.0139	20.6203	NaN	19.3559	20.6201	20.4692	20.8022	20.4043	20.3961	20.8524	20.2675	20.5119	NaN	NaN				107480	13265	4587000	1389300	25835	4856300	786600
22.0498	21.9921	22.0639	21.6672	NaN	20.9448	21.0655	20.5987	21.3972	21.2167	20.6605	20.8884	21.6483	21.1517	19.7295	19.9683	NaN	20.3806	20.6887	21.1986	22.4197	NaN	21.9099	21.3115	21.8322	21.0544	21.6435	21.1929	20.9114	21.1674	21.4957	21.7007	21.0789	20.7499	21.1977	20.8004	21.0722	20.2273	21.0827	21.8255				349080	397940	16908000	3295800	80502	7774400	528050
NaN	NaN	NaN	19.4222	NaN	20.076	21.8568	21.183	20.686	21.4478	19.6554	19.5361	18.5492	18.9256	21.0397	21.8193	19.2126	20.0009	20.0096	20.7475	18.2589	NaN	20.8058	19.5829	20.2199	20.0013	17.7758	18.0143	NaN	20.1296	NaN	20.1225	18.5343	19.3297	20.152	20.4207	20.2948	19.3638	19.357	NaN				0	0	819540	754950	141720	3690400	1169800
21.7841	22.5868	18.6134	20.3636	27.0374	21.8189	23.2595	20.1254	20.8586	21.8473	21.5072	22.8954	18.6587	21.563	NaN	19.8094	22.426	22.7094	20.2326	21.0157	20.9949	22.6513	19.1933	22.0567	21.6255	22.4784	22.5195	20.1373	22.3194	22.8208	19.4638	19.4563	21.6494	23.4174	20.6824	19.865	22.6926	20.6242	20.5675	22.8725				751530	661870	1000000	2567900	8446000	1455000	6752100
21.0982	NaN	20.5785	19.2496	NaN	20.1428	NaN	NaN	19.8919	20.0912	19.6946	20.1514	20.8431	20.5645	20.351	20.669	NaN	19.18	19.6413	19.6372	20.4561	NaN	21.0987	19.9894	20.421	19.9976	20.2403	20.6832	19.8324	19.5536	19.961	20.1976	19.8464	19.3565	19.5671	19.7437	19.4946	18.9171	19.3744	19.7383				129280	62786	921310	938810	0	3334700	375160
21.0634	21.2403	22.34	22.2312	20.4788	21.787	20.6476	21.098	21.866	22.1476	21.7028	21.9819	22.2595	22.3248	21.9485	22.458	NaN	21.1298	20.8876	21.6589	20.8539	NaN	22.1289	20.9385	22.2156	21.8651	21.5234	21.87	22.2847	22.1672	22.5223	22.7603	21.6813	21.7258	21.5929	21.7347	21.3849	20.6283	21.1291	21.4333				416480	310110	16945000	3918700	124600	11564000	600660
20.2544	20.7343	23.4553	22.7169	21.1565	22.9511	21.235	21.2857	21.3676	21.8748	21.7965	21.1705	22.3536	23.0393	23.0763	24.549	19.2841	22.4942	21.2689	22.0231	18.9625	NaN	23.5065	21.6698	24.0781	24.1489	21.3943	21.5485	23.5055	24.3915	21.7025	21.2053	21.4557	22.1687	20.9793	21.9983	21.9422	21.4907	22.0576	21.8611				126200	590030	5704300	3818200	145890	19581000	983630
21.5936	21.0212	22.0838	21.6149	19.5824	19.3751	19.2987	19.1776	21.1757	21.7591	18.1112	18.7904	20.7818	20.2211	21.0891	21.9128	20.2096	20.3508	19.832	20.9962	21.3833	20.5947	21.3498	20.3774	21.7369	20.9032	21.8681	21.6929	19.2792	20.2665	20.7142	20.821	21.0237	20.3453	21.2105	20.7643	20.9474	21.1076	21.4189	21.0394				470120	156870	11876000	2922600	40731	5325100	297910
20.1227	21.4191	20.4863	20.3862	21.9624	21.4047	20.9115	20.9753	22.8368	19.9596	22.1627	21.2476	21.8448	21.1146	22.4465	21.5156	22.2451	21.7362	21.7346	21.6003	21.3154	NaN	21.3201	NaN	19.0054	NaN	18.1963	20.0087	20.6792	20.5133	22.4571	20.7529	23.5577	21.037	20.6413	22.0076	22.3036	21.8983	22.3016	NaN				65221	159440	2412400	914620	205020	9473000	2116800
19.4505	19.2769	19.7279	20.9313	NaN	18.357	NaN	NaN	18.3761	17.4794	18.9419	18.1814	20.5869	20.1447	19.3765	21.1792	NaN	NaN	18.7018	18.7993	18.5363	NaN	19.3469	NaN	20.4138	19.5761	20.9484	21.548	18.2397	17.3815	18.3437	18.8797	17.9245	19.8459	NaN	NaN	18.2624	18.9149	24.8302	19.6425				242440	77684	6064400	2287800	0	3098200	0
NaN	20.0335	19.3676	19.4609	NaN	18.5639	19.9475	19.4463	19.1154	19.6788	18.5396	19.2486	19.0106	18.971	19.5503	19.7594	NaN	19.4483	NaN	20.6733	NaN	NaN	19.4244	NaN	18.9698	18.8805	19.8432	19.9204	19.6549	19.5376	19.6603	19.8431	20.0767	NaN	19.3756	19.8235	19.7601	19.5775	19.1714	NaN				33875	173320	3877500	1063900	0	1057800	185900
22.836	23.1761	23.6635	23.7072	22.0233	23.0986	23.1591	23.1304	22.5773	23.5222	23.1827	23.1316	23.3503	22.9516	22.8573	22.615	22.0219	23.0892	23.0926	23.9237	22.6192	23.3389	22.8436	22.4049	22.8119	22.6237	23.0707	23.0548	22.894	23.0754	23.4386	23.5922	22.8558	23.1129	22.9866	22.9977	22.9969	23.1925	22.9072	22.6362				919240	1296100	40113000	15144000	276340	30653000	3523300
NaN	19.3977	20.1903	19.8886	NaN	18.6715	NaN	NaN	19.0001	20.6025	NaN	NaN	21.6375	21.4613	20.1664	20.2305	NaN	19.4148	NaN	18.4614	19.8169	NaN	19.1865	NaN	19.9214	19.3622	18.488	18.528	19.4445	19.8109	NaN	18.7366	NaN	18.748	19.367	19.6696	19.4054	NaN	19.0916	NaN				49196	72320	6515900	1117400	33412	773180	63517
22.5166	21.8505	23.0238	23.0479	21.3662	22.1621	21.5847	20.9118	21.9639	22.4305	21.5971	21.9924	23.5889	23.4542	23.594	23.6454	20.0498	21.1735	21.2145	21.7861	23.4063	23.6097	22.8556	21.4715	22.4714	21.9266	22.67	23.0241	21.8144	21.952	22.1927	21.9877	21.852	21.8529	22.1052	22.437	22.123	21.5986	21.1171	22.3339				481960	340230	28562000	10267000	134000	12086000	953240
NaN	19.6282	20.3723	19.9245	NaN	20.7374	21.2101	20.7538	19.3627	20.6463	21.5225	19.832	20.9683	21.0207	20.5757	20.073	NaN	19.8983	20.5444	21.0633	20.8513	NaN	19.7178	NaN	19.5372	19.4974	19.3927	19.8201	20.5832	21.5122	19.9332	20.3359	19.4525	19.0697	NaN	NaN	20.4899	19.9654	19.7945	19.5444				73009	89328	4432900	872550	0	9357600	427370
20.9525	20.1541	21.8214	21.7021	20.891	22.5776	21.1923	20.0219	20.5353	20.3882	20.5898	20.6741	21.3628	21.1853	20.4575	21.0257	20.0423	20.4632	20.2538	21.2707	22.0846	21.2242	21.3639	20.2203	21.6589	20.9893	21.18	21.1607	22.0816	22.0656	21.9214	21.9006	20.1897	20.173	21.875	21.4539	20.9478	20.1141	20.8826	21.3025				278500	136050	12987000	3059300	236390	18270000	567430
21.1428	20.6648	20.235	19.4195	NaN	20.4057	NaN	NaN	18.9637	19.4194	18.5805	18.7475	19.4936	19.0097	19.0131	19.3356	NaN	18.883	19.3495	19.9769	20.6132	NaN	19.3432	NaN	20.8467	19.937	19.9865	20.207	19.9722	19.6416	19.3807	20.1843	19.5975	18.8953	20.1371	19.3946	19.572	19.8148	20.4799	NaN				382780	362670	4990700	1017100	0	3675800	31316
23.0001	24.6828	23.7183	25.9694	22.8986	23.7506	24.4897	26.1072	23.416	26.6044	25.9146	27.0675	22.0222	22.8695	25.1415	27.7558	22.9729	23.7447	23.5264	23.8389	22.5298	NaN	26.5679	26.279	23.8486	25.7042	24.204	24.592	23.1913	23.7039	27.031	27.7341	25.4008	27.2539	23.1443	25.237	23.5083	22.9581	21.8621	24.4083				1194400	5588100	53368000	73108000	1632900	46270000	9492500
21.6966	21.6737	21.8564	21.8344	21.0666	22.0001	19.8962	21.0969	20.528	22.0717	20.9859	20.7382	20.7802	20.6816	21.717	22.2847	21.0918	22.2096	21.3549	22.0914	19.6908	NaN	20.7911	20.8656	21.3043	21.1455	20.8555	21.4008	20.8486	20.7494	21.7558	21.2023	21.3946	21.3203	21.3423	20.5255	21.5007	22.0648	19.6282	20.3543				356100	644490	10177000	5353000	71568	12460000	398470
19.654	NaN	18.7133	18.7343	NaN	19.2501	NaN	18.4048	18.5111	19.7165	19.062	18.8101	18.9592	18.9712	NaN	NaN	NaN	19.4511	19.4929	18.8739	NaN	NaN	17.7952	NaN	19.275	18.7653	19.4	19.7526	19.6558	19.7558	18.9743	18.866	18.9299	19.0894	19.6078	19.4521	19.3222	19.0602	21.4279	19.8398				152340	155560	1995600	443270	0	3143500	6882.5
NaN	NaN	19.01	19.4355	NaN	18.5499	NaN	18.6	19.2695	19.4382	19.8526	NaN	19.0657	18.6381	19.0294	19.8088	NaN	17.9099	NaN	17.2785	NaN	NaN	19.6634	NaN	20.1636	19.9515	19.0535	20.0742	19.2502	19.3042	NaN	18.7074	18.868	18.934	NaN	18.4683	19.0677	17.9734	19.1237	NaN				14090	25506	2476600	628210	0	1185800	0
NaN	20.1761	19.911	18.6391	NaN	20.2682	19.8953	19.9879	21.0126	20.0289	NaN	18.0803	19.7743	19.597	19.4313	NaN	21.1296	21.5247	19.0171	19.5151	NaN	NaN	18.0938	NaN	NaN	NaN	18.0946	18.5894	NaN	NaN	19.2294	19.0199	21.2497	NaN	NaN	20.1074	19.8856	22.2231	18.7824	NaN				0	167450	1983500	372180	0	3394900	299320
NaN	NaN	19.1806	17.7058	NaN	19.359	NaN	17.966	NaN	NaN	NaN	19.0577	19.2009	19.2761	18.1197	17.692	NaN	19.0808	19.3932	19.1851	19.0187	NaN	19.7649	NaN	17.8339	18.2175	16.1217	18.114	18.2807	20.0462	18.4329	18.4207	18.1427	19.9045	17.4631	18.9776	17.7712	17.8602	23.3982	21.5415				0	64379	2503400	209660	27629	1536600	0
NaN	NaN	22.6807	21.8645	20.4265	23.172	19.1485	21.0842	21.7573	21.9294	21.9264	22.4286	16.3484	19.8878	18.5602	21.1179	NaN	NaN	NaN	20.8589	20.9935	NaN	19.3966	NaN	17.5088	17.7207	NaN	NaN	21.0854	21.253	NaN	19.8336	20.063	20.3074	18.8743	21.0552	19.8605	19.48	21.266	19.833				0	0	18531000	3004000	109650	34560000	235850
22.2173	NaN	17.4537	19.8239	22.1986	21.037	21.6505	22.6813	17.9984	21.2415	20.2283	22.3818	17.3778	NaN	NaN	18.8165	19.3848	18.6492	21.1083	19.3579	22.3499	NaN	20.6532	22.0299	18.4618	20.8845	18.8121	18.0806	21.4073	20.4329	NaN	20.5002	NaN	21.7156	NaN	18.5026	18.707	20.601	18.449	18.7234				515080	0	603240	753500	520020	4479100	1268100
NaN	NaN	19.0998	20.9815	NaN	22.0421	20.6945	21.5223	NaN	19.2236	17.0265	NaN	NaN	NaN	NaN	20.549	NaN	NaN	NaN	20.3561	NaN	NaN	19.8647	21.6638	NaN	19.9679	19.9844	19.5942	18.6454	19.767	20.8519	21.9009	NaN	20.9788	NaN	19.3839	18.4147	NaN	19.7096	NaN				0	0	769690	2442100	0	10065000	1175100
21.8113	22.0697	22.7979	22.6519	21.5267	22.2035	20.2492	20.8483	22.6853	22.778	20.3645	21.1418	23.0428	23.0307	22.5793	22.5723	21.0592	21.7205	21.3279	22.3185	20.8695	NaN	22.8008	21.1986	22.7256	22.478	21.6695	21.3078	22.3879	22.5892	22.6889	22.7921	21.9969	22.3734	21.7007	22.0328	22.2024	21.6513	21.2709	21.6937				554920	561930	10454000	3234000	308830	14906000	251490
NaN	NaN	20.2386	21.3506	NaN	20.8717	NaN	NaN	18.383	18.2914	18.217	18.7685	21.2868	20.875	19.8982	20.9021	NaN	NaN	NaN	18.2056	19.3698	NaN	20.4564	NaN	20.8332	19.8308	20.8879	20.6093	19.8279	20.3082	19.2845	19.2905	19.3585	20.7086	NaN	19.2173	19.0544	18.2515	19.9123	19.6081				0	0	5202100	2688900	41070	8233400	32712
NaN	NaN	18.9892	19.4876	NaN	19.8339	NaN	NaN	21.2013	20.874	17.9594	NaN	19.2288	19.4645	19.4488	19.2377	NaN	19.9848	NaN	20.1081	NaN	NaN	18.9732	NaN	NaN	18.4284	NaN	NaN	20.2819	20.4946	NaN	18.5132	NaN	NaN	19.9704	20.3109	19.9864	20.5483	17.6139	NaN				36384	96744	1155200	789510	0	2656200	213720
NaN	NaN	18.6472	NaN	NaN	NaN	NaN	NaN	NaN	20.4461	19.7615	19.4734	20.1327	NaN	20.8154	22.1674	NaN	19.9697	18.5777	19.909	18.4688	NaN	19.5805	NaN	19.0074	NaN	NaN	NaN	19.1101	19.3246	18.6759	19.8802	20.594	20.0653	NaN	19.1554	20.2599	NaN	20.4474	NaN				40770	27948	577390	1254900	0	1105700	77456
21.9002	22.0148	23.3434	23.9335	21.0572	23.2098	23.2952	22.363	23.4824	23.5522	23.0843	23.1792	23.1745	23.3632	23.316	24.1272	21.2934	22.6955	21.7951	22.9777	21.7328	NaN	23.6239	23.0129	23.5123	23.4758	23.2091	23.2447	23.7445	24.0586	22.583	23.5171	22.4213	23.0493	22.5423	22.707	23.1818	22.5736	22.6007	22.9892				343620	579710	24822000	14529000	159040	25952000	3801200
22.0217	22.39	22.8105	21.7469	NaN	22.0783	21.6158	NaN	22.1041	21.5892	22.0177	21.2535	21.2196	21.323	21.3535	21.4778	NaN	21.3747	21.3101	21.8034	22.6124	NaN	22.5646	21.756	22.1484	21.5514	22.0888	22.5639	21.8688	22.0411	NaN	21.8555	20.7899	20.9305	21.2198	21.1479	22.0306	21.0972	22.189	21.4507				1266900	601770	10386000	3843700	246990	10333000	784110
NaN	NaN	18.6446	19.3446	NaN	19.7139	NaN	18.5873	18.9918	19.3818	18.8172	17.7101	18.8299	19.1622	19.5964	20.1882	NaN	18.601	NaN	19.9049	NaN	NaN	19.9926	NaN	18.6829	18.4529	18.0103	18.9235	19.6964	19.7898	19.9223	19.8733	18.7931	19.674	19.5993	18.971	19.1953	18.5318	NaN	NaN				0	0	1439200	583200	0	2688800	47018
24.2682	25.8201	25.5831	25.557	23.837	24.149	25.5509	25.976	24.8212	25.9568	24.9117	27.1678	24.7679	26.0721	21.1858	25.0665	21.8353	22.9166	24.889	25.7208	24.2469	NaN	23.0643	25.3196	23.7591	25.9953	25.358	23.5189	22.7625	24.2528	24.898	25.0544	23.9443	26.6081	22.7697	24.0215	24.2837	25.4403	25.8526	24.9959			+	10860000	7945500	126660000	47713000	1099200	44510000	21650000
NaN	20.1437	23.6846	23.5022	21.9159	20.464	19.9745	NaN	20.0988	19.1005	NaN	20.0894	24.0863	24.221	21.6238	19.9291	NaN	19.5787	NaN	NaN	NaN	NaN	21.2629	20.5874	20.5444	19.9697	25.6578	26.0936	20.6162	20.3065	23.9573	25.6287	21.171	23.2746	19.7107	19.5186	18.8511	NaN	19.2279	NaN				19975	763970	39076000	11578000	493010	8614700	779250
NaN	NaN	20.7917	21.9753	21.1608	21.5713	NaN	NaN	NaN	NaN	NaN	22.0458	21.7551	22.2857	21.0519	20.9554	22.351	NaN	22.134	22.0905	20.7506	NaN	20.8424	20.3582	21.3182	20.8041	NaN	20.6136	NaN	22.3212	21.3944	21.7096	NaN	NaN	NaN	21.998	20.788	22.7713	NaN	22.8462				105200	324620	2413900	4041500	140670	5717700	1388900
NaN	21.4669	20.0697	18.241	NaN	19.8248	NaN	NaN	19.8562	18.0294	18.1215	18.4058	20.2375	19.8944	19.0126	20.9562	19.1962	20.4507	20.2745	20.3355	NaN	NaN	17.6219	NaN	18.2295	18.5873	NaN	16.5439	NaN	17.614	18.8396	18.1884	19.9247	17.9342	NaN	19.2517	19.587	20.228	NaN	NaN				62046	464840	3756000	453380	28718	2181600	142910
NaN	NaN	NaN	NaN	NaN	NaN	NaN	NaN	19.0612	NaN	18.6824	NaN	18.1599	NaN	18.4616	19.1182	20.4705	17.8281	NaN	NaN	19.0922	NaN	NaN	NaN	NaN	NaN	NaN	NaN	NaN	NaN	19.2594	NaN	18.6335	NaN	NaN	18.6975	19.5532	18.2286	18.3491	NaN				25111	8582.4	895400	344160	0	536990	40027
NaN	NaN	18.9097	18.8622	NaN	18.9442	NaN	NaN	19.4108	19.5444	19.8516	19.2266	NaN	NaN	20.236	20.8506	NaN	19.2811	NaN	19.4356	NaN	NaN	17.8472	NaN	20.8647	20.5008	21.3136	21.4166	19.614	18.2802	19.6537	19.2758	20.017	19.0716	20.213	19.5236	19.8736	19.8061	NaN	NaN				54768	44881	2863800	393620	0	661510	40395
24.2081	24.2675	25.8733	26.3927	24.4825	25.7215	23.8457	23.7353	23.5942	23.6013	24.3819	24.0351	25.168	25.4136	23.7616	24.3107	22.8544	24.6404	24.6298	24.6322	24.2623	NaN	24.6291	23.6721	24.7099	23.9957	26.5787	26.7475	25.0483	24.8078	25.4867	26.1109	24.3357	24.8374	23.9075	23.9606	24.3501	24.2258	24.1725	24.3224				2910900	3722300	188460000	92274000	4571900	131630000	7323600
22.8178	22.7272	23.3202	23.3549	23.3687	23.3453	22.3871	22.3093	23.0566	23.0724	23.4945	23.168	22.9888	23.1322	22.4998	23.0042	21.3244	22.0749	22.9349	23.3695	22.4316	22.1046	23.6323	22.7748	23.4039	23.1693	22.8875	23.0298	23.9188	24.1622	23.9449	24.0441	22.5692	23.192	23.3008	23.3753	22.7995	22.2609	22.6737	22.9585				1306700	2261800	30282000	9073900	1309600	30003000	1805800
21.1513	21.9825	21.8267	21.1768	20.5647	21.6419	21.5312	22.3958	22.3245	22.7459	22.2037	22.041	22.6233	22.3577	22.6757	23.086	21.0489	21.6939	21.7152	23.274	NaN	NaN	21.6469	20.5958	21.6212	21.5151	22.2261	21.8443	20.5002	20.707	21.7491	21.3511	22.2657	21.9603	21.5286	21.7881	21.7804	22.4325	19.5122	19.7096				290360	401300	9415100	2604700	83580	9874100	1475400
19.4905	19.4003	20.9166	21.9674	NaN	20.2564	20.8607	20.5061	20.5937	20.7514	NaN	20.2288	22.3409	21.263	21.3076	22.623	NaN	19.8565	19.2785	19.2721	19.548	NaN	20.8771	21.1334	22.9883	21.0519	20.1738	20.2513	21.486	20.5574	19.5962	20.4022	20.2392	20.4704	19.3972	18.8768	21.28	20.2424	20.4629	20.3309				78907	115300	1172700	3552200	54695	4237200	1178300
NaN	19.9466	20.9533	19.68	NaN	20.7216	18.702	NaN	20.1042	20.0679	NaN	18.6534	18.0658	NaN	18.6282	20.4107	NaN	18.5278	19.8026	18.4041	19.91	NaN	19.9115	NaN	21.0205	20.152	20.2077	19.9269	19.3042	18.7308	NaN	18.5672	19.9296	18.8385	20.1243	19.2678	19.5444	19.7051	NaN	19.2371				44670	153850	5871600	920870	169150	2275700	183760
NaN	NaN	17.3252	18.7445	NaN	18.4286	17.9696	NaN	NaN	17.8061	NaN	NaN	NaN	NaN	NaN	NaN	NaN	18.0567	18.2119	19.0899	NaN	NaN	18.1567	NaN	17.4908	17.8627	NaN	NaN	NaN	18.1397	18.2865	18.5202	18.7564	18.6177	18.2041	18.3508	17.5001	18.609	18.1867	NaN				60560	14471	765400	431120	0	1572200	80537
NaN	NaN	18.79	17.6867	NaN	18.5285	NaN	18.4408	18.6628	18.4216	19.0205	18.377	NaN	NaN	NaN	NaN	NaN	18.3519	NaN	20.083	18.0111	NaN	18.1601	NaN	18.2245	NaN	NaN	NaN	18.4293	18.4333	18.5225	18.7789	17.9801	17.7255	NaN	NaN	NaN	18.3151	18.2172	NaN				25590	65336	2030400	195790	0	1589800	0
22.1395	22.114	23.194	22.9326	21.42	22.6443	21.5124	20.138	22.3645	22.463	21.638	21.5804	22.0227	22.2637	22.2241	21.8369	20.1891	21.6148	21.5547	22.1266	23.5995	NaN	23.1583	21.9556	22.8132	21.5873	23.7465	23.9026	22.5685	22.4914	21.4987	22.0911	22.2524	21.8701	21.5753	21.4251	22.4067	21.878	22.5132	22.0932				726870	572550	29437000	8326000	198790	19939000	1215600
19.5321	19.5505	21.8034	20.8666	NaN	18.6552	20.2447	19.9801	20.3122	21.1351	19.0763	19.2512	22.682	22.1186	20.1117	21.3109	NaN	19.469	18.3698	19.2984	19.6447	NaN	20.2293	19.5728	20.4343	20.3056	21.1101	20.9095	21.297	21.3084	19.237	19.8579	22.0663	22.6986	20.4364	20.9805	20.8119	20.9339	19.796	NaN				105830	74713	7806400	1316700	0	1482800	798690
20.4618	20.8395	20.3481	20.4273	NaN	20.0313	NaN	NaN	19.0446	19.4123	NaN	19.2643	20.4526	19.6469	19.2716	19.4514	NaN	18.7444	19.238	19.6406	21.5343	NaN	20.0817	NaN	19.1231	18.8123	19.3362	19.7615	20.3125	19.9614	19.3379	19.5158	19.1597	19.0705	19.596	19.3613	19.6248	18.478	19.4902	NaN				153140	207780	6839900	1568800	23232	4364100	0
22.2669	23.481	24.1081	23.9612	23.1409	25.1272	22.8342	24.0533	22.4707	23.5937	24.2251	24.6552	24.7124	24.8103	24.0587	24.6201	23.0545	24.211	24.0542	24.098	19.3754	NaN	22.9286	22.6052	23.0918	23.2644	21.9367	22.6728	24.2704	24.4657	23.3692	23.5065	22.3524	22.9146	22.71	23.025	24.8777	23.6092	23.5286	23.779				475120	1428000	60092000	15342000	938560	141920000	2760500
NaN	NaN	NaN	NaN	NaN	17.2509	NaN	18.8818	NaN	18.179	NaN	19.899	21.1702	21.1154	NaN	18.9012	NaN	NaN	NaN	19.3839	NaN	NaN	NaN	NaN	NaN	NaN	18.1237	18.8725	NaN	NaN	18.2962	18.6806	NaN	19.0185	NaN	17.9558	NaN	NaN	NaN	NaN				0	0	0	0	0	424520	293300
20.8435	20.0889	21.8472	21.6689	19.6837	20.8144	19.8746	19.9614	20.7947	21.1089	19.8401	20.1562	20.2342	20.4441	19.5982	20.1625	NaN	20.0855	20.6243	21.2708	22.2337	NaN	21.3028	20.4392	21.0014	20.0483	21.2097	21.3735	20.4426	20.1163	20.5769	20.6331	19.9383	19.9234	20.5783	20.2573	20.4552	19.989	20.3295	20.8164				222510	87171	13391000	3174400	68186	6909700	335360
21.304	20.9219	22.2584	21.9858	19.3765	21.2395	20.8608	21.0708	21.3563	21.3591	21.5325	21.1162	21.4228	21.24	21.3124	21.7599	NaN	20.5617	20.7625	21.5588	21.7999	NaN	22.2051	20.4059	21.5543	21.4703	21.3106	21.6473	21.2209	20.9913	21.1216	21.2038	20.8345	20.6672	21.0746	21.0563	21.1682	20.5495	21.2093	21.608				259630	303720	12681000	3493700	39813	9992500	503810
NaN	NaN	19.3993	18.1229	NaN	18.2835	NaN	NaN	NaN	NaN	18.067	NaN	19.2669	19.2951	NaN	NaN	NaN	17.7307	NaN	18.9072	NaN	NaN	19.7662	NaN	18.7194	17.8506	19.7937	19.933	19.5996	19.8454	18.081	19.2111	18.3573	19.1654	NaN	18.4898	NaN	NaN	20.1341	19.8022				0	13697	3639600	225180	0	1828900	14653
20.1806	20.5992	18.2427	17.9558	20.5035	19.0927	NaN	NaN	NaN	17.4222	15.9949	NaN	21.0421	20.9195	19.1647	18.7442	NaN	NaN	19.8241	20.1655	19.0148	NaN	18.4732	NaN	17.9088	18.459	20.7688	20.5656	18.562	18.7401	17.8146	18.3408	NaN	17.8843	NaN	17.4469	17.6568	NaN	22.0807	20.2038				155800	175600	1668800	301050	222160	1481900	0
NaN	NaN	17.9628	16.9703	NaN	17.5889	NaN	17.713	NaN	16.7431	16.5871	17.1922	17.2419	NaN	18.0251	17.3891	NaN	17.5826	NaN	17.8705	NaN	NaN	17.6803	NaN	17.4627	18.0385	17.3377	17.3361	17.7883	17.2455	17.4677	17.868	16.9327	17.3784	NaN	NaN	18.2156	17.2406	16.7921	NaN				0	0	1252000	88945	0	914390	57524
21.1424	20.1029	21.178	20.3969	NaN	18.6099	NaN	19.4655	20.2977	20.2729	18.9887	19.8607	21.1543	21.0687	21.5968	20.2056	NaN	20.2053	NaN	18.8966	21.8683	22.6527	20.9763	NaN	21.0046	20.1473	20.6977	21.4073	20.0793	20.2363	19.41	20.1386	19.7011	19.8853	NaN	20.1863	20.5912	19.8724	18.7946	20.4702				103450	132480	10526000	1722600	20483	2701300	0
NaN	NaN	19.9217	19.8215	NaN	18.1441	18.3048	NaN	20.8944	19.8084	19.1065	18.9026	19.7792	19.2569	19.0287	19.3687	NaN	18.6461	NaN	19.2081	NaN	NaN	NaN	NaN	18.8558	18.5161	18.4748	19.3058	18.1444	18.2936	NaN	18.8067	19.4867	20.0099	18.8745	19.0461	19.0153	19.659	17.9622	NaN				96056	25734	3087300	906270	14495	1529100	176880
NaN	NaN	18.0828	18.0003	NaN	18.4096	NaN	NaN	NaN	NaN	NaN	NaN	18.5318	18.0209	18.6655	18.5889	NaN	NaN	NaN	18.5032	19.6673	NaN	18.4558	NaN	19.0777	NaN	18.3413	19.0567	18.1635	18.7417	NaN	18.7092	NaN	NaN	NaN	18.8978	17.8045	17.8846	NaN	NaN				0	0	1695600	197570	0	1394600	0
NaN	NaN	19.1603	19.6764	NaN	20.8946	18.5034	NaN	17.861	20.1341	NaN	18.028	18.9621	19.492	NaN	19.0911	NaN	19.2077	17.9601	18.2406	18.7634	NaN	19.107	NaN	NaN	NaN	18.8672	18.8672	19.3323	19.8866	19.2782	19.0771	NaN	18.5536	NaN	19.3536	18.7064	18.7475	NaN	NaN				28225	0	2569000	1185000	0	3232700	52585
19.862	21.3431	20.0693	18.6698	20.1005	21.3306	19.9625	19.7849	NaN	18.0706	19.3864	18.3486	20.8984	20.4086	21.0565	21.4443	NaN	19.1125	20.6471	20.9816	22.5515	23.3065	20.164	NaN	19.4464	18.5771	20.2697	20.4404	19.7714	19.8137	19.5226	19.3874	18.9943	18.589	19.4758	19.6903	19.7451	18.8058	19.6136	NaN				205100	512510	4675800	444130	64110	7133400	502330
NaN	NaN	20.0514	19.9187	NaN	19.71	18.5414	18.6478	19.3268	19.1152	19.36	20.2294	19.9255	19.84	19.4972	21.0373	NaN	19.8288	NaN	NaN	NaN	NaN	20.3253	19.1213	20.2238	19.7328	19.3241	19.3837	20.1728	20.5351	19.5394	19.7759	18.8482	19.7371	19.3157	19.7062	NaN	19.4058	17.4805	18.9976				75041	16343	3042800	2002700	44063	1880600	348790
NaN	NaN	NaN	NaN	NaN	19.0106	18.5691	19.109	19.1423	18.2649	NaN	18.7745	17.5495	18.5167	NaN	18.1113	NaN	NaN	17.9028	18.5726	NaN	NaN	18.903	NaN	NaN	NaN	NaN	NaN	NaN	18.6565	NaN	NaN	18.2304	17.6148	NaN	NaN	NaN	NaN	NaN	18.8798				0	67004	986960	289690	0	1898800	115340
NaN	NaN	18.0138	NaN	NaN	17.7172	NaN	NaN	NaN	18.1678	NaN	NaN	18.9501	18.0878	NaN	18.1978	NaN	NaN	17.4645	18.1089	NaN	NaN	18.8779	NaN	18.0192	NaN	18.2326	17.8324	18.4526	18.5008	17.3522	17.1418	NaN	17.6466	NaN	17.8103	18.0425	18.0197	18.013	NaN				0	0	1025200	56647	0	1037500	0
20.0092	19.8781	20.2356	20.8937	NaN	20.1895	20.3496	20.8541	19.2497	20.8123	20.5795	20.735	20.1761	19.9373	19.5908	20.1109	NaN	19.6281	19.8102	21.4225	20.615	NaN	20.4411	19.7037	20.5512	19.9254	19.9472	20.0216	20.2564	20.4319	20.8731	20.7253	20.0615	20.9399	20.6672	20.8498	20.03	19.6833	19.976	19.6026				131880	211460	3024300	1406600	20064	3821200	343940
NaN	NaN	19.1066	19.2605	NaN	18.4834	NaN	NaN	18.7578	17.9804	NaN	19.3774	21.5164	21.5349	19.2257	20.9125	NaN	17.8392	NaN	18.6483	19.2061	NaN	19.349	NaN	19.7755	NaN	18.4858	18.8548	18.0097	18.9596	NaN	18.0464	18.1077	18.1315	NaN	18.7	18.9514	NaN	19.0339	NaN				78018	0	866270	719350	0	1422700	268500
20.2068	19.0909	19.9342	18.7522	NaN	19.595	19.182	19.2575	18.5548	19.3471	18.6428	19.7454	17.5894	17.8185	19.0853	19.103	NaN	19.7821	21.505	21.0156	21.0789	NaN	19.8468	NaN	19.0515	19.3477	17.7755	NaN	18.9852	19.2205	19.8861	19.1795	20.9846	20.1281	20.5338	18.8305	20.8145	19.8883	18.3962	NaN				90623	87034	2931700	350300	0	3079900	216840
NaN	19.2408	NaN	NaN	NaN	18.6913	NaN	19.3001	19.6496	19.9582	19.6843	19.4216	19.3255	19.5193	19.3821	19.736	NaN	19.1984	NaN	18.574	NaN	NaN	NaN	18.5684	NaN	20.007	19.3395	19.6562	NaN	NaN	19.3958	NaN	19.283	19.972	NaN	NaN	19.0973	NaN	19.3727	18.7952				45189	151020	894720	620450	0	1743000	260630
NaN	NaN	20.0954	19.6044	NaN	19.7707	NaN	19.2192	18.175	19.5353	19.0571	19.353	18.7795	18.2976	18.5324	19.0578	NaN	NaN	18.8587	18.833	18.4105	NaN	20.1957	NaN	18.9646	18.8016	18.5553	18.8596	18.1185	17.9635	18.8248	19.3133	19.0938	19.4271	18.8333	18.8704	18.9511	18.2553	17.7084	NaN				0	29993	3066100	869810	0	4541200	48037
NaN	NaN	17.6662	18.3019	NaN	17.9001	NaN	NaN	18.5816	19.0952	NaN	NaN	18.769	20.0069	17.232	18.3422	NaN	18.4276	17.3663	18.6756	NaN	NaN	17.8713	NaN	16.7749	17.2124	19.2823	18.7702	18.7687	18.7288	17.4544	NaN	17.6582	NaN	17.6225	17.5283	18.0697	18.5374	18.286	NaN				0	0	951810	305410	0	897910	0
18.0125	19.9401	21.3232	20.6862	20.3949	22.9397	21.7902	21.2944	22.4716	19.7091	21.6182	21.2999	20.2054	20.5877	21.5305	21.9332	21.2378	21.5772	20.4523	23.0104	NaN	NaN	21.3206	19.0401	21.0677	21.1848	18.3606	18.4935	21.9432	21.4942	20.3237	19.5727	22.4976	22.2624	21.1759	21.6076	21.8312	20.7425	17.5474	NaN				69488	137050	6617900	1520600	200140	22381000	741770
19.288	20.0739	20.8055	19.0994	NaN	21.7432	18.5484	NaN	20.7771	18.2809	20.8324	20.8336	19.0065	19.2086	20.6375	21.3483	NaN	19.4685	NaN	21.6815	NaN	NaN	18.9895	NaN	19.6197	20.1822	NaN	NaN	20.0564	20.5975	18.8495	NaN	21.7581	20.8723	19.9386	19.9559	20.6507	19.8003	NaN	NaN				91679	53785	5015600	638360	0	8999600	48420
19.6226	18.2178	20.5433	20.0907	NaN	20.6718	20.2055	20.6712	19.957	20.7212	20.767	20.0657	21.3826	21.4142	20.9273	20.7355	19.6362	19.6649	20.9141	20.4099	21.0342	NaN	20.4523	18.2555	18.6296	19.8236	20.9545	20.7768	20.7405	21.481	20.3835	20.3337	19.9058	19.9981	NaN	19.9854	20.777	19.9502	21.1361	19.5273				70353	94431	7114400	908520	49240	7646600	218950
21.9943	22.3878	24.552	24.2549	20.5148	23.3608	23.0305	24.4338	21.4469	24.6679	21.7681	23.1494	21.7542	21.5372	21.1064	24.6239	19.5989	21.0837	24.104	23.6269	21.4751	NaN	24.394	24.0398	22.5629	23.9867	23.7868	24.1711	21.8423	22.1284	23.0195	24.6985	22.4316	24.4178	19.8007	21.7423	22.4236	22.1314	21.8853	22.6151				556770	765940	58302000	20198000	210920	30569000	8663000
20.9778	22.0901	22.1558	21.5762	NaN	21.2705	NaN	20.2466	21.4566	21.6742	19.4593	20.4512	21.7453	21.0693	20.7182	20.5308	NaN	20.7937	20.3628	20.2713	22.1443	21.9109	21.7324	20.7252	22.077	21.7676	22.3067	22.1303	21.1845	21.281	21.1958	21.0668	20.9054	20.3807	21.4374	21.1594	21.8507	21.1845	21.4403	21.5139				186030	458360	15898000	2975500	0	10012000	304660
19.985	21.1304	19.4688	19.0718	NaN	19.3179	18.7389	19.6029	NaN	19.7331	NaN	20.2016	17.3239	NaN	18.0032	19.8802	NaN	19.7591	19.8452	19.1841	21.8239	NaN	18.9157	20.1524	NaN	19.8442	NaN	18.0836	19.1399	18.7353	19.957	19.9255	19.4388	20.5903	19.1153	20.0328	19.9149	18.9354	18.9266	19.8262				169960	345280	3522700	527910	0	3006700	142590
21.9796	22.3987	21.6582	21.5592	20.5403	21.9068	20.3071	20.5457	20.8828	22.0308	21.2456	20.7282	22.8317	22.8126	21.8799	22.8708	20.7774	21.2845	21.2332	21.9125	22.6215	20.9569	21.7379	20.8033	22.1484	21.6327	22.161	21.7198	21.9829	21.8976	21.5354	21.6115	21.187	21.3512	21.9908	21.2359	21.8237	21.6711	19.6137	21.5075				723100	1251200	11056000	3321300	469530	11761000	522840
NaN	NaN	21.713	22.7535	20.9246	21.7369	20.699	21.2517	21.1468	21.8712	21.6284	22.113	21.126	21.6692	19.1043	21.8001	NaN	18.5986	22.1175	22.5927	NaN	NaN	20.1568	20.6363	20.1765	20.8956	19.9866	20.2321	18.9129	18.3058	22.3252	22.9774	20.268	21.129	19.2798	19.6707	18.5093	18.3874	20.6636	20.19				0	0	10328000	6877700	190860	10278000	455260
NaN	NaN	19.2164	19.0829	NaN	19.5931	19.6035	18.834	18.4602	19.3669	19.9097	19.7481	19.9052	19.1203	19.4676	19.3599	NaN	18.9093	19.8619	19.7762	19.2519	NaN	19.6767	19.0489	19.8203	19.5664	19.5059	19.7899	20.1541	20.7676	19.5836	19.6527	19.0332	19.4336	19.4239	19.5112	19.7278	18.8698	18.98	19.295				35410	0	2358200	618530	0	3396500	164440
NaN	NaN	19.3886	18.1721	NaN	NaN	NaN	NaN	19.193	18.9184	NaN	NaN	20.7975	19.9613	NaN	18.0647	NaN	NaN	17.9318	18.7046	NaN	NaN	17.8303	NaN	18.5932	18.204	19.8584	19.6962	NaN	18.4106	NaN	17.8441	NaN	18.1084	NaN	NaN	NaN	NaN	18.3176	NaN				0	57217	3143600	288200	0	278300	0
19.4697	20.3623	20.2712	19.2999	NaN	19.8311	NaN	19.4689	18.97	18.6873	20.7786	19.9923	20.7276	20.1495	19.509	18.7866	21.0457	21.433	NaN	18.6138	21.7185	NaN	NaN	NaN	19.7837	18.5651	18.9411	20.6629	17.293	19.2744	19.0548	NaN	19.0234	NaN	19.2188	18.6796	19.7159	20.4369	NaN	NaN				73173	177090	6626400	371770	0	3583800	32344
21.3344	22.0565	22.0485	22.1039	20.4974	22.2683	20.5803	21.1153	20.9485	21.8054	21.6732	21.9551	21.5441	21.6273	19.7957	19.6685	20.4321	21.7302	21.776	22.2129	21.8443	NaN	21.4708	20.8053	21.1194	21.1782	22.1822	22.7419	21.4021	21.8672	21.6931	21.321	21.0419	21.6778	20.0458	21.3173	21.586	21.235	20.8486	20.615				374370	562590	17354000	4549600	228820	19503000	732700
22.9502	23.4722	19.5443	19.0313	NaN	20.0236	17.9701	18.646	18.3544	20.0948	NaN	18.7404	19.4835	19.474	NaN	17.3251	19.3553	20.1301	19.4388	19.2859	18.7224	NaN	20.7233	20.3732	18.403	18.6739	20.7719	20.9316	21.1789	21.4729	20.2662	20.8266	20.7352	21.1401	18.9201	18.773	20.5302	19.8004	19.8657	NaN				1309500	2450900	3308900	547670	0	4033500	54891
NaN	NaN	20.5578	NaN	NaN	19.251	NaN	NaN	NaN	18.7666	NaN	18.5585	18.8851	NaN	18.9631	19.4763	NaN	17.9615	NaN	18.1929	18.2216	NaN	19.4744	NaN	19.9329	18.9022	18.5141	18.6421	19.2869	19.8471	NaN	19.4632	18.257	18.7527	19.0248	NaN	NaN	17.8915	19.2543	NaN				0	0	2955800	215100	0	2507800	0
NaN	NaN	18.8042	17.9479	NaN	17.323	NaN	NaN	NaN	17.2629	NaN	17.9026	18.7928	18.2143	18.4916	18.3002	NaN	NaN	17.7056	18.1937	19.3839	NaN	18.3147	NaN	17.9458	NaN	18.4656	18.6955	18.5141	18.6083	17.9392	18.0715	NaN	17.4539	NaN	17.8832	18.1623	17.6878	18.5535	NaN				20155	0	1592300	387690	0	685030	0
NaN	19.0752	21.0765	20.3472	NaN	19.2904	NaN	NaN	19.2374	NaN	19.218	18.2807	19.2765	18.7831	NaN	18.1344	NaN	NaN	NaN	NaN	20.6143	NaN	19.5866	NaN	19.1263	18.2847	NaN	18.693	19.3337	19.6697	NaN	NaN	NaN	NaN	NaN	18.2585	18.5392	17.8962	NaN	NaN				0	129900	4939200	1630100	17257	1791500	0
20.9632	21.1353	22.3353	22.3861	NaN	21.5621	19.8211	21.5922	18.5679	21.1545	19.7855	20.907	19.9032	19.8782	18.9305	21.07	NaN	18.9708	21.8002	22.1504	18.8584	NaN	22.7873	21.2953	19.4044	20.2381	21.0973	21.7798	20.2917	20.9267	19.7044	21.3599	19.117	21.7896	NaN	18.9104	18.8101	19.5539	18.4915	20.7883				81826	160670	12937000	4963200	0	9519700	509860
21.8501	21.0922	23.3784	23.0755	21.7358	23.3713	21.7132	21.724	23.1229	23.2397	23.2767	22.5496	22.6892	22.881	22.6234	22.7161	20.56	22.621	21.7962	23.2956	22.5744	22.4558	22.8789	21.5566	22.5515	22.1412	21.8469	22.6129	22.6575	22.9713	22.4936	22.3862	22.6356	21.776	21.9273	22.3123	23.368	22.8795	22.4037	22.699				552960	206170	39041000	8929300	245570	39797000	928940
19.5725	20.9367	21.2644	21.0897	NaN	21.1492	21.737	22.3575	19.2936	20.7394	22.6619	22.8346	19.2764	19.7221	21.8794	23.0885	20.1602	22.141	21.5683	21.3442	NaN	NaN	21.4082	21.6339	21.6818	21.8547	21.4311	22.0567	21.3326	21.1326	21.8978	21.0954	21.0699	21.4094	21.3409	21.2248	21.8042	21.9234	22.9415	21.2245				145690	401150	12629000	2043200	2506600	7063700	1501700
NaN	NaN	18.4976	19.2759	NaN	17.7546	19.955	19.4807	19.1343	19.1949	17.824	19.0969	17.9002	18.8201	18.6992	19.5227	NaN	19.4335	18.7815	19.6886	NaN	NaN	18.9052	NaN	18.1362	17.6391	19.1275	19.1903	19.5117	19.0621	19.1844	19.4378	18.6673	17.9968	19.3478	19.8569	18.9989	19.4657	NaN	NaN				42003	143160	1585500	613720	68155	899310	282390
NaN	20.2906	21.4734	21.9542	NaN	21.6447	21.6512	21.0515	20.7172	21.2633	20.1817	19.9382	22.0757	21.9681	21.8072	21.8819	19.3614	21.4507	19.5901	20.8684	22.2532	22.6801	21.5203	20.615	20.5004	20.6269	21.1965	21.5248	22.0971	22.1351	21.1172	21.7874	19.9995	20.7713	20.6561	20.72	21.5056	21.0562	20.4596	20.0007				77073	216300	10991000	5130500	435770	8850500	1110800
18.4469	18.571	19.6787	19.2669	NaN	19.0348	19.6872	19.3743	19.6252	19.2502	19.6186	18.8081	21.049	20.9869	NaN	18.9214	NaN	18.9677	19.3337	18.6431	20.3996	NaN	20.8385	NaN	18.9459	18.5818	21.0622	21.6371	19.1166	19.6067	19.3963	20.3319	18.872	18.9425	NaN	NaN	20.9032	19.1511	19.6731	NaN				27995	62877	2011400	484800	0	3005800	296220
NaN	NaN	19.5886	18.7142	NaN	19.3106	NaN	NaN	NaN	19.0761	NaN	18.9314	18.6152	NaN	18.8282	19.1986	NaN	19.7437	NaN	19.1768	19.5896	NaN	19.3086	NaN	19.1419	18.963	NaN	18.8659	NaN	18.7122	19.0818	19.4049	18.478	18.2995	NaN	19.0292	19.6099	19.4274	19.3309	NaN				27491	63215	3608900	512990	0	1928800	196650
NaN	18.6401	20.2627	19.4087	NaN	20.2361	19.6436	19.599	19.6954	19.8336	20.386	20.2017	20.2697	19.6816	19.6879	19.1334	NaN	19.2352	NaN	18.6163	20.3182	NaN	19.8643	NaN	20.5949	20.0909	20.0281	20.3219	20.0966	20.1879	20.1233	19.8223	19.6999	19.9285	19.9548	19.006	19.607	19.3497	19.6798	NaN				18358	67575	3554600	480600	0	4194200	466040
NaN	21.0236	21.8111	21.6188	NaN	20.9078	NaN	NaN	21.639	20.6374	20.0326	20.9792	22.2809	21.1682	19.5954	20.371	NaN	20.0144	19.8485	20.5329	21.553	NaN	19.9461	NaN	20.2595	20.4248	20.8668	21.2631	20.923	21.1067	20.7015	20.8126	20.5403	21.2272	19.3186	19.1141	20.0288	19.5165	19.5655	18.9303				55962	140320	9541900	6602700	17753	5257800	1699200
22.3313	23.5296	20.8345	19.5567	20.3168	21.6975	20.872	21.4303	22.9011	20.4921	21.3372	19.3039	20.6269	21.8186	21.1158	NaN	26.4561	24.7109	24.0837	23.2907	20.8175	NaN	20.2038	NaN	NaN	NaN	20.1887	19.7094	18.0202	NaN	21.4257	20.1757	22.5931	19.2971	20.541	21.3825	22.1843	24.3365	21.7723	18.0097			+	794610	1562300	6754000	588450	718700	9998800	3369300
21.6942	20.9567	21.6873	21.7797	21.1721	21.8187	21.5837	20.7766	22.9611	23.4676	19.7939	20.4032	20.8255	21.3151	21.6015	21.8443	NaN	21.1538	20.9255	23.2736	20.4428	NaN	21.3647	20.5748	21.2942	20.8114	22.6998	22.5821	20.7867	21.6469	21.9053	21.2808	21.6361	21.2681	21.4317	21.4966	21.4792	21.5272	20.5526	19.7336				580430	929670	8321800	4045800	206910	11007000	831550
25.8717	26.8627	27.3716	26.7723	26.8311	27.5277	25.9708	26.7017	25.6437	26.7694	27.4167	27.6745	25.0385	25.394	25.5642	26.3431	25.5868	26.3605	26.7604	27.8485	22.5124	NaN	26.5785	25.8865	26.0041	26.3424	24.8901	24.5276	25.9426	26.4508	26.9131	26.628	25.9213	26.1491	26.505	26.6903	25.889	25.551	25.9008	25.6522				6588400	13851000	409030000	109040000	25135000	498550000	35234000
NaN	NaN	21.2213	21.5921	NaN	NaN	NaN	NaN	20.6122	20.0355	21.0503	20.7561	21.2766	21.3378	20.5674	21.7979	NaN	19.7866	20.505	NaN	NaN	NaN	19.8922	NaN	21.099	21.0769	19.7392	18.7336	20.0575	19.7102	20.2778	20.2766	20.3811	NaN	20.1868	20.4417	NaN	20.7271	NaN	NaN				178160	0	7715800	3261800	0	1900700	0
21.9321	22.0757	22.667	21.8053	NaN	20.6026	20.2436	19.8056	20.3444	21.426	20.5093	20.7777	22.2818	21.7345	22.2305	22.2129	NaN	20.5812	21.1453	20.4284	23.3469	NaN	22.2765	19.9446	21.7668	21.2084	22.5548	22.9219	21.8415	22.0821	21.1427	21.9073	20.9957	20.843	21.6025	22.014	21.8347	21.2473	21.6537	21.5734				581480	300390	16075000	3411600	0	5360800	703930
20.4677	21.886	22.2013	22.7054	20.8543	21.7825	21.2721	21.1129	21.5738	22.2344	20.6079	20.9352	22.9789	23.0365	22.0227	23.1743	20.0305	21.4465	21.507	22.6337	21.4546	NaN	22.2094	21.7355	21.8538	21.8003	22.612	22.5103	21.6465	21.7489	21.6796	22.3174	21.5921	21.836	21.5084	21.5526	21.7678	20.7998	21.3832	21.3215				301900	563410	16527000	7417200	229190	10821000	1552800
20.955	20.402	20.8789	21.71	NaN	19.8221	20.8832	20.1029	21.7092	21.4292	20.7446	20.3758	21.3384	21.2958	21.3471	21.7677	NaN	20.3554	20.1001	19.7948	20.806	NaN	21.6309	20.3133	21.4015	21.182	20.6797	21.2804	21.0843	20.8728	20.9914	21.5019	20.9959	21.1234	21.1071	20.7122	20.6627	19.8713	19.8429	20.8815				373060	196010	6528200	3095300	114980	2115600	972780
20.2568	NaN	20.8135	21.1007	NaN	20.419	19.7917	19.3341	19.685	19.7691	19.6705	19.7541	20.0323	20.5208	19.322	18.1878	NaN	19.7943	20.0642	20.1075	20.8719	NaN	20.2684	NaN	20.2791	19.8552	20.7428	21.0993	20.7929	21.149	20.3068	20.339	20.0044	20.1694	19.7458	20.293	20.2556	19.4093	20.3961	19.8568				129130	77936	10094000	1905200	0	6313400	159230
NaN	NaN	18.9043	18.4266	NaN	NaN	NaN	18.634	18.3143	18.9974	NaN	18.8542	18.7856	19.2371	18.9693	19.0245	NaN	19.8857	19.4087	19.6105	NaN	NaN	18.7113	NaN	18.0759	18.4672	18.1643	18.028	18.4977	19.1331	19.1427	18.7957	19.1857	18.8268	NaN	18.8473	19.2459	19.5024	NaN	NaN				22112	71509	2256200	541340	0	380790	266360
20.7255	22.3377	21.0847	20.1613	19.7714	21.4474	20.9259	22.0307	22.9194	21.9467	23.5529	23.175	19.8631	19.6705	21.3483	21.3204	22.3127	21.2116	20.7828	21.4549	18.7739	NaN	21.0994	NaN	21.6511	20.6479	16.9129	17.2303	22.2961	21.1227	21.9356	19.3604	23.5765	22.1115	20.8021	21.8209	22.4323	20.8592	18.9442	NaN				187060	792780	7116700	746650	43254	9239200	857280
20.3008	20.0638	20.666	21.519	NaN	20.3881	NaN	20.0938	20.7374	20.674	20.4877	20.798	22.2907	21.1559	21.3467	21.5565	NaN	19.6727	19.7172	19.2216	21.3203	NaN	21.5058	NaN	20.8846	20.191	20.6105	21.585	21.2157	21.4103	19.5189	21.1372	20.0402	19.3521	NaN	20.4166	20.4407	20.0863	20.9783	20.5308				238780	122200	8915500	2273400	0	4941800	0
NaN	NaN	20.4296	18.6565	NaN	19.1797	19.4247	19.7943	18.8097	NaN	NaN	NaN	19.6682	20.0342	20.5728	19.387	NaN	20.1056	18.4348	18.8204	NaN	NaN	NaN	NaN	18.5161	18.2794	NaN	NaN	NaN	17.999	NaN	18.0272	19.1743	NaN	18.0791	18.266	18.6406	19.5373	NaN	NaN				56495	75687	3069500	624600	28095	1183800	306620
NaN	NaN	17.5136	17.754	NaN	18.3539	NaN	NaN	NaN	16.5393	NaN	NaN	17.572	17.2393	17.78	16.8466	NaN	18.5619	18.3373	NaN	NaN	NaN	17.4564	NaN	17.044	NaN	17.8471	17.6486	NaN	17.7744	NaN	17.4576	NaN	16.7748	NaN	NaN	18.6302	17.7972	NaN	NaN				0	0	1262100	262820	0	1174300	0
NaN	18.8743	19.3837	19.5745	NaN	20.5445	18.964	19.3738	18.5407	18.6672	NaN	NaN	20.4262	20.7436	18.9576	19.7223	NaN	19.0226	NaN	18.1309	18.6475	NaN	18.4866	NaN	19.0679	18.8588	18.7238	19.4994	19.979	19.9509	19.2398	19.8938	NaN	18.1488	18.8777	19.007	18.8988	18.6969	18.9626	19.0647				31041	43446	2520300	781720	0	5678200	196150
NaN	NaN	19.5758	18.2273	NaN	19.2451	NaN	NaN	NaN	NaN	NaN	18.924	19.1978	18.4422	NaN	NaN	NaN	18.559	NaN	18.4392	18.8069	NaN	18.8193	NaN	19.2021	NaN	18.4889	18.6005	18.7836	18.9744	NaN	18.8564	18.6235	18.5723	19.0713	19.395	18.2896	18.6865	19.6317	NaN				23940	0	2773700	318630	0	3331100	0
NaN	NaN	18.1089	18.8619	NaN	20.0655	NaN	18.3411	NaN	17.7455	NaN	NaN	19.7246	19.188	19.3972	20.3432	NaN	NaN	18.3117	19.7266	19.4959	NaN	19.3477	NaN	18.2018	18.1138	19.0601	19.3572	17.9221	18.8111	18.5813	18.2729	NaN	17.4871	NaN	18.8847	18.9513	18.0803	NaN	NaN				0	31434	558410	1607900	0	2664800	32505
NaN	20.2532	22.792	20.1437	NaN	20.141	17.2891	NaN	17.8577	17.3386	19.4371	18.0512	21.0759	20.39	20.1157	19.9812	19.0853	22.6174	19.9708	20.7039	21.3588	NaN	NaN	NaN	19.8389	19.0852	18.9482	19.4342	20.2218	19.6324	20.3046	20.386	18.1675	17.5114	19.7245	19.9883	20.4767	20.3973	20.28	19.4186				69190	149110	26198000	1636800	0	1808400	110830
NaN	20.7278	19.1371	20.0025	NaN	19.8657	NaN	NaN	20.4048	19.7682	NaN	NaN	NaN	18.3928	NaN	19.6921	NaN	NaN	18.4666	18.4584	19.2311	NaN	18.7811	NaN	21.275	NaN	19.6112	20.0092	19.248	NaN	NaN	18.6251	19.2104	19.0132	NaN	NaN	19.2899	19.3661	20.0125	NaN				78674	278740	1440500	1353800	40483	1447100	103500
22.8397	23.2431	23.9668	25.1795	22.374	24.2383	23.49	22.6888	24.5757	25.7013	23.7012	23.4021	22.9388	23.155	22.7323	23.6705	22.3714	23.1125	24.1288	25.5184	NaN	NaN	25.0104	24.1785	24.5521	24.4637	23.6396	24.142	24.6038	25.21	23.8415	24.22	23.46	23.7804	23.9496	23.8296	23.948	23.391	23.4806	22.6729				765140	719260	41050000	41905000	311400	54820000	3385100
NaN	NaN	20.1845	19.5088	NaN	18.6117	NaN	18.0649	NaN	18.7984	NaN	17.5336	20.4174	19.6796	NaN	19.046	NaN	19.96	NaN	19.251	20.4488	NaN	19.9577	NaN	19.8052	18.7322	18.2783	19.0041	18.5529	19.0484	19.0896	18.6257	18.8203	18.8091	18.3142	19.4511	20.8486	19.1198	19.5123	NaN				0	0	5196500	1117900	0	1537500	174810
NaN	NaN	19.2369	18.776	NaN	20.3442	19.9864	21.6296	NaN	19.6915	21.6682	21.6066	NaN	NaN	20.5188	21.0935	NaN	NaN	NaN	19.8851	NaN	NaN	NaN	NaN	21.567	22.0427	NaN	NaN	19.6904	20.1833	20.3445	20.0104	19.124	NaN	20.6092	22.076	NaN	20.505	NaN	NaN				87874	0	1457100	206590	0	3548200	1004700
NaN	NaN	NaN	NaN	NaN	17.8793	NaN	18.2005	17.8521	18.8744	NaN	17.734	17.8542	18.4208	NaN	18.0152	NaN	19.0591	NaN	17.9584	NaN	NaN	NaN	NaN	NaN	17.4635	18.1659	NaN	NaN	NaN	NaN	NaN	18.3538	NaN	NaN	16.9187	18.8699	17.9731	NaN	NaN				0	26786	184120	30951	70697	895090	129490
21.4078	NaN	NaN	20.9615	22.4426	21.1182	21.9197	19.5495	19.8289	20.642	17.6846	19.6889	15.9717	18.3273	NaN	NaN	18.8989	17.1639	NaN	NaN	19.8723	NaN	17.1673	20.2511	20.898	20.9638	19.7025	17.8871	22.1412	20.4089	NaN	NaN	18.2629	20.5291	NaN	NaN	19.8007	19.8483	NaN	18.8339			+	189730	0	0	2853700	583450	727590	1992900
19.4306	20.0821	20.4749	20.0061	NaN	19.6428	19.9206	19.7999	19.9435	20.4113	20.4395	18.7378	20.7186	20.4159	20.0717	21.4977	20.0144	20.2848	20.788	20.2656	20.1557	NaN	21.7053	20.4552	20.1934	20.4804	19.8573	20.102	20.657	20.4209	20.737	21.7139	19.6746	19.1365	19.724	19.4845	20.0671	19.8718	20.8816	20.0236				135910	201540	4151900	1293400	56909	1951200	451000
NaN	NaN	17.7452	NaN	NaN	NaN	NaN	NaN	NaN	16.6167	NaN	NaN	19.0423	18.0446	NaN	NaN	NaN	16.9571	NaN	NaN	NaN	NaN	22.6008	20.9715	17.5714	17.1829	17.8015	17.9291	18.6929	18.3084	NaN	NaN	17.261	17.947	17.3488	17.9377	16.9538	16.9384	18.2596	NaN				0	0	1519300	0	0	783100	0
NaN	19.4452	18.5867	NaN	NaN	NaN	NaN	19.2574	21.035	20.2619	20.9145	20.3348	NaN	NaN	18.5023	NaN	NaN	18.65	NaN	18.9346	NaN	NaN	20.0073	NaN	NaN	18.19	NaN	NaN	19.3883	20.2621	NaN	NaN	20.2273	18.7284	19.3472	19.9532	19.0459	NaN	18.3887	NaN				31337	122840	556250	170400	0	49092	15977
NaN	NaN	NaN	17.3539	23.4736	21.0497	20.0622	20.6239	17.2665	18.7159	17.7588	18.3236	16.3113	18.1152	NaN	19.1645	18.4506	18.7291	18.077	18.5846	19.0073	NaN	18.2759	20.6619	18.7883	19.7886	18.3472	15.2518	21.4367	19.3678	18.3049	19.2879	18.4544	22.1112	NaN	16.0764	18.8672	19.2121	19.3555	NaN				16327	19405	0	294610	610890	4159600	947690
NaN	18.6646	20.9073	21.1808	NaN	19.082	19.4464	19.8714	19.5735	20.5756	20.156	19.37	NaN	18.6215	19.3044	19.5638	NaN	18.2946	19.3861	20.1499	NaN	NaN	21.3057	21.1296	18.8112	19.018	20.3423	20.2547	19.0224	19.168	20.1727	21.2626	19.8929	20.1741	NaN	18.6292	19.3941	18.64	NaN	NaN				22714	62913	8519000	2575000	0	1680900	256850
NaN	19.8539	20.1333	19.5758	NaN	20.5145	19.4286	19.3493	NaN	19.6865	18.6545	20.4543	18.4147	18.9813	18.3352	18.2883	NaN	NaN	19.9401	19.8167	NaN	NaN	19.6877	NaN	18.4632	20.0141	18.5533	18.9402	19.0556	19.4723	20.0819	20.456	20.1497	19.6773	19.497	19.8857	NaN	NaN	19.2013	NaN				0	84892	5292900	1236300	0	6517100	195420
27.7555	25.5738	26.6037	27.9362	25.9796	26.5233	28.1157	25.7528	25.7923	25.5453	26.9806	26.1957	25.5107	25.8129	25.0256	26.6861	25.716	26.8742	25.9332	25.9332	26.3177	23.8759	28.118	26.5404	28.8781	25.6709	26.8701	27.4993	26.5359	26.9974	24.8021	26.7945	26.2137	24.5742	25.8896	24.4001	26.3099	26.5447	27.9602	27.7316				5728600	4799400	239870000	279800000	6365900	343540000	85827000
21.1853	21.9551	22.3681	21.9993	21.6522	21.0812	21.0401	20.9209	21.4495	21.3827	21.7072	21.2026	21.9889	21.7679	22.1241	22.2622	19.9898	21.1019	21.2965	22.4265	21.9313	NaN	22.0582	20.5699	21.6662	21.6024	21.0272	21.594	21.9246	21.8611	22.1575	22.304	21.5301	21.8085	21.1563	21.3987	21.8079	21.4611	21.0095	21.4313				293510	368290	17189000	4232300	300260	6870400	839780
NaN	19.0075	18.8095	19.025	NaN	19.1168	NaN	19.1137	18.3467	19.405	19.7019	17.9982	17.4361	17.8091	NaN	19.1162	NaN	19.2364	18.5786	19.4963	NaN	NaN	18.9493	NaN	18.3664	18.0873	18.4154	19.0023	18.8621	18.5106	18.7183	19.0717	18.9077	18.9796	NaN	18.9155	19.0498	19.0347	19.6462	19.3138				36416	67908	3159800	579290	0	1591300	16601
NaN	NaN	19.1121	18.6335	NaN	18.0217	NaN	NaN	NaN	18.3934	NaN	17.3275	18.9776	18.6311	18.6022	18.54	NaN	NaN	NaN	18.9899	NaN	NaN	18.4483	NaN	18.607	18.113	18.2214	18.3718	18.711	18.4759	21.2757	20.918	19.2062	19.3067	19.4718	19.5101	NaN	17.3304	NaN	NaN				0	0	3190800	548180	0	730330	22017
20.3783	NaN	19.6071	NaN	NaN	19.8419	NaN	21.279	22.0333	16.9216	NaN	20.0247	20.3533	20.7835	18.1442	21.9872	NaN	NaN	21.1201	19.2986	20.5248	NaN	NaN	NaN	22.0606	NaN	22.0992	22.0484	NaN	NaN	19.3966	20.2742	NaN	20.5824	NaN	19.7006	20.8577	16.466	20.4846	19.5498				109210	50511	3985500	224470	0	3997000	328190
17.8241	NaN	20.0934	20.6643	NaN	18.5923	NaN	NaN	NaN	NaN	17.9263	NaN	17.3869	17.5885	NaN	NaN	NaN	NaN	NaN	16.7276	17.9729	NaN	17.1767	NaN	17.8056	17.8712	18.0205	18.7828	18.7696	18.2906	17.3841	18.4296	NaN	17.1695	NaN	NaN	NaN	NaN	20.6201	18.9396				40253	0	3950400	1302400	0	879020	42394
20.7258	NaN	19.9806	20.1662	NaN	NaN	NaN	19.3163	19.4278	NaN	18.3573	19.3029	21.5442	20.7354	18.7459	19.7556	NaN	NaN	18.6669	18.8768	20.9929	NaN	19.3054	NaN	19.1834	18.7391	19.884	19.9638	20.1984	20.5176	19.9165	20.2977	18.633	18.3588	19.879	19.7397	19.3362	17.7634	19.324	NaN				304720	429310	3435900	1107800	122190	1677500	45837
NaN	NaN	19.766	19.5595	NaN	19.7541	20.7068	20.0748	20.3674	19.9504	20.9989	20.8766	19.591	19.4365	NaN	20.4702	NaN	19.7291	NaN	20.8688	19.7625	NaN	20.4349	NaN	20.3933	20.0907	19.7255	19.8886	20.2155	20.4908	NaN	20.7462	NaN	NaN	NaN	20.1291	19.5731	NaN	19.7227	NaN				24320	46518	2696000	1245900	0	2335300	1157100
23.8522	24.5009	18.9417	19.6411	NaN	19.7336	17.5158	18.9932	18.6113	20.2403	19.8328	20.4695	20.6587	20.5926	19.5339	17.7794	NaN	20.1903	23.3268	23.8257	20.5591	NaN	20.4815	NaN	18.9684	18.5848	20.5247	20.8068	19.1483	19.1428	19.6154	19.8208	22.8183	23.6058	17.0542	19.3728	19.6191	19.3443	19.4367	NaN				2484200	3821400	1976200	541430	0	2183000	62045
NaN	20.0582	NaN	17.8311	20.0335	21.0461	23.5744	19.6028	20.3851	20.1338	21.5944	22.406	20.4464	21.5019	20.3823	20.6182	22.4604	19.394	19.5246	17.944	20.4352	21.5418	NaN	20.2446	20.3312	22.2077	20.6449	18.5462	24.4572	20.2781	NaN	18.4502	20.8761	21.4291	20.602	18.7418	18.8815	22.0641	20.2658	NaN			+	0	126840	154280	199860	67989	1816400	5157500
NaN	NaN	17.9663	NaN	NaN	18.4348	NaN	20.3604	20.7769	16.8607	20.8595	19.7597	NaN	17.2812	NaN	NaN	22.2391	20.3569	NaN	19.2292	NaN	NaN	17.8597	NaN	NaN	NaN	NaN	NaN	NaN	17.3801	17.9947	NaN	19.2355	17.776	18.7948	19.6526	18.9708	20.1451	NaN	NaN				0	105370	1423000	0	0	1677600	76425
NaN	21.631	21.0876	20.4783	NaN	19.8539	18.4999	19.9703	20.1573	20.55	20.2605	21.0722	19.134	19.802	18.5977	21.1857	21.3497	20.4379	21.3302	20.539	NaN	NaN	20.0603	19.9317	19.45	20.4533	20.8688	20.6203	19.7631	20.5246	19.8532	19.1922	NaN	19.6304	NaN	19.7712	19.9398	19.2299	18.9927	20.1685				90423	544060	5974700	1191900	39415	3317500	91269
NaN	NaN	17.3275	NaN	NaN	18.4239	NaN	18.3881	NaN	17.449	18.2881	NaN	17.8193	17.9535	19.3	19.713	NaN	18.0734	NaN	17.9599	18.3741	NaN	19.7945	NaN	NaN	NaN	18.5873	19.1588	17.7524	17.6221	18.2784	18.3005	16.8054	17.3699	NaN	NaN	18.3637	18.1314	18.7035	18.6417				0	0	95242	0	97572	1435700	0
NaN	NaN	18.5639	18.8564	NaN	19.0463	NaN	NaN	17.8695	17.9885	NaN	NaN	17.8576	17.7262	17.4374	18.0757	NaN	NaN	18.0367	NaN	20.8131	NaN	17.4225	NaN	18.3706	18.6811	NaN	17.6625	18.1816	18.5003	18.5761	18.6924	NaN	18.0931	NaN	17.5191	17.2506	17.1884	NaN	NaN				56036	0	2734300	386980	10704	2618500	30074
NaN	19.2049	21.3041	20.3972	19.6005	20.1453	18.6871	19.5148	20.2787	20.0916	20.3527	20.0726	20.1488	20.109	19.7904	20.2688	NaN	19.7875	19.0326	20.5845	18.8062	NaN	20.3672	NaN	19.9912	19.1899	19.604	19.9942	19.6039	19.5436	19.8328	18.7277	19.4657	18.8185	18.8529	19.7069	19.8429	19.8997	19.1316	NaN				40069	43439	5572100	1734300	33852	5847800	56846
NaN	NaN	18.4068	19.593	NaN	18.013	NaN	NaN	19.5644	19.2088	18.8701	18.7385	17.6063	16.7992	17.5791	19.163	NaN	18.0462	NaN	20.6041	18.4816	NaN	23.0851	22.0055	17.9354	17.0139	NaN	16.8512	19.129	20.5726	18.4119	18.9457	17.4545	17.8236	17.6315	18.7645	16.5141	NaN	21.3367	19.8466				0	0	1142100	474400	0	1363300	36967
NaN	NaN	21.9143	21.5045	18.1168	20.211	20.6001	19.5779	20.0579	21.5389	NaN	NaN	20.4632	20.3362	21.8911	22.5297	20.5929	20.8483	NaN	NaN	NaN	NaN	20.1095	19.8988	19.6597	19.75	20.2639	19.3682	19.3743	19.4422	19.7219	19.7626	20.7733	19.4704	NaN	18.924	20.9182	21.9588	19.2661	19.8413				0	16943	13277000	1305200	215730	1246000	1985900
NaN	NaN	19.1328	19.0169	NaN	20.0462	19.6353	NaN	18.0813	18.3315	18.1521	18.7335	19.459	20.2023	19.8274	20.0479	NaN	17.9555	NaN	19.4289	NaN	NaN	19.1974	NaN	19.6851	19.4178	18.5614	18.8488	19.5304	20.2318	20.1763	19.6373	18.3046	18.4475	NaN	19.9138	19.3324	18.4568	NaN	NaN				54469	109550	1642400	644930	46177	1742800	131670
NaN	NaN	17.1677	17.4828	NaN	20.1398	18.6156	19.9915	NaN	18.2157	NaN	19.5779	NaN	17.9204	18.4896	19.9902	NaN	NaN	NaN	NaN	NaN	NaN	19.1387	18.8131	18.0368	18.2661	NaN	17.98	18.2873	19.0389	NaN	17.4883	18.2283	19.6397	NaN	18.3075	18.485	17.3678	19.7368	NaN				0	0	499540	116330	0	4404000	122890
NaN	NaN	19.4666	19.9641	NaN	19.2054	NaN	20.6419	19.2262	18.6064	19.398	19.5882	19.4707	19.3942	19.0577	20.2797	NaN	19.5644	19.7286	19.4946	19.1167	NaN	19.3231	19.9683	20.1176	19.6245	19.4446	19.3194	19.804	19.4195	19.1098	19.5458	19.2544	20.5222	19.3258	19.9165	18.9046	19.3338	19.7498	19.2853				60644	110000	2668400	1175800	0	1589800	0
NaN	19.4106	20.1227	19.4538	NaN	19.4037	18.5709	19.9933	20.5654	22.051	20.3254	20.5002	NaN	19.1526	NaN	NaN	NaN	20.5898	20.6314	21.4114	NaN	NaN	NaN	NaN	19.5542	19.7014	19.5873	19.0844	18.4218	NaN	20.2051	21.2775	20.9736	19.339	NaN	NaN	20.6941	20.2547	NaN	NaN				27026	48415	2257400	1359700	57312	1629600	1516900
19.4015	NaN	19.7215	18.7099	NaN	19.1278	NaN	NaN	18.3539	19.2239	NaN	18.9869	18.9798	18.363	19.2232	18.0358	NaN	18.7354	18.7183	18.7574	19.3488	NaN	19.5487	NaN	17.9274	18.6036	18.5974	18.862	18.7387	18.8155	19.4378	19.2829	NaN	18.0036	18.9736	18.7831	18.1385	18.7484	18.0887	19.0195				86711	70603	3039300	336290	0	1488800	60462
19.1258	NaN	20.3036	19.6818	NaN	18.169	NaN	18.0056	18.6766	18.4211	18.5015	18.1769	17.2403	17.5919	17.2313	NaN	NaN	18.4904	18.7195	18.5396	20.6694	NaN	18.0024	NaN	19.0274	19.2413	20.0326	19.9036	19.4236	18.9234	17.5094	18.0756	19.2858	18.9526	19.0051	18.9661	19.2927	18.9633	18.1459	NaN				88116	101730	3201400	696870	0	1003600	76599
19.8172	22.4707	20.4759	23.8496	NaN	23.9353	23.1738	23.1975	22.4949	24.6828	23.0079	23.1815	21.4472	22.4108	20.7813	22.2694	19.9399	22.1464	23.7215	25.5553	NaN	NaN	22.8605	24.0389	21.3423	23.6632	20.9254	22.345	21.8625	23.0282	22.5823	23.1006	22.1563	22.6684	21.3627	22.4591	20.3592	19.766	18.4457	NaN				89979	852040	6135600	25100000	159300	48914000	5495700
20.0502	NaN	18.9554	19.6213	NaN	18.6327	NaN	18.9459	18.5839	20.0562	19.3793	19.7204	19.6364	19.3368	21.3019	20.9929	NaN	NaN	NaN	18.8683	19.9239	NaN	19.8737	NaN	19.7649	20.5917	18.9885	18.8951	19.4921	20.0463	19.0326	19.1372	18.9499	19.611	19.3844	18.9523	19.2237	18.2357	NaN	NaN				82406	449060	1276500	657790	0	2070700	0
NaN	NaN	17.756	19.5532	NaN	19.5838	18.6369	19.9232	NaN	17.8782	NaN	19.0487	18.7825	18.117	NaN	19.7566	NaN	NaN	19.7449	18.3458	NaN	NaN	NaN	NaN	NaN	18.2825	NaN	18.6767	18.5652	19.972	19.2231	18.8976	NaN	22.5435	NaN	NaN	NaN	18.4161	20.9493	18.0112				0	62360	1480800	888600	0	3072900	50262
22.6271	22.2758	22.6022	22.5308	21.8326	21.2744	21.1703	20.6836	21.237	21.9243	21.4597	22.0677	22.4297	21.9568	21.5735	22.059	NaN	21.0365	21.2685	21.6499	23.3986	NaN	22.4411	21.0071	21.6561	21.2404	22.4332	22.1786	21.5446	21.7594	21.8253	21.8896	21.5861	21.2088	21.5459	21.7639	21.5595	20.7301	21.2577	21.7613				852790	633790	18620000	5449400	60650	9911000	342120
NaN	NaN	17.8969	NaN	NaN	17.7881	NaN	NaN	NaN	16.9251	18.1069	16.628	18.3291	17.9341	NaN	17.5211	NaN	17.6839	NaN	NaN	NaN	NaN	18.3094	NaN	NaN	NaN	18.7649	18.3911	NaN	17.714	NaN	17.1785	NaN	NaN	NaN	NaN	18.0872	18.068	18.3457	NaN				22585	0	1005100	177140	0	793450	19258
21.6395	21.6676	22.4992	22.4182	20.7493	21.5079	19.5354	20.7382	21.5035	21.5747	21.7689	20.9589	22.3713	21.8577	22.418	21.9329	NaN	20.7138	21.0336	20.6894	23.0426	NaN	22.7524	21.3272	21.7246	20.7719	22.1672	22.5777	21.7544	21.4416	20.0132	21.4432	20.6144	20.4949	21.5894	21.6598	21.4252	20.7631	21.3728	21.8616				419320	652310	11805000	5184000	66986	8509500	461420
21.1822	22.6981	20.7217	20.5738	20.4776	21.7624	21.4242	21.4344	21.1768	20.6305	21.1418	21.3833	22.8246	22.2795	22.0162	22.6238	19.8747	20.8112	NaN	21.2113	21.4876	NaN	22.3396	20.8055	22.0075	20.4376	21.5499	21.4825	21.651	21.7342	21.4898	21.3183	21.1014	20.4358	20.7426	21.1273	21.2591	19.9992	21.0009	21.5107				289230	671020	3697400	2412500	67007	9438600	1538500
19.2356	NaN	19.6517	20.2336	NaN	18.9276	19.5551	18.531	20.3335	20.074	17.7124	18.496	19.6389	18.962	20.7097	19.6764	NaN	19.2312	18.4451	19.6347	NaN	NaN	19.1648	NaN	19.744	19.4428	19.161	18.586	19.689	19.8672	19.5415	19.9637	19.4178	18.894	19.9692	19.7795	19.3758	18.8707	NaN	NaN				61562	20384	2756400	1537400	0	1194300	208220
NaN	NaN	18.6079	19.8459	NaN	18.8728	NaN	NaN	19.2759	19.1556	NaN	NaN	NaN	18.739	18.8888	19.3228	NaN	NaN	NaN	18.7637	20.2456	NaN	18.4977	NaN	NaN	18.8125	17.7586	18.4556	19.3537	19.2723	18.8137	NaN	NaN	NaN	NaN	18.7286	18.6	NaN	NaN	NaN				68499	72046	2525300	953520	46952	1603300	24490
NaN	NaN	19.3133	NaN	NaN	17.9031	18.8145	18.8413	18.1289	17.2999	19.2492	17.4179	NaN	NaN	19.1114	17.2255	19.147	19.2691	NaN	17.84	20.8471	NaN	18.2753	NaN	18.4007	17.823	NaN	17.697	18.0979	18.121	18.6215	18.759	17.6888	17.3699	18.0379	17.6975	18.9485	19.7043	NaN	NaN				0	34022	1895700	80957	0	1113700	247400
NaN	NaN	19.3445	18.4554	NaN	18.2727	NaN	NaN	NaN	20.6214	NaN	NaN	18.1891	18.3816	NaN	NaN	NaN	18.2439	NaN	17.9705	18.7047	NaN	18.5642	NaN	18.7801	19.2563	18.5036	18.8436	18.1232	18.6521	18.9645	18.9393	18.2163	18.5474	19.019	18.8185	19.5428	19.5253	NaN	19.455				0	0	2675800	542530	0	1548900	0
NaN	NaN	17.8415	20.1225	NaN	18.5646	NaN	NaN	18.199	18.1703	NaN	16.6789	NaN	NaN	NaN	NaN	NaN	19.4304	17.6718	21.1526	NaN	NaN	17.5	19.345	18.399	19.7819	NaN	NaN	18.6379	NaN	18.2608	18.1788	17.5112	19.5286	NaN	17.5942	NaN	19.6354	NaN	NaN				0	0	976720	956900	0	1704000	23209
NaN	NaN	18.1744	NaN	NaN	18.0679	NaN	NaN	NaN	18.0155	NaN	18.15	19.7293	19.6578	18.4258	18.8722	NaN	NaN	NaN	NaN	NaN	NaN	NaN	NaN	18.6214	18.0979	NaN	18.2107	NaN	18.6018	18.2039	18.055	18.3595	NaN	18.093	18.229	17.8518	17.5933	NaN	NaN				0	46244	1077900	110300	21541	1030400	0
NaN	NaN	19.4736	20.2382	NaN	19.9963	20.6438	21.3166	19.1704	21.3717	19.3309	18.9489	17.7278	NaN	19.9741	20.5493	NaN	19.863	NaN	21.3443	20.0691	NaN	19.385	NaN	20.2123	19.7338	19.3068	20.8183	18.7264	18.2182	19.758	20.6546	20.3533	20.3437	20.7495	20.4708	20.291	20.407	19.5519	NaN				0	0	3580000	484120	0	4464200	590090
20.7222	20.7624	21.5416	21.1773	NaN	19.8269	19.0914	20.0861	20.5448	20.3764	20.3716	19.9586	20.6508	20.2536	20.3232	21.0587	NaN	19.5186	20.2942	19.4447	21.2509	NaN	20.8428	NaN	20.3976	20.0967	20.2287	20.7428	20.5958	20.4455	19.9136	20.12	19.6957	19.6507	19.6039	20.1427	20.0579	18.9785	20.1057	20.4509				207710	152720	8257700	1559500	0	2931600	274230
NaN	18.2927	19.9375	19.716	NaN	19.5174	18.1763	20.3881	19.1194	NaN	NaN	19.6423	18.8624	18.9808	18.2186	18.2392	NaN	19.8451	19.897	19.8631	19.3337	NaN	19.7657	19.0641	19.325	19.1932	19.6487	19.9916	19.5435	19.6024	20.0628	20.3022	19.7304	19.7803	NaN	19.8891	18.9818	19.1668	20.2254	NaN				0	50206	4089200	941690	20523	2780000	161580
NaN	NaN	18.7985	19.0124	NaN	19.406	18.0615	NaN	17.2401	17.7431	NaN	17.6496	18.5606	18.4821	18.9247	18.5933	NaN	17.9228	NaN	18.4052	17.4734	NaN	18.4992	NaN	17.8606	17.7319	NaN	18.7318	18.5448	18.7145	18.8018	19.1551	NaN	18.1395	NaN	18.0445	18.144	18.0596	18.9345	NaN				0	0	2196900	441320	0	3077600	62077
NaN	NaN	18.2587	17.4312	NaN	16.9118	NaN	NaN	NaN	17.302	NaN	NaN	17.314	17.3548	18.1214	18.6505	NaN	18.2342	17.7603	17.8644	NaN	NaN	NaN	NaN	17.1037	17.9361	17.6515	17.181	NaN	NaN	NaN	NaN	NaN	NaN	NaN	NaN	18.3774	19.1248	NaN	NaN				0	51070	1266200	158840	0	617640	0
NaN	NaN	18.2523	18.145	NaN	17.8504	NaN	NaN	17.8544	18.9038	18.2418	18.557	18.6685	17.7736	NaN	NaN	NaN	17.6947	NaN	18.7718	18.2176	NaN	17.7829	NaN	17.7386	17.6539	NaN	18.3823	18.168	18.1825	NaN	17.7868	17.6875	17.6946	NaN	NaN	18.0445	18.0439	18.054	17.7597				15960	0	1468600	245390	0	1373800	30279
21.1027	NaN	20.3021	20.5786	NaN	20.9301	21.3751	20.0431	20.0312	20.1396	20.8353	19.8727	21.152	20.6467	21.196	21.1589	NaN	20.1515	NaN	20.7701	22.0217	NaN	20.8213	19.8321	20.3958	20.6992	NaN	19.7864	21.1822	20.5219	20.0331	20.5354	NaN	20.3063	19.6335	19.9982	21.1906	20.503	20.1755	20.3039				219600	240300	3918600	1044600	0	6060300	964970
NaN	18.9415	18.8034	NaN	NaN	18.3459	17.7905	19.0018	NaN	NaN	17.6878	NaN	19.1289	19.7233	NaN	NaN	NaN	21.2942	19.7206	20.6712	18.0972	NaN	NaN	NaN	NaN	17.1735	17.0961	17.5138	18.1215	18.6913	19.2019	19.3935	NaN	19.6175	NaN	18.9525	18.1261	18.9281	18.377	NaN				65551	220120	2937500	212060	0	977290	66789
19.488	20.7311	22.7634	22.8293	NaN	21.2392	21.1257	19.4989	19.6651	20.7735	20.5996	19.817	20.3981	20.3099	20.5289	20.6436	19.3435	21.4292	20.5498	21.2924	20.3589	NaN	21.7573	20.2885	21.3962	21.0669	21.4449	21.7277	21.1497	21.1174	21.2381	21.1779	20.3956	21.0752	21.2473	20.8032	20.9254	21.0222	22.8359	21.2529				116990	233450	21140000	7149600	0	5911400	967580
NaN	19.0138	20.4497	20.1954	NaN	18.0995	17.5131	NaN	17.7999	17.2468	18.8736	18.6797	18.7364	18.6669	NaN	NaN	NaN	19.3307	17.5986	18.9029	19.9543	NaN	18.8398	NaN	17.5975	NaN	20.5929	20.7922	17.9504	18.2362	18.2808	18.6404	18.9285	19.3784	NaN	18.4876	17.409	17.4581	19.1112	NaN				29770	93582	5276500	787750	0	854560	36730
NaN	20.1188	21.2079	20.5425	20.8611	21.1179	22.2568	22.7613	23.6825	18.6152	22.377	22.6823	20.8151	21.4171	19.3002	21.202	24.4237	22.6774	21.7027	22.0872	19.774	NaN	22.0489	19.9711	22.2053	20.6225	18.4723	18.6026	22.7617	22.769	21.9773	20.5068	24.2544	23.9836	21.8232	24.5873	21.2477	22.9937	19.8733	20.6364				59993	206270	9712400	1485700	65952	8869000	2519600
20.8417	20.5877	20.4451	20.3747	18.8975	19.5487	19.2896	19.0473	19.0461	19.7736	18.2174	NaN	20.826	20.355	20.2409	21.0407	NaN	18.7096	19.3818	19.763	20.8526	NaN	19.6028	18.7524	20.187	19.3819	20.041	19.6537	19.3846	19.4252	20.4992	20.7794	19.2454	19.2706	20.2352	19.0705	19.4106	19.2397	19.9627	20.1566				300570	374010	3272100	1511800	36035	1945500	189070
NaN	NaN	18.3138	18.4127	NaN	18.1193	NaN	18.395	NaN	19.5671	19.8867	19.5936	19.7811	19.2986	19.7272	20.5526	NaN	19.1173	18.8673	19.3139	19.6497	NaN	19.9535	NaN	19.6997	18.7825	18.1476	18.4303	19.5654	19.2364	18.6285	19.4627	19.2707	19.3856	19.9769	19.7032	18.56	18.3999	17.9213	19.6514				27347	10590	928890	184410	0	1153300	0
21.3806	21.0844	21.4953	20.7961	NaN	19.1273	NaN	NaN	NaN	18.2947	19.9041	19.2741	20.4318	19.6994	19.804	20.7736	NaN	20.4443	22.2554	21.8005	NaN	NaN	18.9059	NaN	19.9958	19.3886	19.9926	21.0693	17.7323	17.8287	19.7088	20.6459	19.2512	18.9724	18.873	19.2065	19.0654	18.725	22.5129	21.2417				384360	440730	9542400	1286000	0	1754400	0
NaN	NaN	19.6172	20.122	NaN	18.2105	18.8072	18.8573	19.5377	20.5739	NaN	NaN	19.496	19.0479	19.4889	19.1164	NaN	19.09	19.1678	20.9993	NaN	NaN	20.1023	19.6933	18.2941	18.3289	19.6669	19.8758	20.1025	20.8836	18.9756	18.8714	19.6675	19.9967	20.6738	20.548	19.3229	18.5634	19.2674	19.9985				0	41749	2338700	955670	0	393460	130130
NaN	NaN	20.6282	21.1205	NaN	20.6539	19.9485	20.2721	20.5087	20.3408	NaN	19.5783	20.8014	20.9845	20.0124	20.3289	NaN	19.8774	19.7898	19.2939	20.3931	NaN	20.2261	19.7942	20.8876	20.4897	19.3956	20.4978	20.2882	20.0617	20.6974	20.9858	20.078	20.7	20.5183	20.2785	20.9476	20.1039	19.0008	19.7024				95016	74307	4248800	2168300	0	4862100	239380
NaN	NaN	19.6074	18.5775	NaN	19.5389	NaN	NaN	NaN	18.9956	NaN	NaN	19.7546	NaN	19.5663	20.3575	NaN	NaN	18.7286	19.5147	NaN	NaN	19.6149	NaN	18.6665	19.2168	NaN	18.2653	18.7807	19.1258	18.423	20.1017	19.506	18.7994	18.5723	NaN	19.588	NaN	NaN	NaN				143700	38194	3061900	640040	15210	2177300	71030
NaN	NaN	20.8829	19.691	NaN	19.2418	NaN	NaN	NaN	19.8324	19.468	19.6562	19.921	19.5733	19.2436	18.6147	NaN	19.8384	NaN	19.1156	18.2069	NaN	20.5257	20.3417	19.9465	19.2991	NaN	NaN	NaN	NaN	19.7728	20.4592	NaN	NaN	19.0081	19.2971	18.9407	19.7628	NaN	NaN				53965	0	8402800	867510	0	2392100	175780
NaN	NaN	18.5651	19.4274	NaN	18.5144	NaN	NaN	19.4748	21.125	NaN	18.5513	17.3178	20.1766	17.7925	19.391	NaN	18.9248	20.1386	20.9582	18.3393	NaN	19.8561	NaN	20.9415	20.1458	19.3026	19.2741	NaN	NaN	19.4051	18.6484	21.7265	21.0511	19.9451	20.0664	19.0157	18.3711	19.4013	NaN				156210	57065	1873600	977660	30757	1882500	83153
NaN	NaN	19.7103	20.1659	NaN	19.5962	18.404	20.0399	19.7459	20.0309	20.093	20.3959	20.3172	20.3457	20.317	20.8109	NaN	19.4116	NaN	19.3844	19.3957	NaN	19.3148	NaN	20.3039	20.283	19.708	19.7397	19.9131	20.4309	20.2378	20.8694	19.77	20.2949	21.0064	20.0827	18.588	19.3534	19.5608	NaN				0	117090	3867400	998990	22532	2473900	132850
NaN	NaN	18.2352	19.1829	NaN	17.4419	NaN	17.5026	17.9331	18.177	18.4165	17.7344	18.3061	17.8245	18.7194	17.3049	NaN	18.6342	17.5286	18.1175	NaN	NaN	17.8535	NaN	17.8502	17.8708	17.2507	17.7104	17.5727	17.7157	17.7504	17.9934	18.1287	16.8266	NaN	17.6609	18.474	17.948	17.7942	NaN				0	25131	866100	993280	0	267200	24155
NaN	NaN	19.7679	18.9725	NaN	18.3773	NaN	17.7445	NaN	18.6857	NaN	17.2112	19.0759	18.8931	NaN	NaN	NaN	19.9724	18.3404	NaN	NaN	NaN	18.688	NaN	18.3478	18.2521	20.1697	20.9222	18.8152	NaN	18.0124	17.6719	18.5463	NaN	NaN	17.6703	19.4517	19.4368	20.2715	18.8905				0	0	3922200	640100	0	1453000	0
NaN	19.3778	19.5324	20.1863	NaN	19.9508	NaN	18.9207	18.633	NaN	19.207	19.9762	19.204	19.4473	19.4825	19.2111	NaN	19.7185	19.2826	19.9163	NaN	NaN	18.909	NaN	19.3963	20.1871	18.6044	18.0319	19.2127	20.6022	20.2011	19.1614	19.9512	19.9257	NaN	NaN	19.4692	18.6627	19.9945	NaN				0	256010	2095900	1045600	0	2872800	82785
NaN	20.6744	19.5191	18.6728	NaN	19.4651	19.6919	19.6887	NaN	19.9787	NaN	NaN	20.5267	19.7139	19.9676	20.1236	NaN	19.5177	19.0716	19.0022	20.6124	NaN	20.4246	NaN	19.61	NaN	21.0527	20.7934	19.1926	19.968	18.6591	19.2779	19.8683	19.2797	NaN	19.8838	19.5973	19.2687	20.5248	20.2247				66797	161320	1037000	352080	0	2707500	232000
NaN	NaN	NaN	NaN	NaN	18.4196	NaN	18.7192	NaN	18.623	NaN	19.1261	18.1359	17.9661	NaN	18.5552	NaN	NaN	NaN	19.1993	NaN	NaN	18.1351	NaN	NaN	NaN	NaN	NaN	18.1849	18.5749	NaN	18.1156	NaN	18.1671	NaN	NaN	18.4757	NaN	NaN	NaN				0	17482	474330	48313	0	1843500	34348
NaN	NaN	20.7463	19.6722	NaN	19.2734	NaN	NaN	18.3505	17.3778	NaN	17.1919	19.7365	19.4485	NaN	NaN	NaN	NaN	18.4687	NaN	19.2441	NaN	18.9974	NaN	17.355	NaN	18.2672	18.7576	19.1334	19.8547	18.9231	19.4978	NaN	NaN	NaN	NaN	17.6046	NaN	20.7717	19.3741				60754	27280	4456500	741600	0	2014600	70306
NaN	NaN	17.7545	18.1674	NaN	17.6401	NaN	NaN	17.7014	18.3574	16.5444	17.7949	17.7167	NaN	NaN	17.5438	NaN	18.1004	NaN	17.91	NaN	NaN	17.9216	NaN	NaN	17.8993	18.0185	17.3676	18.8692	18.6083	NaN	17.7201	18.4999	17.895	18.8867	18.2632	17.7105	18.8823	18.8798	18.9155				0	0	1261200	268050	0	720680	0
NaN	NaN	20.1401	19.011	NaN	19.4214	19.9055	NaN	NaN	20.7995	NaN	NaN	18.9765	18.9474	20.5308	19.8196	19.5729	NaN	19.4192	20.1591	NaN	NaN	NaN	19.6647	19.6413	19.3585	NaN	18.8586	18.0998	19.5865	19.5846	19.713	19.4424	NaN	19.9827	19.8147	NaN	NaN	18.716	NaN				0	39585	1820100	354000	174320	2372400	1012400
NaN	NaN	19.2768	19.7506	NaN	18.4054	NaN	NaN	NaN	17.7691	18.4594	18.4685	19.3499	18.6898	18.9469	19.5071	NaN	17.0294	NaN	NaN	18.3996	NaN	19.1548	NaN	19.3169	18.5808	19.5739	19.2705	18.8791	18.3963	18.3774	18.2747	17.9676	19.0997	17.7593	17.7823	18.4242	17.7871	17.4248	NaN				0	86924	2068200	920170	0	1479300	0
NaN	NaN	20.1565	20.1355	NaN	NaN	NaN	NaN	NaN	NaN	NaN	18.6819	17.7163	18.8277	NaN	NaN	NaN	NaN	NaN	20.214	19.2401	NaN	19.5179	NaN	NaN	20.188	19.8357	19.9671	NaN	18.99	NaN	18.743	19.4272	19.0192	NaN	19.5991	NaN	NaN	NaN	NaN				0	0	788010	3719900	0	4069200	0
NaN	NaN	19.5385	20.1127	NaN	19.1629	NaN	NaN	NaN	19.2131	19.8903	NaN	19.0161	18.8969	NaN	18.5593	NaN	18.7525	19.216	18.8716	19.9772	NaN	19.1845	NaN	18.2595	NaN	19.5104	19.8965	NaN	19.0427	19.1381	18.9335	19.1785	19.602	NaN	19.5756	NaN	18.5319	19.5905	NaN				0	119340	2389100	1078500	679370	1574300	384740
NaN	NaN	19.4904	19.4018	NaN	19.5071	NaN	17.9201	17.8402	18.6765	18.7694	18.6462	18.4496	18.2593	18.4728	18.6971	NaN	NaN	NaN	NaN	19.2159	NaN	19.7519	19.3272	18.091	17.3378	17.7205	18.8567	19.2579	19.3386	17.2372	18.5399	18.723	18.6921	18.4716	18.7409	18.2406	NaN	NaN	NaN				25200	0	2652700	554190	0	2768300	70668
NaN	NaN	17.0909	17.1282	NaN	16.3741	NaN	NaN	NaN	17.0724	17.5479	17.5402	20.1513	20.4146	17.7189	NaN	NaN	NaN	NaN	NaN	NaN	NaN	17.4804	NaN	17.6434	17.3987	17.6665	17.3782	17.4174	17.5892	NaN	16.8167	17.0769	17.1923	NaN	17.3288	17.3171	NaN	NaN	NaN				0	0	581700	100890	0	694470	0
17.844	NaN	18.7861	19.6682	NaN	19.8188	17.3175	17.3725	16.0584	19.3713	16.6413	16.2972	NaN	NaN	17.1383	19.3752	NaN	16.1686	18.0229	18.4302	NaN	NaN	18.7517	19.5018	16.5232	17.6017	NaN	NaN	17.8409	17.697	17.9605	19.4852	18.1341	19.6425	NaN	NaN	17.4731	17.9984	16.8559	NaN				48550	20715	1638100	634260	0	2747200	70820
18.2428	19.4988	18.9854	19.0382	NaN	18.8887	NaN	17.9884	19.9418	19.9416	NaN	18.5757	18.6759	17.643	NaN	18.2611	NaN	18.3095	NaN	21.6314	18.5975	NaN	NaN	NaN	17.6028	17.8939	18.91	20.1858	NaN	17.5322	18.2297	NaN	NaN	18.5474	NaN	18.9754	18.2467	19.3138	18.4252	NaN				69508	164160	2052700	682650	0	1483600	0
NaN	NaN	NaN	NaN	NaN	17.9026	NaN	NaN	18.1791	17.8589	NaN	18.0702	NaN	17.5997	NaN	17.4158	NaN	17.5635	NaN	NaN	NaN	NaN	NaN	NaN	NaN	18.5421	18.3607	18.2864	NaN	NaN	18.2143	18.653	17.8898	18.457	NaN	NaN	NaN	17.4546	17.0695	NaN				0	0	469610	224690	0	971640	43673
NaN	NaN	21.8802	21.2357	NaN	21.5948	20.3813	20.713	NaN	21.2843	NaN	20.3311	22.7229	22.62	22.2184	21.3027	NaN	22.0974	21.4533	21.9447	NaN	NaN	21.1963	NaN	NaN	19.9344	NaN	20.0419	NaN	21.1772	21.0526	20.0245	NaN	NaN	NaN	20.0957	21.4807	19.8354	NaN	NaN				312230	856840	13339000	2767600	817990	9791000	617630
18.8759	NaN	19.2455	19.8625	NaN	NaN	17.0393	NaN	18.6536	17.7187	NaN	NaN	NaN	17.1307	20.1757	18.1562	NaN	NaN	NaN	NaN	17.6279	NaN	19.0867	NaN	19.9816	18.8151	18.6664	18.0189	18.7393	18.8456	19.0844	18.6893	18.1574	18.1155	19.4464	19.4289	NaN	NaN	NaN	NaN				81690	11966	2954300	884070	0	262400	29759
NaN	18.1564	17.8039	NaN	NaN	17.9753	NaN	NaN	16.9526	15.9831	NaN	NaN	NaN	NaN	NaN	NaN	NaN	NaN	18.1811	NaN	NaN	NaN	18.5469	NaN	17.0926	16.7519	18.1067	18.2561	NaN	18.2375	17.16	18.2265	NaN	17.2283	NaN	17.1492	17.2873	16.5473	17.6623	NaN				0	90419	940370	127170	0	875510	0
18.7753	NaN	19.4702	18.3495	NaN	19.4684	18.9835	18.551	18.6924	19.8398	19.9707	19.0663	19.3992	19.2781	18.0567	19.1378	NaN	18.1005	18.6251	18.6496	19.6827	NaN	19.3345	NaN	18.8411	18.5242	19.4823	19.9548	19.3153	19.3901	19.2246	19.6324	18.2723	18.1581	18.4444	19.2828	18.5483	17.8577	18.6833	19.1434				37972	68766	2423600	281870	0	3035900	138200
NaN	NaN	19.0106	19.5036	NaN	19.5695	18.5975	NaN	NaN	19.3372	NaN	NaN	19.2912	NaN	19.5475	18.4807	NaN	17.6451	NaN	NaN	NaN	NaN	18.4369	NaN	19.7841	18.9744	19.4316	19.5291	NaN	19.1668	18.7006	19.3084	NaN	18.4109	NaN	NaN	19.0529	NaN	NaN	NaN				0	0	595120	979360	245530	1500200	305760
NaN	NaN	17.6439	NaN	NaN	18.0866	NaN	NaN	17.0865	17.4608	NaN	NaN	NaN	NaN	19.0397	18.2859	NaN	18.0649	NaN	18.3203	NaN	NaN	17.9181	NaN	NaN	17.375	17.9885	17.6893	NaN	NaN	18.3722	18.4212	17.7122	17.5587	18.6762	18.1985	17.6656	18.4531	NaN	NaN				0	0	1466500	150020	0	1614200	0
NaN	NaN	19.5826	20.0643	NaN	19.3117	NaN	19.5327	NaN	19.2262	20.6527	19.7032	19.781	19.9573	19.0687	20.2551	NaN	18.9249	NaN	19.1864	20.5942	NaN	19.8427	NaN	NaN	NaN	NaN	20.2997	20.9904	21.4014	19.6331	19.6315	NaN	18.3653	NaN	19.8456	20.0175	20.5095	19.4466	19.5898				16814	0	2869000	553320	0	2490300	0
NaN	NaN	17.7971	NaN	NaN	17.5898	NaN	NaN	17.1623	NaN	NaN	NaN	17.387	17.3235	17.9336	18.2785	NaN	17.5592	NaN	17.9895	NaN	NaN	NaN	NaN	17.6932	17.4258	NaN	17.0906	NaN	17.5581	NaN	17.5945	17.4957	17.7022	NaN	17.7999	NaN	NaN	NaN	NaN				0	0	821480	125530	0	503660	0
18.6209	NaN	19.3926	18.2518	NaN	19.1144	17.8405	NaN	NaN	NaN	18.9165	18.0212	19.1885	19.2692	19.2517	18.5466	NaN	17.8682	NaN	18.1428	NaN	NaN	18.17	NaN	17.9344	17.5416	NaN	18.144	NaN	18.1962	NaN	18.2037	NaN	NaN	NaN	NaN	18.8982	18.4229	NaN	NaN				55094	0	2363500	229300	0	2283200	52750
NaN	NaN	18.7311	18.6113	NaN	18.8162	NaN	NaN	NaN	18.4416	NaN	NaN	19.7207	19.2446	19.6859	20.0155	NaN	NaN	NaN	NaN	NaN	NaN	18.4671	NaN	18.6531	18.9986	18.0102	17.8337	19.3407	18.8844	NaN	18.377	NaN	17.7753	NaN	NaN	NaN	NaN	18.1407	NaN				18655	0	1376100	484240	0	2045200	47375
NaN	NaN	22.4729	21.7284	NaN	21.3853	19.9512	19.0749	20.5744	20.3594	20.2147	20.2189	19.5956	17.1102	19.9312	19.8708	18.589	22.1468	22.3967	21.2077	NaN	NaN	20.0526	NaN	20.5154	20.17	19.9041	20.1219	19.8207	20.497	18.2687	18.4142	19.7061	19.6019	17.375	17.9921	20.6442	20.0228	23.9683	19.1607				16368	75226	11978000	3860300	11410	6357600	260710
21.3554	21.7081	19.5327	20.1446	21.8431	19.9232	20.3064	21.6745	NaN	19.6532	NaN	19.1489	NaN	NaN	NaN	NaN	NaN	18.5637	21.0089	20.0371	NaN	NaN	18.0877	21.1548	19.2494	19.04	19.2368	NaN	19.7193	19.342	NaN	NaN	NaN	20.6293	NaN	19.5962	19.1756	19.8733	18.6906	18.8862				301830	448070	1651100	1145200	196610	3166200	823500
NaN	NaN	18.5377	19.019	NaN	18.8248	18.4041	NaN	NaN	17.8249	17.8002	18.1732	NaN	17.6725	19.0502	19.9461	NaN	18.2394	NaN	NaN	17.778	NaN	NaN	NaN	19.2028	19.1496	18.0389	18.0176	18.3945	19.1063	NaN	NaN	18.2576	18.2645	NaN	NaN	17.1704	NaN	18.3687	NaN				40933	0	1565900	552610	0	1815400	132830
19.3361	19.1718	20.8182	20.0733	NaN	19.3572	NaN	NaN	18.4963	20.4751	NaN	18.5935	20.5122	20.4221	19.5338	19.4844	NaN	NaN	18.5815	18.556	20.5244	NaN	19.5709	NaN	18.9759	18.6145	19.3104	19.137	19.9432	20.2125	18.4484	18.673	19.2866	18.7251	NaN	18.2996	18.6888	18.3037	18.847	19.069				129340	47332	4154200	955500	13229	3479400	47054
NaN	NaN	19.227	20.0717	NaN	19.5401	20.9935	22.802	20.08	20.4457	21.3153	NaN	20.8642	21.296	18.7327	20.3015	NaN	NaN	19.5627	22.3745	NaN	NaN	20.3934	19.5095	19.3861	20.1724	19.6185	20.8149	19.6029	21.6767	NaN	20.3759	20.7327	20.7113	NaN	20.1717	20.497	19.8459	23.9182	NaN				262210	335870	1200800	1073000	0	3027400	1396000
NaN	20.7036	21.0459	19.7939	NaN	20.1499	20.8594	20.4591	20.7496	20.7147	20.6168	20.3972	20.1693	20.3666	21.231	21.9699	NaN	21.284	20.9056	21.1899	NaN	NaN	20.0228	NaN	20.1497	20.4208	20.2452	20.4621	19.4948	19.4687	20.262	20.1572	20.9807	20.5086	20.7524	20.8573	20.8499	21.0719	21.1695	20.3087				23998	219180	5891200	493580	351060	4614700	655570
NaN	NaN	20.1578	19.7161	NaN	18.712	18.8447	NaN	NaN	18.8764	19.0354	18.5192	18.6544	18.7226	19.0463	19.1049	NaN	20.5548	NaN	20.362	18.4045	NaN	NaN	NaN	19.1629	18.4683	18.9698	19.1158	19.403	19.0192	19.2872	19.3147	18.8987	17.9465	19.7794	19.7998	19.7083	20.7995	NaN	NaN				53362	69356	8059300	874630	23386	896790	160070
NaN	19.5028	20.2804	20.2179	NaN	20.0301	NaN	18.8681	19.6656	18.9465	NaN	19.4133	19.6488	19.4208	19.4806	19.5696	NaN	19.0848	NaN	18.9211	18.8367	NaN	19.0839	NaN	18.7592	NaN	18.6249	18.7253	19.8128	19.9247	19.3648	19.6152	19.4159	18.8997	NaN	19.1483	19.2039	19.2183	18.6578	NaN				0	109090	1226800	1092300	0	2072900	457060
NaN	NaN	NaN	NaN	NaN	18.2165	18.4228	17.8898	NaN	18.0897	18.0799	18.592	18.1078	17.6579	NaN	19.748	NaN	16.6308	16.4564	16.6112	16.769	NaN	18.1593	17.7831	18.3289	19.2751	17.578	17.7734	17.3485	NaN	17.3359	18.2425	17.6198	19.1788	18.162	18.0391	17.0408	16.7136	NaN	NaN				0	0	272030	85382	0	851070	136060
NaN	NaN	19.1551	18.7137	NaN	19.1924	20.1784	20.8514	NaN	19.4905	19.7109	20.0714	18.7034	18.9141	19.0035	19.1774	NaN	19.8951	20.446	19.5322	NaN	NaN	18.7538	NaN	NaN	17.9587	18.7187	19.2166	18.9888	18.9695	18.7611	19.8621	19.3021	19.757	18.8539	19.6333	18.6992	19.9873	NaN	19.2273				0	59746	2397500	234910	0	1892900	712860
NaN	NaN	18.7276	17.9884	NaN	18.7105	NaN	NaN	NaN	18.7686	NaN	NaN	18.452	18.1066	19.4585	19.4128	NaN	19.133	18.7938	17.9567	NaN	NaN	18.2471	NaN	18.7106	19.2903	NaN	NaN	NaN	18.9594	19.3237	19.5322	18.7854	18.7497	19.3064	19.3051	18.7563	18.8229	19.2182	NaN				0	38573	3220000	114870	0	1455200	0
19.84	NaN	20.7841	20.7972	NaN	18.4077	19.3488	18.5166	18.8255	19.1577	18.6021	18.6792	20.2091	19.3537	19.5539	19.1001	NaN	18.2874	20.6763	20.3645	20.9539	NaN	19.8028	18.1695	19.223	18.8727	19.6629	19.8093	19.7445	19.5677	19.3529	19.1655	19.1847	19.0926	19.8196	19.8005	19.3635	18.8783	19.5634	19.6777				185870	14219	5610500	1630700	0	827390	365410
NaN	NaN	NaN	NaN	NaN	NaN	NaN	NaN	18.7112	18.4244	NaN	NaN	18.7932	18.5865	18.6752	21.4935	NaN	18.1273	NaN	17.7612	NaN	NaN	18.8446	NaN	19.8999	18.1301	NaN	18.2307	NaN	NaN	NaN	18.583	19.7649	20.4175	NaN	17.4091	18.3887	NaN	NaN	NaN				0	0	562850	320600	0	350740	0
NaN	NaN	NaN	23.6269	NaN	24.1505	NaN	NaN	NaN	22.7186	23.126	23.6811	NaN	NaN	24.7858	24.1116	NaN	23.8002	NaN	NaN	NaN	NaN	22.8898	NaN	23.7077	22.9365	23.5369	24.4927	NaN	22.2468	23.1143	22.732	22.3184	23.5517	NaN	NaN	23.6812	24.551	NaN	NaN				0	1960700	182550	59854000	0	7811000	7803600
NaN	NaN	20.2826	20.8388	19.988	20.6768	19.575	19.7176	19.5463	20.3682	19.9485	20.2611	21.3669	21.3063	20.3409	20.2254	NaN	21.5265	20.6499	22.0294	21.2634	NaN	20.4019	20.4695	20.0864	20.0606	21.6108	21.6527	19.7092	20.4764	20.6234	21.0383	19.8025	19.6342	21.3141	20.5556	20.2535	20.8513	19.1168	20.1917				64025	29016	7642300	2147400	40905	4519800	142420
NaN	NaN	18.2017	18.3674	NaN	17.5108	NaN	18.61	NaN	17.7158	NaN	NaN	NaN	NaN	18.8472	17.8798	NaN	NaN	NaN	NaN	NaN	NaN	18.7408	NaN	19.3907	18.7913	17.8908	17.8195	NaN	18.228	NaN	17.1548	NaN	18.777	NaN	18.1846	17.3633	NaN	NaN	NaN				0	0	980300	378630	0	1788700	82439
19.7733	NaN	NaN	NaN	NaN	NaN	21.309	20.2567	20.5032	20.184	21.2969	21.8392	19.5301	19.9224	19.6422	19.5285	NaN	20.1518	19.9307	NaN	NaN	NaN	NaN	NaN	20.6848	20.7038	NaN	NaN	20.6058	21.0863	NaN	NaN	20.5483	20.0691	NaN	20.9824	20.4867	NaN	NaN	NaN				98360	129880	81727	104460	0	1460600	912720
NaN	19.5002	18.5978	17.3104	NaN	18.5595	NaN	NaN	18.593	19.2904	19.8189	19.56	19.0352	19.379	18.8071	19.5024	NaN	NaN	19.349	20.3488	18.5288	NaN	18.3044	NaN	18.838	18.9451	19.0572	19.5076	18.1779	18.4229	18.4044	18.5378	19.0044	19.6176	19.9168	19.8571	18.3046	17.6923	18.3348	19.0591				19281	78188	1525700	68846	0	1808700	16237
NaN	NaN	17.8845	17.9271	NaN	18.3942	NaN	NaN	18.4328	19.2164	18.9262	19.5021	18.1455	NaN	18.8328	19.1703	NaN	NaN	19.4061	18.7364	18.6889	NaN	18.6298	18.6068	18.1197	18.5137	17.9767	18.3112	18.3824	18.6629	18.7066	NaN	NaN	18.0907	NaN	17.9865	17.5059	18.2039	NaN	NaN				0	0	1915600	545540	0	1695100	0
19.8712	19.6671	19.934	19.8708	20.2161	21.61	18.6088	19.7385	19.2628	19.4131	19.9069	19.8317	21.431	21.2385	20.5636	20.5576	NaN	18.7422	19.0867	19.4831	21.9801	NaN	19.9435	NaN	20.1464	19.665	20.1848	20.2811	20.5236	20.4647	20.0171	20.2347	19.2979	19.3025	19.805	19.5914	19.275	18.4331	19.3368	19.2971				109010	142550	5081200	551370	37621	10168000	71397
NaN	NaN	21.0772	21.3732	21.1623	21.032	20.9123	21.324	21.5416	21.7957	21.7986	21.9413	22.0359	21.8268	21.401	21.5911	NaN	19.7597	20.3685	21.718	21.8919	NaN	21.7833	21.0321	21.7989	21.4124	21.7483	22.0054	21.8977	22.0831	21.4491	21.7054	20.7274	21.3654	20.6513	21.2671	20.3265	19.62	20.76	21.0571				99922	20683	8434500	2743000	188330	8146500	611020
20.4233	20.4155	20.244	20.0009	NaN	20.8565	19.8404	19.4989	20.7078	20.7852	21.2872	20.5059	20.028	19.9804	19.9735	20.2741	NaN	19.6954	20.379	20.8579	22.4085	NaN	20.7443	NaN	20.8026	20.5808	20.5701	20.4839	20.5679	20.8301	20.3488	20.6526	20.2634	20.7347	19.9005	19.8698	20.3101	19.4174	20.0691	20.6005				171270	47890	4967100	1170200	16069	6580900	334690
NaN	NaN	20.011	20.153	NaN	20.0197	19.5157	18.6657	18.8603	20.2655	20.0235	17.7356	19.0726	19.4729	19.9165	19.6095	NaN	18.6437	19.8378	19.7859	20.6922	NaN	20.5309	19.4743	20.0734	19.6507	19.9552	19.3383	19.8709	20.3086	19.5006	19.7184	18.9787	19.7502	19.3174	19.1897	19.6656	NaN	19.4403	19.4587				0	26080	3565200	1463700	0	4766900	263930
NaN	NaN	18.7428	16.6027	NaN	19.5243	NaN	17.6924	17.9957	19.4859	17.4703	17.6255	19.6126	19.7574	18.5994	18.0346	NaN	NaN	18.1923	19.3523	19.9735	NaN	19.6089	17.6536	17.4236	17.8712	19.9232	20.2374	19.1529	19.473	19.2153	19.7764	17.1816	16.7911	18.0817	18.1159	18.8841	16.6132	16.8185	19.1275				28518	90772	1552300	101510	0	2374200	84876
NaN	NaN	19.3409	18.0579	NaN	18.5465	NaN	NaN	17.7526	18.2253	NaN	18.7145	NaN	NaN	NaN	NaN	NaN	NaN	18.4904	18.2884	NaN	NaN	18.6292	NaN	18.3879	17.6655	19.5842	19.9883	18.2295	18.5011	18.4106	18.7214	NaN	17.4935	NaN	18.7084	18.1872	19.1053	18.8164	NaN				20201	49199	2421900	433730	0	1632700	0
NaN	NaN	20.9394	20.0637	NaN	20.1688	NaN	NaN	NaN	21.1364	20.4394	20.7261	20.8737	20.4379	19.6613	20.1226	NaN	19.0743	19.7966	20.9866	19.8716	NaN	20.5466	NaN	20.5196	19.8651	19.796	20.1743	20.0917	20.383	19.8931	20.1033	20.1851	20.0041	20.6567	20.2817	19.8665	20.2239	20.4022	20.4379				46346	54930	6893500	1006000	18088	5682600	143720
NaN	NaN	17.753	17.5124	NaN	16.987	NaN	NaN	NaN	18.2418	NaN	NaN	17.1992	16.8832	NaN	17.162	NaN	NaN	17.9827	18.4174	NaN	NaN	16.9397	NaN	17.4608	17.3498	NaN	17.2445	NaN	17.365	NaN	17.3093	17.1661	17.1673	17.1463	NaN	16.7702	NaN	NaN	NaN				0	0	1109700	98128	0	269700	0
19.8858	NaN	21.5313	21.1512	NaN	21.0065	19.6956	20.0993	20.762	21.9243	NaN	20.2245	21.407	20.7358	21.2404	21.3987	NaN	19.7968	19.7844	21.1608	19.228	NaN	21.6548	19.6561	21.4665	21.8119	20.3939	20.6673	20.6577	20.709	20.6404	21.0088	20.6826	20.8627	20.5187	20.4473	20.4488	19.932	19.8802	20.2424				179680	343430	6531800	2321700	62140	8377600	45719
NaN	NaN	19.1193	18.7	NaN	NaN	NaN	NaN	NaN	NaN	19.2689	19.0859	NaN	NaN	19.6928	19.373	NaN	19.5908	NaN	18.6149	NaN	NaN	NaN	NaN	20.0438	18.8842	NaN	NaN	NaN	NaN	20.2148	19.4728	19.0763	18.5382	20.1996	19.4192	18.6886	19.1426	NaN	NaN				0	0	2932200	388740	0	110430	101530
NaN	20.556	20.5353	20.9137	NaN	20.035	20.1062	21.5609	21.3104	22.7531	21.1879	21.499	19.3885	19.3243	20.4773	22.5405	NaN	19.4642	20.9604	21.2532	NaN	NaN	22.3939	22.2497	22.2475	22.698	21.7059	21.5672	21.3383	21.4474	21.5756	22.075	21.6096	22.6758	20.3149	20.1258	21.0603	19.4062	21.5071	20.7585				38424	141200	3651100	1818400	0	3575700	177210
NaN	NaN	20.7122	20.8608	NaN	19.9716	20.5543	19.7004	19.6791	19.9089	18.5515	NaN	20.1395	19.7842	21.5606	21.069	19.7548	22.0018	18.9854	20.1828	NaN	NaN	19.9173	NaN	19.6261	19.3835	18.9315	19.2471	20.3396	18.8984	20.1913	19.4602	21.1632	19.8304	20.4511	20.4429	20.6227	21.4723	19.8624	19.3053				0	24758	6792700	1316700	0	3558400	456230
NaN	NaN	19.7743	19.0324	NaN	20.0566	17.9489	NaN	21.7839	21.4769	19.4263	19.0055	19.6104	19.7076	19.3018	19.1513	NaN	19.184	18.1247	20.2366	19.643	NaN	20.1565	NaN	18.7811	NaN	19.831	19.7737	17.9279	19.1881	20.7183	20.7083	19.0244	18.4126	NaN	18.0519	18.6477	19.9295	18.752	19.3532				0	0	4936900	331180	98103	2720400	49760
NaN	NaN	19.1167	18.3853	NaN	17.1772	NaN	18.0053	NaN	18.434	NaN	16.9953	18.8655	19.2595	NaN	NaN	NaN	NaN	17.9532	18.2086	NaN	NaN	NaN	NaN	17.0546	17.6122	18.501	18.61	17.9643	NaN	17.0538	18.2021	17.6984	18.3074	NaN	17.2467	17.6618	NaN	17.6213	NaN				26875	0	1758800	301740	0	896310	0
NaN	NaN	18.1562	19.1511	NaN	17.8177	18.1818	17.6438	17.0765	18.6395	17.5022	17.4235	17.8841	17.5054	17.6786	17.2644	NaN	19.0925	17.5048	18.7756	17.711	NaN	18.6343	NaN	16.5889	16.7972	17.9443	18.8245	17.4393	17.8624	18.7649	19.2251	16.7429	17.0262	NaN	NaN	18.5864	18.2162	17.41	NaN				0	14134	1145700	329200	0	749260	138910
NaN	NaN	18.3961	NaN	NaN	19.4431	19.5272	18.919	20.0895	NaN	20.5321	NaN	20.0725	18.5777	19.3409	18.6304	20.4996	20.2025	NaN	18.6734	NaN	NaN	18.4388	NaN	NaN	NaN	NaN	17.486	18.0639	NaN	19.6225	18.3493	19.8768	NaN	19.0459	18.7491	19.4784	20.4201	18.113	NaN				0	56763	1233200	137360	14399	1974200	348510
NaN	NaN	17.9949	18.3721	NaN	NaN	NaN	18.4344	NaN	17.0297	17.562	17.9146	NaN	NaN	17.6659	18.0825	NaN	NaN	NaN	NaN	NaN	NaN	19.4393	NaN	19.9697	20.0632	18.1176	18.9558	17.5918	NaN	18.8844	19.4757	20.591	20.4274	19.3284	19.4759	NaN	17.1689	NaN	NaN				0	0	1094000	180130	0	0	18315
NaN	NaN	18.24	NaN	NaN	17.6172	NaN	NaN	NaN	NaN	17.9499	NaN	NaN	NaN	18.8172	18.35	NaN	18.9246	18.2966	19.1131	NaN	NaN	18.7061	NaN	18.7693	18.1153	18.7668	19.0387	18.5328	18.6158	19.5468	19.5702	18.5195	19.0213	19.1411	18.6045	NaN	18.998	NaN	NaN				35482	35021	503430	66192	0	827870	68999
19.5022	20.4584	22.2371	23.1978	21.9945	24.1833	21.3351	22.6942	19.5625	20.9951	22.1136	23.1952	22.2989	22.6565	20.7238	23.0306	19.3907	22.3604	22.5677	21.7928	NaN	NaN	23.2085	23.676	22.2171	23.5322	21.8201	21.5183	22.3609	23.2413	23.4093	24.3958	22.9342	25.1156	23.0173	23.6078	19.5474	18.8448	24.2933	24.2173				73005	145210	18619000	11486000	549780	67713000	557230
22.7987	23.7908	25.0392	25.9508	23.4458	23.8973	22.8515	24.3266	24.1873	23.457	22.9256	22.2656	23.5509	22.9393	25.1157	24.8159	25.484	24.51	23.4182	23.1049	22.3119	21.7162	23.2447	22.9013	24.139	24.6214	23.2417	23.2532	22.7573	22.8924	24.3682	24.9043	24.6128	23.6669	22.9873	23.4573	25.4472	25.5539	22.8993	23.3077				724880	1305000	83555000	64194000	1581100	39067000	8806400
NaN	NaN	22.9607	22.7195	21.5646	22.6246	20.9795	23.7784	23.0955	21.077	22.668	20.4331	20.9068	19.8491	23.9196	24.6619	23.6179	21.2782	21.6514	20.8875	19.5545	NaN	21.2297	20.2685	21.4069	23.524	19.2748	19.2472	20.9299	20.2588	20.9902	21.2582	21.3221	20.654	21.8951	22.3872	21.5712	21.3721	19.9334	20.2212				190230	346780	12069000	12390000	798820	11852000	2030000
21.1957	22.0446	23.8141	24.6913	22.2641	23.3316	21.6401	22.5303	22.0349	21.168	21.9106	20.7904	21.2012	21.6025	23.4967	23.1918	24.1109	22.6842	22.9334	22.8223	21.1502	22.1835	22.0199	21.0087	21.7739	22.4413	21.9987	21.9541	21.3203	21.8679	22.3464	23.3116	22.9277	22.1309	21.7519	22.2882	23.7969	24.1845	21.0262	20.7459				439390	535530	37352000	25494000	750150	29663000	1332100
NaN	NaN	17.7049	18.477	NaN	18.0924	NaN	NaN	22.4592	19.5244	NaN	NaN	17.5194	18.0623	19.7147	19.2602	21.8305	20.8389	NaN	NaN	NaN	NaN	17.7617	NaN	17.9073	19.7708	NaN	NaN	17.3971	18.4368	17.6583	17.8125	19.514	18.133	17.929	NaN	19.7576	19.273	17.584	NaN				0	82038	756260	379530	0	997330	15874
21.3738	22.2614	21.9863	21.2989	21.2519	22.7047	21.8388	22.5249	21.5196	21.7609	22.7308	22.8474	21.9885	22.03	20.8725	21.9101	20.3889	22.1563	21.8057	23.4832	20.5806	NaN	21.6497	21.5599	21.1123	21.3316	20.1074	20.0364	21.4577	22.2525	21.4585	21.5008	21.3761	21.2186	21.0882	21.8602	21.0444	20.8054	20.3673	20.9264				421090	460700	11630000	2375000	191450	17211000	2244500
23.1076	23.6161	23.3429	23.0163	NaN	22.0604	22.8741	22.0317	21.464	22.5248	22.6766	22.3745	23.0922	22.4502	23.2323	23.4849	21.7111	22.3482	21.9202	22.9076	24.8828	24.7894	23.2843	23.1137	22.2983	22.3547	23.374	23.2853	22.5819	23.0601	21.6414	22.5829	22.3037	22.5238	21.7352	21.7245	22.6648	22.1819	22.3242	22.8882				1720600	1946600	31882000	9813100	83489	13440000	3075500
33.8905	34.1763	33.5251	33.1556	33.3142	31.303	33.0577	32.9201	32.5539	32.562	32.7611	32.6412	33.763	34.1108	32.3989	33.6048	34.1256	32.4163	34.5179	34.0013	33.6788	34.5687	34.0568	34.1973	32.6438	31.7791	33.3386	31.0069	32.8577	31.5892	33.3443	33.6688	32.5071	32.283	34.3783	32.1068	33.4065	32.66	33.7583	34.8314			+	2840700000	1142600000	15778000000	9167200000	2108400000	5829900000	6227200000
NaN	NaN	NaN	18.1776	NaN	NaN	20.4715	NaN	19.5589	19.7983	NaN	NaN	18.7717	NaN	NaN	18.0176	NaN	NaN	NaN	NaN	20.9641	NaN	NaN	18.2261	20.0245	18.4197	NaN	20.9001	19.1088	18.2547	20.4757	NaN	NaN	17.4166	20.3886	NaN	21.2309	19.7566	18.1755	20.7203			+	0	23231	0	265870	0	29782	759970
25.618	22.0321	22.2974	22.7538	NaN	22.3501	21.5792	21.5106	22.9435	25.3303	25.5097	NaN	21.4519	21.7547	21.9303	17.1137	21.8856	21.3903	22.7164	23.0115	28.6265	27.9524	23.2653	22.2995	20.78	21.8919	21.7914	22.4359	18.2508	17.2087	23.1633	21.8257	20.3701	21.5794	28.9472	25.4099	22.1106	22.2405	20.8488	NaN			+	1862900	220970	21441000	8658800	176570	17575000	1652800
20.6935	23.0033	22.8074	23.876	20.7797	24.0014	26.77	26.2673	23.0833	26.2144	23.1607	26.2871	20.0684	NaN	22.1106	26.6186	20.0999	22.2477	23.7778	25.0004	19.2575	NaN	23.6813	24.8919	22.7	24.9517	19.469	21.445	21.81	23.2187	23.6185	23.2542	22.2864	26.2124	20.0339	24.1111	21.4114	24.095	19.1856	21.1996			+	382400	1797100	19584000	12264000	685400	50598000	44849000
NaN	NaN	NaN	19.8245	19.4213	20.6861	19.4996	24.4666	20.1666	23.0293	21.5649	NaN	20.862	21.8163	19.3967	23.3479	NaN	18.3675	19.8816	18.5309	NaN	NaN	20.049	NaN	20.3218	NaN	19.6922	22.2939	18.5832	19.5317	20.2568	25.8974	NaN	20.8821	NaN	20.2132	20.9029	19.2004	18.5828	24.6308			+	34904	0	111020	640740	40429	7710500	2370500
[truncated: 79 more columns]
