# Supplementary material for: Combining discovery and targeted proteomics reveals a prognostic signature in oral cancer
Source: Nat Commun. 2018 Sep 5;9:3598. doi: 10.1038/s41467-018-05696-2 (PMC6125363; doi:10.1038/s41467-018-05696-2)
Supplement: Supplementary file 11 — Supplementary Data 8 [file 41467_2018_5696_MOESM11_ESM.xlsx]

## Sheet: Supplementary Data 8
Supplementary Data 8. Differentially abundance proteins in neoplastic islands from ITF and inner tumor in discovery proteomics, after replacement of missing values by data imputation.
LFQ Intensity P1_F	LFQ Intensity P1_I	LFQ Intensity P2_F	LFQ Intensity P2_I	LFQ Intensity P3_F	LFQ Intensity P3_I	LFQ Intensity P4_F	LFQ Intensity P4_I	LFQ Intensity P5_F	LFQ Intensity P5_I	LFQ Intensity P6_F	LFQ Intensity P6_I	LFQ Intensity P7_F	LFQ Intensity P7_I	LFQ Intensity P8_F	LFQ Intensity P8_I	LFQ Intensity P9_F	LFQ Intensity P9_I	LFQ Intensity P10_F	LFQ Intensity P10_I	LFQ Intensity P11_F	LFQ Intensity P11_I	LFQ Intensity P12_F	LFQ Intensity P12_I	LFQ Intensity P13_F	LFQ Intensity P13_I	LFQ Intensity P14_F	LFQ Intensity P14_I	LFQ Intensity P15_F	LFQ Intensity P15_I	LFQ Intensity P16_F	LFQ Intensity P16_I	LFQ Intensity P17_F	LFQ Intensity P17_I	LFQ Intensity P18_F	LFQ Intensity P18_I	LFQ Intensity P19_F	LFQ Intensity P19_I	LFQ Intensity P20_F	LFQ Intensity P20_I	Student's t-test p-value	Student's t-test significant	Protein IDs	Protein IDs	Majority protein IDs	Proteins
E	E	E	E	E	E	E	E	E	E	E	E	E	E	E	E	E	E	E	E	E	E	E	E	E	E	E	E	E	E	E	E	E	E	E	E	E	E	E	E	N		T
Front	Inner	Front	Inner	Front	Inner	Front	Inner	Front	Inner	Front	Inner	Front	Inner	Front	Inner	Front	Inner	Front	Inner	Front	Inner	Front	Inner	Front	Inner	Front	Inner	Front	Inner	Front	Inner	Front	Inner	Front	Inner	Front	Inner	Front	Inner
15.9806	17.4786	17.9568	19.9649	17.3518	19.3074	15.7799	20.8237	17.7008	20.5256	18.1147	20.4107	16.9321	19.5557	15.8467	21.4245	16.472	17.0495	17.601	18.0536	17.6875	17.2397	20.6648	21.91	16.3626	19.9402	17.9282	16.9402	17.1232	19.7218	16.3946	19.6718	17.4214	20.7978	16.5777	17.4369	19.0225	18.5425	19.5191	15.8405	0.000873859	+	>sp|O15231-3|ZN185_HUMAN Isoform 3 of Zinc finger protein 185 OS=Homo sapiens GN=ZNF185;>sp|O15231|ZN185_HUMAN Zinc finger protein 185 OS=Homo sapiens GN=ZNF185 PE=1 SV=3;>sp|O15231-6|ZN185_HUMAN Isoform 6 of Zinc finger protein 185 OS=Homo sapiens GN=ZNF185;>sp|O15231-7|ZN185_HUMAN Isoform 7 of Zinc finger protein 185 OS=Homo sapiens GN=ZNF185;>sp|O15231-4|ZN185_HUMAN Isoform 4 of Zinc finger pr…
16.8409	20.3571	18.5339	19.4579	16.4207	20.008	16.2419	19.6186	16.71	19.2856	20.1625	20.6557	18.6347	18.6014	19.275	21.0701	15.9227	19.5461	19.2093	19.4413	16.8951	16.8701	20.0335	20.1894	18.9409	19.6955	18.9378	19.4241	16.4225	19.3406	19.537	18.939	18.7467	18.5954	20.1852	20.7306	19.5918	18.3796	16.9611	16.8406	0.00883934	+	>sp|O60664|PLIN3_HUMAN Perilipin-3 OS=Homo sapiens GN=PLIN3 PE=1 SV=3;>sp|O60664-3|PLIN3_HUMAN Isoform 3 of Perilipin-3 OS=Homo sapiens GN=PLIN3;>sp|O60664-4|PLIN3_HUMAN Isoform 4 of Perilipin-3 OS=Homo sapiens GN=PLIN3;>tr|K7ERZ3|K7ERZ3_HUMAN Perilipin-3 (Fragment) OS=Homo sapiens GN=PLIN3 PE=1 SV=1;>tr|K7EL96|K7EL96_HUMAN Perilipin-3 (Fragment) OS=Homo sapiens GN=PLIN3 PE=1 SV=3;>sp|O60664-2|PL…
22.2908	23.0382	23.232	24.2302	21.2379	22.6229	21.9318	21.9861	23.83	24.5797	20.786	21.6239	22.9901	23.0868	23.6489	23.6426	21.6265	24.0077	23.2724	23.9691	22.3148	23.3049	23.8621	23.6301	23.1927	23.3745	22.4484	23.1291	22.6687	23.1625	22.679	22.986	23.2503	23.1915	22.8507	22.8958	22.7845	23.2035	22.8209	22.3307	0.0417376	+	>sp|P00558|PGK1_HUMAN Phosphoglycerate kinase 1 OS=Homo sapiens GN=PGK1 PE=1 SV=3;>sp|P00558-2|PGK1_HUMAN Isoform 2 of Phosphoglycerate kinase 1 OS=Homo sapiens GN=PGK1;>sp|P07205|PGK2_HUMAN Phosphoglycerate kinase 2 OS=Homo sapiens GN=PGK2 PE=1 SV=3
17.0525	17.4203	18.7724	20.0638	18.5631	18.8321	17.0691	21.1212	18.429	19.3297	21.0936	21.4186	15.5403	17.206	16.8071	19.6829	16.4147	20.4315	16.1647	20.4752	17.4273	16.06	19.7668	19.4787	16.7755	18.8718	15.49	19.6124	19.4967	19.301	20.9067	20.5961	19.7987	20.2698	20.1277	20.3362	19.4827	16.7923	16.9274	19.4504	0.0205416	+	>sp|P00918|CAH2_HUMAN Carbonic anhydrase 2 OS=Homo sapiens GN=CA2 PE=1 SV=2;>tr|E5RK37|E5RK37_HUMAN Carbonic anhydrase 2 OS=Homo sapiens GN=CA2 PE=1 SV=1;>tr|E5RID5|E5RID5_HUMAN Carbonic anhydrase 2 OS=Homo sapiens GN=CA2 PE=1 SV=1
19.8019	16.8738	16.4351	17.0799	16.9321	18.5776	18.1597	15.9475	16.2858	17.8016	19.2011	17.3902	20.9594	17.0208	20.3629	18.7209	20.9596	18.0548	16.6169	16.9897	17.0657	16.9956	16.0909	17.3226	20.5272	18.9574	17.037	17.4719	16.4567	16.5864	19.8503	16.7744	19.0493	17.151	19.5638	17.0477	24.4302	19.9753	17.9503	16.7957	0.0280062	+	>sp|P02144|MYG_HUMAN Myoglobin OS=Homo sapiens GN=MB PE=1 SV=2;>tr|B0QYF8|B0QYF8_HUMAN Myoglobin (Fragment) OS=Homo sapiens GN=MB PE=3 SV=1;>tr|F2Z2F1|F2Z2F1_HUMAN Myoglobin (Fragment) OS=Homo sapiens GN=MB PE=3 SV=1;>tr|Q8WVH6|Q8WVH6_HUMAN Myoglobin OS=Homo sapiens GN=MB PE=2 SV=1;>tr|B0QYF7|B0QYF7_HUMAN Myoglobin (Fragment) OS=Homo sapiens GN=MB PE=3 SV=1;>tr|F2Z337|F2Z337_HUMAN Myoglobin (Frag…
20.8979	22.5413	22.3132	21.8775	23.222	21.2973	25.0194	23.1723	24.5493	23.4901	22.4689	21.6124	22.3164	23.084	22.7962	21.8868	23.6435	21.1634	23.3195	21.7273	20.1131	16.6757	20.7863	16.4833	20.406	17.5165	18.1851	19.0216	18.5468	17.666	21.4889	20.1221	21.7669	19.3436	21.4694	20.8654	22.1765	22.5623	22.3601	20.4123	0.0498064	+	>sp|P02452|CO1A1_HUMAN Collagen alpha-1(I) chain OS=Homo sapiens GN=COL1A1 PE=1 SV=5;>tr|I3L3H7|I3L3H7_HUMAN Collagen alpha-1(I) chain (Fragment) OS=Homo sapiens GN=COL1A1 PE=4 SV=1;CON__Q862S4
16.682	17.4329	18.9702	17.7944	17.5863	17.1453	17.3768	18.5198	21.063	17.186	19.1788	19.1934	17.5872	17.6354	18.1163	17.6664	20.038	19.0287	16.7882	17.4546	17.3091	16.0235	18.7956	17.5747	18.1043	16.6467	18.938	18.5651	17.6196	16.8344	20.4045	18.5879	20.0978	17.7638	18.0939	18.8496	19.1872	17.4066	16.8593	16.1281	0.0342681	+	>sp|P02743|SAMP_HUMAN Serum amyloid P-component OS=Homo sapiens GN=APCS PE=1 SV=2
15.5851	22.3542	24.1193	24.6221	21.4865	24.1489	19.6928	22.0897	20.626	23.1627	21.3623	22.7554	21.8149	22.0426	21.1573	24.3076	20.4088	23.9037	21.5678	24.5007	19.1866	16.0014	21.7303	22.9167	21.7276	22.7971	21.7162	22.1488	21.4986	21.8531	23.3182	22.9397	22.0073	24.8284	21.0837	22.49	21.7219	22.7038	19.8842	21.4277	0.00705823	+	>sp|P04080|CYTB_HUMAN Cystatin-B OS=Homo sapiens GN=CSTB PE=1 SV=2
20.7838	22.8017	22.8516	25.2986	18.9674	23.8246	21.0852	23.2394	20.6567	23.427	21.8725	23.9077	16.7896	18.2583	24.1069	26.1838	18.7793	23.5141	16.7541	24.3521	17.2272	16.5469	23.2149	25.2688	23.1541	24.357	19.5306	18.0066	21.4216	20.9668	24.3477	24.2514	22.8467	25.8079	19.5312	21.3966	20.8494	25.0842	16.4194	19.2309	0.0116204	+	>sp|P05109|S10A8_HUMAN Protein S100-A8 OS=Homo sapiens GN=S100A8 PE=1 SV=1
20.5404	17.671	20.9115	21.2934	17.0585	19.6813	20.0987	17.7928	20.6301	19.487	20.4694	20.1032	20.6175	19.9165	21.4016	20.8994	18.022	16.5439	20.6282	19.4868	20.3273	16.25	21.3024	16.2664	20.9148	19.888	20.6889	21.2131	19.5905	19.5356	20.2802	19.8472	19.591	20.4333	20.2586	19.8269	19.3003	19.9172	21.8582	20.7164	0.0468346	+	>sp|P05141|ADT2_HUMAN ADP/ATP translocase 2 OS=Homo sapiens GN=SLC25A5 PE=1 SV=7;>sp|P12235|ADT1_HUMAN ADP/ATP translocase 1 OS=Homo sapiens GN=SLC25A4 PE=1 SV=4;>sp|Q9H0C2|ADT4_HUMAN ADP/ATP translocase 4 OS=Homo sapiens GN=SLC25A31 PE=2 SV=1;>tr|V9GYG0|V9GYG0_HUMAN ADP/ATP translocase 1 OS=Homo sapiens GN=SLC25A4 PE=1 SV=1
19.8114	23.2551	24.0632	26.0444	20.4047	24.1148	21.2862	23.266	19.1652	23.6354	21.4416	24.4496	18.4199	19.5938	24.4998	26.6684	17.2412	24.4782	15.9409	25.2327	16.3194	16.5972	23.5454	25.8199	23.0589	24.3119	19.7678	17.5967	21.803	21.8783	23.9342	24.246	23.3254	25.722	20.3596	22.326	21.821	26.1138	19.1114	17.2159	0.0119946	+	>sp|P06702|S10A9_HUMAN Protein S100-A9 OS=Homo sapiens GN=S100A9 PE=1 SV=1
16.8764	16.3385	15.9713	17.2343	17.5086	22.4323	20.8607	22.1663	17.1375	21.63	17.4721	18.8836	16.7985	16.6939	17.4849	21.2295	17.501	16.192	20.9077	20.853	17.4039	17.5318	16.8943	21.4084	16.6565	20.2692	17.5614	17.2307	16.9851	19.2934	19.6552	19.8352	18.6122	23.2093	16.0175	19.6466	17.9961	20.1176	18.2479	15.6434	0.008593	+	>sp|P07476|INVO_HUMAN Involucrin OS=Homo sapiens GN=IVL PE=1 SV=2
23.1116	24.1316	22.7167	22.3143	23.9626	22.098	25.2871	23.0135	25.5174	24.0856	24.2807	23.4376	22.3828	23.1216	22.8313	21.9479	24.4309	22.2491	23.4585	21.9897	20.8042	16.687	21.3694	18.047	21.0128	16.5788	21.3126	20.4151	21.4273	19.2155	22.8578	21.4563	23.6737	21.6373	22.8808	21.9133	22.0497	23.2857	22.8129	21.9233	0.0184551	+	>sp|P08123|CO1A2_HUMAN Collagen alpha-2(I) chain OS=Homo sapiens GN=COL1A2 PE=1 SV=7;>tr|A0A087WTA8|A0A087WTA8_HUMAN Collagen alpha-2(I) chain OS=Homo sapiens GN=COL1A2 PE=4 SV=1
26.3832	23.1824	22.1342	22.6308	23.3207	25.5801	26.5127	27.5667	22.6967	27.1037	25.6247	27.8038	22.0446	19.1897	21.8762	27.398	21.5405	24.0097	25.2431	26.2756	25.516	22.1908	23.4078	26.36	22.9887	25.6598	22.3069	24.4616	21.9326	22.8468	24.849	25.8497	23.3681	27.1004	21.9942	23.7881	23.9744	25.6212	20.8605	21.6808	0.0380885	+	>sp|P08779|K1C16_HUMAN Keratin, type I cytoskeletal 16 OS=Homo sapiens GN=KRT16 PE=1 SV=4;CON__P08779;CON__Q3ZAW8;CON__Q9Z2K1;>tr|K7ENW6|K7ENW6_HUMAN Keratin, type I cytoskeletal 16 (Fragment) OS=Homo sapiens GN=KRT16 PE=1 SV=1
15.7442	17.2182	18.6081	18.9522	17.2597	17.8795	17.4363	19.606	18.4091	18.8846	16.5467	16.9713	19.6975	20.1085	18.4942	19.2235	16.472	20.7256	15.7713	19.385	16.5176	17.3115	17.9931	17.6099	18.1517	18.1728	18.7661	18.5378	18.4491	18.0813	19.2013	19.3141	16.7123	18.64	18.5713	18.49	17.6987	18.5326	16.0635	15.9172	0.0260408	+	>sp|P09960|LKHA4_HUMAN Leukotriene A-4 hydrolase OS=Homo sapiens GN=LTA4H PE=1 SV=2;>sp|P09960-4|LKHA4_HUMAN Isoform 4 of Leukotriene A-4 hydrolase OS=Homo sapiens GN=LTA4H;>sp|P09960-2|LKHA4_HUMAN Isoform 2 of Leukotriene A-4 hydrolase OS=Homo sapiens GN=LTA4H;>sp|P09960-3|LKHA4_HUMAN Isoform 3 of Leukotriene A-4 hydrolase OS=Homo sapiens GN=LTA4H;>tr|B4DEH5|B4DEH5_HUMAN Leukotriene A-4 hydrolas…
21.9081	22.3023	23.5807	22.7473	22.8086	22.4051	24.0569	23.2687	24.7053	22.4237	24.8866	23.9714	23.0044	22.2423	23.8961	23.3838	24.4356	22.1031	23.1022	23.2388	22.4795	17.2874	22.5507	20.6423	22.3308	22.1971	20.531	21.2381	22.7733	22.0155	24.324	20.7573	24.3077	22.6186	23.053	23.8005	24.0889	22.7123	22.3691	22.3672	0.0118108	+	>sp|P12109|CO6A1_HUMAN Collagen alpha-1(VI) chain OS=Homo sapiens GN=COL6A1 PE=1 SV=3;>tr|A0A087X0S5|A0A087X0S5_HUMAN Collagen alpha-1(VI) chain OS=Homo sapiens GN=COL6A1 PE=1 SV=1
21.4234	21.7589	22.7947	22.1134	22.1062	21.6669	22.3943	22.4761	24.1047	20.3713	24.3138	22.9769	22.3274	21.7004	23.2781	23.2646	24.3141	21.9274	22.3184	22.5777	20.5551	17.3337	22.0054	16.5343	21.8958	22.0057	19.6185	20.5481	21.7137	20.8579	24.2867	21.0587	23.591	22.0437	22.9584	23.376	23.4041	22.2231	21.5001	20.7943	0.0208147	+	>sp|P12110|CO6A2_HUMAN Collagen alpha-2(VI) chain OS=Homo sapiens GN=COL6A2 PE=1 SV=4;>sp|P12110-2|CO6A2_HUMAN Isoform 2C2A of Collagen alpha-2(VI) chain OS=Homo sapiens GN=COL6A2;>sp|P12110-3|CO6A2_HUMAN Isoform 2C2A' of Collagen alpha-2(VI) chain OS=Homo sapiens GN=COL6A2;>tr|H7C0M5|H7C0M5_HUMAN Collagen alpha-2(VI) chain (Fragment) OS=Homo sapiens GN=COL6A2 PE=4 SV=1;>tr|C9JH44|C9JH44_HUMAN Co…
24.1874	24.6822	24.7799	24.2656	24.7104	24.2727	25.5041	25.01	26.2672	23.786	25.9834	25.4092	24.2468	23.3069	25.4684	25.3196	26.6458	24.6237	24.9925	24.8907	23.8148	16.589	24.2881	23.0151	23.5634	23.6744	22.7505	23.1567	24.2902	23.589	26.3304	23.1443	25.8551	23.8211	25.0934	25.7282	25.5904	24.7754	24.0434	23.7266	0.0307207	+	>sp|P12111|CO6A3_HUMAN Collagen alpha-3(VI) chain OS=Homo sapiens GN=COL6A3 PE=1 SV=5;>sp|P12111-2|CO6A3_HUMAN Isoform 2 of Collagen alpha-3(VI) chain OS=Homo sapiens GN=COL6A3;>sp|P12111-4|CO6A3_HUMAN Isoform 4 of Collagen alpha-3(VI) chain OS=Homo sapiens GN=COL6A3;>tr|E7ENL6|E7ENL6_HUMAN Collagen alpha-3(VI) chain OS=Homo sapiens GN=COL6A3 PE=4 SV=2;>sp|P12111-5|CO6A3_HUMAN Isoform 5 of Collag…
16.9941	19.0901	16.5679	20.2355	16.1003	18.9747	15.2734	18.0364	16.7613	18.7013	16.7369	18.016	17.5653	17.1045	16.4824	19.7224	16.6387	16.6579	16.8069	18.4271	16.0556	17.726	18.3948	21.7668	15.8925	17.2325	17.558	16.4014	15.7256	17.5368	17.0769	16.3183	17.7988	21.4831	17.0801	16.6269	16.5589	19.368	16.6704	17.8686	0.000162807	+	>sp|P31151|S10A7_HUMAN Protein S100-A7 OS=Homo sapiens GN=S100A7 PE=1 SV=4;>sp|Q86SG5|S1A7A_HUMAN Protein S100-A7A OS=Homo sapiens GN=S100A7A PE=1 SV=3
23.5499	24.6806	25.0353	26.7515	24.8032	26.9319	25.806	26.9239	24.4008	26.9492	25.6941	27.3111	23.9931	24.2875	24.9479	26.6902	23.7686	25.3179	26.0938	26.9178	22.5654	21.9478	26.6568	27.326	25.0501	26.7822	24.5449	25.1177	25.5542	26.2042	25.9008	25.9361	24.7641	27.035	24.6607	25.8184	25.1774	24.8382	23.2908	23.2691	0.0129018	+	>sp|P31947|1433S_HUMAN 14-3-3 protein sigma OS=Homo sapiens GN=SFN PE=1 SV=1;>sp|P31947-2|1433S_HUMAN Isoform 2 of 14-3-3 protein sigma OS=Homo sapiens GN=SFN
21.423	22.6285	22.3699	22.6424	20.5468	22.5963	21.906	22.8145	18.1292	21.749	20.9319	21.9163	20.2716	20.2938	19.1568	22.283	17.5818	19.6791	22.8994	23.1439	17.2042	17.2751	22.2853	22.4158	20.1393	21.434	21.4513	21.8513	21.3519	21.3881	22.3209	23.4116	21.2567	23.394	18.8654	20.9875	20.5127	19.3776	20.4737	21.6651	0.0348291	+	>sp|P32926|DSG3_HUMAN Desmoglein-3 OS=Homo sapiens GN=DSG3 PE=1 SV=2
16.3461	17.0376	20.3368	20.8468	18.1403	19.9448	18.4687	16.8098	15.7003	16.3873	19.888	21.4293	17.322	16.8783	15.6071	20.2241	16.8251	21.0132	16.6708	17.5985	18.2925	15.916	20.3066	16.3132	19.8518	20.2503	17.6316	20.8407	15.7269	21.3306	17.0734	20.2094	17.1355	20.3854	17.1064	20.6712	20.4604	20.41	16.6666	17.7858	0.0247861	+	>tr|J3QQX2|J3QQX2_HUMAN Rho GDP-dissociation inhibitor 1 OS=Homo sapiens GN=ARHGDIA PE=1 SV=1;>sp|P52565|GDIR1_HUMAN Rho GDP-dissociation inhibitor 1 OS=Homo sapiens GN=ARHGDIA PE=1 SV=3;>tr|J3KTF8|J3KTF8_HUMAN Rho GDP-dissociation inhibitor 1 (Fragment) OS=Homo sapiens GN=ARHGDIA PE=1 SV=3;>tr|J3KRE2|J3KRE2_HUMAN Rho GDP-dissociation inhibitor 1 OS=Homo sapiens GN=ARHGDIA PE=1 SV=1
16.8932	20.3833	20.9848	20.8122	16.6866	20.6383	18.8426	20.862	19.3146	20.1561	19.7246	20.1104	19.6722	20.119	19.2924	19.6616	17.603	20.8333	19.9471	21.2057	16.4364	16.797	19.7666	18.9959	19.6562	19.7594	19.8073	20.4323	19.3945	19.239	20.2011	19.9375	20.2747	20.6271	19.8559	19.7951	20.3169	20.9375	20.67	19.3984	0.0429021	+	>sp|P61160-2|ARP2_HUMAN Isoform 2 of Actin-related protein 2 OS=Homo sapiens GN=ACTR2;>sp|P61160|ARP2_HUMAN Actin-related protein 2 OS=Homo sapiens GN=ACTR2 PE=1 SV=1;>tr|F5H6T1|F5H6T1_HUMAN ARP2 actin-related protein 2 homolog (Yeast), isoform CRA_d OS=Homo sapiens GN=ACTR2 PE=1 SV=2
20.1227	21.4191	20.4863	20.3862	21.9624	21.4047	20.9115	20.9753	22.8368	19.9596	22.1627	21.2476	21.8448	21.1146	22.4465	21.5156	22.2451	21.7362	21.7346	21.6003	21.3154	17.2524	21.3201	16.3662	19.0054	16.549	18.1963	20.0087	20.6792	20.5133	22.4571	20.7529	23.5577	21.037	20.6413	22.0076	22.3036	21.8983	22.3016	16.8647	0.0244512	+	>sp|P98160|PGBM_HUMAN Basement membrane-specific heparan sulfate proteoglycan core protein OS=Homo sapiens GN=HSPG2 PE=1 SV=4;>tr|H0Y5A9|H0Y5A9_HUMAN Endorepellin (Fragment) OS=Homo sapiens GN=HSPG2 PE=4 SV=1;>tr|Q5SZJ2|Q5SZJ2_HUMAN Endorepellin (Fragment) OS=Homo sapiens GN=HSPG2 PE=4 SV=1;>tr|Q5SZI9|Q5SZI9_HUMAN Endorepellin (Fragment) OS=Homo sapiens GN=HSPG2 PE=4 SV=1;>tr|Q5SZJ1|Q5SZJ1_HUMAN …
16.6142	17.5236	19.0998	20.9815	16.3472	22.0421	20.6945	21.5223	17.5486	19.2236	17.0265	18.2476	16.012	17.3077	17.2932	20.549	16.5496	16.6031	15.7521	20.3561	17.9979	16.8387	19.8647	21.6638	16.2271	19.9679	19.9844	19.5942	18.6454	19.767	20.8519	21.9009	16.4652	20.9788	16.54	19.3839	18.4147	17.0099	19.7096	16.6148	0.0100812	+	>sp|Q02487|DSC2_HUMAN Desmocollin-2 OS=Homo sapiens GN=DSC2 PE=1 SV=1;>sp|Q02487-2|DSC2_HUMAN Isoform 2B of Desmocollin-2 OS=Homo sapiens GN=DSC2
16.566	16.4056	16.3368	16.4206	17.9406	17.3323	16.761	16.5139	19.0612	16.4405	18.6824	17.2946	18.1599	17.1103	18.4616	19.1182	20.4705	17.8281	16.7586	16.3069	19.0922	16.7071	16.7912	16.4198	17.2372	17.1402	16.6234	17.3962	16.9399	16.8712	19.2594	17.0198	18.6335	16.5038	16.9032	18.6975	19.5532	18.2286	18.3491	17.702	0.0251142	+	>sp|Q05707|COEA1_HUMAN Collagen alpha-1(XIV) chain OS=Homo sapiens GN=COL14A1 PE=1 SV=3;>sp|Q05707-2|COEA1_HUMAN Isoform 2 of Collagen alpha-1(XIV) chain OS=Homo sapiens GN=COL14A1;>sp|Q05707-3|COEA1_HUMAN Isoform 3 of Collagen alpha-1(XIV) chain OS=Homo sapiens GN=COL14A1;>tr|J3QT83|J3QT83_HUMAN Collagen alpha-1(XIV) chain (Fragment) OS=Homo sapiens GN=COL14A1 PE=4 SV=1;>tr|A0A0A0MQT7|A0A0A0MQT7…
20.9632	21.1353	22.3353	22.3861	16.0498	21.5621	19.8211	21.5922	18.5679	21.1545	19.7855	20.907	19.9032	19.8782	18.9305	21.07	16.6778	18.9708	21.8002	22.1504	18.8584	17.2694	22.7873	21.2953	19.4044	20.2381	21.0973	21.7798	20.2917	20.9267	19.7044	21.3599	19.117	21.7896	18.1621	18.9104	18.8101	19.5539	18.4915	20.7883	0.0191032	+	>sp|Q14574|DSC3_HUMAN Desmocollin-3 OS=Homo sapiens GN=DSC3 PE=1 SV=3;>sp|Q14574-2|DSC3_HUMAN Isoform 3B of Desmocollin-3 OS=Homo sapiens GN=DSC3;>tr|J3QRL9|J3QRL9_HUMAN Desmocollin-3 (Fragment) OS=Homo sapiens GN=DSC3 PE=4 SV=1
19.8172	22.4707	20.4759	23.8496	16.9558	23.9353	23.1738	23.1975	22.4949	24.6828	23.0079	23.1815	21.4472	22.4108	20.7813	22.2694	19.9399	22.1464	23.7215	25.5553	16.9705	16.8492	22.8605	24.0389	21.3423	23.6632	20.9254	22.345	21.8625	23.0282	22.5823	23.1006	22.1563	22.6684	21.3627	22.4591	20.3592	19.766	18.4457	17.1249	0.0375242	+	>sp|Q92597|NDRG1_HUMAN Protein NDRG1 OS=Homo sapiens GN=NDRG1 PE=1 SV=1;>sp|Q92597-2|NDRG1_HUMAN Isoform 2 of Protein NDRG1 OS=Homo sapiens GN=NDRG1;>sp|Q92597-3|NDRG1_HUMAN Isoform 3 of Protein NDRG1 OS=Homo sapiens GN=NDRG1;>tr|E7ESM1|E7ESM1_HUMAN Protein NDRG1 OS=Homo sapiens GN=NDRG1 PE=1 SV=1;>tr|E5RJY1|E5RJY1_HUMAN Protein NDRG1 OS=Homo sapiens GN=NDRG1 PE=1 SV=1;>tr|E5RIM2|E5RIM2_HUMAN Pro…
16.3194	17.8687	17.756	19.5532	15.9346	19.5838	18.6369	19.9232	17.3379	17.8782	16.9436	19.0487	18.7825	18.117	18.3162	19.7566	16.4893	16.8892	19.7449	18.3458	16.1856	16.6584	17.0426	16.5444	16.5337	18.2825	16.2278	18.6767	18.5652	19.972	19.2231	18.8976	16.502	22.5435	18.1274	16.7992	17.2434	18.4161	20.9493	18.0112	0.0388402	+	>tr|K7EKI0|K7EKI0_HUMAN Envoplakin OS=Homo sapiens GN=EVPL PE=1 SV=1;>sp|Q92817|EVPL_HUMAN Envoplakin OS=Homo sapiens GN=EVPL PE=1 SV=3
16.2717	17.5518	17.8415	20.1225	17.3054	18.5646	17.7972	17.3067	18.199	18.1703	17.0311	16.6789	17.7454	16.5075	16.6698	17.5695	17.4893	19.4304	17.6718	21.1526	16.407	16.7144	17.5	19.345	18.399	19.7819	17.369	16.9418	18.6379	16.9342	18.2608	18.1788	17.5112	19.5286	17.0125	17.5942	17.3883	19.6354	16.8996	16.7105	0.0338731	+	>sp|Q96HE7|ERO1A_HUMAN ERO1-like protein alpha OS=Homo sapiens GN=ERO1L PE=1 SV=2;>tr|G3V3E6|G3V3E6_HUMAN ERO1-like protein alpha OS=Homo sapiens GN=ERO1L PE=1 SV=1;>tr|G3V5B3|G3V5B3_HUMAN ERO1-like protein alpha (Fragment) OS=Homo sapiens GN=ERO1L PE=1 SV=1;>tr|G3V503|G3V503_HUMAN ERO1-like protein alpha OS=Homo sapiens GN=ERO1L PE=1 SV=1
15.8022	16.9128	17.0922	18.227	17.4179	18.4196	16.7747	18.7192	16.2181	18.623	17.2098	19.1261	18.1359	17.9661	17.8679	18.5552	16.8247	17.7042	15.642	19.1993	17.7341	16.5167	18.1351	17.3086	16.4538	17.215	16.9295	17.1239	18.1849	18.5749	15.7461	18.1156	16.1968	18.1671	16.5384	16.8738	18.4757	16.2138	17.2352	17.408	0.00501019	+	>sp|Q9C0C2|TB182_HUMAN 182 kDa tankyrase-1-binding protein OS=Homo sapiens GN=TNKS1BP1 PE=1 SV=4;>sp|Q9C0C2-2|TB182_HUMAN Isoform 2 of 182 kDa tankyrase-1-binding protein OS=Homo sapiens GN=TNKS1BP1;>tr|E9PKK0|E9PKK0_HUMAN 182 kDa tankyrase-1-binding protein OS=Homo sapiens GN=TNKS1BP1 PE=1 SV=1;>tr|E9PKE7|E9PKE7_HUMAN 182 kDa tankyrase-1-binding protein (Fragment) OS=Homo sapiens GN=TNKS1BP1 PE=…
20.6935	23.0033	22.8074	23.876	20.7797	24.0014	26.77	26.2673	23.0833	26.2144	23.1607	26.2871	20.0684	17.8189	22.1106	26.6186	20.0999	22.2477	23.7778	25.0004	19.2575	17.2262	23.6813	24.8919	22.7	24.9517	19.469	21.445	21.81	23.2187	23.6185	23.2542	22.2864	26.2124	20.0339	24.1111	21.4114	24.095	19.1856	21.1996	0.0207609	+	CON__P04259
