# Supplementary material for: Combining discovery and targeted proteomics reveals a prognostic signature in oral cancer
Source: Nat Commun. 2018 Sep 5;9:3598. doi: 10.1038/s41467-018-05696-2 (PMC6125363; doi:10.1038/s41467-018-05696-2)
Supplement: Supplementary file 12 — Supplementary Data 9 [file 41467_2018_5696_MOESM12_ESM.xlsx]

## Sheet: Supplementary Data 9
Supplementary Data 9. Front/Inner Ratio of differentially abundant proteins in neoplastic islands by discovery proteomics.
LFQ Intensity P1_F	LFQ Intensity P2_F	LFQ Intensity P3_F	LFQ Intensity P4_F	LFQ Intensity P5_F	LFQ Intensity P6_F	LFQ Intensity P7_F	LFQ Intensity P8_F	LFQ Intensity P9_F	LFQ Intensity P10_F	LFQ Intensity P11_F	LFQ Intensity P12_F	LFQ Intensity P13_F	LFQ Intensity P14_F	LFQ Intensity P15_F	LFQ Intensity P16_F	LFQ Intensity P17_F	LFQ Intensity P18_F	LFQ Intensity P19_F	LFQ Intensity P20_F	LFQ Intensity P1_I	LFQ Intensity P2_I	LFQ Intensity P3_I	LFQ Intensity P4_I	LFQ Intensity P5_I	LFQ Intensity P6_I	LFQ Intensity P7_I	LFQ Intensity P8_I	LFQ Intensity P9_I	LFQ Intensity P10_I	LFQ Intensity P11_I	LFQ Intensity P12_I	LFQ Intensity P13_I	LFQ Intensity P14_I	LFQ Intensity P15_I	LFQ Intensity P16_I	LFQ Intensity P17_I	LFQ Intensity P18_I	LFQ Intensity P19_I	LFQ Intensity P20_I	Mean Front	Mean Inner	Ratio Front/Inner	log2 ratio	Protein IDs
E	E	E	E	E	E	E	E	E	E	E	E	E	E	E	E	E	E	E	E	E	E	E	E	E	E	E	E	E	E	E	E	E	E	E	E	E	E	E	E					T
Front	Front	Front	Front	Front	Front	Front	Front	Front	Front	Front	Front	Front	Front	Front	Front	Front	Front	Front	Front	Inner	Inner	Inner	Inner	Inner	Inner	Inner	Inner	Inner	Inner	Inner	Inner	Inner	Inner	Inner	Inner	Inner	Inner	Inner	Inner
64662.4	254407	167263	56265	213044	283840	125049	58929	90898.6	198807	211090	1.6624e+06	84261.7	249422	142753	86152.8	175533	97810.4	532521	751342	182632	1.0234e+06	648780	1.8559e+06	1.5095e+06	1.3939e+06	770657	2.8147e+06	135651	272074	154765	3.94059e+06	1.006e+06	125753	864658	835251	1.82289e+06	177427	381811	58677.5	275323	998752	0.275667	-1.859	>sp|O15231-3|ZN185_HUMAN Isoform 3 of Zinc finger protein 185 OS=Homo sapiens GN=ZNF185;>sp|O15231|ZN185_HUMAN Zinc finger protein 185 OS=Homo sapiens GN=ZNF185 PE=1 SV=3;>sp|O15231-6|ZN185_HUMAN Isoform 6 of Zinc finger protein 185 OS=Homo sapiens GN=ZNF185;>sp|O15231-7|ZN185_HUMAN Isoform 7 of Zinc finger protein 185 OS=Homo sapiens GN=ZNF185;>sp|O15231-4|ZN185_HUMAN Isoform 4 of Zinc finger pr…
117386	379550	87726.8	77498.5	107203	1.1736e+06	407009	634381	62116.5	606131	121882	1.0732e+06	503231	502150	87836.3	760712	439862	1.1922e+06	790152	127582	1.3431e+06	720111	1.0544e+06	805000	639081	1.65189e+06	397730	2.20151e+06	765520	711868	119788	1.1957e+06	849068	703431	663888	502568	396060	1.7399e+06	341040	117362	462570	845951	0.546805	-0.870901	>sp|O60664|PLIN3_HUMAN Perilipin-3 OS=Homo sapiens GN=PLIN3 PE=1 SV=3;>sp|O60664-3|PLIN3_HUMAN Isoform 3 of Perilipin-3 OS=Homo sapiens GN=PLIN3;>sp|O60664-4|PLIN3_HUMAN Isoform 4 of Perilipin-3 OS=Homo sapiens GN=PLIN3;>tr|K7ERZ3|K7ERZ3_HUMAN Perilipin-3 (Fragment) OS=Homo sapiens GN=PLIN3 PE=1 SV=1;>tr|K7EL96|K7EL96_HUMAN Perilipin-3 (Fragment) OS=Homo sapiens GN=PLIN3 PE=1 SV=3;>sp|O60664-2|PL…
5.1309e+06	9.85237e+06	2.4731e+06	4.0005e+06	1.4912e+07	1.808e+06	8.3313e+06	1.3153e+07	3.2377e+06	1.0132e+07	5.21711e+06	1.5248e+07	9.58728e+06	5.7232e+06	6.66739e+06	6.7152e+06	9.97801e+06	7.56401e+06	7.22492e+06	7.40912e+06	8.61339e+06	1.968e+07	6.45932e+06	4.15409e+06	2.5074e+07	3.2317e+06	8.90911e+06	1.3096e+07	1.6867e+07	1.6422e+07	1.0363e+07	1.2983e+07	1.0875e+07	9.17419e+06	9.38861e+06	8.30777e+06	9.57957e+06	7.80388e+06	9.65952e+06	5.27478e+06	7.71826e+06	1.07958e+07	0.714932	-0.484123	>sp|P00558|PGK1_HUMAN Phosphoglycerate kinase 1 OS=Homo sapiens GN=PGK1 PE=1 SV=3;>sp|P00558-2|PGK1_HUMAN Isoform 2 of Phosphoglycerate kinase 1 OS=Homo sapiens GN=PGK1;>sp|P07205|PGK2_HUMAN Phosphoglycerate kinase 2 OS=Homo sapiens GN=PGK2 PE=1 SV=3
135932	447761	387310	137506	352920	2.23771e+06	47654.3	114670	87363.3	73462.5	176259	892053	112180	46019.9	739761	1.96579e+06	912023	1.1456e+06	732622	124640	175398	1.096e+06	466692	2.2809e+06	658900	2.80319e+06	151190	841673	1.4141e+06	1.4576e+06	68317.1	730609	479719	801548	645940	1.585e+06	1.2642e+06	1.3238e+06	113498	716372	543462	953732	0.569827	-0.811405	>sp|P00918|CAH2_HUMAN Carbonic anhydrase 2 OS=Homo sapiens GN=CA2 PE=1 SV=2;>tr|E5RK37|E5RK37_HUMAN Carbonic anhydrase 2 OS=Homo sapiens GN=CA2 PE=1 SV=1;>tr|E5RID5|E5RID5_HUMAN Carbonic anhydrase 2 OS=Homo sapiens GN=CA2 PE=1 SV=1
914010	88606.8	125043	292839	79892.9	602729	2.0389e+06	1.3485e+06	2.0393e+06	100504	137174	69799.5	1.5111e+06	134479	89940.3	945239	542510	774969	2.2606e+07	253274	120096	138534	391220	63194	228469	171780	132977	432080	272289	130140	130676	163912	509019	181793	98403.4	112100	145533	135474	1.0308e+06	113765	1.73474e+06	235113	7.37833	2.88329	>sp|P02144|MYG_HUMAN Myoglobin OS=Homo sapiens GN=MB PE=1 SV=2;>tr|B0QYF8|B0QYF8_HUMAN Myoglobin (Fragment) OS=Homo sapiens GN=MB PE=3 SV=1;>tr|F2Z2F1|F2Z2F1_HUMAN Myoglobin (Fragment) OS=Homo sapiens GN=MB PE=3 SV=1;>tr|Q8WVH6|Q8WVH6_HUMAN Myoglobin OS=Homo sapiens GN=MB PE=2 SV=1;>tr|B0QYF7|B0QYF7_HUMAN Myoglobin (Fragment) OS=Homo sapiens GN=MB PE=3 SV=1;>tr|F2Z337|F2Z337_HUMAN Myoglobin (Frag…
1.95389e+06	5.21118e+06	9.78398e+06	3.40089e+07	2.4552e+07	5.80498e+06	5.22268e+06	7.2836e+06	1.3104e+07	1.0468e+07	1.1341e+06	1.8084e+06	1.3894e+06	298020	382951	2.94301e+06	3.56861e+06	2.9036e+06	4.74001e+06	5.38349e+06	6.10369e+06	3.85281e+06	2.57711e+06	9.45247e+06	1.1782e+07	3.20619e+06	8.89171e+06	3.87781e+06	2.3487e+06	3.47189e+06	104685	91614.6	187491	532211	207971	1.1412e+06	665279	1.9104e+06	6.19361e+06	1.3955e+06	7.09724e+06	3.39972e+06	2.0876	1.06184	>sp|P02452|CO1A1_HUMAN Collagen alpha-1(I) chain OS=Homo sapiens GN=COL1A1 PE=1 SV=5;>tr|I3L3H7|I3L3H7_HUMAN Collagen alpha-1(I) chain (Fragment) OS=Homo sapiens GN=COL1A1 PE=4 SV=1;CON__Q862S4
105144	513559	196793	170190	2.1907e+06	593472	196910	284149	1.0766e+06	113178	162386	455020	281796	502220	201378	1.3879e+06	1.1221e+06	279779	596950	118891	176945	227319	144962	375851	149110	599500	203610	208030	534841	179626	66613.2	195218	102603	387850	116860	394020	222550	472381	173745	71620.3	527456	250163	2.10845	1.07618	>sp|P02743|SAMP_HUMAN Serum amyloid P-component OS=Homo sapiens GN=APCS PE=1 SV=2
49155.3	1.8223e+07	2.9381e+06	847451	1.6182e+06	2.6958e+06	3.68921e+06	2.3388e+06	1.3921e+06	3.10851e+06	596689	3.47909e+06	3.47271e+06	3.4454e+06	2.96301e+06	1.0459e+07	4.21561e+06	2.2224e+06	3.4589e+06	967693	5.36141e+06	2.5822e+07	1.86019e+07	4.46339e+06	9.38991e+06	7.0804e+06	4.31991e+06	2.0765e+07	1.5694e+07	2.37379e+07	65597.8	7.91808e+06	7.28789e+06	4.65e+06	3.7882e+06	8.04538e+06	2.97909e+07	5.89071e+06	6.83168e+06	2.82089e+06	3.60904e+06	1.06163e+07	0.339954	-1.55659	>sp|P04080|CYTB_HUMAN Cystatin-B OS=Homo sapiens GN=CSTB PE=1 SV=2
1.8053e+06	7.56868e+06	512591	2.22481e+06	1.6531e+06	3.8394e+06	113282	1.8068e+07	449911	110529	153426	9.73622e+06	9.33449e+06	757329	2.80889e+06	2.13491e+07	7.5427e+06	757670	1.8893e+06	87646.6	7.31152e+06	4.12711e+07	1.4857e+07	9.90297e+06	1.1278e+07	1.5737e+07	313540	7.6225e+07	1.198e+07	2.1415e+07	95746.4	4.0426e+07	2.1488e+07	263350	2.0495e+06	1.9971e+07	5.87441e+07	2.76069e+06	3.5572e+07	615270	4.53812e+06	1.96138e+07	0.231373	-2.11171	>sp|P05109|S10A8_HUMAN Protein S100-A8 OS=Homo sapiens GN=S100A8 PE=1 SV=1
1.525e+06	1.9724e+06	136495	1.1228e+06	1.6229e+06	1.4518e+06	1.6087e+06	2.7702e+06	266178	1.6207e+06	1.3156e+06	2.58611e+06	1.9769e+06	1.6904e+06	789478	1.2734e+06	789719	1.2544e+06	645591	3.80169e+06	208694	2.5702e+06	840752	227074	734799	1.1263e+06	989610	1.9559e+06	95548.8	734702	77938	78829.6	970259	2.431e+06	759953	943217	1.4159e+06	930019	990069	1.7229e+06	1.51102e+06	990184	1.526	0.609758	>sp|P05141|ADT2_HUMAN ADP/ATP translocase 2 OS=Homo sapiens GN=SLC25A5 PE=1 SV=7;>sp|P12235|ADT1_HUMAN ADP/ATP translocase 1 OS=Homo sapiens GN=SLC25A4 PE=1 SV=4;>sp|Q9H0C2|ADT4_HUMAN ADP/ATP translocase 4 OS=Homo sapiens GN=SLC25A31 PE=2 SV=1;>tr|V9GYG0|V9GYG0_HUMAN ADP/ATP translocase 1 OS=Homo sapiens GN=SLC25A4 PE=1 SV=1
920048	1.7528e+07	1.3881e+06	2.5573e+06	587879	2.8482e+06	350701	2.37239e+07	154927	62907.3	81777.1	1.2243e+07	8.73799e+06	892678	3.65901e+06	1.6029e+07	1.0511e+07	1.3454e+06	3.70499e+06	566372	1.0011e+07	6.92049e+07	1.8167e+07	1.0087e+07	1.3031e+07	2.2912e+07	791242	1.0666e+08	2.33701e+07	3.94281e+07	99142.8	5.92319e+07	2.0826e+07	198220	3.85489e+06	1.98961e+07	5.53469e+07	5.25759e+06	7.26188e+07	152235	5.39466e+06	2.75572e+07	0.195762	-2.35282	>sp|P06702|S10A9_HUMAN Protein S100-A9 OS=Homo sapiens GN=S100A9 PE=1 SV=1
120314	64246	186472	1.9042e+06	144181	181811	113983	183439	185497	1.9672e+06	173425	121812	103302	193416	129724	825650	400710	66336.3	261440	311290	82867	154190	5.65968e+06	4.70682e+06	3.2455e+06	483649	106014	2.45869e+06	74864.3	1.89399e+06	189500	2.78331e+06	1.2637e+06	153798	642519	935359	9.69843e+06	820782	1.1376e+06	51183.8	381922	1.82712e+06	0.209029	-2.25822	>sp|P07476|INVO_HUMAN Involucrin OS=Homo sapiens GN=IVL PE=1 SV=2
9.06302e+06	6.89309e+06	1.6348e+07	4.0942e+07	4.80289e+07	2.0381e+07	5.46898e+06	7.46298e+06	2.26169e+07	1.1527e+07	1.831e+06	2.7091e+06	2.1158e+06	2.60449e+06	2.82009e+06	7.60112e+06	1.3381e+07	7.72338e+06	4.3414e+06	7.3683e+06	1.83791e+07	5.21509e+06	4.48899e+06	8.46747e+06	1.7803e+07	1.1361e+07	9.12618e+06	4.04559e+06	4.98461e+06	4.16449e+06	105512	270830	97883.6	1.3982e+06	608771	2.87729e+06	3.26201e+06	3.94959e+06	1.0226e+07	3.97709e+06	1.20614e+07	5.74044e+06	2.10113	1.07116	>sp|P08123|CO1A2_HUMAN Collagen alpha-2(I) chain OS=Homo sapiens GN=COL1A2 PE=1 SV=7;>tr|A0A087WTA8|A0A087WTA8_HUMAN Collagen alpha-2(I) chain OS=Homo sapiens GN=COL1A2 PE=4 SV=1
8.75261e+07	4.60309e+06	1.0477e+07	9.57441e+07	6.79791e+06	5.1739e+07	4.32611e+06	3.84931e+06	3.05019e+06	3.97131e+07	4.7982e+07	1.1129e+07	8.32293e+06	5.18851e+06	4.00289e+06	3.022e+07	1.0827e+07	4.17739e+06	1.6482e+07	1.9039e+06	9.51908e+06	6.49451e+06	5.0163e+07	1.9879e+08	1.4422e+08	2.343e+08	597981	1.7685e+08	1.689e+07	8.12362e+07	4.7874e+06	8.61299e+07	5.30118e+07	2.31031e+07	7.54359e+06	6.0471e+07	1.4389e+08	1.4485e+07	5.16119e+07	3.36179e+06	2.24031e+07	6.83728e+07	0.327661	-1.60973	>sp|P08779|K1C16_HUMAN Keratin, type I cytoskeletal 16 OS=Homo sapiens GN=KRT16 PE=1 SV=4;CON__P08779;CON__Q3ZAW8;CON__Q9Z2K1;>tr|K7ENW6|K7ENW6_HUMAN Keratin, type I cytoskeletal 16 (Fragment) OS=Homo sapiens GN=KRT16 PE=1 SV=1
54889	399570	156921	177356	348080	95734.4	850251	369230	90898.6	55929.8	93822.1	260900	291200	445819	357881	602800	107374	389510	212729	68487.4	152477	507209	241135	798011	483991	128493	1.1305e+06	612152	1.7339e+06	684651	162662	200032	295490	380569	277341	651809	408509	368159	379200	61879.8	271469	482909	0.562154	-0.830961	>sp|P09960|LKHA4_HUMAN Leukotriene A-4 hydrolase OS=Homo sapiens GN=LTA4H PE=1 SV=2;>sp|P09960-4|LKHA4_HUMAN Isoform 4 of Leukotriene A-4 hydrolase OS=Homo sapiens GN=LTA4H;>sp|P09960-2|LKHA4_HUMAN Isoform 2 of Leukotriene A-4 hydrolase OS=Homo sapiens GN=LTA4H;>sp|P09960-3|LKHA4_HUMAN Isoform 3 of Leukotriene A-4 hydrolase OS=Homo sapiens GN=LTA4H;>tr|B4DEH5|B4DEH5_HUMAN Leukotriene A-4 hydrolas…
3.93559e+06	1.2546e+07	7.34611e+06	1.7452e+07	2.7355e+07	3.1019e+07	8.41411e+06	1.5612e+07	2.2691e+07	9.00441e+06	5.84791e+06	6.1438e+06	5.27529e+06	1.5151e+06	7.169e+06	2.1002e+07	2.0766e+07	8.70239e+06	1.78441e+07	5.41722e+06	5.17189e+06	7.04061e+06	5.55409e+06	1.0106e+07	5.62609e+06	1.6448e+07	4.96141e+06	1.0945e+07	4.50501e+06	9.89837e+06	159970	1.6366e+06	4.80832e+06	2.4735e+06	4.23961e+06	1.77249e+06	6.43991e+06	1.461e+07	6.87182e+06	5.41009e+06	1.27529e+07	6.43394e+06	1.98213	0.987051	>sp|P12109|CO6A1_HUMAN Collagen alpha-1(VI) chain OS=Homo sapiens GN=COL6A1 PE=1 SV=3;>tr|A0A087X0S5|A0A087X0S5_HUMAN Collagen alpha-1(VI) chain OS=Homo sapiens GN=COL6A1 PE=1 SV=1
2.8124e+06	7.27588e+06	4.5147e+06	5.51252e+06	1.804e+07	2.0854e+07	5.26269e+06	1.0172e+07	2.0858e+07	5.23011e+06	1.5406e+06	4.21009e+06	3.9021e+06	804922	3.43941e+06	2.04651e+07	1.2636e+07	8.15012e+06	1.11e+07	2.96611e+06	3.5488e+06	4.53729e+06	3.32949e+06	5.83398e+06	1.3564e+06	8.2553e+06	3.4078e+06	1.0077e+07	3.9884e+06	6.25978e+06	165182	94908.5	4.21091e+06	1.5332e+06	1.9004e+06	2.18419e+06	4.32321e+06	1.0886e+07	4.89559e+06	1.8185e+06	8.48734e+06	4.13032e+06	2.05489	1.03906	>sp|P12110|CO6A2_HUMAN Collagen alpha-2(VI) chain OS=Homo sapiens GN=COL6A2 PE=1 SV=4;>sp|P12110-2|CO6A2_HUMAN Isoform 2C2A of Collagen alpha-2(VI) chain OS=Homo sapiens GN=COL6A2;>sp|P12110-3|CO6A2_HUMAN Isoform 2C2A' of Collagen alpha-2(VI) chain OS=Homo sapiens GN=COL6A2;>tr|H7C0M5|H7C0M5_HUMAN Collagen alpha-2(VI) chain (Fragment) OS=Homo sapiens GN=COL6A2 PE=4 SV=1;>tr|C9JH44|C9JH44_HUMAN Co…
1.9104e+07	2.88061e+07	2.7452e+07	4.75869e+07	8.07618e+07	6.63388e+07	1.99081e+07	4.6425e+07	1.05e+08	3.338e+07	1.4756e+07	2.04849e+07	1.2396e+07	7.05659e+06	2.05151e+07	8.43778e+07	6.06969e+07	3.57991e+07	5.0521e+07	1.72899e+07	2.69199e+07	2.01691e+07	2.0268e+07	3.37881e+07	1.4464e+07	4.45589e+07	1.0377e+07	4.1876e+07	2.585e+07	3.1106e+07	98579.5	8.47693e+06	1.3388e+07	9.35107e+06	1.2618e+07	9.2713e+06	1.4821e+07	5.55849e+07	2.8718e+07	1.3881e+07	3.99328e+07	2.17793e+07	1.83352	0.874617	>sp|P12111|CO6A3_HUMAN Collagen alpha-3(VI) chain OS=Homo sapiens GN=COL6A3 PE=1 SV=5;>sp|P12111-2|CO6A3_HUMAN Isoform 2 of Collagen alpha-3(VI) chain OS=Homo sapiens GN=COL6A3;>sp|P12111-4|CO6A3_HUMAN Isoform 4 of Collagen alpha-3(VI) chain OS=Homo sapiens GN=COL6A3;>tr|E7ENL6|E7ENL6_HUMAN Collagen alpha-3(VI) chain OS=Homo sapiens GN=COL6A3 PE=4 SV=2;>sp|P12111-5|CO6A3_HUMAN Isoform 5 of Collag…
130537	97151.6	70255.3	39606.2	111088	109219	193951	91556.8	102033	114653	68111.5	344659	60829.4	192966	54185.9	138252	228018	138559	96544.7	104299	558060	1.2345e+06	515170	268850	426241	265060	140919	865060	103400	352460	216799	3.56821e+06	153989	86561	190157	81713.7	2.9313e+06	101202	676631	239326	124324	648780	0.191627	-2.38363	>sp|P31151|S10A7_HUMAN Protein S100-A7 OS=Homo sapiens GN=S100A7 PE=1 SV=4;>sp|Q86SG5|S1A7A_HUMAN Protein S100-A7A OS=Homo sapiens GN=S100A7A PE=1 SV=3
1.2281e+07	3.4386e+07	2.92761e+07	5.86651e+07	2.21499e+07	5.42861e+07	1.66971e+07	3.23641e+07	1.4291e+07	7.16181e+07	6.20659e+06	1.058e+08	3.47411e+07	2.44759e+07	4.92691e+07	6.26478e+07	2.84919e+07	2.65221e+07	3.7944e+07	1.0262e+07	2.68901e+07	1.1298e+08	1.2803e+08	1.2732e+08	1.2957e+08	1.6652e+08	2.0477e+07	1.0828e+08	4.18249e+07	1.2678e+08	4.04529e+06	1.6825e+08	1.1541e+08	3.64059e+07	7.73121e+07	6.42009e+07	1.3751e+08	5.91719e+07	2.9995e+07	1.0109e+07	3.66187e+07	8.45541e+07	0.433081	-1.20729	>sp|P31947|1433S_HUMAN 14-3-3 protein sigma OS=Homo sapiens GN=SFN PE=1 SV=1;>sp|P31947-2|1433S_HUMAN Isoform 2 of 14-3-3 protein sigma OS=Homo sapiens GN=SFN
2.8116e+06	5.4203e+06	1.5318e+06	3.92971e+06	286709	2.0005e+06	1.2658e+06	584499	196182	7.82349e+06	151004	5.1113e+06	1.1549e+06	2.8674e+06	2.67651e+06	5.23911e+06	2.50551e+06	477599	1.496e+06	1.4561e+06	6.48412e+06	6.54712e+06	6.341e+06	7.37668e+06	3.5246e+06	3.95789e+06	1.2854e+06	5.10341e+06	839488	9.26828e+06	158602	5.59528e+06	2.8332e+06	3.7835e+06	2.7445e+06	1.1158e+07	1.1023e+07	2.079e+06	681139	3.32529e+06	2.4493e+06	4.70548e+06	0.520521	-0.941971	>sp|P32926|DSG3_HUMAN Desmoglein-3 OS=Homo sapiens GN=DSG3 PE=1 SV=2
83304.7	1.3243e+06	288920	362769	53241.7	970232	163847	49913.1	116107	104333	321070	1.29689e+06	946190	203063	54231.7	137915	143983	141107	1.4428e+06	104026	134538	1.8859e+06	1.0092e+06	114885	85716.2	2.8239e+06	120467	1.2248e+06	2.1165e+06	198460	61830.9	81424.8	1.2472e+06	1.8779e+06	2.63721e+06	1.2124e+06	1.3697e+06	1.6697e+06	1.3932e+06	225981	415412	1.07455e+06	0.386594	-1.37111	>tr|J3QQX2|J3QQX2_HUMAN Rho GDP-dissociation inhibitor 1 OS=Homo sapiens GN=ARHGDIA PE=1 SV=1;>sp|P52565|GDIR1_HUMAN Rho GDP-dissociation inhibitor 1 OS=Homo sapiens GN=ARHGDIA PE=1 SV=3;>tr|J3KTF8|J3KTF8_HUMAN Rho GDP-dissociation inhibitor 1 (Fragment) OS=Homo sapiens GN=ARHGDIA PE=1 SV=3;>tr|J3KRE2|J3KRE2_HUMAN Rho GDP-dissociation inhibitor 1 OS=Homo sapiens GN=ARHGDIA PE=1 SV=1
121719	2.0752e+06	105478	470101	652049	866380	835471	642070	199088	1.0108e+06	88684.8	891942	826211	917450	689170	1.2054e+06	1.2685e+06	948883	1.3062e+06	1.6683e+06	1.3677e+06	1.84121e+06	1.6321e+06	1.90581e+06	1.1684e+06	1.132e+06	1.1387e+06	829320	1.86829e+06	2.4185e+06	113868	522811	887508	1.4149e+06	618751	1.0041e+06	1.6195e+06	909762	2.0083e+06	691031	839455	1.25463e+06	0.669087	-0.579735	>sp|P61160-2|ARP2_HUMAN Isoform 2 of Actin-related protein 2 OS=Homo sapiens GN=ACTR2;>sp|P61160|ARP2_HUMAN Actin-related protein 2 OS=Homo sapiens GN=ACTR2 PE=1 SV=1;>tr|F5H6T1|F5H6T1_HUMAN ARP2 actin-related protein 2 homolog (Yeast), isoform CRA_d OS=Homo sapiens GN=ACTR2 PE=1 SV=2
1.1417e+06	1.46891e+06	4.08649e+06	1.9724e+06	7.49148e+06	4.69509e+06	3.7666e+06	5.7159e+06	4.97091e+06	3.4895e+06	2.6096e+06	2.6181e+06	526239	300359	1.679e+06	5.75789e+06	1.2347e+07	1.6355e+06	5.1768e+06	5.1696e+06	2.80411e+06	1.3704e+06	2.7762e+06	2.0615e+06	1.0196e+06	2.4898e+06	2.2706e+06	2.998e+06	3.4935e+06	3.17931e+06	156131	84471.1	95881.8	1.0549e+06	1.4966e+06	1.767e+06	2.1516e+06	4.2164e+06	3.90879e+06	119339	3.83095e+06	1.97571e+06	1.93903	0.955336	>sp|P98160|PGBM_HUMAN Basement membrane-specific heparan sulfate proteoglycan core protein OS=Homo sapiens GN=HSPG2 PE=1 SV=4;>tr|H0Y5A9|H0Y5A9_HUMAN Endorepellin (Fragment) OS=Homo sapiens GN=HSPG2 PE=4 SV=1;>tr|Q5SZJ2|Q5SZJ2_HUMAN Endorepellin (Fragment) OS=Homo sapiens GN=HSPG2 PE=4 SV=1;>tr|Q5SZI9|Q5SZI9_HUMAN Endorepellin (Fragment) OS=Homo sapiens GN=HSPG2 PE=4 SV=1;>tr|Q5SZJ1|Q5SZJ1_HUMAN …
100315	561860	83367.1	1.6969e+06	191720	133500	66085.2	160610	95921.7	55188.1	261759	954688	76710.2	1.0373e+06	410050	1.8925e+06	90471.8	95285.6	349439	857383	188417	2.0705e+06	4.3185e+06	3.0121e+06	612190	311219	162233	1.5341e+06	99547	1.3421e+06	117207	3.3223e+06	1.0255e+06	791511	892208	3.91581e+06	2.0666e+06	684111	131978	100357	458552	1.33493e+06	0.343504	-1.5416	>sp|Q02487|DSC2_HUMAN Desmocollin-2 OS=Homo sapiens GN=DSC2 PE=1 SV=1;>sp|Q02487-2|DSC2_HUMAN Isoform 2B of Desmocollin-2 OS=Homo sapiens GN=DSC2
97021	82770	251570	111058	547011	420691	292880	360990	1.4529e+06	110878	558880	113408	154495	100957	125722	627550	406659	122564	769328	333910	86808.6	87718.3	165027	93578.5	88939.1	160767	141490	569040	232690	81068.3	106987	87670.9	144451	172493	119878	132881	92925.1	425129	307160	213215	352062	175496	2.0061	1.00439	>sp|Q05707|COEA1_HUMAN Collagen alpha-1(XIV) chain OS=Homo sapiens GN=COL14A1 PE=1 SV=3;>sp|Q05707-2|COEA1_HUMAN Isoform 2 of Collagen alpha-1(XIV) chain OS=Homo sapiens GN=COL14A1;>sp|Q05707-3|COEA1_HUMAN Isoform 3 of Collagen alpha-1(XIV) chain OS=Homo sapiens GN=COL14A1;>tr|J3QT83|J3QT83_HUMAN Collagen alpha-1(XIV) chain (Fragment) OS=Homo sapiens GN=COL14A1 PE=4 SV=1;>tr|A0A0A0MQT7|A0A0A0MQT7…
2.04441e+06	5.29181e+06	67840.1	926281	388601	903729	980562	499619	104839	3.65199e+06	475281	7.2385e+06	693910	2.24341e+06	1.2835e+06	854310	568578	293319	459638	368560	2.30339e+06	5.4812e+06	3.09629e+06	3.1615e+06	2.33421e+06	1.9662e+06	963670	2.2014e+06	513801	4.65529e+06	157983	2.5735e+06	1.2367e+06	3.60071e+06	1.9933e+06	2.6913e+06	3.6251e+06	492700	769702	1.81089e+06	1.46693e+06	2.28144e+06	0.642985	-0.637142	>sp|Q14574|DSC3_HUMAN Desmocollin-3 OS=Homo sapiens GN=DSC3 PE=1 SV=3;>sp|Q14574-2|DSC3_HUMAN Isoform 3B of Desmocollin-3 OS=Homo sapiens GN=DSC3;>tr|J3QRL9|J3QRL9_HUMAN Desmocollin-3 (Fragment) OS=Homo sapiens GN=DSC3 PE=4 SV=1
923767	1.4583e+06	127115	9.4627e+06	5.91071e+06	8.43449e+06	2.8593e+06	1.8022e+06	1.0058e+06	1.3832e+07	128416	7.61562e+06	2.6587e+06	1.9914e+06	3.81301e+06	6.2799e+06	4.6744e+06	2.6966e+06	1.345e+06	357021	5.81259e+06	1.5116e+07	1.6042e+07	9.6195e+06	2.6932e+07	9.51288e+06	5.57589e+06	5.0556e+06	4.6424e+06	4.9307e+07	118062	1.7236e+07	1.3284e+07	5.32729e+06	8.55449e+06	8.99449e+06	6.66591e+06	5.766e+06	891589	142930	3.86882e+06	1.07298e+07	0.360567	-1.47166	>sp|Q92597|NDRG1_HUMAN Protein NDRG1 OS=Homo sapiens GN=NDRG1 PE=1 SV=1;>sp|Q92597-2|NDRG1_HUMAN Isoform 2 of Protein NDRG1 OS=Homo sapiens GN=NDRG1;>sp|Q92597-3|NDRG1_HUMAN Isoform 3 of Protein NDRG1 OS=Homo sapiens GN=NDRG1;>tr|E7ESM1|E7ESM1_HUMAN Protein NDRG1 OS=Homo sapiens GN=NDRG1 PE=1 SV=1;>tr|E5RJY1|E5RJY1_HUMAN Protein NDRG1 OS=Homo sapiens GN=NDRG1 PE=1 SV=1;>tr|E5RIM2|E5RIM2_HUMAN Pro…
81778.3	221359	62630.6	407641	165660	126043	450919	326370	91996.4	878651	74531.9	134998	94874.3	76746.9	387861	611961	92812.4	286352	155164	2.0248e+06	239346	769312	785820	994223	240919	542281	284289	885793	121382	333140	103437	95577.3	318839	419020	1.0284e+06	488378	6.11309e+06	114043	349790	264191	337658	724564	0.466015	-1.10155	>tr|K7EKI0|K7EKI0_HUMAN Envoplakin OS=Homo sapiens GN=EVPL PE=1 SV=1;>sp|Q92817|EVPL_HUMAN Envoplakin OS=Homo sapiens GN=EVPL PE=1 SV=3
79118.1	234870	161968	227770	300909	133931	219739	104257	183990	208800	86897.1	185360	345671	169268	407921	314079	186810	132211	171551	122257	192142	1.1415e+06	387710	162116	294980	104920	93165.6	194513	706520	2.3312e+06	107532	665939	901451	125890	125228	296730	756280	197870	814418	107243	198869	485367	0.409729	-1.28726	>sp|Q96HE7|ERO1A_HUMAN ERO1-like protein alpha OS=Homo sapiens GN=ERO1L PE=1 SV=2;>tr|G3V3E6|G3V3E6_HUMAN ERO1-like protein alpha OS=Homo sapiens GN=ERO1L PE=1 SV=1;>tr|G3V5B3|G3V5B3_HUMAN ERO1-like protein alpha (Fragment) OS=Homo sapiens GN=ERO1L PE=1 SV=1;>tr|G3V503|G3V503_HUMAN ERO1-like protein alpha OS=Homo sapiens GN=ERO1L PE=1 SV=1
57138.3	139720	175105	112121	76228.9	151593	288040	239200	116074	51135.9	218018	287880	89760.3	124819	297981	54960.2	75115.9	95184.6	364530	154280	123383	306809	350630	431568	403710	572160	256060	385179	213545	601948	93761	162334	152134	142825	390469	284010	294329	120095	76003.1	173917	158444	276743	0.572531	-0.804574	>sp|Q9C0C2|TB182_HUMAN 182 kDa tankyrase-1-binding protein OS=Homo sapiens GN=TNKS1BP1 PE=1 SV=4;>sp|Q9C0C2-2|TB182_HUMAN Isoform 2 of 182 kDa tankyrase-1-binding protein OS=Homo sapiens GN=TNKS1BP1;>tr|E9PKK0|E9PKK0_HUMAN 182 kDa tankyrase-1-binding protein OS=Homo sapiens GN=TNKS1BP1 PE=1 SV=1;>tr|E9PKE7|E9PKE7_HUMAN 182 kDa tankyrase-1-binding protein (Fragment) OS=Homo sapiens GN=TNKS1BP1 PE=…
1.69579e+06	7.34021e+06	1.80011e+06	1.1444e+08	8.88722e+06	9.37723e+06	1.0995e+06	4.52849e+06	1.1238e+06	1.4382e+07	626758	1.3452e+07	6.81381e+06	725708	3.6768e+06	1.2879e+07	5.11549e+06	1.0735e+06	2.7891e+06	596272	8.40788e+06	1.5396e+07	1.6793e+07	8.0768e+07	7.78601e+07	8.18858e+07	231211	1.0304e+08	4.97999e+06	3.3564e+07	153319	3.1131e+07	3.2449e+07	2.8549e+06	9.7619e+06	1.0005e+07	7.77527e+07	1.812e+07	1.7919e+07	2.40839e+06	1.06212e+07	3.12741e+07	0.339615	-1.55803	CON__P04259
