# Supplementary material for: Combining discovery and targeted proteomics reveals a prognostic signature in oral cancer
Source: Nat Commun. 2018 Sep 5;9:3598. doi: 10.1038/s41467-018-05696-2 (PMC6125363; doi:10.1038/s41467-018-05696-2)
Supplement: Supplementary file 13 — Supplementary Data 10 [file 41467_2018_5696_MOESM13_ESM.xlsx]

## Sheet: Supplementary Data 10
Supplementary Data 10. All identified proteins in tumor stroma by discovery proteomics, after excluding reverse sequences.
LFQ intensity _P1F	LFQ intensity _P1I	LFQ intensity _P2F	LFQ intensity _P2I	LFQ intensity _P3F	LFQ intensity _P3I	LFQ intensity _P4F	LFQ intensity _P4I	LFQ intensity _P5F	LFQ intensity _P5I	LFQ intensity _P6F	LFQ intensity _P6I	LFQ intensity _P7F	LFQ intensity _P7I	LFQ intensity _P8F	LFQ intensity _P8I	LFQ intensity _P9F	LFQ intensity _P9I	LFQ intensity _P10F	LFQ intensity _P10I	LFQ intensity _P12F	LFQ intensity _P12I	LFQ intensity _P13F	LFQ intensity _P13I	LFQ intensity _P14F	LFQ intensity _P14I	LFQ intensity _P15F	LFQ intensity _P15I	LFQ intensity _P16F	LFQ intensity _P16I	LFQ intensity _P17F	LFQ intensity _P17I	LFQ intensity _P18F	LFQ intensity _P18I	Only identified by site	Reverse	Contaminant	Intensity _P1F	Intensity _P1I	Intensity _P2F	Intensity _P2I	Intensity _P3F	Intensity _P3I	Intensity _P4F	Intensity _P4I	Intensity _P5F	Intensity _P5I	Intensity _P6F	Intensity _P6I	Intensity _P7F
E	E	E	E	E	E	E	E	E	E	E	E	E	E	E	E	E	E	E	E	E	E	E	E	E	E	E	E	E	E	E	E	E	E	C	C	C	N	N	N	N	N	N	N	N	N	N	N	N	N
Front	Inner	Front	Inner	Front	Inner	Front	Inner	Front	Inner	Front	Inner	Front	Inner	Front	Inner	Front	Inner	Front	Inner	Front	Inner	Front	Inner	Front	Inner	Front	Inner	Front	Inner	Front	Inner	Front	Inner
0	0	0	0	0	0	0	0	0	0	0	0	0	0	0	0	0	0	0	0	0	0	0	0	0	0	0	0	0	0	0	0	0	170460				0	0	0	593110	0	282460	25058	184600	0	0	0	0	0
0	0	0	0	0	0	0	0	0	0	0	0	0	0	0	0	0	0	0	0	0	0	0	0	0	0	0	0	0	0	0	0	0	1717600				208510	2395900	9388600	0	1672300	1826600	226270	0	0	0	380130	0	0
0	0	0	0	286940	0	0	0	0	0	0	0	0	0	0	0	0	0	0	0	0	0	0	0	0	0	0	0	0	0	0	0	0	0				0	0	636940	0	491080	0	157430	0	0	127890	0	0	755080
0	0	0	13825	0	0	0	0	0	0	0	0	0	0	0	0	0	0	0	0	0	0	0	0	0	0	0	0	0	0	0	0	0	0				0	0	0	110580	0	0	0	0	0	0	0	0	0
0	0	0	0	0	0	0	0	0	0	0	0	0	0	0	0	0	0	0	0	0	0	0	0	0	629080	0	0	0	0	0	0	0	0	+			0	0	0	0	0	0	0	0	0	0	0	0	0
0	0	0	0	0	0	0	0	0	0	0	0	0	0	0	322050	0	0	0	0	0	0	0	0	0	0	0	0	0	0	0	0	0	0				0	0	0	160150	0	0	0	0	0	0	0	0	0
0	0	0	0	0	0	0	0	0	0	0	0	0	0	0	0	0	0	0	0	0	0	0	0	0	0	0	0	0	0	0	0	0	0				0	0	0	0	0	0	0	0	0	0	0	0	0
0	0	0	0	0	0	0	0	0	0	0	0	0	0	0	0	217700	0	0	0	0	0	0	0	0	0	0	0	0	0	0	0	0	0				38611	0	242360	2510000	68921	0	0	0	0	0	0	0	430840
0	0	0	0	0	0	0	0	0	0	0	0	0	0	0	0	0	0	0	131790	0	0	0	0	0	0	0	0	0	0	0	0	0	0				0	95367	128820	1885500	133560	128910	0	0	0	1538400	737240	0	0
0	0	0	0	0	0	0	0	0	0	0	0	0	0	0	0	0	0	0	0	445150	0	0	0	0	0	0	0	0	0	0	0	0	0				0	93063	0	458660	0	311670	0	0	0	55048	0	0	546420
0	0	0	0	0	0	0	0	0	0	0	0	0	0	0	0	0	0	0	0	0	0	0	0	279600	0	0	0	0	0	0	0	0	0				73543	0	228240	1373500	148630	420390	310190	351950	0	199760	106090	49299	2151700
1708200	872040	0	524130	424710	1162000	819560	796980	558240	2491900	0	0	812650	1175500	596860	1118700	468420	1132000	508700	663630	852630	0	626560	304990	289470	321630	710670	0	1138300	742440	652050	1238600	469620	0				616850	976220	457730	3041800	486200	2376600	592770	1512200	1231200	3186900	0	97591	1581500
710220	346180	692320	857920	901670	668040	0	656860	478880	1216200	0	0	632560	1154000	0	0	662990	711550	679370	810660	731740	0	0	0	900640	1253800	0	0	316830	674020	0	649340	375660	487760				89930	188260	590940	13884000	1215300	756690	78135	1307500	437510	1502900	0	0	843630
0	0	0	42346	0	0	0	0	0	0	0	0	0	0	0	0	0	0	0	0	0	0	0	0	0	0	0	0	0	0	0	0	0	0				0	0	0	338720	0	0	0	0	0	0	0	0	0
280850	0	0	226460	115130	337250	340190	0	0	0	0	0	410970	0	0	0	0	0	0	0	0	0	242410	0	0	0	0	0	258670	328780	0	0	222580	309190				52464	0	115050	1622200	201190	573040	162210	119890	0	33378	0	0	720320
0	0	0	0	0	0	0	0	0	0	0	0	0	0	0	0	0	0	0	0	0	0	0	0	0	0	0	0	0	0	0	0	41310	0				0	0	0	156880	30905	35540	0	0	0	0	0	0	42371
460250	764980	573180	1195500	510530	588300	0	0	0	330210	0	0	0	356660	0	357480	0	0	0	608830	476030	0	0	266090	0	569430	0	0	532150	694000	0	0	0	0				166860	311800	1082900	5806700	730690	1073900	207220	622230	816620	1702200	137780	98791	490160
1787000	1974300	1308600	1600600	1433200	1451300	0	917410	1404100	2157800	352540	0	1561300	1403500	1568400	1900200	1409700	1630000	744340	1136200	2061600	1289100	1406500	509390	1307300	1022900	1269900	0	2762100	1326000	1720100	1110100	2518300	1542100				386590	1566100	2116600	15224000	2720900	3174500	73600	560790	1365000	2816900	248300	174850	3976400
0	0	0	0	208700	235190	0	0	0	0	0	0	0	0	0	0	0	0	0	86395	0	0	0	0	0	0	0	0	0	0	0	0	0	0				32816	97616	300590	1695800	345020	545420	92033	238010	96953	366330	49621	0	331990
0	0	0	0	0	0	0	0	0	0	0	0	0	0	0	0	0	0	0	0	0	0	0	0	0	0	8297900	0	0	0	0	0	0	0				0	0	5954400	0	0	0	0	0	0	0	0	0	4315000
0	0	0	54591	0	10040	26521	0	13363	22123	1,8305E+07	0	0	0	0	0	15180	16252	0	0	0	0	0	0	0	0	0	0	68828	0	0	21823	0	0				0	0	0	1107000	0	392290	256680	118200	294790	521880	13123000	0	0
0	0	0	113770	0	0	0	0	0	0	0	0	0	0	0	0	0	0	0	0	0	0	0	0	0	0	0	0	118560	0	0	0	0	0				0	0	0	671840	159890	152330	0	51178	43782	109600	0	0	0
0	0	0	0	0	0	0	0	0	0	0	0	0	0	0	0	0	0	0	0	0	0	0	0	0	0	0	0	0	0	0	0	0	76147				18641	21960	0	268250	0	0	0	0	0	0	0	0	0
0	0	0	8256	0	0	0	0	0	0	0	0	0	0	0	0	0	0	0	0	0	0	0	0	0	0	0	0	0	0	0	0	0	0				0	0	0	66037	0	0	0	0	0	0	0	0	0
0	0	0	0	0	0	0	0	0	0	0	0	0	0	0	0	0	0	0	0	0	0	0	0	0	0	0	0	0	0	0	0	62248	0				0	0	0	442200	73438	0	0	0	0	0	0	0	0
0	342020	0	131680	425010	2796400	0	734490	575820	1225300	2516100	182330	380260	486280	0	0	326370	520810	176790	718350	222750	0	0	0	0	0	0	144960	451640	0	0	850670	0	299130				111340	280400	22914	841900	691630	6486600	0	197170	709330	3050200	1646300	78556	657200
347700	349970	0	219210	369540	560740	0	0	1489700	162290	5699400	0	0	375810	0	0	231660	313400	304350	518680	0	0	0	527610	0	304340	0	0	0	0	0	0	257910	296120				60909	282820	0	895020	317320	1183300	0	117670	2278800	339070	5926000	0	0
0	0	0	0	143230	0	242940	219400	0	360530	0	0	0	0	0	0	173090	0	0	0	0	0	0	233330	125870	0	0	0	0	0	0	0	247960	0				48848	0	0	0	179280	178550	126800	274200	89180	538700	0	0	0
0	0	0	0	0	0	0	0	0	0	0	0	0	0	0	0	236050	0	0	0	0	0	0	0	0	0	0	0	0	0	0	0	0	0				75919	0	0	109230	0	0	0	0	0	0	0	0	0
0	0	0	151820	0	0	0	0	0	0	0	0	0	119900	0	0	0	0	0	0	0	0	0	0	0	0	0	0	0	0	0	0	0	0				0	0	170250	1152400	0	132260	0	185140	0	225140	0	0	113860
0	0	0	0	0	0	0	0	0	0	0	0	0	0	0	0	0	0	0	0	0	0	0	0	0	0	0	0	0	0	321140	0	0	0				0	177350	0	0	0	0	0	0	0	0	0	0	587100
0	0	607620	883800	0	0	0	0	0	0	0	0	0	0	0	714470	446830	408320	0	0	610730	0	0	0	675340	466790	0	0	690000	0	0	0	629110	0				640400	110940	560960	6537200	596900	1601000	245920	856670	425320	450290	154840	67914	0
416250	332110	483360	385020	351630	270630	0	518400	291680	478510	0	0	0	548940	0	483840	418100	588810	332080	593230	643560	0	0	0	560470	472880	409080	0	477910	0	0	642230	496380	0				129850	204250	878560	4360800	674280	693410	162070	681700	511780	869730	107350	52683	2206600
0	0	0	266650	0	0	0	0	0	0	0	0	0	0	0	0	0	0	0	0	0	0	0	0	0	0	0	0	0	0	0	0	0	0				65338	63659	456960	2132900	78696	0	96449	386470	356150	262200	352570	82557	803350
0	0	0	207820	0	0	0	0	0	0	0	0	0	152830	0	118970	0	0	0	0	0	0	0	0	0	0	0	0	0	0	0	0	0	0				10874	12600	0	1809400	183590	304430	0	130340	0	123020	0	0	143430
0	0	0	296560	624980	692020	0	0	0	286140	0	0	0	699870	0	0	0	0	0	557710	0	0	0	0	0	541840	0	0	0	0	0	0	0	0				0	303480	205110	2543900	1061700	1966500	0	0	0	423660	0	0	148660
0	447570	0	0	0	0	0	0	0	94734	0	0	0	202180	0	0	0	0	0	0	0	0	0	127500	0	0	0	0	0	0	0	0	0	0				0	273480	0	527240	291300	0	151950	229440	417980	117920	0	102840	362080
0	0	0	0	0	0	0	0	0	0	0	0	0	0	0	0	0	0	0	0	0	0	0	0	0	0	0	0	0	0	0	0	51853	0				35822	0	0	723410	119930	170710	0	0	106410	31984	0	0	0
0	0	0	0	0	0	0	0	0	0	0	0	0	0	0	0	0	0	0	0	0	0	0	0	0	0	0	0	0	47532	0	0	0	0				0	81114	130730	607250	138150	0	0	0	166540	141050	0	0	120440
0	0	0	0	0	0	0	0	0	0	0	0	0	0	0	0	82985	0	0	0	0	0	0	0	0	0	0	0	0	0	0	0	0	0				47172	80162	0	550000	0	0	52365	161160	0	24651	0	0	125920
579660	0	0	395670	0	0	0	0	0	0	0	0	558300	0	0	613180	0	0	0	0	0	0	0	0	0	0	0	0	731470	0	0	0	0	0				111900	136750	380510	3502800	158830	680140	206330	561830	252190	206360	0	111200	1065100
4381100	2276200	2707300	2525400	3349600	2244900	2184200	2234200	1464800	1437500	864260	0	1,0536E+07	3167600	1546000	4230100	3106300	2091800	2091800	3620000	5014400	0	3124500	2518200	1949000	2618800	2695300	0	2478700	1357600	4152900	1306900	1973200	1355000				1289000	1869500	5220900	32064000	4714500	7148800	1412900	3562100	2314600	4514100	1474500	357680	20414000
0	0	0	0	0	0	0	0	0	0	573290	0	0	0	0	0	0	0	0	0	0	0	0	0	0	0	0	0	0	0	0	0	0	0				0	0	0	0	0	103510	0	0	0	0	465970	0	0
0	0	0	0	0	0	0	0	0	0	0	0	0	0	0	0	0	0	0	0	0	0	0	0	0	0	0	0	0	0	0	0	0	149300				47975	112690	0	565660	161840	202260	59346	156700	0	60473	0	0	0
0	0	0	0	0	0	0	0	0	0	0	0	373290	0	0	0	0	0	0	0	0	0	0	0	0	0	0	0	0	0	0	0	0	0				0	0	300160	0	0	0	0	0	1381700	0	0	0	765020
546820	583270	710230	434080	467090	604750	0	517640	0	591180	0	0	0	410130	0	332890	638290	536250	0	530770	697000	0	580340	0	581270	384460	431150	0	685510	0	0	0	805710	0				173850	365850	1005800	5218000	960790	1318500	87763	586400	0	982750	0	0	559190
0	0	0	0	0	0	0	0	0	0	0	0	0	0	0	0	0	0	0	0	0	0	0	0	0	0	0	0	0	0	0	0	91387	0				45661	95846	0	753640	84907	138740	0	0	0	0	0	0	230900
380230	420420	0	271430	329230	326290	0	383270	244070	337360	0	0	301820	387640	0	0	206600	352880	373820	512370	338050	0	0	0	376000	502380	0	0	373630	0	0	404570	324600	463900				120440	358180	143350	1846000	634220	713410	100460	511420	338260	461520	0	0	576950
0	0	0	0	0	0	0	0	0	0	0	0	0	0	0	0	0	0	0	0	0	0	0	0	0	0	0	0	39755	0	0	0	0	0				0	0	0	426720	0	0	0	0	0	0	0	0	0
1,1745E+07	1,2775E+07	7665800	9637700	1,1565E+07	1,5441E+07	9036600	1,0817E+07	1,101E+07	1,5819E+07	7023000	8479000	6517700	1,4061E+07	6100200	4849200	7380800	1,6404E+07	9323100	1,161E+07	1,097E+07	9512800	8538300	5033800	8471200	1,2184E+07	6885100	1,2125E+07	1,1369E+07	9513800	1,2639E+07	1,1048E+07	7084600	9496100				2335500	6341700	16514000	73203000	16717000	26206000	5327200	19552000	19024000	25540000	7614400	2193400	11590000
111220	90125	0	0	0	0	0	0	0	219950	0	0	0	0	0	0	3646900	0	0	0	0	0	168630	0	0	0	0	0	0	0	0	146880	120710	116990				57312	105750	0	0	0	0	0	0	0	776150	0	0	0
0	0	0	19353	0	0	0	0	0	0	2460700	0	0	0	0	0	0	0	0	0	0	0	0	0	0	0	0	0	0	0	0	0	0	0				0	0	69360	1497700	197230	71378	0	0	0	0	1863600	0	0
0	0	0	0	0	0	0	0	0	0	0	0	0	0	0	0	393550	0	0	0	0	0	0	0	0	0	0	0	0	0	0	0	0	0				0	0	136900	0	0	0	0	0	0	0	0	0	0
0	0	0	0	0	0	0	0	0	0	0	0	0	0	0	0	0	0	0	0	0	0	0	0	0	0	0	0	170180	0	0	0	0	0				0	0	109660	979800	94971	310460	0	40709	0	166030	0	0	241640
0	0	0	0	0	0	0	0	0	0	0	0	0	0	0	0	321830	0	0	0	0	0	0	0	0	0	0	0	16978	0	0	0	0	0				0	23346	0	217600	0	0	0	0	0	79573	0	0	291670
723530	0	530500	1159400	530110	448140	0	0	0	834140	0	0	959060	737760	523530	1538000	996480	986930	652670	701680	631280	0	0	0	0	0	0	0	918620	0	0	0	889970	0				222140	282960	961720	8190400	805230	1456900	91701	152480	406020	761240	66316	36410	1992300
1831600	1017700	1467800	1779300	1371600	1104900	1763800	1591600	0	1508100	0	0	1629000	1617100	1515300	1239900	1703600	1537600	1450700	1512700	1579900	0	2053900	0	0	1125500	1316200	1207700	1737400	0	0	0	1585700	0				411810	534510	2831800	17690000	2599900	2912300	602900	2312200	1040500	4040700	814430	140720	2175900
2681200	0	0	1831800	1070500	1592900	7846300	5556900	0	2548900	4810700	0	4350800	0	2664900	4162000	767950	1955800	1262800	1913800	1808200	0	901180	4473200	1397700	1756300	1119900	3256100	1959600	4922200	0	0	2579400	4720500				705130	850240	460770	4606300	547520	1175300	4438800	11832000	792040	1546200	3064900	152800	9952500
0	0	0	384080	0	0	0	0	0	156030	0	0	0	0	0	0	0	0	0	0	172370	0	0	0	182440	0	0	0	0	0	0	0	0	0				37180	132420	273730	2735900	223920	245240	76992	220420	200310	283390	0	0	165210
0	0	251060	0	0	0	264480	0	0	0	0	0	1974800	0	0	0	195730	0	0	255090	246340	0	0	0	0	0	408340	0	200650	0	0	0	0	0				0	0	295460	0	0	0	164140	132810	0	198750	738670	129100	3688000
0	0	0	0	0	0	0	0	0	0	4,6147E+07	0	0	0	0	0	0	0	0	0	0	0	0	0	0	0	0	0	0	0	0	0	0	0				0	0	0	0	0	0	0	0	0	0	37508000	0	0
0	0	0	0	0	166760	0	0	0	0	0	0	0	0	0	0	0	0	0	0	0	0	0	0	0	0	0	0	0	0	0	0	0	0				0	0	0	1009800	26058	360660	0	364830	0	40234	0	66096	0
0	0	466320	0	0	0	0	0	0	0	0	0	0	0	0	0	0	0	0	0	0	0	0	0	0	0	0	0	0	0	0	0	0	0				95544	151950	769570	2128000	289580	329950	166490	396770	333470	90134	163890	0	518620
0	0	0	0	0	0	0	0	0	0	0	0	0	0	31653	0	0	0	0	0	0	0	0	0	0	0	0	0	0	0	0	0	0	0				0	0	0	101080	0	0	0	0	0	0	0	0	0
0	0	173200	199850	0	349460	188960	200090	0	134160	0	0	365620	295480	250000	235280	248610	195490	0	322030	0	0	0	0	0	0	0	0	572260	0	0	0	381450	235780				59098	153410	274370	1564500	291360	793960	99275	260530	85962	185070	0	0	720700
605580	697160	0	292490	406270	718150	0	0	948410	237720	0	0	0	539840	0	0	0	255460	525520	424130	0	0	0	479330	252070	412990	0	0	223890	527600	0	408200	218290	415920				190360	440440	49651	2826900	553650	2350100	0	97695	2515700	432680	0	81459	0
0	0	0	0	0	0	0	0	0	0	0	0	0	0	0	0	0	0	0	0	0	0	0	0	0	0	0	826510	0	0	0	0	0	0				311370	851920	1805200	10796000	1997700	2922700	0	3141400	1743900	2789800	579390	0	1787300
0	0	0	0	0	0	0	0	0	0	0	0	0	0	0	0	0	0	0	0	0	0	0	0	0	0	0	0	34619	0	0	0	0	0				0	0	0	721390	146720	202350	0	0	0	0	0	0	0
211720	0	200710	224500	131370	169630	0	0	295650	350200	0	0	0	184210	0	193530	0	0	0	170200	0	0	0	0	221600	140980	0	271000	105780	0	0	0	0	0				70508	25663	239670	2433300	142470	328260	95438	153650	517270	647880	0	0	0
0	0	0	115960	78380	134780	0	0	0	64666	0	0	0	0	0	0	0	0	0	90595	0	0	0	0	0	0	0	0	96589	0	0	0	126460	0				71918	31585	0	903060	125670	259010	0	0	0	77469	0	0	0
0	0	0	0	0	0	0	0	0	0	0	0	0	0	452540	0	0	0	0	0	0	0	0	0	0	0	0	0	0	0	0	0	0	0				68904	0	0	0	0	0	0	613100	477210	0	0	0	0
0	0	0	0	0	0	0	0	0	0	0	0	0	0	0	0	0	0	0	0	0	0	0	0	0	0	0	0	0	0	0	0	25131	0				0	42990	50081	0	55650	68553	0	0	0	0	0	0	0
0	0	0	157050	190300	0	0	0	0	419830	0	0	0	467800	0	0	0	0	0	119490	0	0	0	0	138780	262160	0	0	0	0	0	0	0	0				0	29575	0	1200900	214060	0	0	91663	181490	652000	0	0	0
0	0	0	0	0	0	0	0	0	0	0	0	0	0	128450	0	0	0	0	0	0	0	0	0	0	0	0	0	0	0	0	0	0	0				33529	0	62183	364830	85358	237040	0	74199	0	174390	0	0	205500
349460	317420	224870	332710	369480	463620	0	208060	194060	419110	196710	0	328920	300040	0	0	210900	0	310730	529310	362210	0	0	0	0	188180	279140	0	345120	227540	0	0	375940	0				107250	192410	301070	2176100	522560	1183200	68364	309500	790780	973510	195040	0	535280
0	0	0	120990	0	0	0	0	0	0	0	0	0	0	0	0	0	0	0	91109	0	0	0	0	0	0	0	0	0	0	0	0	0	0				0	133630	0	853980	138860	229700	0	0	0	0	0	0	0
438830	299480	0	202090	295340	201950	0	0	0	248470	0	0	0	273710	0	0	0	267120	142690	470670	0	0	0	0	0	222250	0	0	0	338440	0	0	398020	0				137790	318870	0	1285100	579670	627680	0	91849	182780	267330	0	0	168210
339610	407860	0	187180	327790	293520	0	0	170740	233240	0	0	0	233120	0	0	270960	298550	335320	453860	218980	0	0	0	311340	257080	0	0	310300	0	0	0	310620	206480				136750	344170	0	1752000	642160	845420	0	46704	204380	377410	0	0	0
0	0	0	0	0	0	0	0	0	0	0	0	0	0	0	0	0	0	0	0	0	0	0	0	0	0	0	0	0	270530	0	0	0	0				0	0	0	0	0	0	0	0	0	420370	0	0	0
0	0	0	290880	0	0	0	0	0	0	0	0	515930	241280	385380	0	147030	0	0	0	242470	0	282080	0	0	210540	326320	0	184320	0	0	0	0	0				88930	129010	153360	2612800	150830	287760	0	121190	0	231350	92955	0	850360
353860	427070	0	163890	309770	550580	0	0	0	0	0	0	0	0	0	0	150580	0	289180	303100	362990	0	243840	0	0	414540	545960	0	396690	327470	0	0	331740	0				94583	308860	420570	1858300	467250	1333700	72371	234160	183650	279790	161720	0	0
0	0	0	0	0	0	0	0	0	0	0	0	0	0	0	0	0	0	0	0	0	0	0	0	0	0	44065	0	0	0	0	0	0	0				0	0	0	0	81081	0	0	0	55775	0	0	0	0
0	0	0	0	0	0	0	0	0	129070	0	0	0	0	0	0	0	0	0	0	0	0	0	0	0	0	0	0	272730	0	0	0	0	0				0	0	213090	0	0	0	0	0	0	212610	57461	0	0
3742600	4448600	3209700	3054200	4488700	6505100	2664800	5511400	1897900	4200100	7,8506E+07	646510	3007800	5044600	3544200	6773000	2837200	3689700	2296200	3071700	3753800	2803200	2618500	1443500	2569600	4137700	1873600	2134100	2874300	3252500	2821300	2148700	2714100	2611000				857230	2318900	3688800	27233000	6172100	15320000	1266600	5799800	3367300	9532100	68058000	164580	5971600
259210	182280	0	196330	215270	169280	0	0	0	198970	0	0	0	0	0	0	142530	0	0	209060	243070	0	0	0	0	218200	0	0	250480	0	0	0	0	0				70203	91283	104620	2028000	488280	224830	60697	104700	0	194470	0	0	0
0	0	0	128560	0	0	0	0	0	0	0	0	0	0	0	0	0	0	0	0	0	0	0	0	0	0	0	0	0	0	0	0	0	0				0	0	0	1028300	0	0	0	0	0	0	0	0	0
0	0	0	0	0	0	0	0	0	0	0	0	0	0	0	0	0	0	0	0	0	0	0	0	0	0	0	0	0	0	0	0	316980	0				75087	228450	427740	1078100	153290	148240	0	0	2695100	0	0	0	204730
0	0	0	0	0	0	0	0	0	0	0	0	0	246610	0	0	0	0	163490	0	0	0	0	0	4264900	438810	0	0	314470	352300	0	0	0	0				0	0	0	0	201640	272130	0	549580	0	0	146710	0	0
0	689600	964210	946490	573870	524700	0	830010	0	0	0	0	1015200	1527600	0	905850	814490	0	571910	624260	696310	0	0	0	888620	1349100	0	0	0	0	0	0	633360	0				60050	410470	1903300	5534500	982990	967340	0	941720	1820700	3638200	0	0	4013600
3682900	2199000	2574500	3968700	2804700	3616500	3552900	3308300	1517700	3365400	3773800	1540900	5497300	3816200	2746100	3578000	3766900	2680700	2162300	2525800	3460700	0	3819200	1712600	2695100	3318000	2754800	1452800	3398500	2531000	2565600	2168400	3197800	2126000				731930	1060200	3639500	29762000	3120000	4794100	1843800	4145600	3990200	5085000	15671000	315340	9443700
85407	145030	10233	167310	62458	231080	0	208720	407510	134320	1,1417E+08	0	0	236990	0	0	0	138800	11043	42593	280940	0	0	0	98183	0	0	0	41370	0	0	13984	53772	0				209320	610140	511430	2146900	314280	907730	120960	346880	945970	452530	89622000	101690	0
0	0	0	0	0	0	0	0	0	0	0	0	0	0	0	0	0	0	0	0	0	0	0	0	0	0	0	0	0	0	0	0	0	0				0	0	0	0	0	0	0	0	0	0	0	0	0
1685400	1116400	712530	1152700	1294900	1568300	616630	836540	963150	1044400	0	846960	1043500	1689800	802420	1370800	1220100	1007800	1211600	1160800	745990	829810	1040300	329920	765590	1159900	830300	0	1347900	2151300	0	827280	1706100	1698900				517380	1019100	1046800	8772700	1814300	2656300	148100	1178700	853850	3306100	132750	101420	2878600
0	0	0	0	0	0	0	0	231030	0	0	0	0	0	0	0	0	0	0	0	0	0	0	0	0	0	0	0	0	0	0	0	0	0				0	464460	0	0	0	0	0	88682	397510	63774	0	0	0
1119700	1050600	0	421190	477070	807590	0	815420	587290	619140	0	0	549210	686180	0	0	489490	999720	582600	602890	572700	0	0	0	1061400	728300	0	0	559970	1062000	0	748250	607040	822790				232340	884480	284020	8536600	895330	2439100	93035	577950	778280	1038700	101780	75806	895210
0	0	0	0	0	0	0	0	0	0	0	0	0	0	0	0	0	0	0	0	0	0	0	0	0	0	0	0	33954	0	0	0	0	0				0	0	0	50168	0	0	0	0	0	0	0	0	0
0	0	0	0	0	0	0	0	0	0	0	0	0	0	0	0	0	0	0	0	0	0	0	0	0	186210	0	0	0	0	0	0	0	0				26992	56810	164770	1190600	174720	191880	215550	487960	0	559530	95598	0	169130
592170	460830	488270	598750	471540	714480	0	429600	0	397440	0	0	563700	420130	537070	619910	379950	461510	0	0	0	0	493980	0	384470	429860	0	0	635650	0	0	0	0	0				207180	442000	765590	4072100	624350	2025200	165390	757640	110640	651720	102720	61315	1378800
0	0	0	0	0	0	0	0	0	0	0	0	0	0	0	0	0	0	0	0	0	0	0	0	0	0	0	0	168720	0	0	0	0	0				0	45035	70052	686610	247440	56113	0	47300	52839	88974	0	0	0
0	0	0	163310	0	181780	0	0	0	302390	0	0	0	180160	0	0	259890	0	0	171640	0	0	0	0	0	0	0	0	170890	0	0	0	0	0				0	0	0	1729900	0	565240	59758	24487	253180	449080	0	0	106080
6,0296E+07	4,5687E+07	9,0871E+07	8,0712E+07	4,1292E+07	3,0899E+07	8,6114E+07	6,2474E+07	4,4286E+07	6,2294E+07	5,5022E+07	5,0569E+07	3,8459E+07	2,9514E+07	5,5841E+07	1,1584E+08	8,189E+07	5,8432E+07	2,9374E+07	5,0596E+07	1,3199E+08	3,6723E+07	1,5187E+08	4,7499E+07	7,4283E+07	6,5175E+07	1,4778E+08	7,0778E+07	1,1119E+08	1,8572E+07	1,0273E+08	3,3697E+07	1,2314E+08	2,2017E+07				23525000	30824000	130410000	733470000	73399000	71781000	42018000	91185000	82014000	66263000	58474000	29310000	81934000
0	0	0	0	0	0	0	0	0	0	0	0	0	0	0	0	0	0	0	0	0	0	0	0	0	0	0	0	0	0	0	0	0	156620				77294	304210	308400	2061500	345220	600470	110450	459420	447030	197960	198520	0	268310
0	0	0	0	0	0	0	0	0	0	0	0	0	0	0	0	0	0	0	0	0	0	0	0	0	0	0	0	0	133620	0	0	0	0				59250	113490	113930	973330	117510	195600	0	94728	103480	310010	0	0	192590
1194700	0	685830	1291000	974480	1095700	721170	984080	686350	397150	677690	0	713940	741140	645870	898030	953330	859990	771730	990260	861530	630650	933810	0	671210	811240	902700	0	1451900	1119500	1369600	733910	1078500	937930				372630	357820	1338100	10644000	1842400	2647200	529660	1425000	930800	835700	364310	70053	1674900
0	0	0	0	0	0	0	0	0	22944	0	0	0	0	0	0	0	0	0	0	0	0	0	0	0	0	0	0	0	0	0	0	0	0				0	0	0	292360	0	136430	0	0	0	32807	0	0	0
658880	0	0	0	0	0	0	0	0	0	1389100	0	0	0	0	0	2352400	0	0	0	0	0	0	0	0	0	0	0	0	0	0	0	258350	0				157750	154280	0	0	141250	0	0	0	0	56445	1780600	0	0
375890	0	0	312530	0	0	0	0	265590	0	0	0	0	0	0	431590	0	0	0	239900	0	0	0	0	380460	309370	0	0	0	0	0	0	0	0				126890	153350	630430	2706300	230910	135600	293850	612500	484200	657160	223770	174460	122080
0	0	0	69865	0	0	0	0	0	0	0	0	0	0	0	0	0	0	0	0	0	0	0	0	0	68676	0	0	0	0	0	0	0	0				0	0	68830	631550	59489	0	0	0	0	111000	0	0	0
0	0	0	0	0	0	0	0	0	0	0	0	0	0	0	0	0	0	0	0	0	0	0	0	0	0	0	0	0	0	0	711580	0	0				0	0	0	2566800	0	557530	0	0	0	0	0	199630	0
0	0	0	0	0	0	0	0	0	0	1,1096E+08	0	0	0	0	0	0	0	0	0	0	0	0	0	0	0	0	0	0	0	0	0	0	0				0	0	0	0	0	0	0	0	0	0	90190000	0	0
918650	728530	243610	157220	0	0	784520	624360	0	115670	737620	1135100	1236500	431140	0	0	754660	250430	540870	0	0	0	0	0	296490	357800	149330	0	483950	0	0	0	878730	0				493720	739860	253900	401860	0	0	330180	680360	0	107340	453800	249050	2319000
0	0	0	0	0	0	0	0	0	0	0	0	0	0	0	0	0	0	0	0	0	0	0	0	0	0	0	0	132590	0	0	0	0	0				0	0	0	1634700	292490	200590	0	0	238090	168350	0	0	0
0	0	0	0	0	0	0	0	0	0	0	0	0	0	440740	0	0	0	0	0	0	0	0	0	0	0	0	0	0	0	0	0	0	0				80641	210130	0	1683400	391980	571330	152140	333130	524010	209370	0	62573	0
225260	0	0	123830	187750	0	0	0	0	0	0	0	0	0	0	0	202070	0	0	0	0	0	0	0	0	0	0	0	220560	0	0	0	0	0				49321	39810	0	1744100	210130	0	0	0	0	147150	0	0	0
0	0	0	186800	0	0	0	0	0	0	0	0	0	0	0	0	0	0	0	0	0	0	0	0	0	0	0	0	0	0	0	0	0	0				33182	0	0	1494100	111100	110930	73335	169260	0	15594	0	0	0
1791400	610560	1698700	1467700	1243000	1062500	1438600	1225400	613710	268760	863490	1350000	1955900	722390	856120	2284200	1598400	898970	779000	1125200	1325700	768510	1684200	609210	1206700	1094500	1545900	0	2060500	820080	1692700	542360	2034600	970220				525980	338660	2592100	14624000	2075900	2069100	893140	2264200	1189800	894690	692210	432370	2160800
1149300	1477700	1075300	1206500	1386000	1581900	0	1782700	581830	1154600	0	1274500	780970	1187000	694570	742880	975630	916660	1545300	1287000	1073500	0	0	0	924650	1189600	1128300	0	1489500	1483400	1411300	737140	1144700	1473200				400970	1436800	1876400	11858000	3682900	4020100	344660	1751000	831310	2449900	447860	282940	1586400
1126400	1918400	0	1006000	5111400	4418900	425300	1867700	2606100	1040900	0	0	1432100	4646300	0	1317700	1178900	2273800	1676000	2748500	1733900	845710	402180	1351000	682880	2573700	0	1654500	1277000	317820	738690	1466900	659840	2319200				330330	1264800	187780	7139700	7901200	10252000	344400	3085900	2817900	2146000	169710	102940	3523200
255700	0	0	192320	118050	0	0	0	0	0	0	0	0	0	0	0	211260	0	0	149390	261180	0	0	0	181900	0	0	0	282350	0	0	0	0	0				102040	0	0	1560300	171440	165260	0	0	0	72952	0	0	0
437230	590760	246430	650280	453300	687720	0	418980	266280	428390	0	0	0	300610	0	266830	362140	333010	491280	621510	386430	0	305980	0	538630	835100	339990	0	576950	246670	357950	335340	438340	0				194200	616240	315620	3437000	1510200	1303000	193270	780510	778220	591210	0	0	146590
0	0	0	0	0	0	0	0	0	0	0	0	0	0	0	0	93084	0	0	0	0	0	0	0	0	0	0	0	0	0	0	0	0	0				0	0	0	950030	0	117220	0	114360	0	87445	0	0	0
0	0	257920	245920	0	0	0	195940	0	0	0	0	0	0	0	0	414890	188660	0	0	0	0	0	159970	206990	249690	0	0	0	0	0	0	0	0				56408	52658	231180	2975600	228840	161490	0	278460	0	82927	0	0	0
0	0	0	0	0	0	0	0	0	0	0	0	0	0	0	0	0	0	0	0	0	0	0	0	0	347690	0	0	0	0	0	0	0	0				75874	50938	355220	204200	83471	219670	0	78045	115560	56102	0	0	407870
0	0	0	0	0	0	0	0	0	0	0	0	0	0	0	0	0	0	0	0	0	0	0	0	0	112970	0	0	0	0	0	0	0	0				0	0	0	146920	67244	1170500	0	0	0	41507	0	0	0
0	0	0	0	0	0	0	0	0	0	0	0	0	0	0	0	0	0	0	0	0	0	0	0	0	0	0	0	0	189110	0	0	0	0				0	0	99213	428200	67632	118360	0	67637	0	255230	0	0	0
0	0	0	0	0	0	0	0	0	0	0	0	0	0	0	0	0	0	0	0	0	0	0	0	0	0	0	547420	0	0	0	0	0	0				0	0	0	0	0	0	0	0	0	0	0	0	0
0	0	0	575360	0	0	0	0	0	0	0	0	0	0	0	0	476730	274750	0	0	716750	904240	0	0	708140	0	0	0	484020	0	0	0	0	0				46593	129450	181980	3325800	132910	191250	66628	209960	138210	148740	0	0	189610
0	0	0	647780	0	0	0	0	615800	0	0	0	0	0	0	0	0	0	0	159920	0	0	0	0	0	594630	0	0	0	0	0	0	0	0				121720	256200	0	4804600	830120	1131700	221150	904130	950540	216280	0	0	489450
0	0	0	0	0	0	0	0	0	0	0	0	0	931770	0	0	0	0	0	0	0	0	0	0	0	0	0	0	0	0	0	0	0	0				64758	0	0	3814400	350180	979840	0	595930	593890	0	138310	0	823430
516310	0	991160	1263200	809730	634430	956830	1200900	0	0	0	0	984500	716580	0	768240	806360	0	0	478750	695030	0	881450	0	922610	0	699930	0	857750	0	0	0	0	0				173800	311710	1743300	11337000	1026000	781290	388550	1173900	146510	746790	0	83879	2456200
0	0	0	0	0	0	0	0	0	0	0	0	0	0	0	0	0	0	0	0	35482	0	0	0	0	0	0	0	0	0	0	0	0	0				0	0	0	134890	0	0	0	0	0	0	0	0	0
0	0	0	0	79146	0	0	0	0	0	0	0	0	0	0	0	0	0	0	0	0	0	0	0	0	0	0	0	0	0	0	0	0	0				0	0	293070	0	135460	0	0	2449600	0	0	0	0	153270
726870	0	1229500	1545500	392150	196780	0	329430	291290	271040	967040	0	603630	408560	383140	409210	1136200	533150	406100	464020	977640	0	986680	0	610940	863480	669570	0	764990	499970	974910	0	761850	0				282180	524040	1793800	12050000	773510	443960	151720	431990	545660	387530	743620	266930	953650
0	0	0	0	0	0	0	0	0	109480	0	0	0	0	0	0	802400	0	0	0	0	0	0	0	0	0	0	0	0	0	0	0	0	0				0	0	580230	458370	0	0	0	0	0	174180	71278	0	130740
0	0	0	0	0	0	0	0	0	0	0	0	0	0	0	0	0	0	0	0	325490	0	0	0	0	0	0	0	0	0	0	0	0	0				0	173150	0	294880	0	0	0	0	0	0	0	0	0
0	0	0	0	0	0	0	0	0	0	0	0	0	0	0	0	0	0	0	0	0	0	0	0	568450	0	0	0	0	0	0	0	0	0			+	0	0	0	0	0	0	0	0	0	0	0	0	0
3438900	0	0	680660	0	0	0	0	0	0	0	0	0	0	0	0	0	0	0	0	0	0	0	0	0	0	0	0	0	0	0	0	0	0				1093800	0	6805900	4987900	0	0	8520100	0	0	0	487030	288160	11038000
0	0	0	0	0	0	0	0	0	0	0	0	0	0	0	0	0	0	0	0	0	0	0	0	0	0	0	0	0	0	0	0	0	0				0	0	0	0	0	0	0	0	0	0	0	0	0
0	0	0	141430	120060	0	0	0	0	0	0	0	0	0	0	0	143350	0	0	0	0	0	0	0	0	0	0	0	0	0	0	0	0	0				0	154000	179600	1333400	185070	57650	0	0	0	0	0	0	0
354670	0	0	423480	371450	298180	0	0	0	345300	0	0	0	0	0	0	307590	0	319650	361900	0	0	0	0	498870	625680	0	0	435210	553360	606130	0	359230	0				90295	91952	388860	3521500	1064800	903970	59357	353880	456000	155720	457470	0	0
0	0	0	44025	0	44639	0	0	0	67614	1,582E+08	0	0	0	0	0	0	0	0	21197	0	0	0	0	0	0	0	0	0	0	0	0	0	0				0	0	0	951560	0	262680	74637	197050	204780	463840	128110000	0	0
0	0	0	0	0	0	0	0	0	310620	0	0	0	0	0	0	0	0	0	0	0	0	0	0	0	0	0	0	0	0	0	379620	0	0				0	0	0	0	68365	896920	0	0	0	596010	0	0	0
0	825770	0	0	731430	1020800	0	1284100	0	855650	0	0	0	2509900	0	0	0	0	0	552090	0	1076800	0	593690	0	0	0	0	0	0	758470	1229500	0	0				0	555920	501900	3865100	1193500	1678000	198400	1832300	695780	1888000	0	0	1176200
704520	1015200	442920	674610	569900	733470	722090	1000500	513590	776080	367980	0	1097900	763020	674920	639510	353940	362250	496630	497290	613940	0	579010	0	518280	698810	640350	0	753070	650650	667350	386950	635430	507410				216730	618420	654250	5602600	1277000	2140700	429380	1182700	1131400	1682700	231550	91067	2188100
0	0	0	72678	0	0	0	0	0	116140	0	0	0	84077	0	0	64747	0	0	0	0	0	0	0	0	0	0	0	0	0	0	0	0	0				40536	30464	68575	586870	88171	127380	0	32770	60359	181680	0	0	115700
0	0	0	0	0	0	0	0	0	0	0	0	0	0	0	0	0	0	0	0	0	0	0	0	0	0	0	0	0	0	0	0	0	0				0	0	0	0	0	0	0	0	0	0	0	0	0
0	0	0	0	0	0	0	0	0	0	0	0	0	0	0	0	0	0	0	0	0	0	0	0	0	0	0	0	0	0	0	0	0	0				0	0	0	0	0	0	0	0	0	0	0	0	0
0	0	0	0	0	0	0	0	0	0	0	0	0	0	0	0	0	0	0	0	0	0	0	0	0	0	0	0	0	0	0	52364	0	0				12751	21196	55539	343910	89686	124740	0	14346	0	103990	0	0	0
0	0	0	225570	313200	251770	0	249650	0	0	394750	0	0	0	0	0	158690	0	0	194100	0	0	0	0	0	265480	0	0	0	272890	0	0	0	0				0	0	107860	2112300	691480	597340	0	288430	125020	0	346950	0	163050
0	0	0	266270	0	0	0	0	0	0	0	0	0	0	0	0	0	0	0	0	0	0	0	0	0	0	0	0	0	0	0	0	0	0				32453	11541	141750	2129800	137710	0	91748	172900	0	21594	11291	0	100410
0	0	0	0	0	0	0	0	0	0	0	0	0	0	51042	0	0	0	0	0	0	0	0	0	0	0	0	0	0	0	0	0	0	0				0	0	0	454790	0	0	0	0	0	0	0	0	0
0	0	0	0	0	0	0	0	0	0	0	0	0	0	0	0	0	0	0	0	0	0	0	0	0	0	0	0	0	0	198700	0	0	0				0	0	0	1881900	0	159870	0	186990	0	0	0	0	0
0	0	0	0	0	0	0	0	0	0	0	0	0	0	0	0	0	0	0	0	0	0	0	0	0	0	0	0	62794	0	0	0	0	0				0	0	0	299270	0	102690	0	0	0	96317	0	0	0
0	0	0	0	0	0	0	0	0	0	0	0	0	0	0	0	0	0	0	0	0	0	0	1536700	0	0	0	0	0	0	0	0	0	0			+	0	0	0	0	0	0	0	0	0	0	0	0	0
0	324330	213370	332000	311210	237750	0	377150	0	598810	0	0	0	171430	0	0	185770	360670	246200	443820	381030	0	242830	0	341630	415540	0	0	404470	280780	0	0	319870	298000				29773	200760	295910	3507600	695240	1598400	73801	269010	119570	608850	0	28775	118380
0	0	0	0	0	0	0	0	0	0	0	0	0	0	0	0	0	0	0	180510	0	0	0	0	0	0	0	0	0	0	0	0	0	0				0	80092	98590	1123300	187560	244890	0	80404	80056	210440	0	0	0
0	199710	0	107820	397650	148240	0	0	0	0	0	0	273750	336700	0	0	0	0	0	301850	0	0	0	0	0	138450	0	0	0	0	0	0	0	0				12913	196590	45569	1039100	172150	505550	0	0	0	73649	0	0	492150
0	566470	0	564120	635880	1188700	0	0	0	1221600	0	0	1164100	1094800	0	318220	728900	533580	683960	773820	0	0	0	0	426500	444440	0	0	739540	909850	0	0	0	0				29605	246020	1168000	5822200	1807200	3064200	118150	92345	2255000	1279700	0	0	1242000
7904000	4783400	9868100	1,4489E+07	1,0157E+07	1,177E+07	1,1545E+07	9209100	2,4321E+07	6636000	9508100	1,1913E+07	1,0189E+07	1,3538E+07	1,0714E+07	1,0539E+07	1,3719E+07	1,395E+07	9833100	1,687E+07	1,1179E+07	8830100	2,389E+07	4,6585E+07	9832800	1,0712E+07	1,1677E+07	1,3132E+07	6869600	8669300	1,1836E+07	1,6751E+07	1,5751E+07	2,1489E+07				1024700	1092400	12209000	79002000	10700000	22549000	3549600	10944000	41668000	25346000	5458900	2937300	23460000
1505900	705670	997750	1576900	876950	763620	1846100	1165500	759320	343750	1028600	0	1105500	1099500	987430	1372400	929840	769530	783510	698630	979450	0	1185900	381550	848180	1315300	912720	5491900	944390	971510	1497800	716420	1312400	1029100				385160	410940	1736500	18211000	1593200	1655900	604200	1487600	992660	1076700	781840	204160	2191200
0	358450	0	404250	632440	318800	0	0	0	0	0	0	0	556000	0	0	408080	217790	0	376090	211120	0	0	0	0	0	0	0	242550	0	0	0	0	0				24252	354270	437610	3047200	978220	932720	81368	113950	590280	1154300	0	0	155650
0	0	0	0	0	0	0	0	0	0	0	0	0	286150	0	0	0	0	0	127360	0	0	0	0	0	0	0	0	0	0	0	0	0	0				63193	134790	233040	1358000	164810	264850	0	264550	91482	34966	141760	0	977320
1000100	0	0	1213900	623550	688340	0	0	0	0	1021500	0	0	686170	0	0	1627100	751490	0	723820	0	743440	1744200	618760	0	0	0	0	1147300	0	0	0	1397700	569180				204680	433290	819170	7283000	1120600	667870	454230	1075900	308220	307420	1129800	304410	1452300
0	0	0	0	0	0	0	0	0	0	0	0	0	0	0	644370	0	225440	0	0	0	0	0	0	0	0	0	0	0	0	0	0	0	0				23325	0	0	1152300	0	649710	0	975110	0	0	0	182760	287560
1913700	2311900	2878000	2421800	2608700	2592000	824080	1699600	2018700	3869300	0	0	1689900	1419900	3373100	2237600	3681100	2954400	7155000	2745800	1972400	2876000	574820	1266000	2008400	1264600	1839700	2955100	1159800	1152000	1821100	2236700	4695600	3582100				561750	1469300	6228400	21327000	5100700	4990500	290580	2551000	5019400	5391300	193940	85379	3478700
1774800	1495700	4483100	4040800	2321000	624440	1043400	643270	719170	1190400	1568800	2552600	9021100	5415700	975040	448440	1,2689E+07	3701000	610130	1751800	4854100	0	2060500	649810	1966300	1493300	5856400	687050	2090900	1744600	1450300	369300	3662100	1727800				647070	780720	6627500	30390000	3242000	447000	847610	1458700	1330900	2274400	2229800	1148700	17466000
367060	297440	495910	741370	644430	707610	619130	1124500	668650	816470	0	0	0	321080	0	0	591160	461440	399890	720320	723440	0	534190	0	652850	494180	518510	0	1017900	0	1005400	524490	757870	548440				121860	150730	874350	7773100	1149700	1825800	190890	934460	818820	1092800	107630	145180	504800
0	0	0	203010	210020	376070	0	233790	0	0	0	0	0	0	0	263430	0	0	0	110910	0	0	0	0	0	0	0	0	0	0	0	0	169010	0				34882	0	95902	1146400	449960	655830	87891	394430	532890	81229	0	0	240490
1088400	496620	686690	588570	345590	625490	0	359380	307990	132770	688250	734480	158700	232090	0	0	426260	349340	315460	341080	376450	0	450010	215140	451270	589710	480870	453500	0	0	0	430760	558260	753740				269730	514870	1201600	4888200	524700	1573400	121960	384110	442310	178120	517780	199110	324260
0	0	0	0	0	0	0	0	0	684090	0	0	0	0	0	0	0	0	0	0	0	0	0	0	0	0	0	0	0	0	0	0	0	0				0	0	0	0	0	0	0	0	186240	978150	0	0	0
6116400	4255300	6059900	8718700	4126300	5169400	6328500	6008700	1,4913E+07	1,3583E+07	2061100	4309900	8584700	9183900	8416500	1,0768E+07	9123700	7054400	3668400	6455500	7649100	4632200	9660300	2571600	5967200	5179500	6308600	3577400	8569600	6721500	7871500	7403000	6262900	5906000				1906200	3027400	10254000	72305000	7934900	10790000	3676700	10438000	25420000	17254000	1987300	668990	15898000
0	0	0	64085	0	0	0	0	0	0	0	0	0	0	0	0	510720	0	0	0	0	0	0	0	0	0	0	0	0	0	0	0	0	0				0	0	0	349950	14114	0	0	0	0	0	0	0	0
1017400	1054800	942920	542320	468760	502260	0	800490	1412000	632650	0	0	1241800	654120	1513700	1385100	1485000	793850	1675600	884610	961120	0	736500	1543700	843650	470370	0	2256900	901830	725830	1202600	795590	904090	589900				211580	691640	1454200	4290400	996340	1057500	0	981000	2331200	1775900	0	63062	3020900
341360	0	457140	550010	999110	917590	0	0	719020	945170	0	0	361520	708550	0	0	517120	626480	826920	737110	530330	0	0	321750	0	455240	0	0	817680	395940	0	0	505210	1055300				62505	150000	640250	4007400	2635600	2847200	92319	377970	2940500	1393000	152160	0	906740
1,182E+07	7977500	1,7017E+07	1,2272E+07	3,1922E+07	2,8943E+07	3451500	5669900	2,9683E+07	2,0574E+07	2534700	2142200	1,3586E+07	8546300	3,6757E+07	2,8132E+07	4,9073E+07	2,9944E+07	3,8715E+07	1,7346E+07	1,5063E+07	3,2619E+07	2372300	7024300	2,4051E+07	1,8183E+07	1,4166E+07	1,3507E+07	1,0467E+07	7676900	7705300	1,3022E+07	2,4607E+07	2,6612E+07				3328100	5559100	26105000	82037000	42451000	52322000	2426500	11188000	85706000	64321000	1336900	474980	24000000
0	0	0	0	0	0	0	0	0	60666	0	0	0	0	0	0	0	0	0	0	0	0	0	0	0	0	0	0	0	0	0	0	0	0				0	0	0	0	0	0	0	0	157410	86744	0	0	0
3223300	2764600	2937800	3805500	1359600	1849400	869930	901640	4102800	2010200	416390	1621200	707800	822390	1533800	9581700	2479000	1293500	5094000	2343400	1679600	2352500	610220	1,8688E+07	1396100	938490	966020	1,2582E+07	2205400	980230	0	1400900	1693500	2138200				912680	1789900	4090800	21976000	1495400	3295100	278310	1480000	6196900	5296700	244020	432720	977120
0	271920	283500	301640	218200	0	0	0	0	365620	0	0	0	0	0	0	545820	305700	597890	420360	0	0	0	0	279780	215280	0	0	251740	0	0	0	0	323470				0	178390	420110	2324900	263670	282940	76453	267670	0	566080	112850	0	0
0	0	293860	329690	677900	2263200	0	2171700	724830	0	0	0	0	0	793110	3025300	827300	365060	7938700	554010	0	0	679100	1783900	1244200	0	474580	3127100	294130	0	0	0	0	1093700				0	133460	139520	3291800	1738200	2752500	277900	853210	3770800	56075	0	0	0
0	0	339100	200560	314880	243660	0	330560	258850	0	96773	0	0	170550	0	0	998570	0	352840	325340	0	0	0	333360	370090	463380	0	184910	311390	0	0	211550	370630	290160				89149	463120	562940	1319400	707020	515010	0	377570	362030	405840	77470	0	151500
4188000	4912300	6628600	4810600	4583000	4068400	2467700	5722000	2855100	3017700	1488200	1958100	5381400	4225900	1,1162E+07	6466500	1,195E+07	5986800	1,7218E+07	5772900	4519900	7839900	2032100	2904800	5631700	4817600	7489800	5839400	3870100	3424700	2684000	4314200	9583100	6519800				1118900	3544400	10628000	35662000	7740800	5337700	737370	5778400	4101300	4665700	5067400	377040	9275000
4649100	5761300	3966500	2328200	2817200	1658600	2430800	3328200	4481500	4704500	0	0	1814000	985270	2759500	1480000	3801300	2618500	6473700	2583100	2622800	3628300	1370200	2406500	2695900	710620	3554200	8611000	1535100	2103700	3826100	2265700	3351100	2627900				1150000	5080100	7772600	21112000	4541500	3162200	618960	5396600	9243700	12133000	281200	159140	2899500
0	0	97677	109010	179750	0	0	76510	0	78381	0	0	0	0	0	0	360480	105940	450630	125650	172990	0	0	0	110840	97565	0	0	144580	0	0	0	473740	0				0	62662	220680	1121400	239580	114690	0	86130	99273	128160	0	0	0
1,0332E+07	9393200	7,9602E+07	3,3283E+07	1,4536E+07	1,1091E+07	6924800	8770100	3,3249E+07	1,7984E+07	4421000	4764700	6652600	1,088E+07	1,3979E+07	1,2303E+07	1,7029E+07	9547200	4,17E+07	1,5911E+07	1,9526E+07	2,9144E+07	3398400	2,5241E+07	1,4416E+07	1,1184E+07	1,4717E+07	9130300	2,1084E+07	1,147E+07	3420700	3461800	4,0155E+07	2,9955E+07				1658100	13540000	97075000	149080000	18845000	27207000	1338100	8085400	38662000	18710000	21435000	543680	57338000
1,5384E+07	2,3303E+07	3,4351E+07	2,3798E+07	3,282E+07	3,0276E+07	8678900	1,5593E+07	3,3568E+07	2,2087E+07	1,9389E+07	6211300	1,4414E+07	7520900	1,4833E+07	1,0837E+07	3,58E+07	3,1126E+07	5,0764E+07	1,7347E+07	1,9938E+07	2,6633E+07	4483000	2,6295E+07	2,4128E+07	2,0797E+07	9783500	1,9174E+07	2,5026E+07	1,422E+07	7284300	2,6166E+07	2,8213E+07	1,6529E+07				4385500	14814000	57300000	191910000	54194000	64380000	4221900	20322000	64681000	38543000	15872000	1829600	23700000
0	563550	858890	625120	916930	1048400	0	772720	0	0	0	0	0	0	696050	0	0	795300	833800	449670	0	0	0	0	975850	745100	924310	863950	0	0	0	708850	850970	555670				101780	202260	1684400	9917900	1825600	2224300	308660	882010	1076700	161360	495370	267410	744710
0	0	0	57078	0	0	1591100	0	338370	242060	2018200	0	0	81473	0	0	0	0	0	0	0	0	0	0	0	0	0	0	0	0	0	0	0	0				81937	137050	127400	721080	214210	232010	747110	626700	1152500	375180	1434400	0	304240
0	0	0	0	0	0	0	0	0	0	0	0	0	0	0	0	0	0	0	0	0	0	0	0	0	0	0	0	0	0	0	0	1174100	0				0	0	177840	2327000	0	115690	0	0	179800	393270	101440	125820	225090
0	0	1241700	697860	985520	909660	0	0	1082800	362310	0	0	504490	0	841960	720850	1113400	670710	1647700	655590	0	0	0	0	0	0	0	0	701120	534230	0	682110	0	0				259790	399530	682640	9611000	1694900	1667600	0	206770	2184100	334510	0	68767	1064600
0	0	0	0	0	0	0	0	0	0	4834700	0	0	0	0	0	0	0	0	0	0	0	0	0	0	0	0	0	0	0	0	0	0	0				0	0	0	0	0	0	0	0	0	0	3929700	0	0
681110	599710	2,4417E+07	1,5887E+07	3410600	698270	677130	1535500	3884500	429930	0	518180	3092900	1918700	1697900	3541300	1915300	1857800	719960	605020	3789700	0	752430	2132300	1906300	7442900	1850600	2442000	635670	280270	0	393660	958300	838860				277080	654860	29991000	81918000	3638300	2369800	300550	2457700	10872000	3173800	306410	183390	5721900
0	1092900	2227300	2340600	788870	0	0	0	3303500	1050600	0	0	2251200	0	0	2589200	5943300	9621200	0	0	0	3077000	0	2550400	1581800	5666500	0	0	0	0	0	0	871780	0				0	724520	3331200	10230000	628140	395890	0	3091500	10403000	2669900	0	0	7671500
0	0	0	0	0	0	0	0	0	0	0	0	0	0	0	75281	0	0	0	0	0	0	0	0	0	0	0	0	0	0	0	0	0	0				0	0	0	0	107530	0	0	0	0	0	0	0	0
0	0	0	0	0	0	0	0	0	0	0	0	0	0	0	0	300570	0	0	0	0	0	0	0	0	0	0	0	0	0	0	0	0	0				100950	347010	633570	2858700	85155	188170	107920	414360	268120	186130	0	0	242400
0	0	0	0	0	0	0	0	0	0	0	0	0	0	0	0	0	0	0	0	0	0	0	0	0	0	0	0	233390	0	0	0	0	0				0	0	0	1111200	157680	0	0	0	0	0	0	0	0
0	0	0	0	0	0	0	0	0	0	0	0	0	0	0	0	0	0	0	0	0	0	0	133970	0	0	0	0	0	0	0	0	0	0				0	0	619140	1381400	0	0	0	0	149370	0	0	0	0
1896800	3337100	1,1828E+07	9579800	3726900	3220900	7456800	5375600	3930200	1766600	2268400	3474400	5061400	1996400	2305800	2491000	3671200	2678100	5328500	2614700	2350300	5426900	2748900	1,0128E+07	5285500	6161500	3674900	4888800	4738300	2953400	0	3104900	5418300	4317600				505530	2951900	23648000	143880000	5336500	6576700	3763300	7635200	17892000	1043200	1538500	805560	2457200
2983200	0	1,1352E+07	1,0158E+07	0	2825100	0	0	0	0	0	0	0	0	0	2291100	4278500	0	3415300	0	2846200	0	3627200	0	3516900	3559400	1,062E+07	0	0	0	0	0	0	0				535140	1442800	25214000	73628000	2343800	3047100	1027500	0	10598000	10913000	1365800	537570	9991800
0	0	638080	759980	0	0	0	0	0	89051	0	0	340850	0	0	0	633760	418990	985810	0	0	0	0	427560	536760	624940	0	0	504940	0	0	0	0	0				0	180320	1480300	5613500	152480	0	60679	200610	275000	75682	0	0	557880
0	0	0	0	0	0	0	0	0	0	0	0	0	0	0	0	0	0	0	0	0	0	0	0	0	0	0	2140100	0	0	0	0	0	0				0	0	3566800	13179000	0	930120	1002700	1451700	3657600	684350	530320	262920	1248300
0	0	0	0	0	0	0	0	0	0	0	0	0	0	0	0	0	0	0	0	0	0	0	0	85435	0	0	0	0	0	0	0	0	0				0	0	271410	1417200	0	0	0	0	165490	18429	0	0	0
0	0	0	0	0	0	0	0	0	0	0	0	0	0	0	61920	0	0	0	0	0	0	0	0	0	0	0	0	0	0	0	0	0	0				0	0	174160	918530	0	0	0	0	0	0	0	0	0
0	0	0	0	0	0	0	0	0	0	0	0	0	0	0	0	0	0	0	0	0	0	0	0	0	0	0	0	0	0	0	0	66163	0				20417	56493	0	805430	0	0	0	0	0	44538	0	0	0
0	0	0	173150	0	0	0	0	0	0	0	0	0	0	0	0	0	0	0	0	0	0	0	0	0	0	0	0	0	0	0	0	0	0				0	0	0	1385000	0	0	0	0	0	0	0	0	0
0	0	0	0	0	0	0	0	0	0	0	0	0	0	0	1341900	0	0	0	0	0	0	0	0	0	0	0	0	0	0	0	0	0	0				0	0	2873400	6849100	337240	0	69587	498480	959370	5737700	0	0	865320
0	0	0	230940	0	0	0	0	0	0	0	0	0	0	0	0	0	0	0	0	0	0	0	0	0	0	0	0	0	0	0	0	0	0				0	0	0	1847200	53409	51693	0	0	0	37208	0	0	0
0	0	0	0	0	0	0	0	0	0	0	0	0	0	0	0	0	0	0	0	0	0	0	0	0	0	0	0	0	0	0	0	118450	0				68786	93344	467140	2709700	188320	487920	0	426840	0	152700	0	0	283760
0	0	0	0	0	0	0	0	0	373150	0	0	0	0	0	0	0	0	0	0	0	0	0	0	0	0	0	0	0	0	0	0	0	0				55177	115820	393290	3939800	0	276620	149240	335580	0	533560	0	0	0
0	0	0	0	0	0	0	0	0	0	0	0	0	0	0	0	0	0	0	0	0	0	0	0	0	0	0	0	0	0	0	77673	0	0				0	0	0	0	254630	263640	0	533160	0	0	0	0	0
0	0	0	0	0	181850	0	0	0	0	0	0	0	0	0	0	0	0	0	0	0	0	0	0	0	0	0	0	0	0	0	0	0	0				70399	147210	1082000	1279900	247320	393280	0	321200	267310	199180	0	0	0
0	0	0	0	0	0	0	0	0	0	0	0	0	0	0	0	0	0	0	0	0	0	0	0	0	0	0	0	0	0	0	0	0	62560				0	0	0	0	0	0	0	114970	0	0	0	0	0
1956000	2592600	1,0519E+07	1,1216E+07	8542700	4954500	2181100	1617100	2003200	5118900	0	913240	5342300	2024000	8698600	1,114E+07	3846600	2760400	4,4367E+07	2,4534E+07	2193100	4552500	859580	5891100	3120100	3033200	6801900	5896400	7098400	5360400	820010	3900800	6299700	4288000				1484700	4747700	14001000	84138000	10912000	17590000	2242400	5381900	4235600	4957600	690200	979930	9360700
0	971110	1505000	1955000	2233900	2057300	0	0	0	613160	0	0	742250	450250	978070	0	1282700	1038700	3970100	1404200	0	0	0	0	0	715500	965150	0	241440	0	0	0	1851800	1484800				136350	1033600	2937500	14942000	3415000	3656700	247050	385050	315180	1000200	0	0	1299600
2,768E+07	2,346E+07	1,5544E+08	9,8418E+07	3,4219E+07	2,658E+07	1,3942E+07	2,6295E+07	2,831E+07	4,7086E+07	6897500	9737500	2,0802E+07	1,1852E+07	6,3025E+07	7,37E+07	3,8665E+07	2,8386E+07	7,7973E+07	2,195E+07	2,4455E+07	2,735E+07	8262800	1,5732E+07	1,1851E+07	2,9069E+07	3,8638E+07	3,7045E+07	2,5011E+07	1,8075E+07	1,4666E+07	2,1781E+07	3,0423E+07	2,6976E+07				7193300	21151000	260430000	629990000	54950000	47242000	4713200	62808000	52849000	75987000	6196600	3079300	42578000
1395500	824820	7207200	5636100	4121600	969250	0	0	0	299080	0	0	829030	429180	1172600	1675600	565710	453380	1979900	0	0	911770	0	0	386150	4188800	1335800	965810	0	0	0	0	761860	0				752180	1122300	7478900	28854000	4652600	3005000	65732	554030	719180	501460	0	0	2261200
0	0	0	0	0	0	0	0	0	0	0	0	0	150770	0	0	0	0	0	0	0	0	0	0	0	0	0	0	0	0	0	0	0	0				0	0	0	0	0	0	0	0	0	0	0	0	575250
0	0	0	0	559390	1100700	0	0	0	424210	0	0	0	0	0	0	613240	451200	0	455540	0	0	0	0	0	249440	602100	535000	827090	687230	0	0	0	0				0	0	0	0	940640	1741800	0	0	293810	961220	0	81840	238650
1586900	717110	1903700	1992900	2523400	1320900	1062700	314200	0	295650	2169400	0	3112600	354850	1116700	3481100	2956100	1616200	368620	2533200	1886700	0	1762800	1422800	1267700	1274000	3398500	0	2697700	841740	1574200	0	2958800	734430				637630	515100	3304300	17009000	3481800	2759400	648030	685570	274250	312890	2853700	545960	7281400
0	0	0	0	0	0	0	0	0	0	0	0	0	0	0	0	0	0	0	0	0	0	0	0	0	0	0	0	703550	0	0	0	0	0				0	0	2460000	12313000	0	0	0	0	0	0	1324500	422270	2236900
0	0	674000	1123300	0	293420	0	0	0	0	0	0	0	0	0	0	0	0	0	0	1324000	0	649280	0	0	323100	857900	0	561360	0	530020	0	0	0				100460	121790	2001400	12757000	128960	312250	0	0	0	0	190120	61316	0
0	495300	0	836380	470420	5580200	0	715650	4399200	0	0	1922700	0	0	0	4883800	786850	626420	2,1157E+07	585100	384700	0	4529800	2,4703E+07	7314600	614680	0	3715800	913350	0	0	0	489930	1628600				279800	335600	331580	6816200	986330	8274400	153820	797000	5558800	623610	310800	755980	224200
3861400	1909900	0	437170	2456500	0	0	0	0	1001700	3327700	0	5982800	0	7473400	878430	2,4166E+07	513990	6730600	0	0	0	1,041E+07	1195500	416280	0	1588700	0	1556600	0	0	1744800	6153500	835290				2667300	2665000	0	3694600	2922100	737020	172680	557760	1190600	1662200	4165200	1215000	8780100
8686200	1,5212E+07	1,7418E+07	9650500	1,7097E+07	7986900	1,0448E+07	8614700	3,3182E+07	5,0995E+07	3889500	3810400	8737500	1,8395E+07	1,3536E+07	7380300	9993600	6484200	1,8776E+07	2,1721E+07	7153000	6787500	3561900	0	1,5819E+07	1,9406E+07	1,274E+07	0	6433800	2,0235E+07	5940300	6383100	5718000	7668100				2771500	10855000	38658000	71029000	22703000	14889000	10165000	13275000	77633000	88542000	2374300	806060	23297000
2085300	3517200	0	1675900	5637700	4480700	2567400	0	7567200	8256700	0	0	3569300	2747700	2619200	2713900	0	1671200	1609300	5324700	991450	0	0	0	1374300	2285300	0	0	2457900	3339000	2701300	1587900	1929500	1265600			+	531210	4012200	7340800	33591000	6915900	2939000	1546600	3141200	21252000	15334000	1497200	183610	4340700
553320	0	2939100	0	878450	850830	0	0	0	2762400	1009500	1894700	5501900	1373900	0	1589000	2074800	1129600	0	4650200	1708000	2376600	1970700	0	0	0	0	654450	1076800	0	1054400	0	0	1460700				124580	1152000	3107800	3080300	2072800	4207900	176370	621810	224650	3789300	701620	672460	8017200
1188300	812950	0	0	0	0	820280	0	0	508490	2773400	1652400	1746800	783970	0	0	2762700	0	698700	2333300	0	0	1021800	472090	424360	425120	1317200	0	763790	1195800	0	0	1093200	761980				533200	401620	0	820240	56372	45839	267510	110450	0	1283400	2569500	767160	5136500
1,4013E+07	1,8318E+07	2408400	6305500	2045700	7797400	2,5769E+07	1,6153E+08	5420500	1,0814E+07	1,6628E+07	4,5859E+07	1632900	1232600	4894900	1,3676E+08	6059800	5178200	7164000	1,0537E+07	2,0855E+07	1,9334E+07	2,0329E+07	5,4093E+08	6,8015E+07	8081000	1,9599E+07	2,0147E+08	2478500	1,0866E+07	1,5084E+07	3,9979E+07	2,6422E+07	1,219E+07			+	2425600	8525300	2918100	29044000	2273900	12348000	13922000	147100000	7232200	24593000	9509900	13265000	2534000
3,5498E+07	4,9984E+07	1,4378E+07	2,0644E+07	7439400	2,3756E+07	6,5825E+07	4,4463E+08	1,0107E+07	3,1793E+07	2,8617E+07	1,0843E+08	1,3537E+07	1,1989E+07	1,4817E+07	8,1182E+08	4,0386E+07	1,13E+07	3,3227E+07	2,297E+07	2,3347E+07	3,1659E+07	3,9768E+07	1,3553E+09	4,1079E+08	2,2999E+07	2,6594E+07	7,4571E+08	6360400	3,4269E+07	5,0048E+07	6,7916E+07	1,8181E+08	5,2473E+07			+	9662600	49555000	29542000	131640000	14754000	26354000	29232000	449540000	32617000	54430000	26679000	29240000	37044000
4,9298E+07	4,3021E+07	8,2333E+07	6,4335E+07	3,4593E+07	3,6742E+07	2,2521E+07	4,3449E+07	2,2978E+07	6,1068E+07	2,265E+07	4,6632E+07	2,6699E+07	3,7025E+07	1,5413E+07	2,626E+07	4,2578E+07	4,9411E+07	5,3029E+07	4,6921E+07	4,2871E+07	3,1591E+07	3,4265E+07	6,0643E+07	4,3968E+07	8,532E+07	3,3453E+07	3,1202E+07	2,1344E+07	4,8793E+07	3,463E+07	2,286E+07	2,6879E+07	2,8981E+07				10088000	21837000	151640000	431520000	54393000	42703000	6522000	55136000	49325000	93808000	18871000	15401000	41475000
95883	0	0	0	0	0	0	0	0	0	0	0	0	0	0	0	959450	0	0	0	0	0	0	0	0	0	0	0	0	0	0	0	0	0				34237	0	0	0	0	0	0	0	0	0	0	0	0
3139600	3425500	1,5048E+07	9712400	6403300	4559000	2640900	4486200	6858600	1,2831E+07	1536900	1353700	3501800	1779900	1,4838E+07	1,1932E+07	1,4918E+07	7322700	2,3951E+07	7850700	6360300	7051000	2080100	6977800	1,2237E+07	7036100	2543000	2508300	1,0392E+07	4095100	3243100	9538500	1,4319E+07	8615700				1036800	3072000	18688000	63191000	11502000	12461000	734380	6508400	11084000	12114000	1112700	185420	8471300
1157600	1341400	2742100	1816600	1862800	1818700	1351300	2500500	9160700	4243600	0	0	1545000	1482900	1654800	1204100	2555500	2204400	2002300	1251000	1902100	0	0	3961800	1780700	1808100	1623400	995080	2325800	2145200	0	524100	2547300	1518500				195190	553370	7801000	19009000	4376300	2080900	557430	5191100	20179000	6702300	0	67623	7203400
0	0	0	0	0	0	0	0	0	0	0	0	0	0	0	0	70616	0	0	0	0	0	0	0	0	0	0	0	0	0	0	0	0	0				0	0	0	50241	0	0	0	0	0	0	0	0	0
0	0	0	0	0	0	0	0	0	0	0	0	0	0	0	0	0	0	0	0	0	0	0	0	0	0	0	0	0	0	0	0	352650	0				0	0	291790	1308700	196670	0	0	171480	2757100	899120	0	0	147710
3710200	7874500	2,8851E+07	1,4335E+07	2,4055E+07	1,5313E+07	4571300	9913700	9,349E+07	4,9105E+07	4467200	6470200	1,2972E+07	1,4002E+07	3,1246E+07	3,2988E+07	2,5375E+07	8389200	8938400	5354000	2,033E+07	1,6908E+07	1,0218E+07	1,9349E+08	1,0263E+07	8373700	8002900	2,4337E+07	6475400	2220200	8662600	1,714E+07	9527600	6432100				1986100	4656400	51132000	133350000	32150000	32697000	3057300	17609000	173290000	75075000	4544000	2017400	20463000
8576500	9906200	1,2067E+07	1,3002E+07	2,333E+07	2,5118E+07	4183200	4047500	2,5405E+07	8445100	2915400	3,826E+07	1,0493E+07	1,1475E+07	4,3459E+07	5,0115E+07	1,7877E+07	1,1448E+07	2,6991E+07	1,2675E+07	1,0433E+07	1,1451E+07	5009700	4,2677E+07	9584400	7717000	5008500	1,9298E+07	1,1477E+07	5086000	6928600	2,361E+07	8576700	1,0713E+07				2710700	6118100	21586000	98663000	33102000	49009000	903570	6043900	38062000	15470000	2434800	11035000	20962000
1,4961E+07	1,4513E+07	3,3243E+07	3,4498E+07	3,8831E+07	4,5071E+07	1,2133E+07	2,295E+07	7,3107E+07	5,0721E+07	1,1189E+07	4,4784E+07	1,3046E+07	1,676E+07	3,52E+07	4,8408E+07	3,39E+07	2,5344E+07	2,8113E+07	1,3281E+07	3,3567E+07	1,9648E+07	8327200	1,8618E+08	2,4613E+07	1,5107E+07	1,4282E+07	7,855E+07	1,8116E+07	7156200	1,0904E+07	5,8399E+07	1,4261E+07	1,2431E+07				5934200	11731000	65865000	241650000	72791000	96199000	5568800	32804000	185450000	104550000	10068000	17025000	29364000
0	0	0	114600	0	166210	0	176510	0	0	0	0	0	0	0	146410	0	0	460460	0	0	0	0	503400	529530	0	0	261800	168370	0	0	0	0	0				0	0	0	861770	0	455270	0	92106	64029	188660	0	0	0
2781300	2231900	4073900	2104400	1762800	2409500	5052100	2884500	1,2047E+07	1025700	2724000	1,0114E+07	2555200	4521900	1957800	2259200	4221800	1662700	3700700	1845900	3351000	1620100	986200	4731900	1,5431E+07	2283100	1288600	3292500	2449500	1865000	2383900	2301100	2842200	2872500				757500	1714300	6580300	18761000	3626900	6010100	2985700	2783400	28552000	2981100	1587700	2162900	7247200
614900	246160	230170	588770	1046200	1221500	0	564330	5511400	203450	0	0	779330	1634000	784390	304990	402700	557500	1076000	503910	343820	679240	278290	332450	373030	216070	0	0	826300	722680	0	396200	678170	1439200				216570	219760	399770	3653200	1902800	2272400	0	977840	7332500	324090	88801	0	1100100
2730100	1776500	0	1338700	2450700	3292800	0	2038800	7587800	1823100	0	0	0	3033900	2904900	0	2188600	2341500	2844800	1813100	2036000	1967900	0	4376000	0	0	0	0	1678400	1760600	0	2750700	2015300	2947100				386890	613240	501360	10038000	2504400	3893500	542740	2160100	29377000	4698300	0	205540	5420000
945990	2967100	1119200	904350	2370100	1607800	0	0	1429900	994840	0	0	0	898990	0	1025700	1973900	1177500	3188300	1574000	1112300	829200	0	1376500	1570400	768280	0	4014400	1043400	1041500	0	0	1512700	0				91441	907840	812690	3306600	1726900	1245100	73147	239720	1102100	1263700	0	0	455600
423820	0	0	250940	624800	782810	0	0	0	0	0	0	931690	612350	0	381920	563130	0	2495700	1120800	0	0	0	705840	0	0	0	1303500	545710	0	0	0	0	202990				149550	357840	481350	1399700	1610400	1456400	0	668210	1317200	2664500	120850	11760	2593800
0	0	0	0	0	0	0	0	0	0	0	0	0	0	0	0	0	0	0	0	245710	0	0	0	0	0	0	0	0	0	0	0	0	0				40071	112560	420520	1005400	200650	304020	84875	427840	676450	0	66588	0	703700
2,5762E+08	4,1424E+08	7,2079E+07	1,0836E+08	5,4517E+08	4,4593E+08	1,4904E+08	1,5418E+08	7,4249E+08	4,1394E+08	1,5956E+08	6,2236E+07	5,6957E+07	2,9076E+08	2,618E+08	5,0202E+07	1,7655E+08	2,0901E+08	3,546E+08	5,6703E+08	1,3426E+08	3,7882E+08	2,3856E+07	1,5302E+07	1,0284E+08	1,7994E+08	2,9322E+07	1,7759E+07	3,526E+08	3,098E+08	3,3066E+07	3,5746E+08	1,0354E+08	2,2856E+08				64766000	293120000	135920000	813050000	706410000	707950000	104460000	363930000	1863800000	1107000000	135230000	20736000	127030000
0	0	0	0	155340	0	0	0	0	0	0	0	0	0	0	0	581160	0	0	0	0	0	0	0	0	0	0	0	0	0	0	0	223860	0				41330	19606	237610	416570	263130	292900	0	0	367920	44379	0	0	0
365540	828210	521110	164770	0	609280	0	0	226230	111920	0	625810	482210	392860	683470	0	890630	463650	1642500	1149700	277450	0	0	470700	1030100	0	0	0	460510	0	0	0	554540	578490				124640	918970	287650	2465700	438180	483920	337840	756390	110440	347740	246550	322110	1438100
1995100	2727100	5899600	2858300	2928300	2581300	0	3174900	1294300	2330300	0	0	0	0	7042900	5848800	1,9289E+07	4513600	5352900	2556000	2659100	0	479600	1045300	2787000	1355400	5046400	9795700	1497900	1345700	1311800	3220900	5268200	2691200				409910	1302800	11307000	31123000	5900200	4331600	0	4311200	2436500	2374500	220490	138740	987970
1323400	1099800	1307900	664420	1536300	1186600	0	935480	1152700	1433100	0	0	2048700	0	2653300	1705800	2689400	999960	5423500	1621200	1168100	0	888950	1564000	1061200	1118800	921320	616260	0	812520	1069200	1344400	952070	1321100				424210	1116400	3352400	5634200	2431500	1714100	173750	1284600	2081000	2587000	332260	0	3159100
1356100	1637700	2450400	1020800	2076500	1291600	0	1574800	604620	735280	0	0	389460	285480	1557400	1002900	5730000	2535300	4534300	1322300	2059000	1144500	351920	611730	2057600	2376500	593390	256100	1927100	1633900	0	1069700	2223800	1394100				261020	976840	3621400	10340000	3634600	3132800	122910	1234100	773280	1037300	186490	0	1050700
3,1497E+08	3,644E+08	7,2631E+08	5,088E+08	6,9027E+08	4,8017E+08	2,4324E+08	3,1212E+08	2,8636E+08	9,2406E+08	1,7087E+08	1,6963E+08	6,1136E+08	2,9729E+08	7,189E+08	6,6469E+08	1,2685E+09	7,4336E+08	1,082E+09	5,2498E+08	5,1382E+08	7,0599E+08	2,5595E+08	6,612E+08	4,5337E+08	3,9618E+08	2,1421E+08	1,3767E+08	6,4819E+08	4,6003E+08	2,5248E+08	4,321E+08	8,1138E+08	8,0532E+08			+	101150000	317540000	1266000000	3372900000	990790000	1038000000	166120000	537000000	629400000	1467300000	195840000	51025000	1329500000
1011200	699260	873710	975160	1591300	1682900	587700	890470	1377500	856170	1153600	0	683550	578110	735140	810410	2649100	2094200	2750100	1545200	885310	1113700	0	621860	965970	1329200	1104700	1422400	818820	667020	0	900680	767350	1262100				299520	691180	2031900	7965400	2627800	3215300	229820	970400	2036800	1552800	394970	165860	734540
0	0	0	175840	0	452690	0	0	505340	0	0	0	0	0	0	0	0	0	0	0	0	0	0	0	0	0	0	1360500	0	0	0	594310	0	0				39153	127890	107090	1409500	144950	611490	65479	176670	481410	178530	10380000	0	331610
1,9846E+07	2,2284E+07	2,4818E+07	2,3445E+07	2,7275E+07	3,0803E+07	9245200	1,1033E+07	1,2935E+07	2,7941E+07	7143800	7841400	2,0252E+07	1,1634E+07	3,1413E+07	2,9696E+07	4,4902E+07	2,9047E+07	7,5747E+07	3,6054E+07	1,8039E+07	2,5869E+07	5126800	1,3148E+07	1,5116E+07	1,4204E+07	8593800	8186100	3,495E+07	2,4936E+07	9865300	1,8743E+07	2,4546E+07	2,4904E+07				5769600	12993000	48798000	183920000	42933000	55057000	6268600	20778000	26601000	55208000	4095600	1151900	35964000
0	198910	789220	5551800	196310	352650	0	0	1,5128E+07	667180	0	3,5733E+07	0	139880	2,6081E+07	1,4288E+07	0	0	0	97505	4808400	734740	2012500	2136100	0	0	1,4445E+07	1,8827E+07	4451900	240080	2,0915E+07	298220	711020	1726100				0	90321	1762300	42221000	406830	762980	0	148610	25808000	1194700	2099100	10303000	0
5930800	7810300	8882500	7311100	1,2313E+07	9351900	6212000	6999600	4284700	1,2331E+07	3597400	4365800	9642300	6509300	1,2203E+07	6229700	1,9701E+07	1,4609E+07	2,9184E+07	1,3091E+07	8178800	9864200	1513900	2611200	9623000	8949500	6075900	4249500	7564500	4919400	3370200	8590200	1,1758E+07	7130500				1772600	5426000	15040000	72589000	20914000	22057000	3355100	12857000	10982000	13978000	1924900	969920	19194000
3246800	2459900	1,7909E+07	1,6787E+07	1,0062E+07	9794900	3979200	5129400	4017400	3002200	1041000	300280	7540400	8360100	2276700	5295300	6335900	1,1905E+07	3622900	5401600	9148200	2269100	983420	1028900	1,8521E+07	2,4724E+07	4341500	493540	8050800	7370300	1744600	0	3950700	1560200				1040300	3499300	23236000	132910000	14415000	21965000	1280400	6219500	6494900	10117000	691700	105580	16330000
2188100	3620600	1,4826E+07	1,0903E+07	7835000	6440400	4040200	6679400	6392100	5233000	2050800	5465300	6406200	9357200	2410900	2554200	8366600	7935800	1725400	5426900	8757500	3517300	2710600	5122800	6225200	1,0439E+07	1,2129E+07	1630600	4763100	2764900	2190600	1402500	2704900	3406100				778500	2026300	31766000	92290000	10671000	9446600	2640900	9824700	16083000	12916000	1578300	1690700	15252000
0	0	0	0	0	0	0	0	0	0	0	0	0	0	0	0	0	0	0	0	0	0	0	0	0	0	0	0	0	0	0	0	0	123810			+	0	0	0	0	82007	0	240670	127420	0	333450	0	0	250170
0	0	0	0	0	0	0	0	0	0	0	0	0	0	0	0	0	0	0	0	0	0	0	0	0	0	0	241250	0	0	0	0	0	0				29841	140730	221320	751450	203460	504620	0	246690	392110	522100	0	0	235860
0	0	222810	865480	328960	1008900	903550	600590	0	935240	0	0	0	0	0	0	0	827280	0	0	709450	1396600	0	581050	0	302740	0	0	461770	0	0	0	0	1035700				0	0	238920	9759400	621330	2664000	550160	556020	244270	1459900	114130	0	0
0	0	0	0	0	0	0	0	0	0	0	0	0	0	0	0	0	0	0	0	0	0	0	0	272640	0	0	0	0	0	0	0	0	0				0	0	0	0	0	0	0	0	0	0	0	0	0
947910	1045000	1071900	1458600	1291900	1891100	705740	734000	3696000	1870800	0	4457400	1409500	1504000	981780	1,1388E+07	1150500	1430600	1539400	1347700	814370	0	0	4189600	881360	573780	681770	1,2977E+07	794440	0	558450	512380	1008600	1395000				283670	880660	1273600	10450000	2506000	5387600	264070	652820	4855500	2403500	0	789580	1850800
2751000	3664500	6431400	3225300	1995700	5001600	2854500	1866600	7066900	4699100	2097800	1,2586E+07	3679600	7310000	2291300	7450700	4876900	2245500	5014200	2217900	3133000	3524700	979710	4,1248E+07	8287800	1915300	1776100	4,4199E+07	1714400	1567000	2768900	3320200	2219300	3387100				901680	2834400	10036000	24782000	3646500	11013000	1243400	3340100	9324400	7441900	960520	3687500	6424600
1035600	1193900	940010	1180800	839130	1140900	0	0	1233000	498600	0	1659800	1563400	0	1939000	2103100	1328000	0	1457700	1191700	2143800	0	1961900	4952300	1546100	999680	1821900	2378700	2987200	0	6340700	0	1843700	1220000				251190	463370	392250	9737600	634150	2895900	0	115230	517450	629610	536750	584630	3308800
0	0	211630	178440	0	0	0	0	0	0	0	0	0	0	0	99891	82894	0	0	87616	0	0	0	0	0	0	151400	0	0	0	0	0	0	0				11590	15496	463190	1253600	95428	111390	0	0	33752	79854	0	0	265710
6615600	5018000	5149100	6709500	6433200	1,1684E+07	7923200	8612100	1,0461E+07	1,2293E+07	5717900	7727500	9442100	1,0081E+07	9194000	9654300	1,2991E+07	7330300	5654000	1,1677E+07	8738200	5067300	8413700	9567400	1,0264E+07	7499200	8631600	7943000	1,0684E+07	7146100	7020800	8576100	1,0883E+07	9019400				2305400	3343500	7410000	54025000	10932000	23598000	4271900	12331000	18983000	18037000	4728000	2058100	22020000
1462500	562880	3040800	3513900	3449800	4202400	2235200	4176100	1358000	809540	0	1522700	2382300	1687200	1611300	5620300	3260300	3104300	1787200	2059700	2259400	1134700	1689300	649910	1606900	2834800	1392000	1250600	3375000	5806800	2369800	5251000	1126000	2606400				353740	481910	4518400	30832000	5870500	7286800	1584000	5792300	1973100	903780	730080	461850	3692100
9421800	1,0339E+07	9791700	1,0587E+07	9455700	1,3679E+07	5670700	1,2046E+07	5345800	1,5566E+07	5621500	7112000	1,2566E+07	1,2025E+07	7689100	2,5562E+07	1,0942E+07	1,0925E+07	1,0012E+07	1,0911E+07	9991700	4074900	7368200	6,7967E+07	7836300	9674800	6941800	5,3808E+07	1,2154E+07	1,0332E+07	1,3292E+07	4937900	3,0346E+07	9441300				3300300	4935500	17752000	79171000	13326000	22098000	3281400	13355000	10276000	23427000	4613000	2207100	18446000
467550	1718500	4642900	2826900	2906100	2983600	0	639010	1,551E+07	2900700	0	0	897420	3065700	2667400	1414100	4338400	3461700	3266800	1759100	1315000	0	762430	1831700	1788000	1104200	814570	286630	1668800	0	0	0	3076400	662480				150610	655720	8639600	19747000	5708200	7101800	0	411130	30025000	3147800	0	0	1297700
740860	735490	2589400	2258700	1666200	1232100	1425300	772670	1102000	871140	1583000	2033200	1527700	586180	1200200	1207900	2402900	4102700	0	542780	2615600	984790	1642400	627460	921940	1364100	1458300	0	1119100	723550	852820	0	2856700	1480700				185830	374670	4338300	18151000	2779500	2852700	393860	1523900	1419400	1634300	3019600	603760	3070500
186980	322090	352990	344650	539680	411370	0	166180	630430	880710	0	0	188450	177400	0	152840	335910	253720	1299600	546120	417250	0	0	288320	277840	223950	0	0	427370	0	0	0	269760	0				66726	287400	662810	3049000	925960	746980	0	237890	1064700	1178500	0	0	340220
0	0	0	0	0	0	0	0	0	0	0	0	0	0	0	0	0	0	0	0	0	0	0	0	0	575870	0	0	0	0	0	0	0	0				26883	135200	0	1898700	347410	224510	0	67351	114040	88104	0	0	0
1017900	2377400	1326400	2409100	1747300	1899700	1254800	512690	1242200	1808700	0	0	3146900	5232700	1306400	861470	1617900	2302800	2862400	3250500	1460900	846570	615110	0	1689600	2016600	0	0	1826300	2155200	0	0	930440	1294300				395110	2230300	2896200	22138000	2878500	8395700	509470	850930	2381300	2522600	579200	122930	5656300
1084100	1305700	1731400	1352400	1499400	1163500	1787000	1800500	1365700	1481400	0	0	1405100	715980	1880500	1139500	2110500	844300	2074000	1421000	859300	1955000	864560	287710	1257300	1035900	0	0	1405900	755120	0	1406200	1048200	962840				302800	898130	2464300	16919000	3363000	3586400	505040	2550700	2310300	2526700	267090	94205	3274100
0	0	0	261850	0	0	0	0	0	0	0	0	0	0	0	0	0	0	0	0	0	0	295090	0	0	0	0	0	0	0	0	0	0	0				0	0	0	2867800	0	0	71087	0	0	0	0	0	127630
0	0	0	0	0	0	880370	2,1838E+07	0	0	0	0	1634600	0	0	1,2322E+07	715910	0	0	436470	0	0	0	1,0246E+08	4,2842E+07	1178000	0	0	0	0	0	1631600	0	594760				7596300	20647000	9307700	9961800	3749700	13110000	969970	16644000	6452900	6470300	8566700	8567400	12301000
1,8216E+08	2,4665E+08	7,8286E+07	1,8471E+07	3,6074E+07	7,3042E+07	7996700	5,8522E+07	2,5025E+07	2,7593E+07	8,7826E+07	1,6613E+08	4,6644E+07	1,0651E+07	2,3337E+07	8756100	4,5601E+07	2,0576E+07	7,2226E+07	5,8435E+07	2,4188E+07	4,9157E+07	2,6898E+08	8,0652E+08	3,171E+08	8,0245E+07	2,7013E+08	3,8561E+08	5173200	2,4391E+07	4,1739E+08	9,753E+07	5,5314E+08	3,4587E+07			+	31759000	152510000	120200000	88639000	65017000	113040000	1963800	66737000	58934000	46137000	66189000	42280000	105310000
0	0	0	0	0	0	0	0	0	0	0	0	748510	0	0	0	0	0	0	0	0	0	0	0	0	0	0	0	146040	0	0	0	0	0				0	168900	368100	0	127850	527580	0	0	0	479800	0	0	1417900
0	207800	0	121950	170140	0	0	0	0	0	0	0	0	0	0	0	102980	0	271430	321980	0	0	0	0	230430	0	135420	0	159000	0	0	0	125970	0				22890	162940	75829	1287200	329670	117890	36652	50572	151000	328700	0	0	0
3,1382E+07	2,7857E+07	2,7983E+07	4,2027E+07	3,907E+07	6,6721E+07	3,5195E+07	2,5681E+07	4,476E+07	5,2457E+07	1,7328E+07	3,0494E+07	4,6632E+07	6,1713E+07	1,9281E+07	3,0917E+07	4,334E+07	3,7316E+07	3,9513E+07	8,0468E+07	3,0901E+07	2,104E+07	2,6829E+07	1,8133E+07	3,6795E+07	3,0966E+07	3,6694E+07	1,4804E+07	5,4519E+07	3,8079E+07	2,8309E+07	4,4227E+07	4,0525E+07	5,4177E+07				10208000	21183000	38863000	287470000	61957000	123400000	19120000	42677000	94334000	71069000	22759000	8881500	102140000
5312300	2807800	6173800	1,1709E+07	4316900	5689400	4314800	4961300	3319500	5247000	4570300	3152300	7184800	4887100	7056900	1,2771E+07	4118500	4049100	1623300	4066500	7501200	5864000	7277400	1,1279E+07	2585700	2682800	9732700	3293100	9211400	7288400	7142400	1,358E+07	6999500	1,1669E+07				1173000	1331900	9208400	73988000	5443400	8265200	2200500	4976900	10018000	11556000	3857900	527170	21705000
0	0	0	0	0	0	0	0	0	0	0	0	0	0	0	0	233360	0	0	0	0	0	0	0	0	0	0	0	0	0	0	0	0	0				80710	0	0	1063100	132700	0	65832	168760	0	25311	224080	0	1078700
306270	458680	488620	724520	495390	430240	0	418190	0	1530100	0	0	2958000	2307000	790940	1108800	792800	1082200	554860	443600	869400	0	0	287220	519130	735200	627790	0	542400	285000	0	105220	470340	0				142140	411330	2090500	6732500	550730	1355100	93600	461860	111480	1113100	94795	0	1955400
2,4806E+07	1,3137E+07	4388500	5871400	5287800	5819700	1,8055E+07	3,4595E+07	5936300	4173600	7687000	9628900	1,0447E+07	1,3594E+07	6125700	1,6445E+07	1,0901E+07	9710700	6447100	1,1965E+07	5823000	4171400	5465500	5931400	1,4401E+07	9888700	3737600	7823200	9961300	8018200	6554600	3,3998E+07	3886500	3539000				8233200	14144000	5963600	49359000	7233800	9945600	6995100	28984000	8097400	23178000	9008900	3128000	15277000
3139400	3287200	3814900	5853200	2880200	2531000	5587900	4704700	2630300	4102200	1268500	3019900	2175200	2705900	2831500	2259500	2856900	2951100	1945100	3174300	3442100	3864900	3259200	1274700	2714600	4506400	3860800	4945200	3206700	3547400	4234800	3516200	3141200	2447300				641580	1954500	10303000	50550000	5506000	6094400	2184500	5666900	7635500	8379600	872700	387390	8023500
1283600	1278300	1261600	1353400	1080800	1297500	1711700	0	577400	1904800	250350	734030	651520	598710	0	276550	857810	1261700	1156900	1316300	1452700	931660	0	0	1341700	1583300	842180	1224900	850840	820770	0	545530	997770	663850				254870	1122700	2931400	23262000	2047500	2811100	571540	508180	1792300	2651600	332120	155140	532540
1915500	1159000	809070	1379100	1130600	1055000	1202100	714660	683790	547120	0	0	1172500	905820	990140	1317300	1489800	1104200	1044200	1223800	1178600	748610	1231900	671900	932890	1289500	1034200	0	2085900	1545300	1708300	753100	1514100	1253600				488440	658720	1452300	12980000	2584700	1450100	507690	855710	1257900	751820	91394	128260	3166000
0	0	0	0	0	0	0	0	0	0	0	0	0	0	2509200	0	0	0	0	0	0	0	0	0	0	0	0	0	0	0	0	0	0	0				373340	492580	3673900	23631000	1612300	2019500	172610	1291800	1866600	475790	1691500	538060	1787500
1567000	887510	664400	846780	487320	854600	1663100	1209400	473270	835410	2919800	777570	936050	1154800	539540	1105300	863780	633690	492550	822460	774830	670980	1206400	1948100	455980	0	986440	813980	933510	0	0	773460	584820	762590				589170	986490	768720	7830000	1269200	2447000	1125300	1123900	948680	2077200	1718700	106710	2072100
0	0	0	0	0	0	0	0	0	0	9,3214E+07	0	0	0	0	0	0	0	0	0	0	0	0	0	0	0	0	0	0	0	0	0	0	0				0	0	0	102920000	10036000	16071000	2524800	0	16449000	516060	75764000	553420	0
0	0	0	0	175480	0	0	0	288190	0	0	0	0	0	0	0	296380	0	0	0	0	0	0	0	0	0	0	0	154520	0	0	0	0	0				0	0	0	695430	281720	170050	0	110450	600960	48074	0	0	1005700
1166700	1122800	1002100	1021200	593500	780400	1606200	1493900	0	461890	0	1010700	1502500	539570	0	872380	803620	1062900	403110	774940	1252900	983740	1255500	452840	879570	1309500	752390	0	1025200	0	0	787980	1115700	634690				252360	1426000	1721600	15759000	939460	1947400	607720	2910700	0	1174100	0	140820	4007000
643740	0	0	849750	473120	472300	0	0	0	127900	0	0	1341800	207200	1048200	1726400	974400	299800	0	0	457060	0	0	0	251530	0	460700	512230	786450	914060	976600	0	773490	0				147360	43087	212580	8797100	749360	913680	44959	0	111090	80433	222130	154020	3168100
1426200	0	1492000	1773500	0	2193700	0	3602400	2076200	0	0	4858900	271400	0	1,8547E+07	3,3245E+07	7871200	244290	0	0	1345000	799580	2842700	1,831E+07	580830	0	5064800	1,7902E+07	3998000	2859800	4486400	1931500	1912800	872250				790520	118860	2555500	17437000	1953700	4813400	370170	6304200	2548200	16215	79537	1366200	742680
0	0	0	0	0	0	0	0	0	0	1069100	0	0	0	0	0	0	0	0	0	0	0	0	0	0	0	0	0	0	0	0	0	0	0				0	0	0	0	0	0	0	0	587900	642120	868940	0	0
0	0	0	593230	0	0	0	0	0	0	0	0	0	0	0	0	0	0	0	0	0	0	0	3315200	0	0	0	0	0	0	0	0	0	0				182500	217300	0	3003500	206910	641350	141510	276500	0	36461	0	0	326510
384300	0	844970	753580	670390	556330	0	399920	648550	571930	4809100	137710	0	365470	0	731990	1792400	1846600	1733000	874580	355840	0	186650	944580	866460	590690	513150	2183800	806790	0	0	0	1019400	0				178950	239060	1044800	3685700	2101800	1726900	127070	289270	2422500	790930	2678200	147160	1137300
0	0	0	0	0	0	0	0	0	0	0	0	0	0	0	0	0	0	0	0	0	0	0	0	0	0	0	0	0	0	0	0	0	1126200				26779	0	770450	4670800	545260	924190	602020	1206000	900310	724190	0	0	311240
225080	0	718580	1613300	0	0	0	0	1,5238E+07	187440	657140	1,377E+07	363810	0	1,0941E+07	4845900	422550	0	0	0	3933500	0	2775400	2833900	181720	0	1,3221E+07	2,6617E+07	3277300	0	4460700	0	789460	682390				67200	76246	999370	14418000	154460	333420	38313	65417	30343000	287030	432030	2897100	781880
1317100	0	866830	953600	656440	0	0	1694500	1051400	0	0	0	985060	1279800	0	1161800	636320	827810	0	0	1481500	725410	1113100	0	884420	569390	852190	1438100	824780	875160	0	713010	925490	941430				325930	518050	869630	9693300	1377900	1945300	384110	2173400	2167400	164390	329240	196080	1808300
0	0	0	0	0	0	0	0	0	0	0	0	655470	0	427450	306210	0	0	0	0	0	0	0	0	0	0	0	0	0	0	0	0	0	0				0	40635	0	1001400	46897	0	0	0	0	0	0	0	1461200
0	0	0	0	0	0	0	0	0	0	0	0	0	0	0	0	0	0	0	0	509160	0	0	0	0	0	0	0	0	0	0	0	0	0				71711	191100	276890	3119800	186540	588050	147590	171670	163180	611430	12962	0	387000
2675600	1819700	938740	1398700	1069100	2156300	649920	661840	694850	731840	737050	0	1061900	1279900	1033400	947710	1190000	1321500	1922700	2614000	1241300	846590	1127600	410010	1055700	848260	875080	631580	2584600	1306400	0	1362800	1850500	1699300				988560	1289700	1848300	12475000	1372500	2701600	302770	1158800	1406600	1121200	548120	144990	2222700
2327400	2059300	2827500	2349600	2113400	2264800	2855000	2329500	1553900	3363700	908500	1631400	1641400	1793700	1215800	1778600	1335700	1619600	2461700	3034200	2162300	1863800	1625300	1080400	1575200	1715800	2664600	985770	2339300	2874600	1336300	1620900	2142200	2183800				469650	2099600	4590300	18286000	4061100	3954800	1452600	3569400	2679100	5931500	802730	285650	3078800
0	0	0	0	0	0	0	0	0	0	0	0	0	0	0	0	0	0	0	0	0	0	0	0	0	0	0	0	0	0	0	0	241190	0				56401	122270	43101	583300	91053	46727	0	48545	0	234440	0	0	352000
642750	453350	0	0	602650	529740	0	0	0	1288100	0	0	0	747370	0	0	515770	0	1086800	770910	0	0	0	0	409990	526180	0	0	0	0	0	508100	0	0			+	50318	468980	524180	0	1300600	1071400	238620	263250	964350	2610400	217600	44099	118860
0	0	0	276990	0	0	0	0	0	0	0	0	0	342310	0	380400	0	0	0	0	487790	0	0	0	0	0	0	0	0	0	0	0	0	0				0	0	55512	2179600	183870	311460	0	0	0	63909	0	0	0
0	0	0	408280	0	0	0	0	0	0	0	0	0	0	0	505680	0	0	0	0	0	0	0	0	0	0	0	0	0	0	0	0	0	0				287630	301470	422650	3769700	0	0	827270	693650	0	0	0	0	0
0	0	0	0	0	0	0	0	0	0	0	0	0	0	0	0	163760	0	0	0	0	0	0	0	0	0	0	0	0	0	0	0	0	0				0	0	0	0	57856	0	0	0	0	0	0	0	0
0	0	0	0	0	0	0	0	0	0	0	0	0	373130	0	0	0	0	0	426850	0	0	0	0	0	0	0	0	0	0	0	0	0	0				0	11399	0	669950	110560	824560	0	97014	216230	343580	65981	0	502350
0	0	0	0	0	0	0	0	0	0	0	0	0	0	0	0	0	0	0	0	0	0	0	0	0	0	0	842190	0	0	0	0	0	0			+	0	0	0	0	0	0	0	0	0	0	0	0	91358
1,1023E+07	650650	0	0	0	3823300	0	0	0	1521500	1,433E+07	3916000	1277700	3956800	2561300	0	7351300	0	0	2925600	0	0	5961100	0	0	0	2584900	0	772980	1094300	0	1594600	1638700	878880				2135700	784420	0	0	200520	1104300	0	0	0	1579300	12631000	924610	4431300
587940	1036700	0	325100	724790	927970	0	0	4115200	4370700	0	0	0	652260	0	0	243230	309940	1571300	1729600	0	0	0	0	265860	386690	0	0	570740	0	0	0	0	0				57514	497980	2191600	1449600	1401200	937500	0	507650	10184000	9041600	0	0	791260
1,3979E+07	1,8178E+07	1,1583E+07	1,2666E+07	1,337E+07	1,1172E+07	5976100	6654800	6826700	1,5342E+07	5583400	4943500	1,5208E+07	2,0486E+07	1,1641E+07	1,1118E+07	2,0072E+07	1,6302E+07	1,6828E+07	1,9744E+07	7498900	4781200	9234600	5495900	1,1474E+07	1,2122E+07	8135400	7309400	1,5654E+07	1,2974E+07	9250400	6066200	1,0479E+07	7042600			+	2549000	12441000	27797000	83335000	18161000	14077000	2873800	10316000	18036000	31507000	7129200	1438700	50328000
0	0	3187600	1523900	1176700	855540	2251200	2123200	3933200	1233600	2907500	3867500	3680400	2277600	2100400	5740000	1810900	1988600	0	0	3193800	3689600	9544100	1,3962E+07	1357300	2061800	4214900	0	584410	1572200	2958900	2139300	2236200	0				1050500	138940	4548800	14188000	1913100	4549800	1912200	3165300	3220700	5854400	2538800	1652500	7435300
1,9554E+07	1,3902E+07	1,1342E+07	1,4539E+07	8392300	9997400	1,0847E+07	9853400	6470600	4966100	1,5981E+07	1,9774E+07	8378500	5945200	5430700	5527500	1,5675E+07	6212100	7740100	1,067E+07	1,4434E+07	8372200	8710100	8012800	8737900	1,0391E+07	1,7295E+07	1,1445E+07	1,7942E+07	1,2595E+07	7357300	6669000	1,3376E+07	9341800				6778700	10495000	18354000	125860000	14795000	20444000	5327700	14525000	10589000	9125300	10870000	5777300	19621000
0	0	0	0	0	0	0	0	0	0	0	0	0	0	0	0	0	0	0	0	0	0	0	0	0	0	0	0	0	0	0	0	71736	0				80977	35743	56743	377540	87744	90438	0	23292	0	85428	0	0	59288
1840300	501820	1611100	5589100	3427800	4374900	0	3417100	5329700	3786400	273870	5223700	2480800	606200	1,9621E+07	5,2257E+07	2,0658E+07	1054700	196240	952300	6250200	1618800	5622000	2,7901E+07	1222800	0	1,5496E+07	3,3056E+07	8605200	5982600	5680700	4619500	4829800	1440200				633920	415530	1952700	66166000	4753000	6992100	88978	7368100	14490000	3164200	107450	1346500	3025300
0	0	0	0	0	0	0	0	0	0	0	0	0	0	0	0	0	0	0	0	0	0	0	0	0	0	0	0	2317900	0	0	0	0	0				630380	1792700	13756000	27564000	5126000	5953900	1739300	7918400	13712000	19515000	2808000	847660	11586000
0	0	0	0	1304200	0	0	2283700	2491900	0	0	0	0	0	3052600	1716600	1819400	2872900	448600	333100	2367900	3001400	0	1333700	1869400	1604500	1952600	0	0	0	0	0	0	0				54531	305050	789830	2162100	2264500	432380	0	1662100	5238300	893920	0	0	463730
0	0	0	0	0	0	0	0	0	0	0	0	0	0	0	1524000	0	0	0	0	0	0	0	0	0	0	0	0	0	0	0	0	0	0				0	0	0	837320	0	0	0	0	522480	0	0	291540	0
5072600	898690	0	0	0	0	0	0	0	223220	4358600	2236100	1760100	0	2383900	0	1,3951E+07	0	879140	0	0	0	755600	0	0	0	2257700	0	1871100	0	0	288770	1373000	0				1968100	870320	0	0	0	0	0	0	0	293980	2224300	351920	4700500
1,6306E+07	1,2456E+07	8145700	1,2159E+07	1,2952E+07	1,6929E+07	9892100	1,0628E+07	1,2568E+07	1,0541E+07	5072600	2396300	1,2587E+07	1,4049E+07	1,1251E+07	1,4654E+07	1,0993E+07	1,1502E+07	1,0306E+07	1,7687E+07	1,4267E+07	9098800	1,1155E+07	1,0702E+07	1,212E+07	1,2602E+07	1,1502E+07	9608000	2,1301E+07	1,2614E+07	8430300	1,5249E+07	1,9967E+07	1,0805E+07				4536400	8786700	13359000	88027000	19713000	37270000	4619100	15118000	24389000	20209000	4128800	683060	28689000
0	0	0	0	0	0	0	0	0	0	826480	0	0	0	0	0	0	0	0	0	0	0	0	0	0	0	0	0	0	0	0	0	0	0				0	0	0	0	83326	0	0	0	0	0	671760	0	0
2852200	1322800	968220	2048300	1986400	2724400	0	1215900	1767400	1677300	1653900	837390	1767900	1612100	1626100	1599100	2245400	1826700	1469200	2682300	2431200	0	1055000	1755800	2018900	2690000	2106800	1406900	1945400	2075700	0	2131100	3300800	3012700				773600	1513100	2339100	14840000	3566100	6424500	199160	1304900	3009000	3653400	550790	190130	3927200
0	0	0	172870	0	95536	0	0	0	0	0	0	0	0	0	210330	89636	0	0	146860	249970	0	0	0	0	0	0	0	197410	0	0	0	195350	0				14406	64930	0	1151400	113780	164280	0	0	0	110120	166380	0	0
2,2068E+07	1,2506E+07	2,1495E+07	2,8816E+07	3,1451E+07	2,8686E+07	1,605E+07	2,5247E+07	2,8792E+07	2,5036E+07	2,0424E+07	2,7285E+07	2,0232E+07	3,0122E+07	1,5404E+07	1,8272E+07	2,6714E+07	2,104E+07	2,0642E+07	2,274E+07	2,0811E+07	2,251E+07	1,7183E+07	8361900	1,7275E+07	3,3316E+07	1,9854E+07	1,1913E+07	2,0267E+07	2,8388E+07	1,8296E+07	2,3248E+07	1,8411E+07	1,9939E+07				14407000	7926600	38239000	209030000	49404000	65416000	9210800	31955000	40461000	41645000	15326000	8205400	35992000
0	1287600	0	636600	797500	1285600	0	818580	505140	546090	0	0	489880	2270300	0	372450	358090	819550	775120	1107600	393820	5273500	0	0	459690	465020	0	641270	343930	685010	0	644960	272830	507000				27444	771150	156000	4781800	971600	1856500	128080	782360	414510	1126200	84954	0	504250
0	0	0	0	0	0	0	0	139360	0	0	0	0	0	0	0	0	0	0	0	0	0	0	0	0	0	0	0	0	0	0	0	0	0				0	109630	169870	1027400	254370	280620	0	103130	239780	359370	0	0	147320
1489600	1292000	0	0	1143600	1317700	0	0	0	1197000	0	0	0	0	0	0	3028000	0	1203300	1768100	1718200	0	1601800	0	1012700	1100900	2111600	0	0	0	0	0	2826900	0				375220	804620	2228800	12844000	1503400	1991300	0	2211600	2107100	3208700	727330	237960	1040800
0	0	0	0	0	0	0	0	0	0	933990	0	0	0	0	0	0	0	0	0	0	0	0	0	0	0	0	0	0	0	0	0	0	0				0	0	0	0	0	0	0	0	0	0	759150	0	0
0	0	0	0	0	0	0	0	0	0	0	0	0	0	0	0	0	0	0	0	0	0	0	0	0	0	0	0	0	0	0	0	326130	0				0	188990	0	2161100	0	0	0	0	0	0	0	0	0
1780500	934630	893120	1175500	2242900	1987300	1252100	991250	778020	703060	563140	566250	1069700	730620	1708200	1052100	1335400	949780	1558600	1809400	1485300	994810	1419400	1213600	1037600	1059700	1491500	734830	2087300	1256000	1240200	767280	2725100	1411500				411300	521610	825610	24097000	5997700	6313500	314910	914550	1115800	5043800	472440	80507	1556000
1182100	584440	519440	570290	861660	973900	0	825290	0	285320	0	0	737870	379020	863820	820870	963740	453160	441880	812710	604820	0	659840	0	297740	422220	568400	0	1426400	0	935860	0	444230	0				312560	436210	777980	4035200	2154500	2432500	185120	896460	397440	243510	393330	125160	1413500
0	0	0	0	0	0	0	0	669410	0	0	0	0	0	0	324170	0	0	0	0	0	0	0	280360	117780	0	0	425000	113180	0	0	0	0	0				0	0	0	357140	118780	86747	0	0	749970	34783	11879000	0	96448
8688100	9171400	6879600	7967200	7718400	8318100	4540800	4634900	1,2491E+07	1,25E+07	2269700	3065200	5508100	7273900	8666800	8788800	5802200	7693800	6832600	6832000	5296400	5497100	6410700	3307900	5139300	6539100	3534800	3545800	7809900	6222100	5558700	7715100	7823800	6298000				2158600	5570000	10083000	62523000	14016000	18852000	1925700	5298900	38818000	18684000	1946500	314890	12461000
0	386430	0	1003800	0	0	0	0	0	753970	0	0	0	0	0	0	652730	567560	0	269600	336420	0	0	0	0	0	0	0	0	0	0	0	288990	597230				0	230990	376230	3732200	283730	807300	0	127090	220040	489210	0	0	0
5018100	2658800	3290900	4212200	3371400	3908600	2405800	3249900	789680	3382800	1960100	1025300	8704500	3791700	3504500	5575300	5340500	3164400	2733200	3553300	2324400	3976200	2271000	3376700	3545500	4729000	2726400	0	4910100	3408900	2707100	1446200	2762800	4386600				777240	2464400	5411900	50459000	4079300	4154400	1517300	7869500	3008800	10743000	1594500	302510	13743000
3,2513E+07	4,1814E+07	3,9616E+07	4,2732E+07	3,7125E+07	3,6527E+07	2,3464E+07	3,0017E+07	1,8148E+07	3,3914E+07	1,3108E+07	2,6311E+07	3,9652E+07	6,3117E+07	2,8455E+07	3,8932E+07	5,0097E+07	5,2216E+07	4,785E+07	6,993E+07	3,0737E+07	2,681E+07	2,0426E+07	4,3056E+07	4,5418E+07	4,734E+07	2,0399E+07	4,7837E+07	2,7261E+07	4,3661E+07	1,5796E+07	3,0642E+07	3,002E+07	2,6546E+07				8866700	28869000	69930000	325020000	56698000	54226000	10347000	50716000	40756000	56163000	14806000	5363000	89756000
0	0	0	213750	0	198400	0	0	0	0	0	0	339180	255450	0	366040	152400	187500	0	0	0	0	0	0	0	0	0	346280	0	0	0	0	0	0				26954	137620	0	1181900	277980	423380	0	0	98786	304690	0	0	515890
377620	321440	0	257870	513950	277670	0	0	328910	290280	0	0	0	112880	0	0	225310	0	967650	334580	0	0	0	215100	428670	445060	0	0	0	0	0	481230	0	0				135650	361020	385440	2521600	788160	783730	0	0	744460	387260	0	0	98892
591540	841480	525160	324430	449560	459040	0	369750	1232300	0	0	0	401770	307500	0	0	319320	335620	1067400	478910	323140	0	0	764290	0	350820	0	998450	0	0	0	0	0	0				151030	731450	1067900	2861400	533460	1051300	0	409680	1801200	752760	0	0	610470
1176900	826790	888390	1357700	727670	852500	1524700	1609600	869800	562010	820140	0	1442400	1255500	1057700	1165900	728650	726260	604870	1433300	901240	555260	1454600	1197600	1278200	1010800	1589600	1257500	858960	803980	1182900	970640	1215900	0				284130	488370	2075600	13158000	1174800	1778700	475500	2962100	1493400	1147000	637630	105150	3139700
4,5199E+07	5,1852E+07	3,6117E+07	4,5141E+07	3,0385E+07	2,6282E+07	4,1736E+07	3,3719E+07	3,4686E+07	5,5574E+07	1,3602E+07	3,3794E+07	2,7536E+07	3,6296E+07	2,2597E+07	3,1292E+07	4,3267E+07	4,6535E+07	4,0107E+07	6,3103E+07	4,7731E+07	3,6462E+07	2,787E+07	1,0394E+07	4,4756E+07	5,0502E+07	2,2187E+07	1,1205E+07	5,0126E+07	5,4883E+07	2,2304E+07	4,5875E+07	4,4806E+07	4,6503E+07				14656000	41970000	61196000	360820000	56340000	61470000	22804000	51718000	61067000	86989000	9696600	5089500	56658000
0	0	0	0	0	0	0	0	0	0	0	0	804760	0	0	0	7851500	0	0	0	0	0	0	0	0	0	0	0	430960	0	0	0	0	0				142990	120880	0	0	0	0	0	0	0	1541200	0	0	2107700
0	0	0	0	0	771430	0	734290	0	0	0	0	0	0	0	0	0	0	0	0	0	0	0	1562700	0	0	0	0	0	0	0	0	0	0				0	315320	0	0	0	1164700	0	1715100	0	0	0	0	0
1678000	6544200	7272300	6628500	9296000	3270300	4439300	4611500	5335800	4091800	2540700	3388200	8198000	1,7876E+07	8754200	2849700	1,1289E+07	1,0561E+07	7551300	7939400	2494600	4182100	2240200	0	8446400	1,2784E+07	3560300	0	2590300	3072200	1063600	2701600	1841800	2203600				598820	10447000	11627000	53625000	13532000	4961800	2787700	4432900	9841800	5709100	3213600	917630	13143000
0	0	0	0	0	0	0	0	0	0	2377200	0	0	0	0	0	0	0	0	0	0	0	0	0	0	0	0	0	0	0	0	0	0	0				0	24620	33530	196370	28222	47804	0	17118	0	37245	1932200	0	0
0	0	0	0	0	256330	0	0	0	0	0	0	678140	361070	0	0	0	0	0	0	0	0	0	0	0	0	0	0	0	0	0	0	0	0				81569	151900	266850	1704000	326420	726840	163800	355050	323430	686640	0	115660	1308300
1,9381E+07	1,1569E+07	9489400	1,3669E+07	1,0126E+07	9757800	1,1301E+07	1,121E+07	8899800	1,3746E+07	3866400	7987300	1,4127E+07	8205400	1,4359E+07	1,512E+07	1,0678E+07	1,0881E+07	7132300	1,0188E+07	1,3945E+07	8304700	1,3639E+07	4256900	1,1143E+07	8399800	1,2999E+07	2458300	2,3027E+07	1,2182E+07	1,36E+07	1,0608E+07	2,2352E+07	1,2076E+07				4274700	6974700	17886000	83454000	15268000	16779000	7165500	16179000	16780000	28177000	3230100	1597300	39663000
1912100	1543500	1512400	1952200	1402400	2065900	1648200	1683500	967300	1575600	775430	2065200	2052600	1588700	1212200	1243800	1475900	658840	800550	1372500	1589900	1204500	1479800	570620	929610	990370	2458500	909760	1695800	1063400	1588200	1218800	1792300	1105100				585300	1109500	2635800	16791000	2471400	4207200	1030100	2407000	1851600	2013200	920710	495300	3947900
0	741680	0	435590	500640	0	0	449620	0	893670	0	0	829050	603150	575520	863330	0	0	0	0	828120	0	782480	0	586950	590690	0	0	0	0	0	0	0	0				22740	441780	581420	3661100	409280	172300	93748	953880	1323500	1687900	502550	0	1193000
4427900	3908200	7716300	8530000	8038000	5230300	6381000	5787000	9457800	4545500	2912100	2417500	1,8387E+07	1,3044E+07	1,032E+07	9308400	8347700	1,3997E+07	2487600	8268500	6527200	3873400	4254600	1382900	4433400	6232700	6364700	1874400	4065300	4229300	5440100	2698000	3316500	4442300				1349100	8505200	17277000	53041000	14489000	9772800	3367100	9469000	18107000	18532000	3187900	233260	31965000
1,6157E+07	7608300	1,1559E+07	1,329E+07	1,0385E+07	1,1748E+07	1,0539E+07	9050000	7298300	3790400	4,9444E+08	1,3907E+07	7673000	8833900	6947500	1,0185E+07	9943900	1,0116E+07	7127100	8925300	1,2527E+07	5833900	1,3207E+07	6010000	1,3369E+07	1,3447E+07	1,1769E+07	1,567E+07	1,173E+07	1,1968E+07	1,3262E+07	1,3149E+07	1,3699E+07	1,2624E+07				3530100	5446500	17194000	100930000	17471000	25834000	5343900	11619000	12145000	10598000	405120000	3179400	15515000
8379400	6050800	6270600	7679900	4698400	5192600	6280700	8467800	3821400	7353800	4617000	7284200	5465400	3006200	5461600	5721900	5051000	3996800	3242200	5216300	1,0484E+07	4500600	6540500	2406600	7918500	7816200	8263900	1416300	1,1194E+07	7042900	6596200	3608700	9161400	5254100				2229900	4187900	10528000	49875000	7101900	10098000	1732100	10650000	17309000	21185000	4792300	1804500	14389000
0	0	0	0	0	0	0	0	0	0	0	0	0	0	0	0	0	0	0	0	0	0	0	0	0	0	0	0	138420	0	0	0	0	0				99758	0	0	261210	172270	99577	0	0	0	242860	0	0	222950
1554800	1695600	1094200	862560	1522700	4616300	875760	1193400	2501200	1457800	2,5554E+07	0	1729900	2323200	0	588890	1094500	1755600	1329100	4631800	1820900	0	526330	0	1060200	1636800	844810	0	2753000	1840100	0	0	713810	1057900				268280	1007400	954360	4115000	1545200	6673800	1685900	572040	1855900	7143900	21675000	151470	2588600
0	0	0	0	0	0	0	0	0	0	0	0	0	0	0	0	0	0	0	0	0	0	0	0	0	0	286970	0	0	0	0	0	0	0				0	0	0	183030	0	0	0	0	0	0	0	0	0
4646500	1,0184E+07	5310500	4682000	9468700	9081800	9143200	9406900	9908400	4887400	5778900	7115100	2649900	9385300	2401000	1411400	1,0957E+07	9610400	8390800	9162100	4630900	8337300	5182200	788780	5070900	1,1433E+07	2897600	1415400	3877500	1,8084E+07	0	1,0464E+07	5168600	8082200			+	1331100	7164100	9050200	39100000	16464000	21638000	3560400	8594800	19550000	20741000	4457900	1685000	6488400
0	0	0	0	0	0	0	0	0	0	0	0	0	0	0	0	0	0	0	0	0	0	0	0	0	0	0	0	0	0	0	0	112290	0				42236	111960	123890	972570	108250	265180	0	64462	75046	67634	0	0	109200
270600	1013900	1187600	818250	2343100	1544600	760700	573550	4593800	5017500	467040	0	1100300	3230700	382330	409350	917040	763440	1675600	533430	1163800	1622000	614550	430610	606820	585200	717330	1883700	1071100	877710	1061100	2257900	2289700	2669900			+	56045	534400	1783100	7617000	3582600	3762000	353660	587520	7255400	5703800	293150	416040	2145200
9397300	6453300	2970000	3673400	3789600	5846300	3592700	4041900	2917300	2117400	3619700	2680300	4495600	4529100	7045400	1,1465E+07	3632700	2616400	2597100	5206400	4091100	3437200	2913700	6974100	5696300	5700500	3649300	7660700	4146700	2674500	3897100	3619800	3694700	2859500				2678000	4081500	4985900	30867000	6450900	10579000	1818300	6500100	6193200	3656500	4088900	960530	8650600
1,1823E+07	2,203E+07	5,1815E+07	2,1847E+07	3,3614E+07	1,7883E+07	4,7021E+07	2,7233E+07	8,4121E+07	7,7153E+07	1,3887E+07	3,2934E+07	1,5705E+07	3,031E+07	2,5347E+07	9832000	1,5389E+07	1,5617E+07	1,4245E+07	1,4978E+07	2,0979E+07	1,6132E+07	6163000	0	2,9756E+07	3,4286E+07	3,7327E+07	0	8260300	2,8054E+07	1,6852E+07	1,239E+07	1,3255E+07	1,738E+07				3046800	18980000	99768000	123330000	48221000	16951000	13765000	28542000	202010000	148690000	9153000	6508400	33812000
5292900	7493800	8355900	1,2124E+07	9105700	7678100	7547200	6630800	5850000	8979400	1,0972E+07	8161400	8625900	1,1095E+07	7487100	6541900	7344500	9408200	7002900	8737800	9536600	8140900	7488400	1048500	8290100	1,1064E+07	1,0625E+07	1769900	8149700	7836500	5496300	5380500	7037800	4537600				1999900	5845000	12543000	105230000	15975000	20532000	3524800	10121000	10473000	11061000	6804200	1839300	18886000
0	0	0	0	0	0	0	0	0	0	0	0	0	0	0	0	0	0	0	0	0	0	0	0	0	95233	0	0	0	0	0	0	0	0				0	138530	0	923580	131270	263400	0	131270	0	67512	0	0	0
0	0	0	0	0	0	0	0	0	0	0	0	0	0	0	0	0	0	0	0	0	0	0	0	56444	0	0	0	0	0	0	0	0	0				0	0	0	83218	56257	0	0	0	0	0	0	0	0
0	0	0	163710	132880	156370	0	0	0	0	0	0	0	0	0	139280	155320	114440	0	215940	831180	0	0	0	174630	0	0	255640	160890	0	0	0	0	0				30257	85496	87010	1316900	199470	415100	102410	130290	52098	445130	69756	0	140200
0	0	0	476970	0	0	0	0	0	0	0	0	0	165950	0	0	0	0	0	0	0	0	0	0	0	0	0	0	0	0	0	0	0	0				45999	60897	530550	3529400	179900	0	86620	335740	185420	215050	1756600	0	335290
1,0975E+07	7397000	8645800	1,1153E+07	8005500	1,1695E+07	9770200	8807000	7041600	6917700	1,7782E+08	8023000	8808500	8035100	7590400	1,0895E+07	8103000	7055100	6869000	8041100	1,056E+07	5626800	1,1971E+07	8124800	9171400	7820800	9427200	8926500	1,1721E+07	9935300	1,0333E+07	1,1508E+07	1,03E+07	1,364E+07				3007300	4787200	10815000	91125000	12740000	26795000	3760700	8227200	11964000	9736000	169810000	1862700	12496000
0	0	0	0	0	0	0	0	0	39658	0	0	0	0	0	0	0	0	0	0	0	0	0	0	0	0	0	0	0	0	0	0	0	0				0	0	0	119280	0	0	0	0	0	56705	0	0	0
0	0	0	0	0	0	0	0	4854800	0	0	0	0	0	1,0852E+07	5985800	0	0	0	0	3103500	0	0	4023900	0	0	7290300	0	0	0	0	0	0	0				0	0	393440	5624600	0	0	0	0	18744000	0	165980	1563500	0
0	962210	777030	637550	685730	1179300	779380	984160	0	1485400	0	0	460970	1227400	0	0	234820	0	737500	440120	400740	1248200	0	0	325240	317820	0	0	493970	531150	0	512400	371290	0				24365	406720	699150	6639700	1546900	3125900	608000	1515500	343450	2262500	0	17763	444360
0	0	0	0	0	0	0	0	0	0	0	0	0	0	0	0	0	0	0	0	0	639810	0	0	0	0	0	0	0	0	0	0	0	0				0	0	0	0	0	0	47307	641360	0	16173	0	80990	0
414620	347580	1278800	512870	594110	376390	604950	409990	354910	0	0	0	7478200	341830	486460	0	1683100	259240	420930	412070	359850	0	385050	0	485430	337800	3289800	0	272410	0	0	181390	164420	0				181760	362240	2287400	6433800	1720400	1087300	576020	794140	858090	0	161480	0	6912800
1606300	816820	2195700	1175700	795000	481440	1887900	2111600	5366400	4347200	889970	5077000	2,5667E+07	1598200	2357600	1373100	830590	418340	1538200	717960	2613800	0	1117200	1498100	1,373E+07	5928100	9277300	7130200	1082900	1145600	1,1888E+07	473750	1115900	622290				654470	972090	2793700	8043900	867410	629490	1318700	3611400	14242000	2597200	481160	2682700	26719000
0	0	0	0	0	0	0	0	0	0	0	0	0	0	0	0	0	0	0	0	0	0	0	0	238420	0	0	0	0	0	0	0	0	0				0	0	0	0	0	0	0	0	0	0	0	0	0
0	0	0	0	0	2043700	0	0	1234100	458880	0	0	0	633050	0	0	0	409270	0	0	0	0	0	0	0	0	0	0	0	0	0	0	0	0				150070	446660	0	0	633370	3193100	0	167340	1868600	1545000	0	82756	544990
8728100	6497900	1,2831E+07	8791800	9447900	9081800	5293100	0	6763600	1,3424E+07	0	2,5202E+07	1,4097E+07	9396800	1,6279E+07	0	8237600	7209100	0	1,5882E+07	7443400	5287100	5825800	0	0	4390500	0	0	7808800	0	0	0	4346300	0				1926900	4693900	25714000	83471000	24210000	12991000	998140	7523400	70973000	61947000	386500	1130900	15426000
515900	0	0	502280	234140	0	0	0	0	0	0	0	591420	0	519730	618030	607380	0	0	293340	880670	0	655300	267800	319250	268260	872480	0	652540	0	849000	0	818660	0				80838	59905	238840	3823200	229200	139090	61296	89884	42039	81232	65227	23179	1986900
0	0	0	0	0	0	0	0	0	0	1,0082E+07	0	0	0	0	0	0	0	0	0	0	0	0	0	0	0	0	0	0	0	0	0	0	0				0	0	0	0	0	0	0	0	0	0	8194800	0	0
2290500	0	0	0	0	0	0	0	0	0	2217600	1183200	0	0	0	0	0	0	0	0	0	0	0	0	0	0	0	0	0	0	0	0	0	0				775990	241930	0	0	0	0	0	0	0	0	1659500	338500	0
4508900	4220700	4673400	3348600	7768000	8796400	1858200	3241400	6800700	6396700	1133700	2227400	4679300	3895100	7099100	7140000	5114100	4155500	6381700	4518200	3984700	5456400	1260300	7618000	3436600	2331300	2210000	4863600	4074100	3039400	1755400	3417800	3002300	3487700				1088500	3555900	7338700	33702000	14644000	20505000	459140	3078300	17129000	11716000	301780	142660	8348800
0	0	0	0	0	0	0	0	0	0	0	0	0	0	0	0	0	0	0	0	262060	0	0	0	0	0	0	0	0	0	0	0	0	0				16801	26741	0	0	110160	102010	0	0	0	0	0	0	183060
0	0	0	253040	0	395040	0	0	0	0	0	0	0	780750	0	0	0	0	0	472210	0	0	0	0	0	0	0	0	0	0	0	0	0	0				0	152150	324050	1962300	194790	958740	0	0	592580	0	82961	0	265120
1,869E+08	2,1902E+08	3,1014E+08	2,4871E+08	2,1809E+08	1,2879E+08	1,7958E+08	1,7655E+08	3,622E+08	4,0181E+08	1,0647E+08	1,2425E+08	2,2826E+08	1,9073E+08	2,6331E+08	1,3023E+08	2,7333E+08	2,303E+08	1,432E+08	2,4765E+08	1,9977E+08	1,629E+08	1,6759E+08	4,0636E+07	2,8379E+08	3,1569E+08	1,254E+08	1,8206E+07	2,3628E+08	2,7343E+08	1,5055E+08	1,6241E+08	1,7215E+08	1,4422E+08				55391000	159820000	480950000	1965600000	282730000	268390000	97082000	251070000	635800000	744100000	124600000	44939000	545940000
2364200	1040900	1138800	2967200	1496500	2799200	3027200	2101500	1314700	3311400	972800	1272800	1874100	2963400	1734200	2351500	1363700	1375900	917010	1029400	2174300	2042100	1748800	2013200	1516300	1370000	1197900	669490	2215400	1270400	1770900	2084100	1036200	986860				749630	771430	2190000	20534000	2482500	4985500	1467400	2322200	2947500	6272400	803030	368090	3475000
0	0	0	0	0	241570	0	0	414050	537540	0	0	815800	2834300	0	2348100	0	0	444540	0	0	0	462290	792960	636170	678470	0	2,0387E+07	0	0	0	0	8720700	0			+	0	0	0	607740	369530	326370	0	91333	1044200	2369900	905640	0	2043600
0	0	0	0	0	0	0	0	0	0	0	0	0	0	0	0	0	0	0	0	0	0	0	0	0	0	0	0	0	0	0	0	95515	0				65673	0	201230	1006400	91371	223880	0	0	0	0	0	0	0
1,5975E+07	1,1128E+07	1,5581E+07	2,4182E+07	1,6895E+07	1,3938E+07	1,6402E+07	1,812E+07	9337500	1,2831E+07	5594700	9751600	1,3439E+07	2,0385E+07	6462700	7291800	1,542E+07	1,7051E+07	1,4045E+07	2,0726E+07	1,9038E+07	1,3865E+07	9826100	5864600	2,0278E+07	2,6269E+07	1,3281E+07	1,6467E+07	1,1047E+07	1,6584E+07	1,4381E+07	1,0593E+07	1,5952E+07	1,6157E+07				7038900	8159300	28675000	170750000	23293000	24364000	10208000	26418000	18971000	20549000	6887400	5134200	25679000
2,5638E+07	2,7492E+07	6252300	1,6342E+07	6356600	1,6179E+07	7,1058E+07	4,7608E+08	1,8254E+07	4,1499E+07	3,8717E+07	1,4198E+08	6952700	7887700	1,2757E+07	7,4965E+08	4,6985E+07	9006800	1,3928E+07	1,8105E+07	3,0165E+07	3,0107E+07	5,5025E+07	1,5318E+09	5,5622E+08	1,9589E+07	2,1534E+07	5,5098E+08	5886400	5,049E+07	3,9708E+07	5,9275E+07	1,4027E+08	3,2508E+07			+	5962700	32737000	5747800	98570000	7268100	20698000	21101000	535350000	11112000	67779000	26885000	28170000	12601000
7143900	7024600	6004000	7575600	6225400	7271100	6535200	5032300	4534200	7748000	5409700	7144700	7052100	5233000	3408200	6491200	5583700	5765300	3704700	7626700	8992900	4935200	4897400	2412400	7420400	5836200	5252800	2771400	7106500	6084600	6893600	4096600	5739400	3299300				2335700	5532600	9333200	92310000	12362000	17077000	2410000	7223400	14904000	14132000	3411700	1262600	14231000
0	0	0	0	0	0	0	0	0	0	0	0	0	223670	0	0	0	0	0	0	0	0	0	0	0	0	0	0	0	0	0	0	0	0				0	0	0	165600	0	0	0	0	27587	0	0	0	0
7400500	4111300	3196600	3859500	3923800	6167600	5072500	5011100	2478900	5812800	731040	1432800	4074200	4929200	3003800	1,299E+07	3459800	4204800	4430100	7081200	9852600	1,1762E+07	1992400	2149400	5054500	4238800	1680000	3388700	5649500	6263500	2895400	7370100	3946000	2547500				2532200	3596900	5492800	32843000	7324700	13823000	2659500	7186100	4278000	8420500	635750	449520	10602000
0	0	0	0	0	0	0	845040	0	869880	2035100	0	0	0	0	0	0	343800	0	491420	597770	2064900	1251200	397570	0	0	0	0	0	0	0	1194700	0	0				0	85820	103880	0	184770	0	87169	417340	215930	1391800	1779600	0	0
9518800	1,7858E+07	1,3552E+07	2,3235E+07	2,6532E+07	3,1016E+07	9476400	1,1869E+07	1,2965E+07	4,7337E+07	2857500	4460700	2,1754E+07	2,8317E+07	3,3229E+07	2,2081E+07	8414900	1,8916E+07	2,1715E+07	3,7596E+07	1,019E+07	2,1415E+07	4262700	2043800	1,5268E+07	2,2828E+07	4763800	2383300	9145000	1,6081E+07	5346900	1,294E+07	7099300	8495700				3144300	11550000	23570000	159910000	43513000	56167000	7024600	16053000	18639000	65039000	2500300	1641400	43796000
0	0	0	0	0	0	0	0	0	0	0	0	0	0	0	0	0	0	240980	0	0	0	0	0	0	0	0	0	0	0	0	0	0	0				0	0	0	0	335370	878730	0	0	894970	0	725540	0	0
0	0	0	881010	0	0	1382300	833620	0	1610300	0	0	0	0	0	2071600	0	0	0	0	1332400	0	1279600	0	0	897680	0	0	2542500	0	0	0	0	0				150240	175670	2241900	13420000	1017700	1329800	301670	1545800	320620	3835600	447300	157160	448680
480580	0	0	270150	0	297140	0	0	0	166580	0	0	0	0	0	0	1411800	440880	0	493530	0	0	0	0	0	0	0	0	1177300	0	0	0	244190	0				96603	28994	0	2761700	105590	323040	0	0	0	98040	0	0	152150
554240	1110500	0	229720	518260	1937400	0	696690	0	1281600	0	0	0	2887600	0	0	542240	444120	0	2076300	658970	0	0	0	1092600	1114600	0	0	392060	1562000	0	1294100	0	847150				290980	1140900	0	4035200	1227600	3594000	403340	841190	1551600	1286800	203810	0	0
989570	1975100	638760	768140	5641800	2320400	0	1508000	0	640750	568570	831800	1003300	4708300	979310	0	3674000	2207600	2243200	3155800	918720	0	1249500	0	935940	2199200	568540	0	874990	2374200	0	7486000	951420	2042100				349780	1940200	1251100	15577000	8248100	6046900	587800	2252400	1430400	4261700	1007500	292340	1466500
490240	0	433270	487530	479610	605740	0	0	369810	817640	0	0	618190	883840	0	349000	442550	401370	716590	692400	588560	0	0	0	0	411670	0	0	677850	0	0	0	428560	0				150630	148180	1198100	4234700	712160	682760	0	816100	632100	2015600	0	0	1604300
1347200	1588400	2484500	2397000	1454300	1714400	1967700	2737800	0	584630	1607600	1772400	1794700	2653400	1066400	888680	1475200	1930900	2048300	2123400	1420000	0	650820	960810	2499900	3375800	1113900	4363300	1169100	1774500	1512300	1092200	1016300	1559100				161640	1054300	3804900	14586000	2062100	2991800	627370	4389000	57965	2589900	532890	203500	4858500
0	0	0	0	0	0	0	0	0	0	0	0	0	0	0	0	0	0	0	0	0	0	0	0	0	0	0	0	0	0	0	0	30023	0				0	0	0	197590	32661	0	0	0	0	0	0	0	68831
2284300	1982500	3950800	3976500	3161700	2406000	2825800	2274600	1795300	5307100	1437100	2140600	3550300	2199100	2386100	3557300	2806200	2811000	1664000	3413700	6072400	2069100	3877600	1092000	3378800	3977500	3447500	1518600	4699500	3208700	3707700	3870300	2959600	3110500				896900	1695100	6642200	33184000	5408100	6097100	1655100	2782200	3277200	7167800	1228900	302510	7942900
0	0	0	0	0	0	0	0	0	0	0	0	0	0	0	0	0	0	0	0	0	0	0	0	0	0	0	240960	0	0	0	0	0	0	+			0	0	0	0	0	0	0	0	0	0	0	0	0
0	637370	680140	588060	1568900	1007900	0	827120	1307700	465780	0	0	648170	735280	1165300	552180	533910	959770	1316900	1098900	539150	0	0	766860	675390	860360	0	0	693800	865730	0	771430	728640	777240				162360	307540	871530	3307300	2544400	2059000	253310	990740	2916500	510530	1430400	0	1802300
0	0	0	0	0	0	0	0	0	0	0	0	0	0	0	226050	0	0	0	0	0	0	0	0	0	0	0	0	229820	0	0	0	0	0				37726	0	203470	3413700	0	0	65351	63400	0	654230	0	0	266950
0	0	0	99322	0	0	0	0	172330	0	0	0	0	0	0	0	192850	0	262820	546410	0	0	0	0	267400	0	0	0	145800	0	0	0	0	0				31643	47659	0	1074700	266750	340600	0	0	396480	61352	0	0	0
238230	0	0	277170	198230	258520	0	0	0	129140	0	0	319040	0	0	276830	254230	0	0	0	0	0	0	0	217570	0	0	0	259120	399970	0	0	292770	0				43557	35661	168890	2006800	319480	404070	0	32372	0	71247	0	0	549690
0	0	0	139050	0	0	0	0	0	30322	0	0	0	0	0	0	0	0	0	309580	0	0	0	0	0	0	0	0	252360	0	0	0	0	0				29884	0	0	571540	172560	569370	0	0	24881	64701	0	0	0
121760	235270	185160	120710	357510	299490	0	0	237100	272510	0	0	0	0	0	0	451530	339710	344200	106420	0	0	0	135440	238680	167660	0	342360	188050	0	0	0	327180	0				34746	202480	279170	939600	640620	530130	19348	106120	364310	336600	0	0	0
6401900	7513300	8172900	5683400	8008100	8303600	3557300	6080600	7915900	6895900	1488900	4360500	2786800	2014600	1,0277E+07	1,241E+07	1,6853E+07	1,299E+07	1,0209E+07	5057400	5921900	8355100	1101400	5289700	7028300	5461800	4254900	1,3509E+07	6702700	3694900	2745900	7326700	1,0913E+07	8157000				1864000	5354400	13346000	40577000	16765000	18904000	1131100	7186400	17968000	9265200	777130	766790	3735100
1398500	890650	1416600	2098600	933190	1190700	1723000	1080100	1066900	632400	1644200	2267700	1308000	539110	1945600	6368800	3738000	866380	478890	946500	3298400	0	2743900	1210900	1343800	1600500	2836700	2149200	1012600	0	0	1147100	1480900	0				665360	583900	2315300	20295000	1666700	1848600	800320	2105800	1447400	1871500	1798500	736380	2206400
1,1868E+08	6,4032E+07	1,6049E+08	1,581E+08	6,7948E+07	6,4241E+07	1,4072E+08	1,0984E+08	9,3783E+07	5,773E+07	1,0954E+08	1,1271E+08	5,3816E+07	4,1053E+07	7,6341E+07	2,5013E+08	1,3061E+08	8,1595E+07	3,2714E+07	4,4522E+07	1,9016E+08	5,4243E+07	2,0172E+08	1,1291E+08	1,0206E+08	1,1554E+08	1,8772E+08	1,2384E+08	1,4449E+08	6,5982E+07	1,8299E+08	6,4348E+07	1,6054E+08	6,5522E+07				39240000	44076000	237630000	901650000	91093000	79367000	83641000	153560000	172420000	64093000	99408000	41733000	117960000
0	0	0	0	0	0	0	0	0	0	0	0	0	0	0	0	0	0	1808500	0	0	0	0	0	0	0	0	0	0	0	0	0	0	0				30818	0	1209400	4284200	1045300	240150	0	0	494300	107370	0	0	0
1,1641E+07	1,2404E+07	1,7532E+07	1,4335E+07	1,0237E+07	9864300	1,2504E+07	1,4446E+07	9041700	3502900	1,3711E+07	1,0287E+07	7476600	6417800	7092900	7752800	1,7065E+07	1,2111E+07	9740100	9509200	1,3265E+07	1,0948E+07	2,8093E+07	1,5496E+07	1,8844E+07	1,8382E+07	1,7092E+07	7127700	3836600	2440400	0	1,3039E+07	1,9677E+07	2,0057E+07				6835700	10893000	30140000	93843000	19044000	22489000	5694400	23175000	20289000	6103500	10814000	1990300	11010000
613440	0	176770	562810	1080600	232320	0	0	0	0	1079400	0	596100	0	902630	0	501570	0	0	0	2247200	0	1062400	248850	0	0	876500	499580	5197200	0	2,1323E+07	0	445970	0				477850	0	581630	4514800	514800	427580	114400	0	340190	55554	632600	79748	650150
0	0	0	27188	0	0	0	0	0	0	0	0	0	0	0	0	0	0	0	0	0	0	0	0	0	0	0	0	0	0	0	0	0	0				0	0	0	217470	0	0	0	0	0	0	0	0	0
0	0	380310	325200	441980	649810	0	382500	233420	342620	0	473570	627090	441600	0	0	338890	266740	466220	455520	0	0	0	0	0	568590	0	0	0	0	0	0	531850	0				89671	134110	366680	2042700	782090	1134700	293830	293240	291130	236630	433130	401990	816910
0	0	0	35532	0	0	0	0	0	0	0	0	0	0	0	0	0	0	0	0	0	0	0	0	0	0	0	0	0	0	0	0	0	0				0	0	0	284210	0	0	0	0	0	0	0	0	0
8165700	5562300	1028100	8279300	3761900	8402300	0	5603900	0	9027700	1,5604E+07	1,7178E+07	0	3965800	0	0	5516700	3331500	2168900	2938600	9486300	0	0	0	5650000	4561300	2,2535E+07	0	2,117E+07	0	0	0	2,6443E+07	0				2362300	3290600	717400	76234000	7241900	11393000	2234300	7013900	5904900	6859000	12265000	4762100	4532700
0	0	0	0	0	0	0	0	0	0	0	0	0	0	0	0	0	0	0	0	0	0	0	0	0	112760	0	0	0	0	0	0	0	0				0	0	0	186370	0	0	0	0	0	0	100000	0	0
692140	0	514040	698060	2251400	2358400	0	1423600	0	1102200	707760	0	983010	973260	705470	850430	687430	0	438860	1253200	743390	0	0	0	1446300	1729400	824100	1446500	1875900	1267700	0	758690	1534100	1090700				161260	225830	453620	5076100	3682100	5787300	229600	768830	0	257740	322950	137330	2269900
0	0	0	0	0	0	0	0	0	0	0	0	0	0	0	0	0	0	0	0	0	0	0	0	0	0	0	528830	0	0	0	0	0	0				0	0	505400	2226300	0	0	0	0	439440	28289	0	0	0
0	0	0	179070	0	127480	0	0	0	0	0	0	0	0	0	0	0	0	0	0	0	0	0	0	0	0	0	0	137020	0	0	0	0	0				32239	108600	192630	1521600	259810	264840	0	171650	0	394580	117150	0	423590
0	0	0	0	0	0	0	0	0	0	0	0	0	0	0	0	0	0	0	0	0	0	0	0	0	0	0	0	206920	0	0	0	0	0				0	0	217390	150620	79452	68586	0	0	205800	0	0	0	0
2451800	1862400	1770700	1867000	1428200	1599500	2027100	1564700	620840	1460700	556180	0	3089200	1435700	1272500	2680100	1789000	1403900	975190	1746900	1232200	0	3142300	4753700	974350	1213000	1786000	5625300	2990100	1977100	1263900	1605900	2701700	2989300				649000	1243000	2312400	19425000	1981500	3130300	996970	2098300	634620	2812700	261190	80961	7434500
928440	728530	1171600	802220	1210600	1794400	918920	417730	1700400	826330	890880	0	1271600	744710	858970	2326600	2026900	1373200	2867300	1246900	1245100	1257800	0	3283100	1712400	477250	746180	4530800	1623400	818520	0	883280	1481600	1712000				323740	696200	2625400	5154600	1678100	3487100	174220	541720	4118600	875380	359590	412020	1476900
1,6747E+07	1,4341E+07	1,3993E+07	1,6626E+07	1,0923E+07	1,5945E+07	7897700	8201200	9683500	1,0863E+07	1,1835E+08	5405800	9669200	8755100	1,3947E+07	2,1785E+07	1,1346E+07	1,1253E+07	1,0498E+07	1,2103E+07	8776200	7839200	1,286E+07	7125400	1,0215E+07	1,1707E+07	1,2011E+07	1,1933E+07	1,5091E+07	1,2452E+07	1,1698E+07	1,18E+07	1,6117E+07	1,5442E+07				4949200	11611000	24190000	131900000	20118000	41220000	4323200	13785000	17054000	16513000	94474000	1828900	19931000
3257200	3092600	1906100	1173700	1649500	4545200	1402300	1881700	2598800	3005700	2,8973E+07	2920600	5162500	2390400	2397800	1389100	3183900	1804400	1087800	6044000	2416300	2142500	1176300	0	1269800	1375100	3191300	503980	2829500	1296300	935110	1790400	1282100	1774800				774500	1497900	2645400	7607100	2543600	12934000	238460	1140300	3216300	6608800	28605000	596340	17347000
2,1165E+07	1,4457E+07	1,5548E+07	2,034E+07	1,7243E+07	2,2036E+07	1,7354E+07	2,1813E+07	1,4477E+07	1,5643E+07	2,7143E+07	1,3555E+07	2,2699E+07	1,8261E+07	2,2663E+07	3,4083E+07	1,774E+07	1,4087E+07	1,652E+07	1,99E+07	1,9763E+07	1,0964E+07	1,918E+07	1,2317E+07	1,7548E+07	1,6613E+07	1,4812E+07	1,0797E+07	2,2642E+07	2,0503E+07	1,6249E+07	1,919E+07	2,1183E+07	1,7055E+07				7308800	11926000	20617000	183550000	29537000	55714000	7884000	20921000	25905000	35362000	28760000	4124000	44401000
0	0	0	0	0	0	0	0	0	0	0	0	0	0	0	0	0	0	0	0	0	0	0	0	0	0	0	0	0	0	0	0	0	139070				98083	0	0	835240	93575	484900	0	219430	492440	147540	642450	80228	0
472150	0	0	0	140230	292340	0	0	0	469260	0	0	0	0	0	0	288450	0	210780	127490	0	0	0	0	0	0	0	0	367820	0	0	0	0	0				126000	267520	148510	1348700	220980	554500	0	0	39203	821150	0	0	0
345210	0	303370	436550	390590	263180	0	0	651910	0	0	1399000	442930	473800	609830	264360	716820	443620	0	0	407020	0	0	0	0	0	657520	1165000	664370	0	1824600	0	481300	0				57997	42989	238590	4929700	351350	417630	0	0	1143400	0	0	244940	1504000
594720	598090	0	0	0	0	0	0	0	0	3314800	0	0	0	0	0	0	0	452050	0	0	0	0	0	0	0	0	0	0	0	0	0	0	0				174310	342010	215400	2678500	0	1654200	0	490640	0	99709	2527000	0	0
0	0	0	121980	0	0	0	0	0	0	0	0	0	142810	0	0	0	0	0	0	0	0	0	0	0	0	0	0	0	0	0	0	0	0				0	40404	0	981640	143690	138920	34314	0	0	200950	0	0	0
0	0	0	0	0	0	0	0	0	0	0	0	0	0	0	0	153590	0	0	0	0	0	0	0	0	0	0	0	0	0	0	0	0	0				18698	0	0	271610	0	46609	0	0	0	0	0	0	0
1463200	1390700	809750	1207200	1176600	1255200	621250	824310	0	1933100	0	0	3413900	1484300	774300	1251800	707070	2158000	1332800	1886200	1914400	0	0	7485700	1078300	1004700	0	0	769820	0	0	0	922990	0				383070	945020	1554300	7706000	1207000	2147700	948630	2211100	1375200	2616500	1085700	0	6680000
0	0	0	0	0	0	0	0	0	0	0	0	0	0	0	0	21404	0	0	0	0	0	0	0	0	0	0	0	0	0	0	0	0	0				0	0	44356	305950	0	0	0	0	0	0	0	0	0
0	558480	1375900	1367900	1033900	2223800	0	1125300	711990	1702300	1175800	0	1462100	511910	0	1015400	916120	657240	0	660090	1374700	0	1522400	0	2650000	931360	1700000	1369100	2277100	1196500	4412000	1032100	1143900	0				59789	257710	2804300	19765000	3446700	4202900	119940	1144600	966650	1191000	395530	0	1272900
0	0	0	0	0	0	0	0	0	0	0	0	0	0	0	0	2383600	0	0	0	0	0	0	0	0	0	0	0	0	0	0	0	0	0				0	0	1894100	6651200	1779600	3943200	0	3323300	3182100	3900800	2498000	4134300	1852100
0	268410	0	332990	0	482610	0	0	278820	286550	1756000	0	405680	319730	0	464270	320120	0	0	0	379450	0	513530	0	0	0	0	0	316930	0	0	0	214590	0				124990	98860	119520	3461500	370120	528330	48174	251530	223640	439380	1683600	0	552690
2,9716E+07	2006800	6925900	1,3904E+07	1,61E+07	6498800	1,3357E+07	2677300	1525500	3032800	5512400	1,0631E+07	2010600	0	6240300	3558800	7179600	0	780720	1429100	3,904E+07	6293000	1,3896E+07	3752100	7661100	0	1,5171E+07	4431000	1,6507E+08	1102600	1,5594E+08	0	2,5315E+07	1313200				10369000	2185800	14456000	102080000	25365000	12690000	6217900	3344000	9518000	2614600	5841400	3219100	2906700
0	0	0	0	0	0	0	0	0	0	0	0	0	0	0	0	0	0	0	166770	0	0	0	0	0	0	0	0	0	0	0	0	0	0				28650	220720	0	0	221720	370210	127290	0	712670	0	0	0	557740
1183500	0	1404700	1875100	1239200	1238400	1982200	1769200	1269700	647260	711320	0	1590800	1380700	1310200	2896700	1025200	1181900	1067000	1484100	1945500	1118100	1604800	490070	1400700	1429300	1266000	1189400	1232500	0	1552300	1599200	1304300	1188000				224490	201380	2039900	15824000	2384300	2120500	703570	2320800	1660400	2851500	394700	79523	4076200
0	0	0	0	0	0	0	0	0	0	0	0	0	0	0	0	0	0	0	0	0	0	0	0	0	0	0	0	0	0	0	0	0	73665				42853	0	0	0	92082	170790	58747	0	0	0	121610	0	742580
0	0	0	0	0	0	0	0	0	0	0	0	0	0	0	0	0	0	0	0	0	0	0	0	0	0	0	0	0	0	0	0	2387300	0			+	0	0	0	0	0	0	0	0	0	0	0	0	0
0	0	0	0	0	0	0	0	0	0	0	0	0	0	0	0	230150	0	0	0	0	0	0	0	0	0	0	0	0	0	0	0	0	0				106310	124150	0	2187000	207000	296170	105410	281020	402520	150300	0	0	207560
0	0	0	0	0	0	0	0	0	0	0	0	0	0	0	0	0	0	0	0	0	0	0	0	0	73994	0	0	0	0	0	0	0	0				0	0	0	0	0	0	0	0	0	19372	0	0	0
5,2099E+07	6,7871E+07	1,1244E+08	7,3281E+07	8,7493E+07	3,7344E+07	4,772E+07	5,7097E+07	9,3644E+07	4,7185E+07	9,2336E+07	5,6883E+07	7,961E+07	5,4459E+07	6,4212E+07	2,7874E+07	8,1185E+07	2,6622E+07	1,1273E+08	8,5172E+07	5,2084E+07	5,1778E+07	2,9221E+07	1,2627E+07	1,1666E+08	1,0017E+08	3,5995E+07	9265300	8,4576E+07	4,4479E+07	3,6578E+07	5,0754E+07	5,0926E+07	4,5716E+07				15435000	47897000	152000000	524250000	140460000	90283000	33009000	107520000	166290000	133780000	78590000	18019000	249260000
3,7983E+07	3,791E+07	7,8122E+07	4,5838E+07	4,2047E+07	2,209E+07	2,8519E+07	2,5703E+07	6,575E+07	1,3752E+07	5,6373E+07	5,2181E+07	5,2175E+07	3,9086E+07	4,597E+07	1,6998E+07	5,1866E+07	1,6567E+07	6,1718E+07	3,9273E+07	3,4823E+07	4,4019E+07	1,6777E+07	5607500	6,278E+07	6,3007E+07	2,0981E+07	4354500	4,1261E+07	2,6563E+07	2,857E+07	3,3047E+07	3,3549E+07	2,845E+07				9929300	47803000	169250000	315400000	62749000	41526000	14387000	46449000	124530000	49297000	44791000	12786000	116880000
0	0	0	0	0	0	0	0	0	0	0	0	0	0	0	0	0	0	0	0	0	0	0	0	0	0	0	0	0	0	0	0	0	0	+			0	0	0	0	0	0	0	0	0	0	0	0	0
2,2414E+08	3,0044E+08	3,7581E+08	2,7168E+08	3,2183E+08	1,9063E+08	1,6712E+08	1,9349E+08	4,2569E+08	2,3624E+08	2,0029E+08	2,3934E+08	2,7818E+08	2,0377E+08	2,2297E+08	8,8904E+07	2,5405E+08	1,0392E+08	3,853E+08	2,8214E+08	2,0237E+08	2,3128E+08	9,5599E+07	3,8408E+07	3,8479E+08	3,8932E+08	1,4566E+08	3,5449E+07	2,7488E+08	1,8021E+08	1,0807E+08	1,8065E+08	2,0303E+08	1,801E+08				52302000	195800000	775750000	1987000000	472240000	271590000	78889000	383810000	1022800000	486920000	196280000	78379000	555880000
0	0	0	273430	0	0	0	0	0	0	0	0	0	0	0	0	186860	0	0	0	211210	0	0	118860	242290	310540	0	0	0	0	0	0	0	0				0	125670	149660	1970700	193020	462370	0	144460	190430	43846	0	0	459020
0	0	0	0	0	0	0	0	0	0	0	0	0	116980	0	0	0	0	0	0	0	0	0	0	0	0	0	0	0	0	0	0	0	0				0	23049	57039	355440	46257	77183	0	58709	29280	0	0	0	154970
0	0	0	0	55743	75453	0	0	0	0	0	0	0	0	0	0	0	0	0	84392	205680	0	0	597400	0	0	1263100	8178300	0	0	0	0	0	0				33075	64797	0	1124300	138860	263560	85999	0	0	243870	0	0	227070
0	0	0	0	0	0	0	0	0	0	0	0	0	0	0	0	0	0	0	0	0	0	0	259850	0	0	0	1044200	0	0	0	0	0	0				23456	58263	0	136830	0	78060	0	0	0	67132	0	0	0
0	0	0	0	0	0	0	0	0	0	0	0	0	0	0	64781	0	0	0	0	0	0	0	0	0	0	0	0	0	0	0	0	0	0				0	0	0	0	0	0	0	0	0	0	0	0	0
3254100	0	749430	1239300	1507000	770760	0	0	199640	354770	0	0	0	0	0	595950	1847400	0	0	0	2703300	185820	709440	0	1508100	0	1097600	827170	3,7121E+07	0	2,3848E+07	0	3335100	968950				1398600	357340	1042300	13545000	3532900	2475200	403540	0	1113700	2248500	317940	0	273950
0	0	0	0	0	0	0	0	0	0	136390	0	0	0	0	0	0	0	0	0	0	0	0	0	0	0	0	0	0	0	0	0	0	0	+			0	0	0	0	0	0	0	0	0	0	110860	0	0
1,7334E+07	2,8264E+07	1,3915E+07	1,7029E+07	2,5588E+07	3,5416E+07	2,0087E+07	2,2843E+07	1,6175E+07	3,3376E+07	7,6101E+07	1,6252E+07	1,0704E+07	2,5956E+07	9894700	1,137E+07	2,4468E+07	4,4212E+07	2,8564E+07	3,6193E+07	1,7352E+07	2,1986E+07	1,0232E+07	9227500	1,3728E+07	2,8738E+07	1,2825E+07	1,3913E+07	1,8445E+07	3,123E+07	1,3416E+07	2,5401E+07	1,5966E+07	2,3078E+07				4377800	17032000	22946000	131960000	39076000	60560000	6185200	27177000	44066000	70446000	100840000	3369600	16433000
0	0	0	0	0	0	0	0	0	92757	0	0	0	0	0	0	0	0	0	0	0	0	0	0	0	0	0	0	0	0	0	0	0	0				0	0	0	524460	0	0	0	0	0	132630	0	0	0
0	0	0	0	0	0	0	0	0	0	0	0	0	0	0	0	295240	0	0	0	0	0	0	0	0	0	0	0	0	0	0	0	0	0				0	0	0	0	0	0	0	0	0	0	0	0	0
4956400	722800	0	0	0	0	0	0	0	0	5238700	3112900	331160	0	394640	0	3312200	0	0	0	0	0	1903100	0	0	0	2158300	0	0	0	0	2135900	983990	458580				1548000	464610	0	1109200	138850	415220	0	0	0	206600	4065200	817380	326370
0	0	0	0	0	0	0	0	0	0	0	0	0	0	0	0	0	0	0	0	133220	0	0	0	0	0	0	0	0	0	0	0	0	0				39141	129240	92668	1281800	145320	465910	0	76834	0	235180	41503	0	143050
974080	745050	772010	849220	609220	482850	596760	768030	380730	294260	641170	0	651090	405220	0	852840	917030	817130	638850	1002700	970460	0	994990	287640	573250	903750	709400	0	997690	629380	0	0	1153400	0				379020	519540	1238100	6708200	471000	1161500	401720	1158300	586200	569020	337010	47098	1506500
464510	428050	464810	661310	463600	402920	727300	459400	0	285710	1123000	0	415990	343410	0	0	573740	502650	345600	486610	961900	0	691450	312230	526950	748290	591220	270430	294120	289580	717250	0	603200	507690				280480	281410	504290	6193800	375230	1076800	273230	908490	155670	312510	1010900	30797	1164300
0	301040	316940	367880	348440	333550	0	418140	0	0	0	0	287200	231770	0	0	251970	291020	370820	0	583620	0	0	733020	340180	352640	0	462880	318760	368650	0	245970	361530	0				78962	251460	546150	4063300	630530	764520	208330	601820	391540	57097	198770	124710	408200
1652000	1293200	1161500	1271700	1085500	1283200	836090	934530	914900	804150	0	928390	1169300	848500	1101900	1293100	1066100	895870	1188400	1274500	1364700	984920	1017800	831790	1202100	1461700	761310	799050	1879000	1730000	1294900	924510	1552700	1331600				501750	1126000	1395400	11252000	1977800	2897700	464300	1063500	1446300	1621700	193430	138840	2587400
0	0	0	0	0	0	0	0	0	0	222540	0	0	0	0	0	0	0	0	0	0	0	0	0	0	0	0	0	0	0	0	0	0	0				0	0	0	0	0	0	0	0	0	0	180880	0	0
5,9429E+07	8,6552E+07	3,7666E+07	2,8898E+07	7,4983E+07	1,0998E+08	3,3367E+07	3,5268E+07	3,5489E+07	3,5661E+07	4,787E+07	8338500	3,8507E+07	6,9586E+07	2,9473E+07	4058100	3,9045E+07	4,9104E+07	9,4465E+07	4,3294E+07	1,8881E+07	2,6606E+07	5938200	1,5935E+07	3,8358E+07	3,2351E+07	6894700	1437000	2,6896E+07	1,841E+07	5917300	1,5091E+07	7147800	5254300				11546000	47169000	59077000	170920000	86474000	151860000	16506000	41369000	51790000	56927000	40801000	13197000	70259000
1,4173E+07	1,0918E+07	6982900	1,132E+07	9873600	1,4331E+07	1,2755E+07	7239400	7353400	9330600	3,8008E+07	6795200	1,1293E+07	8009400	9438600	1,3275E+07	8399200	9080100	8674700	1,0145E+07	1,5177E+07	8857000	1,3132E+07	6948900	1,2754E+07	1,1445E+07	1,1249E+07	7246300	1,2156E+07	1,1945E+07	7964400	7138400	1,153E+07	1,0495E+07				3637000	8200900	17853000	88192000	13392000	22025000	7783700	14024000	17709000	23241000	35611000	1655100	21070000
1,2796E+08	3,7103E+08	1,4858E+07	7445800	2,1411E+07	3,4271E+07	9916800	5,4897E+07	2,605E+07	1,9762E+07	4,2176E+07	1,5421E+08	2,7484E+07	7746000	1,8708E+07	8345300	2,6875E+07	1,468E+07	5,4325E+07	1,8389E+07	1,1804E+07	3,1981E+07	3,5219E+08	4,5629E+08	1,2394E+08	4,1191E+07	1,313E+08	2,9589E+08	3878300	2,7892E+07	2,0862E+08	6,6246E+07	5,6833E+08	4,9187E+07			+	29606000	215350000	22483000	49838000	31078000	59463000	4818100	69548000	49037000	31108000	37015000	51610000	50734000
2,2849E+07	1,1822E+07	1421700	5572300	1704700	9505100	6,5067E+07	1,169E+08	7214300	4,7313E+07	1,5164E+07	7,6614E+07	4079700	6560500	6583600	8,1026E+07	4020800	3955600	6966200	9917200	1,5479E+07	9680900	2,8753E+07	3,5908E+08	2,5296E+07	5064300	9356000	2,9411E+08	4283100	8628300	1,1127E+07	4,1577E+07	2,0926E+07	2,2934E+07			+	4944200	10917000	4541500	30235000	2398000	14340000	25357000	157620000	11364000	53045000	11277000	20069000	5810500
3376500	3292100	4466100	6550000	3035700	4159000	4596800	4550700	3415500	6432400	2,5466E+07	2175700	4022900	3842100	3343900	4382800	1983000	2699200	2744300	4429300	2846200	2377200	4821600	3790400	2612200	3627400	5061300	3462100	2980300	3355500	5685800	3494700	2619700	3137500				777320	1832000	4797300	41286000	4459900	6218700	1318000	3625700	2775500	4369700	45278000	252700	6573000
0	0	0	0	82260	0	0	0	0	0	0	0	0	0	0	0	0	0	296580	0	0	0	0	0	0	0	0	0	0	0	0	0	0	0				0	0	0	0	177110	152940	0	0	0	63580	0	0	0
0	0	0	186710	309790	278950	0	0	448440	342700	0	0	0	218000	0	0	0	0	408930	390720	0	0	0	0	0	0	0	0	179600	0	0	0	203620	0				0	53819	103250	2105600	282200	660440	0	53358	1043900	392110	0	0	0
0	0	0	947620	551440	0	832690	727790	0	614640	0	0	0	0	0	0	598940	0	0	604200	736100	0	0	0	0	0	0	0	614670	0	0	955090	0	0				57023	310730	683440	8097000	893090	982150	421760	843460	383080	1325400	0	42750	617150
0	0	0	207910	0	164380	0	0	0	138650	0	0	0	263590	0	0	192730	0	0	137150	192070	0	0	146560	435250	0	0	0	168370	0	0	0	0	0				0	43869	183080	1850600	159070	364010	41580	86216	120720	278750	0	0	0
477970	0	817870	1187300	578550	207530	590800	0	0	0	0	0	79474	0	344780	140440	2080600	0	251950	210910	1878700	0	0	270130	424820	0	506460	0	1,0176E+07	0	5034000	0	776310	0				179860	0	2304500	9715000	797390	528510	129720	0	0	27978	118300	108280	361700
0	0	0	0	0	1384500	0	0	0	0	0	0	0	0	0	0	0	0	0	0	0	0	0	0	0	0	0	0	0	0	0	0	0	0				0	0	0	0	1699100	2994300	0	0	0	0	0	0	0
0	0	0	0	0	0	0	0	0	0	0	0	0	0	0	0	0	0	0	0	378840	0	0	0	0	0	0	0	0	0	0	0	0	0				195730	142290	0	0	384860	633800	215340	631700	0	0	0	0	0
0	0	0	0	0	0	0	92742	0	0	0	0	0	0	0	0	0	0	0	0	0	0	0	0	0	0	0	0	0	0	0	0	0	0				0	0	0	0	238010	730630	0	121150	0	0	297050	0	0
9654200	2930100	6422800	1,0178E+07	4138400	3483000	6298100	4189900	2860800	1325900	8444700	4531400	7815600	1681500	1,3009E+07	9933200	9668100	4033000	1659200	4693500	1,0421E+07	3109400	1,0991E+07	3018800	4787400	3347600	1,117E+07	2130100	1,5844E+07	5869300	1,2033E+07	877710	1,6319E+07	4215600				2843200	1826000	11622000	79871000	6201600	7305200	3331900	5212900	4046000	4544900	6601300	1778200	15132000
1008400	1051500	440370	597460	1286500	1234600	966040	1729200	1014100	293150	0	0	539750	1123400	0	617030	566130	942600	961870	1283900	1444600	918330	0	506410	974250	1946200	0	0	560640	843160	0	1080800	431920	828160				239610	795220	413810	6261700	2824200	4173400	228400	1011600	1353900	465850	0	79151	1165200
0	0	0	0	0	0	0	0	0	0	0	0	0	0	0	0	0	0	0	0	0	0	0	0	0	0	0	0	0	0	0	0	117370	0				0	0	0	292900	71132	73790	0	0	0	0	750230	0	0
0	409750	0	531540	0	313410	0	0	0	435310	0	0	0	436100	0	0	0	0	709610	318750	0	0	0	0	0	0	0	0	0	0	0	0	0	0				117770	306250	1218300	3539400	428760	953360	0	0	0	595050	0	0	1352000
0	0	0	0	0	0	0	0	0	0	0	0	0	0	0	0	0	0	0	0	0	0	0	719280	0	0	0	427030	0	0	0	288240	0	0				0	0	0	0	0	0	0	72316	0	0	0	0	0
0	0	0	0	0	0	0	0	0	0	0	0	0	0	0	0	591010	0	0	0	0	0	0	0	0	0	0	0	0	0	0	0	0	0				0	0	0	0	0	0	0	0	0	0	0	0	0
0	0	0	0	2767100	4714100	0	0	5250700	0	0	0	4164600	6609600	3758300	4504800	2170900	2461600	5435700	0	0	1861000	0	0	0	3237600	0	0	3985200	2922000	2102200	2281500	0	4092800				873440	2668500	1953200	17959000	4605900	10110000	1075700	3781000	8706400	1684100	1067700	352110	8431600
2792800	2968100	3508100	4107100	2101000	2851000	2860600	2552400	3411400	1321900	5387200	1637100	2287500	2294700	2776200	4226700	1715900	1644900	1506600	4099900	1955800	2078200	2601500	2190800	2242400	2501400	2060100	1932600	2303700	1226000	2230700	1829900	1932700	1500100				478300	1203100	2927200	23474000	2897100	4801400	9996400	2862900	4528400	5076700	2828600	274990	5560100
431890	258700	347790	326690	0	0	0	0	0	0	0	0	554490	0	0	296470	0	0	0	0	0	0	413710	0	0	0	0	0	501490	0	0	0	463140	0				132970	141970	447430	3282600	0	0	94871	337240	0	0	0	0	1113700
1488100	760920	478430	319710	389350	1343800	890570	1018600	1642000	1049600	774610	4776200	3035500	1371300	0	338590	517640	256750	0	3140000	649710	0	347320	0	0	386380	986090	0	892410	604320	0	0	439120	814580				123680	476840	544370	2778400	522470	2179600	789620	669160	1336100	1442900	431500	1203600	8567600
1376400	826720	1027200	1619200	922590	931910	941040	1200500	0	1148200	0	0	1291900	1638800	636940	1229000	1077400	777870	885960	883730	831280	707590	934960	0	1086200	1279700	709410	0	1014200	1270500	0	523560	812470	1282900				353770	686410	1919900	17269000	1426500	2052500	416430	1491400	296850	3026900	0	73465	2367700
5,6131E+07	4,3376E+07	3,5309E+07	4,6588E+07	4,8342E+07	5,8953E+07	4,1007E+07	4,2122E+07	5,1421E+07	7,3462E+07	3,0671E+07	4,3705E+07	4,6883E+07	5,8101E+07	3,2548E+07	3,396E+07	5,1781E+07	5,7855E+07	3,2108E+07	6,0772E+07	6,0567E+07	4,4043E+07	3,5917E+07	3,175E+07	5,3122E+07	4,96E+07	4,5801E+07	2,2416E+07	5,3912E+07	5,8884E+07	3,6135E+07	5,6488E+07	4,2765E+07	4,3083E+07				17397000	33105000	60276000	285930000	72223000	114950000	38231000	47150000	111860000	158790000	38414000	10993000	105600000
0	0	0	0	0	0	0	0	0	0	0	0	0	0	0	0	0	0	0	0	0	0	0	0	0	0	0	0	0	0	0	0	0	106260	+			90205	117670	0	1131800	239590	364460	0	194270	285840	31153	0	0	0
9852300	8792500	2,0761E+07	2,211E+07	1,2041E+07	1,0115E+07	1,591E+07	1,1315E+07	1,3485E+07	7220100	8,3574E+07	9238300	9819000	1,227E+07	1,12E+07	1,5056E+07	1,1992E+07	1,4082E+07	6932100	9531400	1,0957E+07	6206400	2,006E+07	6505100	1,032E+07	1,4783E+07	1,3803E+07	7143700	1,4776E+07	8958800	1,1019E+07	1,1174E+07	1,0293E+07	1,1167E+07				2261500	6200000	32161000	157620000	13894000	17798000	4765000	10348000	18978000	14831000	124000000	1375100	17280000
0	0	0	0	0	0	0	0	0	0	0	0	0	0	0	0	216160	0	0	0	0	0	0	0	0	0	0	0	0	0	0	0	0	0				57479	60309	219310	1790300	245290	279340	124050	251990	169410	220460	102080	0	239170
0	0	0	0	0	0	0	0	0	0	420360	0	0	0	0	0	0	0	0	0	0	0	0	0	0	0	0	0	0	0	0	0	276090	0				0	0	0	0	0	0	0	0	0	0	406930	0	0
0	0	0	205570	0	0	0	0	746160	0	0	0	0	0	1115800	532500	0	0	0	0	0	0	0	0	0	0	398190	655540	0	0	741210	0	0	0				0	0	0	937670	0	0	0	0	1226000	0	0	123690	0
0	0	0	0	0	0	0	0	0	0	0	0	0	0	0	390280	271520	0	0	0	0	0	0	0	0	0	0	0	0	0	0	0	0	0				0	0	0	1367600	210370	210590	0	0	0	40168	0	0	392760
1591000	1024500	1375600	1558500	1203000	1615600	1699100	2185700	1609100	2725300	1438200	1819800	2063000	1312600	1512300	3188400	1372500	1546900	906050	1263200	2123300	1316300	2681000	0	1219000	1414300	2040600	0	1818200	1506800	2288000	1295900	1404000	1064900				613960	943320	2838300	13695000	2104900	2764600	1660800	2452100	2263500	3001500	858470	300250	4666700
548620	0	0	850300	546710	485780	0	651090	418050	453020	0	0	0	0	0	0	669150	623440	351220	515260	1381600	0	927710	663570	742130	496990	696030	0	443580	0	0	0	435370	497540				237100	121390	0	6089700	604090	865730	158190	949280	1215200	1608300	185410	122030	235880
1110400	0	0	0	0	0	0	1599300	0	0	0	0	0	422600	0	1111800	0	0	0	0	0	0	1461900	1472700	1345300	0	0	2042800	0	0	2197500	1637300	2031900	0				127020	666140	0	1193600	0	508940	52071	1711400	0	0	0	84456	0
0	0	332560	0	0	0	372280	0	0	94519	0	762740	792970	0	0	0	0	0	0	0	0	0	0	0	3978200	4843300	1356700	0	0	0	0	0	0	0				0	89709	1045400	569150	131940	0	351060	0	0	159510	458900	519630	2940400
0	0	0	0	0	0	0	0	0	0	0	2073800	0	0	0	0	0	0	0	0	0	0	0	0	0	0	0	0	0	0	0	0	0	0				0	0	0	0	0	0	0	0	0	144620	865320	600280	209560
0	0	462440	305190	0	211930	0	0	0	0	0	636240	0	0	0	228220	209700	280810	0	0	0	0	0	0	308850	315480	0	0	0	0	0	0	0	0				32035	107180	887020	3394800	178040	323880	90955	271000	587780	349620	135360	214440	0
0	0	0	1015100	0	1038700	0	0	0	0	0	0	1083200	482250	1184300	2279100	0	0	0	0	0	0	0	0	0	0	0	0	0	0	0	0	0	0				0	0	1422600	10338000	672920	1819000	0	1185500	0	0	0	0	1947500
0	0	0	0	0	0	0	0	0	0	0	0	0	0	0	0	34190	0	0	0	0	0	0	0	0	0	0	0	0	0	0	0	0	0				0	0	0	0	0	0	0	0	0	0	0	0	313200
0	0	0	244440	115600	125500	0	0	0	102010	0	0	0	0	0	0	0	0	0	0	0	0	0	0	0	0	0	0	109340	0	0	0	0	0				0	38022	98863	1497800	202500	297000	0	0	27138	199670	0	0	145610
0	0	567910	486370	0	0	0	622660	0	0	3110400	0	1804900	540620	0	2324800	337590	0	0	0	0	0	0	0	0	0	0	0	0	0	0	523760	0	0				26776	52420	595970	2418300	256390	484080	87017	368120	154670	91460	1812000	56290	5796600
0	0	0	0	0	0	0	0	0	0	0	0	0	0	0	0	0	0	0	0	0	0	0	0	0	0	0	0	0	52059	0	0	0	0	+			0	0	0	0	0	0	0	0	58694	101880	0	0	0
0	0	0	0	0	0	658410	0	0	0	0	0	0	0	0	0	0	0	0	0	584510	0	0	0	1075100	750020	0	0	0	0	0	0	0	0				28073	80073	329230	0	0	0	366960	0	0	0	0	0	142700
0	0	0	0	0	0	0	0	0	0	0	0	0	0	0	0	0	131840	0	0	0	0	0	0	0	0	0	0	0	0	0	0	0	0				19343	0	0	0	0	0	0	0	0	0	0	0	0
0	0	269120	0	0	299290	0	0	0	0	0	0	0	0	0	0	0	0	0	0	0	0	0	0	0	0	0	0	0	0	0	0	0	0				0	46561	425110	457030	277960	672180	0	176700	225590	586290	567910	45331	363860
3496500	3127300	3300100	5433900	3257000	3738400	4682000	3797100	3419900	6255200	2040000	1585800	2692100	2769700	5263300	5180800	2446100	3285000	2835700	2610600	5238900	1925800	3354700	1675700	3678400	5038100	4233100	1787400	3871200	3056800	3246600	3601300	3309200	5059200				831710	2039100	5194000	52440000	5339500	8692300	2499600	5903700	5126000	12822000	2777900	1045300	5301200
3346700	1595000	0	386560	0	842630	1333900	7012500	0	0	0	0	0	0	0	2728000	875550	0	0	0	590690	0	797690	1,6229E+07	1547100	584960	0	1,0018E+07	450580	0	1469600	1095400	3241900	1308700				326740	1226000	89351	1314600	0	1034600	619140	7063700	128150	0	0	60854	0
3388100	1474600	5882800	8622200	3549400	5584900	5575400	6582800	3343600	1348500	1,8397E+07	3617300	9570200	7181700	3831100	4444400	3337400	4811700	1627500	2227600	5253000	0	3001300	2276900	2114700	2907900	5018700	2717100	2909700	3127100	3915700	0	3081000	4613300				930420	1299400	12173000	54717000	5778500	10793000	2868200	8204800	5555400	4661900	12681000	1731900	17997000
0	0	0	0	0	0	0	0	0	0	0	0	0	0	0	0	0	0	0	0	0	0	0	0	0	0	0	0	0	0	0	0	402190	0				23716	26135	50045	521240	342460	58639	43653	71809	0	36868	0	0	157690
0	0	0	0	0	0	0	748910	0	169040	0	0	0	0	0	528350	0	0	0	493750	406570	0	0	798250	0	0	0	580230	0	0	0	983220	0	617500				70253	0	0	150070	0	58518	330010	967360	0	55256	0	89625	0
1789800	1097000	1385300	1898300	1651400	1714400	1780400	1803200	593680	877560	1474200	2664400	2260900	1600100	1256500	1802300	1208100	1166500	1472800	2138400	1279400	1216800	1049500	360460	3203000	4357100	1649600	955510	1942100	3114000	1025300	2193500	1488500	2420600				536060	571350	1139100	21709000	4057600	4149300	380930	1776700	218120	1524600	724140	412210	6415200
0	211250	0	267290	235950	265380	0	0	0	166640	0	0	0	0	0	0	99405	0	0	0	0	0	0	0	0	0	0	0	0	0	0	0	0	0				24216	241970	366390	1857100	311460	492680	0	144550	204350	250390	1664500	0	137940
0	0	0	0	0	0	0	0	0	0	0	0	0	0	0	0	0	0	205370	0	0	0	0	0	0	0	0	0	0	0	0	0	0	0				57506	104020	144970	983100	137780	345800	69579	207600	206410	177830	0	44240	0
1,5597E+07	4985800	1,7462E+07	1,7885E+07	8372600	7692800	1,4734E+07	1,2468E+07	1,1267E+07	8062600	2,3139E+07	2,3193E+07	6470400	4017200	1,3685E+07	3,0056E+07	1,2591E+07	7732200	5020700	8568600	2,8514E+07	9581400	3,6086E+07	2,339E+07	8983500	1,2741E+07	3,7096E+07	2,0061E+07	2,3039E+07	1,2442E+07	3,3437E+07	6273800	2,6702E+07	1,4953E+07				3901400	5054100	29299000	139170000	13676000	19436000	7207400	15773000	17820000	15510000	19263000	6011200	7830300
0	0	0	0	0	0	0	0	0	638290	3424600	0	0	0	2487500	6245300	0	0	0	0	0	0	2878900	0	0	0	3340600	0	3362900	0	2899600	0	4138300	0				1126100	570440	1143200	10166000	862340	1430300	410690	947590	370500	355350	3200500	857270	1053600
3,8107E+07	1,2642E+07	5,7352E+07	5,3213E+07	1,9957E+07	2,2407E+07	4,4699E+07	3,2557E+07	1,5603E+07	4,401E+07	6,3864E+07	5,466E+07	1,779E+07	1,2656E+07	4,0451E+07	1,0816E+08	5,6597E+07	1,8998E+07	1,0031E+07	1,4321E+07	6,9809E+07	2,0465E+07	1,0826E+08	5,5352E+07	2,4077E+07	2,8743E+07	1,1906E+08	3,7444E+07	4,5888E+07	1,8467E+07	8,2603E+07	1,5737E+07	6,3721E+07	1,5111E+07				13441000	11286000	103220000	381530000	30391000	47022000	21261000	49386000	28460000	59358000	53124000	10230000	42607000
1014800	469730	353140	468120	237650	394490	0	265260	231080	327130	0	0	316340	242330	0	483870	460030	374140	252870	458870	329310	0	471320	328120	0	323320	434510	587260	318840	0	0	349850	314430	463420				350950	318630	598610	3594400	467640	1136800	43065	422690	388580	595580	232070	52235	467320
0	0	0	0	0	0	531050	0	0	0	0	0	0	0	0	0	0	0	0	0	0	0	0	0	0	0	0	0	0	0	0	0	0	0				86595	147370	240360	1519600	170450	287530	284540	183950	353660	641820	85782	11411	393800
0	0	0	0	0	370290	0	0	0	0	0	0	198700	345920	0	0	0	0	121740	0	0	0	0	0	0	0	0	0	167890	0	0	0	0	0				63837	72247	147520	530240	155290	717390	0	155250	0	84997	0	0	490950
0	4853700	0	0	0	0	0	0	0	0	0	0	0	0	0	0	0	0	0	0	0	0	0	0	0	0	0	0	0	0	0	0	0	0				903210	3926100	20682000	42708000	15717000	7268300	4092600	11877000	17023000	27080000	9745700	0	28061000
0	2193000	334320	771720	684690	1061900	1028900	1312900	346890	1274500	0	0	741420	907240	777160	486490	1507900	262150	0	0	398890	0	1144800	1485400	455560	641310	1689600	947850	878920	0	0	672010	802200	0				46686	1057500	418810	2916700	265700	516820	849770	3796900	459150	2751700	604690	309740	873610
0	0	0	0	0	0	0	0	0	0	0	0	0	0	0	43324	0	0	0	0	0	0	0	0	0	0	0	0	0	0	0	0	0	0				0	0	0	0	0	0	0	0	0	0	0	0	0
204430	0	0	0	0	0	0	0	0	0	0	0	0	0	0	0	236850	0	0	0	0	0	0	0	0	0	0	0	0	0	0	0	0	0				57573	0	0	0	0	0	0	0	0	0	24445	0	0
0	0	0	0	0	0	0	0	0	0	0	0	0	0	0	0	0	0	0	0	0	0	0	0	0	16346	0	0	0	0	0	0	0	0				0	0	0	96632	0	0	0	0	0	0	0	0	0
0	0	0	0	0	0	0	0	0	0	0	0	354770	988560	0	0	0	0	0	0	0	0	0	0	0	340100	0	0	0	0	0	0	0	0				0	85240	468140	4002800	503830	443630	0	105970	0	102000	176460	133390	526260
1,5608E+07	1,604E+07	264060	0	0	2411600	3267700	776050	1388300	2,5793E+07	2,1324E+07	1,9726E+07	1,7448E+07	6985600	1,7471E+07	2161700	7,4166E+07	0	0	0	0	0	3,1452E+07	3196500	0	0	2,8339E+07	0	2,0983E+07	1,6299E+07	0	2,351E+07	1,7973E+07	1,474E+07				3231900	10777000	514440	0	251390	404720	1828000	1100400	2106800	36561000	29738000	6051300	48309000
0	0	0	0	0	0	0	0	0	0	0	0	0	0	0	0	0	0	0	0	0	0	0	0	0	0	0	0	0	0	0	0	0	275120				0	0	309750	1525000	0	176620	150710	197210	111150	0	156100	372270	321780
0	0	0	0	0	0	0	0	0	0	0	0	0	0	0	0	0	0	0	0	0	0	0	0	0	0	0	0	104250	0	0	0	0	0				11418	36159	0	234940	0	147720	0	0	0	38534	0	39861	0
979210	644000	0	528890	423210	359360	0	484930	0	678720	0	0	470200	0	0	458910	275260	370700	0	363230	655520	0	863190	0	564310	501520	684330	0	548040	0	700690	556430	546670	442430				481700	568130	306500	4713600	806200	657040	224560	503170	272620	887860	199990	154730	1075800
0	278930	197270	334640	0	247900	0	0	0	0	0	0	0	0	0	0	354720	318900	0	448400	406430	0	0	0	461520	444410	0	0	389730	0	0	0	0	0				10124	270550	285760	2989800	676080	532680	49119	20599	253260	36419	208990	0	191550
3377700	2051700	4234300	4471400	1834300	1961800	2675200	4175600	2099100	703750	1229900	0	6522500	4586700	1916900	3789600	1520000	1604200	1924500	3183400	1452400	0	2254000	1846200	2266600	3186300	1763000	1799100	1241700	1258600	2189200	1491300	1160700	694640				1002200	1187400	7432900	35024000	4895000	5800600	1110900	4117000	5030600	4028900	629900	120430	14479000
0	0	0	0	0	0	0	0	0	0	0	0	0	0	0	0	0	0	0	231200	0	0	0	0	0	0	0	0	0	0	0	0	0	0				36519	82508	284460	1754800	161560	237250	58286	120240	106440	301560	0	0	112940
899620	638890	477930	812610	393430	592000	651850	929300	730310	705470	0	0	817400	558150	0	0	311840	320420	342340	420070	674290	0	607730	274380	550490	542270	880520	859360	769450	729890	0	546100	530070	910750				292030	550140	338870	9050200	1361300	2316700	379470	1405500	1025000	771470	37274	76325	1323700
2223300	2794400	3828600	4313400	1788300	3817200	3975000	5241100	3073200	3436400	3282900	4336400	3180100	3757900	2118800	5569600	3032800	2901100	1706500	1966200	4543600	3244900	4089400	4698200	3663900	3129100	5431000	0	2276700	1927300	2904400	3690300	2304800	3620800				642160	3998900	6247600	24491000	2799400	6510700	2948700	8600700	5881100	5528000	1736100	1060400	6717200
0	0	0	0	0	0	0	0	0	0	0	0	0	98419	0	0	0	0	0	0	0	0	0	0	0	0	0	0	0	0	0	0	0	0				0	0	0	164340	0	114660	0	0	0	36283	0	0	0
0	0	0	0	0	0	0	0	0	0	0	0	0	0	0	0	0	0	0	232980	0	0	0	0	0	0	0	0	0	0	0	0	0	0				65121	334960	0	3261100	0	437770	0	0	0	1326600	0	0	0
1,0811E+07	1,4445E+07	9948200	1,6885E+07	8170900	1,3167E+07	1,1062E+07	1,2499E+07	8200200	2,2787E+07	4998100	7234900	1,0593E+07	1,1285E+07	9160500	1,0126E+07	8393800	9090300	1,0365E+07	9027000	1,6436E+07	8018100	1,1952E+07	7111200	1,0383E+07	8411500	2,4237E+07	3914600	1,5471E+07	1,0416E+07	9952700	1,0009E+07	1,201E+07	1,0784E+07				2806400	8635500	21969000	178130000	18378000	29540000	6525600	7335300	24558000	47716000	5731300	2604800	43031000
3087200	5589000	3289000	4356800	4458800	6779500	4283500	4131500	4950000	6511800	9032600	1811300	3624300	7740700	2315200	2807600	4219800	7060000	3262800	4407300	3742300	3591700	2528500	2989600	3764700	6787700	2218700	2957200	3542000	5722600	3930100	4629700	2679100	3270900				972810	5306900	4497600	41860000	8477800	15942000	1765000	4539000	6496400	15634000	7020100	323410	6774900
0	0	0	0	0	0	0	0	0	0	0	0	0	0	0	0	0	0	0	0	0	0	0	0	0	0	0	0	0	0	0	0	0	450680				239960	406290	545590	4046400	0	0	598290	1233700	848380	169610	419480	287870	1177700
0	0	0	0	0	0	0	0	0	64600	0	0	0	0	0	0	0	0	0	0	0	0	0	0	0	0	0	0	0	0	0	0	0	0				0	0	0	777390	0	182750	0	44684	0	92369	0	0	88116
913460	882350	519880	2024200	879770	1406200	931100	993570	412710	775670	0	0	757930	717580	1049000	1828300	1446000	1080100	899600	1426800	874780	0	550120	546670	1534200	1066300	1409900	0	1385300	977130	1185900	991350	1231300	1062800				264950	761020	1338800	12556000	1719300	2161100	426890	1323200	338730	2346300	156450	83195	2039500
4472100	4976200	4825000	5880900	4196100	4547500	4761800	7230700	5168300	3533000	2791700	4346100	5145800	7090900	6528100	6919600	5751500	5202100	5524900	6293500	4870300	2869000	5106700	8110100	4231900	3058500	4047000	3784200	3773100	6845500	0	0	4945300	4690200				977180	2843600	10092000	27579000	8254300	8577600	427540	11184000	14961000	6197200	1411400	769950	9999600
0	0	0	0	0	0	0	0	0	0	0	0	0	0	0	0	0	0	0	0	0	0	0	0	0	0	0	0	0	0	0	0	0	147780				0	250760	0	1985800	580920	682910	0	231810	0	522410	0	0	0
0	0	0	0	0	0	484370	529770	0	0	0	0	0	0	0	0	0	0	0	0	0	0	0	0	0	0	0	0	0	0	0	0	0	0			+	0	0	0	0	0	0	173330	902220	0	118990	0	0	0
0	0	0	0	0	0	0	0	0	0	0	0	0	0	0	0	0	0	0	0	0	0	0	0	0	0	0	189880	0	0	0	0	6,7181E+07	0			+	0	0	0	0	0	0	0	274440	0	0	341830	0	0
0	0	0	0	0	0	0	0	0	0	2683500	0	0	0	0	0	0	0	0	0	0	0	0	0	0	0	0	0	0	0	0	0	0	0				0	0	0	0	0	0	0	0	0	0	2181100	0	0
0	0	0	0	0	0	0	0	0	0	0	0	0	0	0	0	152710	0	0	0	0	0	0	0	0	0	0	0	0	0	0	0	0	0				0	0	0	0	0	0	0	0	0	0	0	134990	0
4510000	2630800	2937700	4436600	2629300	2990600	5189500	4258900	1869900	4972900	3,2483E+07	3158000	2190500	2085800	2792200	4240400	3592300	2402800	1992100	3026500	5678400	2791100	4733000	3270600	3428900	3745500	5190500	2482300	4280600	2660600	2917700	3044900	5131900	3144500				1439600	2230700	6002400	40943000	4628900	7529100	3542600	5300000	2287200	7034100	22067000	1011300	5729300
760850	526840	699030	945440	579360	587280	707170	1011100	852620	382950	0	0	713960	502600	0	634450	1299100	766540	514110	498120	791760	0	1012300	1982800	700450	644200	659590	710910	910200	0	0	631140	834290	760860				157170	344310	637950	8522300	1023900	1199100	220000	1412400	1011900	1349900	189670	44637	1181100
0	0	0	0	0	0	0	0	0	0	0	0	0	0	0	0	0	0	0	0	0	0	0	0	0	0	0	0	0	0	0	0	64500	0				21728	51342	73026	417510	57707	98701	39010	48426	0	136640	0	0	0
0	0	0	177050	142570	0	0	184490	0	0	0	0	0	0	0	0	0	0	0	152330	0	0	0	0	0	226030	0	0	0	0	0	0	0	0				91200	302550	127070	1506600	248010	407910	0	224270	0	36774	0	0	0
0	0	0	0	0	167540	0	0	0	0	0	0	0	0	0	0	8006200	0	1178300	626050	0	0	0	0	0	0	0	0	0	0	0	0	0	0				0	299730	0	2518300	2087500	163550	0	96461	1002000	218550	191970	85822	0
7400200	1,159E+07	6137000	4141200	9680600	2,1514E+07	1061700	3518200	2,7771E+07	6026000	6148700	0	4715600	3145100	6866800	2221100	1714200	1354300	1,3865E+07	4473700	3119200	5618700	1957700	2642100	6318800	4068300	1239600	1444800	2985800	2314500	0	5949500	2335200	3146100				2689000	9600500	11410000	20127000	15938000	41509000	1034700	6647900	53712000	15351000	1621600	60751	8108800
1,1726E+07	1,5268E+07	5950800	3105200	1,0496E+07	2,7115E+07	2460100	5017300	3,3651E+07	7314900	6005300	2333400	5932900	6082900	6263300	1241900	0	0	1,1558E+07	3695800	3514600	4204800	3192200	2919500	5412300	2145200	1949000	1486700	4407200	2003900	0	4105800	2524000	1104900				3515700	10725000	10749000	24817000	18909000	58738000	1132800	3593700	76314000	10352000	2742700	426260	12820000
1,0155E+07	4967700	6872000	1,0148E+07	5701100	7124200	1,3994E+07	1,3764E+07	3802100	1,0877E+07	7478100	6677300	1,1252E+07	6253100	8089100	1,0076E+07	5239500	6851700	5206900	6600400	8105000	5534700	8825000	3741400	6817200	7231100	6902500	2100500	1,0774E+07	8793600	5393500	9574900	1,1626E+07	9401900				3335600	3926900	11682000	76330000	8056500	15304000	6943400	16858000	6815000	13136000	6949300	3241600	21405000
0	0	0	0	0	0	0	0	0	0	0	0	0	0	0	0	0	0	0	0	0	0	0	0	0	0	0	0	0	96467	0	0	0	0				0	0	0	0	0	0	0	0	0	0	0	0	0
3272300	1684500	4519400	7890300	1443200	1609300	3122200	2327900	839870	648600	4326100	2794200	1,148E+07	1215000	2532800	7370700	5450400	1468300	733710	2264300	5185000	0	5883100	8644800	2444400	1820400	9599700	1274600	4632400	2811900	5207600	0	5348600	0				1039700	941990	9765900	69752000	2154600	3042300	1320900	2508000	528400	1618100	2750300	829420	18055000
0	358840	381040	563310	300240	0	689570	430990	0	0	0	0	594860	694800	0	425150	357120	360800	455110	366080	699720	0	0	810520	496880	467610	482340	1281600	554130	472680	0	369340	552200	0				0	206290	776470	3511500	499550	138660	339290	545680	0	29946	0	120420	1350400
0	0	841650	1064100	0	0	0	0	1,7268E+07	0	0	0	0	0	2288500	2164600	0	0	0	0	2147200	0	0	7516500	0	0	6145800	5464900	650560	0	2852900	0	0	469380				0	0	1276200	11148000	0	0	0	0	21119000	0	0	762950	0
287980	219280	4482900	1075600	1242300	330990	0	770510	0	1137900	1183300	0	1,252E+07	7435600	0	0	911540	0	850560	223870	680330	0	553720	0	3516200	9344500	1353900	0	415990	1332300	1242800	0	0	0				204070	537710	3758800	22231000	1414100	889110	0	1508800	0	5236800	1052700	615450	29054000
947160	634480	742280	1000900	660030	997600	551310	574640	514770	295080	0	0	403470	734400	657390	734970	713960	846470	753260	760800	769930	0	1033700	356780	907300	1018400	640280	0	812280	690800	945500	760110	707450	806110				333520	538610	1178100	9241600	1018700	3117300	197460	819080	1004100	423920	64439	74467	412270
242590	0	254880	510870	238610	359220	565670	214520	0	221390	0	0	274360	0	0	334830	0	0	0	0	321480	0	579010	783910	0	0	263260	0	422620	0	0	1551300	404000	0				22389	0	297690	4035800	380480	726290	165880	284070	0	204310	0	0	411190
0	816170	2513400	0	955150	1143000	0	0	0	436550	0	0	973480	1355000	0	0	1398800	0	509890	0	1715100	0	2933800	0	1485800	0	0	0	1623800	0	0	0	0	0				311530	404960	3815100	16995000	1836300	2306900	1192300	4226500	1992300	949310	0	140440	2468400
0	0	0	0	0	0	0	0	0	0	0	0	0	0	0	0	0	0	0	0	0	0	0	0	0	0	0	0	0	0	0	0	104130	0				0	0	0	0	0	149170	0	0	0	0	0	0	0
2007400	1095900	2527000	2656900	1441400	1517500	2171100	1807600	1236800	2266600	1373400	1713400	1820700	1041300	2586300	5925700	2580600	1035500	987980	964310	3834000	1576200	4932100	3392900	1941800	1593000	4599500	607680	4311200	1719100	3039400	977280	3350200	1314900				796660	1400500	5874500	19736000	2526600	2694600	1524900	2352600	1384000	5694900	592010	300940	7165900
0	0	0	56329	0	0	0	0	0	0	0	0	0	0	0	136260	0	0	0	0	0	0	0	0	0	0	0	0	0	0	0	0	0	0				0	0	0	516640	0	0	0	0	0	0	0	0	0
932440	1408900	2777800	895370	2143100	231680	953160	417160	0	0	317830	650710	3268000	544200	0	0	3202100	576150	6676200	4042200	483760	0	347610	0	6389100	5243300	735810	0	473240	1018200	0	0	899710	0				597040	1438700	3979100	11105000	3316000	776480	540420	704580	98903	86253	255190	201950	5354600
0	0	0	0	0	0	0	0	0	0	1566700	0	0	1091100	0	0	0	0	0	0	0	0	0	0	0	0	0	0	0	0	0	0	0	0				0	441100	839210	903280	357790	460680	0	557960	2166000	7859700	1708800	0	0
0	0	0	0	0	0	0	0	0	0	0	0	0	0	0	189180	1664500	0	0	0	0	0	0	0	0	0	323140	0	0	0	0	0	130240	0				29255	0	0	393410	123380	0	36564	0	0	0	0	156380	82138
0	0	0	0	0	0	0	0	0	0	0	0	0	0	0	0	0	0	0	0	0	0	0	0	0	0	0	0	0	0	0	0	0	356160			+	0	213200	0	0	0	0	0	172130	45880	0	0	0	0
0	0	0	165830	0	0	0	0	0	0	0	0	0	0	0	0	0	0	0	0	0	0	0	0	0	0	0	0	0	0	0	0	0	0				0	0	0	1326400	0	0	0	0	0	0	0	0	0
0	0	0	0	0	0	0	0	0	0	0	0	0	0	0	1934800	0	0	0	0	0	0	0	0	0	0	0	0	0	0	0	0	0	0				74083	452110	1982000	5159100	1453400	1056700	0	0	0	3372300	0	217310	5120200
0	0	0	0	0	0	0	0	0	0	0	0	0	0	0	0	0	0	0	0	0	0	0	0	1137900	0	0	0	0	0	0	0	0	0				62128	172810	674140	2842200	462950	430660	0	137560	981000	147900	0	0	447290
821380	683120	858750	670650	579160	743950	0	855900	694010	430520	656620	0	1015500	864820	502220	470310	857750	496680	0	824910	851860	463270	886260	1361400	508360	518950	974370	0	982520	903060	0	0	728700	1074400				167400	280930	1175900	8606800	1284000	3253400	103650	518140	1088000	330050	565650	0	3534700
0	0	0	0	0	1010300	0	0	0	683390	0	0	0	2031300	0	0	0	0	0	1079100	0	0	0	0	0	0	0	0	616270	1494000	0	0	0	0				179160	1133300	444160	2818800	1714300	2695200	142390	0	1380700	1661200	0	0	828200
4,3612E+07	6,285E+07	4,1156E+07	4,8434E+07	8,2632E+07	1,001E+08	3,4266E+07	3,5003E+07	5,7773E+07	8,1927E+07	2,8803E+07	3,0823E+07	5,9176E+07	1,4193E+08	3,6113E+07	4,068E+07	4,6921E+07	1,0077E+08	6,6311E+07	8,6167E+07	4,6006E+07	5,9477E+07	2,6208E+07	2,5407E+07	3,9546E+07	8,4197E+07	2,5501E+07	1,8225E+07	5,1165E+07	1,0287E+08	2,8225E+07	5,9776E+07	3,1421E+07	4,2355E+07				11643000	48422000	72786000	399120000	131010000	192470000	14821000	51034000	120600000	159910000	22615000	6992600	125690000
0	0	0	338860	369890	339850	0	0	319990	502300	0	0	0	300420	0	0	233970	394260	0	369080	383680	0	0	0	0	0	0	0	0	0	0	0	0	0				77272	163330	518040	4581700	773970	735160	178820	491270	441200	483730	137470	77049	0
0	0	0	0	0	157910	0	0	0	0	0	0	0	0	0	0	0	0	0	0	0	0	0	0	0	0	0	0	0	0	0	0	0	0				0	0	0	0	0	341510	0	0	0	15077	0	0	176280
0	0	0	0	0	0	0	0	0	0	0	0	0	0	0	0	741440	0	0	0	0	0	0	0	0	0	0	0	0	0	0	0	0	0				0	0	0	199290	326690	0	46030	0	0	280540	0	0	0
1,1525E+07	3,221E+07	1,7334E+07	1,0581E+07	2,3127E+07	1,1865E+07	2,304E+07	2,1452E+07	1,4127E+07	2,1336E+07	9539600	8800900	2,9354E+07	2,611E+07	1,6051E+07	3440200	2,7724E+07	3,2502E+07	4,1031E+07	2,7684E+07	7854400	9401100	3932700	1503000	2,8716E+07	2,1755E+07	7597700	0	1,6951E+07	1,1602E+07	7432200	1,2687E+07	1,4744E+07	1,1732E+07				2763300	40451000	46979000	85552000	38649000	19777000	9946700	32126000	32969000	24753000	3716300	986550	83622000
0	0	0	0	0	0	0	0	0	0	0	0	0	0	0	0	0	0	0	63939	0	0	0	0	0	0	0	0	0	0	0	0	0	0				0	0	0	189030	40207	0	0	0	0	0	0	0	213620
3259600	1372400	0	393850	621680	603380	5627100	520410	0	194180	0	182880	1116300	0	1064000	0	5038400	0	552180	496290	1138900	0	893780	0	1324800	0	6146900	0	4598200	253070	2057500	0	1188400	548950				987920	1051800	276890	2906100	1903000	1197700	2253300	1031700	211990	186170	620110	53465	1988400
0	0	0	790030	1649600	1836200	0	0	0	0	0	0	0	1289300	0	0	379700	0	0	0	0	0	0	0	0	0	0	0	0	0	0	0	0	0				909850	783720	0	2919100	3127300	5330300	351910	2147800	9219200	2041000	1913700	0	6970700
0	0	0	0	0	0	0	0	0	0	0	0	0	0	0	0	0	0	0	0	0	0	0	0	0	0	0	0	24590	0	0	0	0	0				0	15392	0	133080	38648	56377	0	16530	0	75371	0	0	0
0	0	0	148180	0	0	0	0	0	0	0	0	0	0	0	149640	0	0	0	0	0	0	0	0	0	0	0	0	0	0	0	0	0	0				28959	0	193220	1197600	238540	140580	0	271680	129620	0	0	0	221180
0	0	440290	0	0	0	0	0	0	0	0	0	1472900	0	0	0	0	0	0	361720	0	0	0	0	371270	0	0	0	0	0	0	0	0	0				24760	0	882980	622350	134710	200850	0	0	296740	287570	0	0	3477100
0	0	0	0	0	0	0	0	0	0	4583400	0	0	0	0	0	0	0	0	0	0	0	0	0	0	0	0	0	0	0	0	0	0	0				0	0	0	0	0	0	0	0	0	0	3725400	0	0
1561500	1924500	1699100	2664200	1860300	2417500	931440	1623700	1575600	4899500	4440400	511120	3206000	2366900	1567800	1759400	1793000	1667800	1277300	2412900	2459200	1674800	1222300	757720	1966900	1631000	1472900	818820	3155100	1860600	1920800	2304100	2343400	1602700				569540	1369700	2645800	23617000	3085700	5753500	491030	2380900	2197300	8378600	4530700	77396	6064600
0	740840	0	202740	188890	488890	0	0	229000	0	0	0	623950	477880	665840	468490	720110	0	750780	388150	0	0	0	0	0	0	0	0	329850	0	0	0	0	0				33766	637920	327600	1522500	212050	1151500	0	146410	327160	570480	80747	97435	1423900
1206500	1137000	845840	1586900	1227500	1514400	1732600	1246900	1114800	3791400	569210	0	1610100	1632300	1123900	1352500	1157900	1594200	996690	1290000	1400100	1116500	971240	1404800	0	1373000	1083700	885240	978240	1474900	0	1385100	1106200	1269700				398820	899770	1234300	16085000	2177300	2685600	759050	597790	1475700	4080300	241920	0	5200500
0	0	0	0	0	0	0	0	0	0	0	0	0	0	0	0	0	0	0	0	0	0	0	0	0	0	0	0	0	0	0	0	56861	0				77998	0	0	0	224820	834840	0	68235	0	20124	0	0	0
1,5048E+07	1,0543E+07	2,0293E+07	1,9807E+07	1,1387E+07	1,4951E+07	1,7435E+07	1,4727E+07	1,3497E+07	1,9039E+07	1,1875E+07	1,4091E+07	2,7965E+07	1,493E+07	1,9245E+07	2,6406E+07	1,6593E+07	1,5061E+07	9108000	1,2741E+07	3,3007E+07	1,7238E+07	2,1322E+07	7147700	1,2373E+07	1,4909E+07	2,8295E+07	5759400	2,3037E+07	1,6194E+07	2,0267E+07	1,607E+07	2,3206E+07	1,2265E+07				3891300	7776200	32375000	103460000	15162000	21355000	11033000	34518000	28341000	19882000	10639000	2124300	85553000
628690	345680	0	648890	364100	410260	462830	0	0	111970	0	0	335020	250320	0	364340	622280	269530	326660	403670	361420	0	345200	0	0	0	382760	681390	498090	0	0	0	673400	423370				193770	253780	523600	5445900	746840	1020800	85561	0	0	146520	0	0	714480
0	0	0	0	0	0	0	0	0	0	0	0	0	0	0	0	0	0	0	0	0	0	0	0	0	0	0	0	0	0	0	0	137180	0				0	0	0	0	0	0	0	100270	0	0	0	0	0
0	0	0	0	0	0	0	0	0	0	0	0	0	0	0	0	0	0	0	0	0	0	0	0	0	0	632790	0	0	0	0	0	0	0				0	0	0	0	0	0	0	0	425550	0	0	90090	0
0	0	0	90138	0	0	0	0	0	0	0	0	0	0	0	0	0	0	0	0	0	0	0	0	0	0	0	0	0	0	0	0	0	0				0	0	0	720990	141370	199070	0	0	0	0	0	0	0
0	0	0	0	0	0	0	0	0	0	0	0	0	0	0	0	0	0	0	0	0	0	0	0	0	0	0	0	0	0	0	0	0	473290				77428	170820	0	1451600	117520	166930	237070	578570	556260	86599	163680	0	532120
0	347240	0	302050	0	0	0	0	0	0	0	0	0	287640	0	0	0	0	0	0	0	0	0	0	1247800	0	0	0	0	0	0	0	312920	0				0	243980	380430	3231000	135490	130230	0	141200	0	0	0	0	404870
1,0545E+07	1,8401E+07	8445300	1,0318E+07	5,5249E+07	3,6804E+07	7599600	5620100	1,2346E+07	6079800	3,5977E+07	4167600	4875900	2,1888E+07	7233700	4878800	8467600	6299300	1,263E+07	2,3803E+07	7961900	1,4544E+07	741700	0	8524500	1,9953E+07	2943600	390200	1,8017E+07	1,6565E+07	2310600	6965200	3970600	6452100				2692800	12585000	11899000	85599000	77542000	73237000	3492300	8356600	20809000	24690000	53016000	733990	10771000
0	0	0	714650	1689800	2259300	0	0	652980	0	1864800	0	0	1094400	0	0	610340	0	0	0	0	0	0	0	0	0	0	0	0	0	0	0	0	0				221380	1020400	774940	5146100	2958700	2508600	282700	301270	705680	680290	2549500	0	1164300
0	0	0	0	0	395440	0	811110	0	0	0	0	0	0	0	0	0	0	0	269490	333220	0	0	0	0	0	0	3080000	0	0	0	0	0	0				41629	45542	100620	365220	0	510420	624530	1382600	0	93662	122760	85744	389100
4093900	2957900	2912700	3917700	2511600	2717800	4898600	4737600	3130800	9967000	3936700	0	3564400	2378000	4516800	6035500	2525400	3067700	1192700	3136700	5692400	2530400	5110000	5225400	2340800	2490500	6335400	1828000	4003800	2888300	4803800	3061700	3455500	3139900				1513600	2573500	8926500	48291000	4244300	7547700	2359200	5621100	5838600	20560000	7637700	103480	9782400
4208700	5412600	3678500	6405900	5334800	3452100	3514500	3282400	4896100	5292300	1436400	0	2192200	2832200	4188200	3930100	3583800	4279700	5064200	6187200	3725300	3223800	4141200	1429600	4245400	4616600	2784800	0	5296500	4514000	3084300	5985300	5959000	4483900				1408300	3912700	7051800	54599000	8500700	8112200	1813600	4049200	7847000	12453000	744240	168800	3742600
0	0	0	0	0	0	0	0	0	0	0	0	0	0	0	0	290620	0	0	0	0	0	0	0	0	0	0	0	0	0	0	0	0	0				0	0	0	0	0	0	0	0	0	0	0	0	0
0	0	0	256710	0	0	0	0	0	0	0	0	304100	0	0	0	141460	0	0	0	0	0	0	0	0	0	0	0	0	0	0	0	0	0				53715	0	0	1839200	146440	0	106400	328330	191420	29989	0	0	650220
537370	0	566210	803530	422980	427390	1394500	1015300	0	414640	0	0	509000	0	1417200	5875300	404260	0	0	0	714150	0	532180	605890	356220	174560	1310400	0	856880	553110	0	0	1492400	2564500				154390	132290	849840	7783200	574380	956290	769130	1330700	174560	829160	0	0	968560
7974000	7060500	6567600	9217800	6278600	8319000	8397800	1,0471E+07	5010900	5189400	6202200	1,1397E+07	4261100	5113000	4382600	6790300	4980200	5775600	5132300	6675000	1,2098E+07	5517300	7573100	5141100	7745900	9024700	1,1818E+07	3700900	9114000	6390400	7818800	7652000	6925900	5009600				2289100	6052100	12282000	76019000	12226000	18398000	4434300	11566000	11339000	12007000	5691300	2836100	12150000
810880	539660	0	759440	453010	778990	836870	700800	628150	494770	0	0	728210	458240	0	535670	463680	535090	652130	594810	657920	0	778440	690500	926610	1049300	634880	675380	625660	0	0	751220	860180	652270				349560	433670	210280	6380900	1175000	2423700	436920	1009000	325970	1332500	209670	178190	820840
1,8565E+07	1,3061E+07	9853900	1,1159E+07	1,4945E+07	1,6033E+07	1,2177E+07	1,2551E+07	8321600	1,1436E+07	1,5132E+07	1,8324E+07	1,7033E+07	1,5052E+07	1,4404E+07	2,3082E+07	1,4196E+07	1,6186E+07	1,5085E+07	1,9843E+07	1,6094E+07	1,0412E+07	1,6489E+07	1,1293E+07	1,4216E+07	1,5095E+07	2,2897E+07	7043200	1,9162E+07	1,6247E+07	2,2976E+07	1,3431E+07	3,9221E+07	1,7992E+07				7691100	10827000	18710000	106900000	23526000	39197000	3570000	9678700	22923000	13892000	15385000	5687600	37669000
0	0	0	0	0	0	0	0	0	0	0	0	0	0	0	0	0	0	0	0	0	0	0	0	0	0	0	0	0	0	0	0	0	0				0	0	0	0	0	0	0	0	0	0	0	0	0
0	0	0	0	0	0	0	268010	0	0	0	0	5334700	505950	0	0	0	0	331790	237500	0	0	0	0	816570	1399900	934420	0	0	0	0	0	0	0				0	0	0	0	0	0	0	372540	110910	0	77236	87407	8007500
0	0	0	0	0	0	0	0	0	0	0	0	250590	0	0	0	703570	0	0	170550	0	0	0	0	0	0	0	0	0	0	0	0	0	0				0	0	0	0	0	0	0	0	0	0	0	0	476530
0	0	0	0	0	0	0	0	5545900	0	0	0	0	0	0	0	0	0	0	0	0	0	0	881910	0	0	1024600	2011200	558940	0	0	0	0	0				0	0	138060	1942500	0	0	0	0	8849200	0	0	497210	0
0	0	0	0	0	0	0	0	0	0	0	0	0	91386	0	0	0	0	0	0	0	0	0	0	0	0	0	0	0	0	0	0	0	0				0	0	0	0	0	0	0	0	0	37066	0	0	0
0	0	208490	0	0	0	0	0	269670	472550	0	0	0	0	0	0	0	0	0	0	0	0	0	0	0	0	0	0	0	0	0	0	0	0				178860	242660	344490	3791300	0	782310	51497	0	584140	575480	0	0	276900
358650	0	0	0	0	0	0	0	0	0	0	0	0	0	0	0	0	0	0	0	204910	0	0	0	0	0	0	0	0	0	0	0	0	0				95957	104440	408910	1861300	211570	286570	63469	393110	832460	869910	292570	0	182740
196560	0	0	385330	0	0	0	0	0	0	0	0	0	0	0	0	249920	182410	0	0	0	0	0	0	0	187180	0	0	211340	0	0	0	0	0				52815	0	42926	3690300	19464	0	0	149050	0	271040	0	0	0
6,8211E+07	1,4116E+08	7,2897E+07	3,2066E+07	1,0487E+08	1,4409E+08	7,1338E+07	1,0449E+08	1,6679E+08	1,1284E+08	7,4049E+07	1,3543E+08	4,5767E+07	4,1972E+07	6,9146E+07	1,2271E+07	3,8747E+07	2,1853E+08	1,3879E+08	1,0457E+08	9,1628E+07	1,3402E+08	6,1511E+07	1,454E+07	3,1292E+07	2,5231E+07	1,3076E+07	1,528E+07	3,916E+07	4,3345E+07	5,8969E+07	1,4819E+08	2,1938E+07	2,9236E+07				18199000	115510000	127270000	223490000	140820000	251440000	47653000	173680000	437020000	200120000	69260000	35243000	93648000
0	0	0	0	0	0	0	0	0	0	0	0	0	0	0	0	0	0	0	0	0	937380	0	0	0	0	0	0	0	0	0	0	0	0				85871	685720	235050	601240	910620	1455100	0	194510	832320	1007600	0	0	0
1285700	1876100	1073100	952200	2612700	2666100	956340	1219200	1226000	1567900	0	0	504760	3015100	380340	267170	730760	3238500	1400600	2596800	806080	2372200	0	0	735190	1487500	0	0	886230	2633600	354450	1292500	477210	1088400				381830	1070000	1976800	8869100	3997900	7551100	527490	1479300	1486300	3671100	0	82221	1496600
0	0	0	0	0	0	0	0	0	0	0	0	0	0	0	0	0	0	0	0	0	0	0	0	0	0	0	0	0	0	0	0	45988	0				0	0	0	397400	0	0	0	0	0	0	0	0	0
0	0	0	0	0	0	0	0	0	0	0	0	0	0	0	0	0	0	0	0	0	0	0	0	0	0	0	0	0	0	0	0	50445	0				33595	0	0	489010	59867	133970	40739	102090	0	125820	135950	0	158330
0	989970	0	627440	844160	1162900	0	1218500	0	1436900	0	0	1061800	645340	949170	897730	1913300	744790	1728100	1007500	588630	0	0	2891400	746840	0	557970	1046800	619430	435030	0	0	923630	839720				92469	872240	706110	1003800	1710100	1547100	283190	1655000	2081600	2027000	389430	188460	2746800
0	0	0	58971	84089	0	0	0	0	0	0	0	0	105010	0	0	0	0	0	0	0	0	0	0	0	0	0	0	74655	0	0	0	0	0				0	28285	76626	461310	130480	75739	0	0	41276	110660	0	0	111320
599300	448310	446180	958690	579830	555070	0	1100700	0	1058900	0	521840	728900	431950	691630	1480900	633020	678190	0	738190	642610	0	669520	286980	0	663590	1174100	0	643300	460230	0	0	803430	0				235700	820290	584960	6619300	613040	1088000	105320	1682700	659350	1528300	150060	122530	1497700
1,4944E+07	7721600	9087900	1,0075E+07	5909300	6912100	9429900	9081300	3771700	6615400	1,3886E+07	1,2868E+07	8878500	5347800	6024300	5435500	1,0849E+07	4740300	3570900	6086600	1,1058E+07	5388400	1,145E+07	8002400	6503000	6159500	1,5155E+07	8202600	1,0818E+07	6672200	6611200	4809300	9100000	6303400				4162700	7573100	13777000	78381000	9900600	12981000	5445300	12486000	7419900	10039000	10925000	2845800	20692000
0	0	0	0	0	0	0	0	0	0	0	0	0	0	0	0	0	0	0	0	0	0	0	0	0	0	0	0	2126600	0	0	0	0	0				0	0	0	0	0	0	0	0	0	0	0	0	658220
0	186100	0	232220	209610	407840	0	0	0	0	0	0	458510	261590	383490	0	262670	0	0	239810	200610	0	0	0	147980	0	0	219330	285860	0	0	0	206960	0				56391	159080	175500	1739900	346260	1017500	132110	258630	0	75706	0	0	759700
265210	224930	0	394380	258010	241460	0	208170	0	424770	0	0	308660	148790	290440	345740	255740	0	0	211720	250540	0	0	228570	273460	261300	305350	0	290240	273990	0	0	398260	0				92084	110220	146680	4470800	468790	805070	81777	343520	149430	374210	0	0	602300
1223100	1114600	574840	1406900	1236300	667260	978090	1551000	574080	213740	0	612230	1768900	617780	0	871570	601780	517340	470920	0	1449600	0	831350	768110	0	767960	996150	1557100	1040400	1133900	0	698650	1123400	740320				297620	547710	427700	10692000	2646200	1969100	469380	1669300	541790	200240	618330	122410	1651700
0	0	0	0	286280	330220	0	0	0	0	0	0	0	0	0	352820	0	0	0	0	470170	0	0	0	0	0	0	0	0	0	0	0	0	0				0	44647	128270	3836700	448160	552430	74926	2034600	72468	20608	0	0	0
1,0314E+07	1,0316E+07	1,1648E+07	1,6443E+07	1,0362E+07	9523000	1,416E+07	1,5742E+07	9725900	1,516E+07	1,9856E+07	8664200	1,3136E+07	1,1468E+07	1,2369E+07	1,5825E+07	1,4278E+07	1,0802E+07	7853600	1,187E+07	1,6879E+07	1,0976E+07	1,5228E+07	5928400	9829200	1,2038E+07	1,2354E+07	7019700	1,7691E+07	8408900	1,3693E+07	9152100	1,3956E+07	1,1744E+07				3133700	7912000	22445000	92298000	14718000	16753000	5642300	18668000	31049000	27479000	25435000	1062600	22264000
0	0	0	0	0	0	0	0	0	71467	0	0	0	0	0	0	0	0	0	0	0	0	0	0	0	0	0	0	0	0	0	0	0	0				27227	63607	168520	310770	0	358620	100810	118630	0	102190	0	33285	71792
1,0444E+07	8986500	8274300	9966700	7043800	8152800	6076400	0	9063000	4365300	8792700	9474200	9035300	7959700	3647100	8299700	5167400	4679800	3548200	3691500	1,0267E+07	6117000	1,0744E+07	5224100	7431500	7922000	1,1665E+07	2455000	6126400	6740300	8084300	6247100	5458300	7895300				3078800	5143100	14760000	87736000	5032600	14443000	1707700	6419100	9462300	12671000	3435500	2221000	23578000
0	0	0	0	0	0	0	0	0	0	0	0	0	0	0	0	0	0	0	0	0	0	0	0	0	0	0	0	0	0	106720	0	0	0				0	19434	0	396240	0	0	0	0	0	0	0	0	0
339460	0	360240	612220	253000	0	0	0	0	0	0	0	0	0	877110	1341900	525430	0	0	0	520470	0	1694500	0	0	0	1250600	0	817910	0	0	0	711140	0				56922	0	488840	5123600	214480	190510	0	0	113550	55436	137420	0	141060
619330	555960	456180	614390	662440	708650	574840	514850	306280	1250300	0	0	1329500	737500	359370	654270	703180	562570	414970	560460	1352400	0	389890	0	864140	760780	0	0	746110	616160	484730	453270	544430	595620				226110	710210	718610	7350300	1268400	1867100	188440	573420	277220	1618700	0	32404	2003200
679250	657550	458120	877710	542780	995690	1521900	1030800	699990	1658800	2093400	748630	624860	643840	0	564460	498740	441060	632260	779080	935270	0	790930	302070	716630	649390	1193300	1091200	699560	574020	845790	772550	725500	1137200				246960	450990	706920	10114000	1135000	2517800	746830	1339400	1426000	3736000	1638900	85342	1218600
1118300	970850	1030300	1180700	696150	964610	735950	852040	717320	896130	451330	0	1097200	870860	0	856700	476440	551170	660640	729070	1044600	0	692070	331500	821060	598050	863080	548770	1337600	0	0	0	725640	0				253720	869740	1906700	10546000	1020000	1840600	221330	1163400	628380	2262700	443130	28859	2261900
4571600	3081700	2448400	4164400	3011500	3874400	2428800	2365700	1973800	6815000	1284400	1234000	2753200	3016900	2577400	2510700	1833600	2408200	2912400	3778800	4004100	1734500	1996300	1606000	2720600	1885400	2544800	2019800	3722600	3669400	1909200	2217800	3088200	2021600				1006800	1547700	6560500	43859000	5654200	8398600	1617600	3894200	5181200	7397300	1256300	370810	6305600
0	169780	0	290230	156920	283720	0	0	0	90147	0	345280	278600	187950	297840	357240	0	0	0	0	238510	0	242890	332710	0	0	0	707470	197390	0	0	0	224090	0				28154	137360	161880	2366700	181710	466390	0	101010	115130	54923	0	93856	509800
823280	947660	1133500	1279300	1423500	0	1572700	2980100	0	2679600	0	0	1512200	2615100	0	1821900	1201900	2085300	1950500	3782800	1742900	1882000	0	4123700	1543700	1125200	0	2121100	2016600	0	0	1844200	1457300	2170300				191340	852660	2236300	11172000	2249600	903780	616900	3078100	2441200	6925700	0	337770	3146800
678790	0	0	0	540930	877980	0	1589100	0	0	0	0	0	0	0	333330	0	0	0	0	0	0	0	787490	1088700	507780	0	0	892060	0	0	906230	475870	0				120180	59776	0	2040700	1036400	1873500	33922	700690	0	0	0	357350	0
0	0	0	71901	0	0	0	0	0	0	0	0	0	0	0	0	0	0	0	0	0	0	0	0	0	0	0	0	0	0	0	0	0	0				0	0	0	575110	0	0	0	0	0	0	0	0	0
2294500	3125500	5401600	9514800	4732100	4061800	4830200	3409800	2680300	2784200	2964900	0	4722600	6619700	3775000	3210200	3857100	3200500	2767400	5117600	7664200	5432500	6825300	886910	6356500	7295900	4301700	1465500	4280800	4355100	0	5356400	3906300	3073200				1223500	2376000	12828000	59327000	6105400	6939600	1806700	8599500	11550000	13371000	4104200	183040	8861100
0	0	529350	844440	550650	616150	0	0	465790	587220	0	0	0	430490	0	586740	1067400	1181300	576090	765660	1389100	0	0	0	1119400	492030	0	0	807350	0	0	0	666360	0				0	42427	2049300	8782300	861720	1115800	0	47917	1784900	400320	0	0	215250
172470	0	98122	137810	185820	235390	0	145540	0	667830	0	0	0	0	0	0	0	0	0	130880	162620	0	0	0	249740	0	0	0	0	0	0	0	125190	0				76649	113660	203400	1306000	141000	482560	0	263890	27896	918270	0	0	355630
2126000	0	1319300	1648700	1275900	1670800	0	1015900	839690	1114800	0	0	0	0	0	2334500	1196400	1341600	1389300	1856000	1090700	960760	884960	1239900	864850	967780	0	0	1980900	0	0	1193200	1702900	1413900				625070	839940	1909200	12291000	2242400	3170600	330100	1057000	1454300	1635100	173600	0	2816000
616340	0	685450	1068100	533040	299910	747370	549260	386730	329380	0	289290	493550	373950	1187300	1159200	975530	620900	335050	972960	892900	0	774940	275020	824180	979950	578360	330420	958550	1247000	0	0	1052000	1102800				145740	135480	928770	6843000	727800	554680	306090	419870	488720	568740	228370	66435	647620
0	0	0	890080	447430	433470	0	531570	387580	203580	622460	0	533790	306190	485600	0	491240	365590	0	286980	428850	0	676310	416340	476750	468970	489700	315080	673520	489160	831790	374980	660390	526650				137020	238540	775040	8945500	703830	942930	144290	801150	531650	164350	516880	146320	1233300
0	0	761720	2079400	582260	486280	0	0	0	0	0	0	0	0	0	697190	447250	0	0	0	665080	0	0	0	524900	0	0	0	0	0	0	0	944080	0				25806	0	542160	12037000	888760	762480	487450	860010	176190	1844900	908580	110670	175560
663010	744400	944520	710820	828850	835590	870150	1229400	937710	1512000	0	0	1078100	831400	0	961390	1022000	0	0	1152500	850460	0	1003000	1261300	847680	569580	1288800	971460	0	750030	0	0	1038100	1153900				200870	301190	1530700	5942900	1232000	1332400	620250	2005400	1490000	2182200	0	0	1663300
0	0	0	0	0	0	0	0	0	0	0	0	0	0	0	716510	0	0	0	0	0	0	0	0	0	0	0	0	0	0	0	0	0	0				0	240740	598680	2130200	371090	286220	0	628160	3902800	741360	0	0	915420
0	0	0	0	0	0	0	0	0	0	0	0	0	0	0	0	0	0	0	0	0	0	0	0	0	0	0	0	0	0	0	0	263750	0				0	0	0	268000	79865	177050	0	134320	184690	38345	0	254630	1445800
0	0	0	0	0	0	0	0	0	139550	0	0	0	0	0	0	0	0	0	244930	0	0	0	0	0	0	0	0	0	0	0	0	0	0				41817	80630	0	0	0	0	0	0	0	235220	0	0	0
0	0	0	0	0	0	0	0	0	0	0	0	0	0	0	0	0	0	0	0	0	0	0	0	0	584730	0	0	0	0	0	0	0	0				31869	0	0	188780	0	289170	0	0	0	0	0	0	0
431960	0	282000	296920	0	225210	0	0	0	222860	218320	0	220230	0	0	0	330680	0	126680	0	254470	0	358020	0	0	0	255450	0	341310	0	0	0	355440	0				170890	158090	367000	2809500	258700	514980	0	96576	0	295880	142340	106760	373850
0	0	0	753390	849420	419670	0	0	0	783040	0	0	1998500	947880	0	0	528210	656850	445340	296650	865960	0	468570	0	994290	1079100	0	731600	478510	0	0	0	773950	0				259620	440110	434330	7438400	1272700	945650	0	722090	611540	1274400	1344600	304550	3877400
2104000	1403500	2236900	3257800	2186900	1710600	5187800	3239300	564110	1975600	2462800	1421100	2648400	973340	7012600	6234200	1870500	1376500	757990	1077200	2071700	957290	4618500	2717700	1783700	1507300	5362100	2655900	3395400	2324800	1769100	1202200	4395400	3522500				847450	1023900	4225300	23350000	3256400	5474000	1434700	4209800	785660	2713600	1580900	416310	4719900
0	0	0	0	0	25370	0	0	0	0	0	0	0	0	0	0	0	0	0	0	0	0	0	0	0	0	0	0	0	0	0	0	0	0				0	28622	0	169810	0	54867	0	0	0	0	0	0	0
0	0	0	0	0	0	0	0	0	0	469520	0	0	0	0	0	0	0	0	0	0	0	0	0	0	0	0	0	0	0	0	0	0	0				0	0	0	0	0	0	0	0	0	0	381630	0	0
0	0	0	0	0	0	0	0	0	0	0	0	0	0	0	0	0	0	0	0	0	0	0	0	0	0	0	0	0	0	0	0	37340	0				0	0	0	506700	0	0	0	0	0	0	0	0	0
3512500	1903300	1866200	2200800	4081100	5968600	2173700	2041200	2205600	1374000	2,9893E+07	1877200	2075500	1194100	1582500	2424900	3068300	1147900	2330600	2729100	3337900	1430500	4414800	1848400	2530000	2388700	3408200	2204600	7473700	2054500	7579400	1607500	3049500	1753200				1080700	1357100	1594800	19303000	4623000	9835800	302480	1527000	1679000	4484500	23876000	380310	5396800
0	0	0	0	0	0	0	1247800	0	0	0	0	0	0	0	0	0	0	0	0	0	0	0	0	621330	0	0	0	0	0	0	0	421200	0				0	0	0	637410	0	0	0	2026200	0	0	0	0	0
0	0	1629000	1364700	1002400	864760	2551300	2245500	0	0	0	0	1145300	951700	828340	2327300	942370	996560	610700	0	0	0	1712000	1892600	986970	1267000	0	1596100	0	1368600	0	1677400	1187900	709530				103900	95856	1916100	15868000	924720	2175500	1556500	3554800	0	136770	0	66399	2354000
2603000	4199800	2889300	3370500	2052000	2829600	1631400	2590500	1581900	2863700	2393100	3997900	1477600	1286400	1834200	2246000	1504400	2252700	1335700	1630900	3518000	2465300	3616400	2078500	2883300	2186400	2580100	1093900	2441600	3262800	2566500	1868100	1816300	2075700				882190	2045700	5412800	24936000	5385300	6868900	623090	1849200	1261600	5200200	1015300	781040	1955800
1638400	2030900	852040	1042900	1678500	2631800	0	1174700	0	2285400	1663400	0	1099900	1214100	1370600	1501100	835600	1953200	2505600	1886100	824220	1324300	1150900	0	699680	1087000	925660	0	1107000	2466100	0	896970	1245700	1549500				516880	1758200	659620	8159000	3307400	6521000	192270	1575600	765510	2808200	1311800	82369	1385900
0	0	154530	547030	0	235090	0	0	0	105920	0	0	0	0	0	568190	236250	144580	0	169080	160370	0	294270	114340	228110	158010	0	0	270870	0	0	0	515390	0				43905	0	221870	3845300	110500	381330	65549	0	69439	300300	0	0	183840
2912100	2307000	1758000	3264700	3213800	1937400	2753300	2424100	1335000	954010	1565700	2870000	3784500	2388300	2744600	2364200	2958500	1674900	2246000	2079800	2018300	1630100	2479800	904300	3759700	4776500	2326000	975160	3064500	2458700	1693800	2518500	2135100	2012500				958770	1476400	3554000	24871000	5619600	4020600	1796700	3861200	2942900	1623500	1138100	469590	4265400
761220	871210	3271800	1866800	936320	1351700	0	1123200	2138300	2757100	0	0	1539100	1179800	0	0	1109500	900560	0	1195400	1804800	0	2343900	0	1619100	0	0	0	1181500	682750	0	899200	1438500	0				290730	203530	4760900	17588000	1796400	893970	111000	2176600	4057000	3348200	0	78752	4709900
601020	634470	652750	659450	448950	557600	703630	813630	495510	567310	0	0	500220	615390	0	608640	709680	403840	509770	719090	564690	0	0	0	636470	592850	0	0	688040	587620	679560	0	460290	856570				145830	294280	573180	6782900	539710	489940	190490	1540700	681370	467030	0	0	1069600
203310	233120	214130	318360	253350	326710	0	0	183490	193840	0	0	0	0	0	0	0	0	353660	544820	0	0	0	0	0	0	279360	0	0	0	0	0	0	0				51334	172880	371070	2213500	438800	624400	111630	196500	333340	404380	95981	16597	164640
1148400	962490	1236400	1458100	661870	0	1329500	0	570850	1993100	214430	0	0	0	0	0	1156300	824250	642240	842990	1154200	0	1195800	605340	849460	842990	1757000	537000	897140	951190	743110	683250	1245300	1026600				369300	1478700	1994800	12115000	1130800	371230	686380	252670	533260	3033600	507630	0	107010
3245200	2127900	2462900	3685200	1853800	3037600	2934900	2271500	1993800	5105900	1726500	4144400	3509700	2486500	2161000	2574000	1981200	2404900	1493600	2127500	2974600	2597100	2190900	1834200	2185000	1910200	3376100	1391000	3268400	2800500	1811400	2002600	2436700	1783700				742100	1374700	3303000	32070000	4264300	6760600	1553400	3545500	3444800	7581500	1897400	916390	5936000
0	0	0	0	146620	0	0	0	0	0	0	0	0	0	0	0	0	0	0	0	0	0	0	0	0	0	0	0	0	0	0	0	0	0				0	84032	0	1792500	250930	192640	0	0	0	25472	0	0	0
0	0	168540	262070	0	78269	0	0	181320	0	0	0	0	0	0	0	199240	0	0	0	0	0	0	0	0	0	0	0	0	0	0	0	0	0				17989	70856	238520	2272700	256790	221230	62985	211300	266600	53084	0	0	198220
767110	695070	506790	610020	885390	650850	328740	280030	0	289500	0	0	275780	290280	0	224700	658670	478570	1072100	1072400	560380	436560	436410	0	547100	1183400	599360	0	676810	399400	0	363820	877970	0				241200	524400	775780	5426600	1473500	1018000	219130	356840	276110	453830	148090	0	591470
1,3065E+07	1,1034E+07	1,3064E+07	1,4424E+07	1,0783E+07	1,1957E+07	1,2529E+07	1,0845E+07	1,22E+07	1,9526E+07	5649800	5654300	1,0469E+07	1,2761E+07	1,316E+07	1,7106E+07	1,0566E+07	1,2509E+07	1,0245E+07	1,2604E+07	1,4148E+07	1,0395E+07	1,0968E+07	2,3976E+07	1,1982E+07	1,0247E+07	8728200	9523300	1,1244E+07	1,074E+07	1,1837E+07	1,3674E+07	1,8368E+07	1,5695E+07				3110600	8680500	21510000	111670000	14900000	23961000	6206200	17213000	24739000	47506000	4890100	1619100	25981000
1028100	706090	856230	918660	1044000	1035000	1362100	1359800	658260	668980	0	0	1855900	1847000	0	0	1118700	555280	925380	515340	1609900	0	1137500	1888300	738440	1767600	971600	1015000	1035600	947430	1490200	773570	578430	738490				292080	812630	1316200	6940700	979820	2839400	577320	1801600	1103800	1728900	129320	71505	7170200
0	0	0	2709400	967470	1340900	0	0	0	0	0	0	0	2041500	3531600	4183100	0	0	0	1084900	0	0	2442600	3754700	951080	1463500	0	0	1790800	0	0	0	2023200	1292600				120580	221510	626780	14196000	1500600	3192900	0	0	282870	445170	0	0	1626100
0	0	0	0	1105700	0	0	1660300	561200	1862800	0	0	1477000	401270	0	1631900	1799300	1695000	0	195400	2108100	0	1677500	3487700	0	555170	0	0	1038600	1269500	0	0	1162500	1620300				32867	38011	534800	5844600	4318300	964720	337510	608370	547530	5061700	0	17275	2718200
0	0	0	0	0	0	0	0	0	0	0	0	0	0	0	0	0	0	0	0	0	0	0	381950	0	0	0	0	0	0	0	0	0	0				0	0	0	0	0	0	0	0	0	0	0	0	0
1758600	1384300	1980300	2351000	2138100	2479500	0	2634600	0	0	710710	0	0	0	0	3307700	0	0	0	1203600	3597400	1616800	0	0	0	0	0	0	0	0	0	0	1830600	0				475460	597270	3163900	23239000	5397000	6520200	174090	2697200	1316500	1312500	840730	0	2508300
0	0	0	0	0	0	0	0	0	0	0	0	0	0	0	969190	0	0	0	0	0	0	0	0	0	0	0	0	0	0	0	0	0	0				0	0	0	0	0	0	63713	109570	0	280620	0	0	360760
0	0	0	0	0	0	0	0	0	0	0	0	0	0	0	0	0	0	0	149800	0	0	0	0	0	0	0	0	0	0	0	0	0	0				0	0	0	1007900	0	0	0	0	0	0	0	0	0
761580	900680	1825700	5923100	0	214130	4148800	2423100	0	2578600	1872600	0	3310200	219790	3180000	7400600	1116600	5124800	0	0	2786800	0	2680700	4198100	430460	891070	2780500	0	1984400	577400	2409600	3595700	0	0				178260	412370	1754100	40541000	218370	447720	3066600	4887000	55324	12398000	1782500	139620	4435300
0	0	0	0	0	0	0	0	0	0	0	0	0	0	0	0	0	0	0	0	130090	0	0	0	0	0	0	0	0	0	0	0	0	0				0	0	0	0	155170	329140	0	0	0	0	0	0	0
1476700	920130	1293500	1153400	914970	1586800	1288900	1913500	1828800	848500	0	1488200	1121000	610900	1634400	3479500	1098900	523880	444680	504920	2221100	1579900	1682100	4252800	794040	1009500	1214700	1117700	1499500	942420	5314000	1216900	1418800	733130				429660	445400	1552500	11082000	1124700	2602900	387540	3628700	2225500	3912200	904980	346110	2884200
155090	170250	157690	257140	354330	213870	0	0	0	618690	0	0	0	376340	0	0	269950	469910	211570	289160	0	420870	0	0	188380	261240	0	0	108280	0	0	384160	109980	0				46392	120500	231200	1739700	726890	1011900	0	398250	360120	436900	0	0	0
0	0	0	0	0	0	0	0	0	0	0	0	0	424170	0	0	0	0	0	0	0	0	0	0	1953000	780550	0	0	351140	0	0	0	0	0				0	0	0	407390	75107	203080	0	0	0	0	0	0	524740
0	0	0	0	0	0	0	0	0	0	0	0	0	0	0	0	0	0	0	0	0	0	0	0	0	155330	0	0	0	0	0	0	0	0				18053	34540	63263	653510	178750	208970	0	34223	0	0	11818	0	295760
3203300	746160	3931600	4648000	1924000	803910	2068600	1882000	1399700	743100	6396200	9026200	7818900	776570	4737400	9316600	5503500	1554900	0	591740	7123900	792720	1,0291E+07	1024800	1825200	1007900	5196500	1281900	5682700	0	1,5735E+07	0	8726300	2320600				749800	647920	6084000	31078000	2490200	1753000	1426200	2811300	2400900	1970000	4654000	1701200	13063000
359480	0	0	483090	267730	673870	0	0	145930	215650	0	0	0	0	0	292030	0	0	202850	1206100	0	0	0	0	186660	0	0	0	300710	0	0	0	0	0				123760	260310	0	4384900	565540	1125700	0	249870	319490	479900	0	0	147380
0	0	0	310090	0	0	0	0	0	0	0	0	0	0	0	1338600	345470	0	0	0	0	0	0	0	0	0	0	0	0	0	0	0	0	0				0	105820	0	1947300	65309	0	0	438350	0	42109	0	0	0
0	0	0	0	0	0	0	0	0	0	0	0	0	0	0	0	0	0	0	0	0	0	0	0	0	0	0	0	0	0	0	0	0	116800				110080	141870	0	1407900	0	368000	0	261240	248820	85035	118410	0	381450
0	0	0	0	0	0	0	0	0	0	0	0	0	0	0	0	1781000	0	0	0	0	0	0	0	0	0	0	0	0	0	0	0	0	0				153510	0	0	0	0	0	0	0	0	224060	0	10783	0
0	0	0	0	0	0	0	0	0	0	0	0	0	0	0	0	0	0	0	0	0	0	0	0	0	0	0	0	73633	0	0	0	0	0				20262	0	0	420190	96042	166440	0	0	0	103130	0	0	0
1124200	0	1418500	1908900	0	0	1057200	0	0	0	1566700	0	875680	949740	0	0	1533700	1288500	0	0	1348800	0	0	2774500	0	0	1543900	1505600	0	0	0	0	0	1201900				293430	108130	2433800	11517000	416900	687150	467250	0	1565200	316370	978600	0	2707200
401930	188780	0	226860	188770	333550	0	302450	0	511850	0	0	280000	0	0	232430	0	0	232050	226380	255870	0	0	0	0	0	0	0	280440	0	0	0	0	0				128380	164750	168400	2478000	295170	716480	119840	253950	183520	1036800	0	0	811170
1104000	1104700	1304700	1220600	798930	1003200	1324000	1225000	747610	2220100	0	0	1333200	1163000	624520	1516600	1322600	907000	769440	1100300	1824200	970660	1297200	1022600	962780	1286700	1289700	1204400	651410	451420	2363500	742980	986990	656000				330080	657690	2753200	9545200	1355700	1952500	640950	1683700	1993100	3706000	197680	197130	3462200
0	0	0	0	0	0	0	0	0	0	0	0	0	0	0	0	0	0	0	0	0	0	0	0	0	0	0	0	0	0	0	0	1713900	0				0	60096	84307	0	0	0	0	0	0	0	0	0	0
1472400	2191300	3509400	4116900	3330100	2315600	5441800	4260600	4883700	5430900	7895900	4259300	3392700	4520600	5936800	1,0595E+07	6663200	3985700	1339400	2804600	4998200	2353100	1,9145E+07	4058000	4352400	3080200	6732100	5015000	2001100	1767100	3470800	2273500	3173600	4585400				473110	1475700	5953100	40591000	6783200	6528800	746140	6863900	7026400	9612600	2311500	1308000	6522800
8132100	4149400	6959500	6743700	1,1017E+07	2,7345E+07	1,7425E+07	5,4038E+07	6852900	1,0988E+07	2446400	1,6382E+07	2781500	3692000	3869200	2,3717E+07	4940300	8584100	6376400	1,5415E+07	1,9395E+07	1,7754E+07	5232900	4,9851E+07	9475700	7347100	9139800	2,7459E+07	8162700	5617300	4496900	2,1173E+07	5195700	2,0112E+07				2228500	1594300	9465000	85588000	18464000	48802000	10017000	61554000	16360000	15036000	3708600	4161100	13576000
708420	0	0	549300	337900	275500	0	521600	0	0	0	0	452570	0	0	623010	396220	0	317880	353790	648750	0	0	0	517430	409090	648050	0	344410	0	0	0	0	0				187320	268700	72060	4806500	563240	852200	293410	725300	0	470430	436300	0	697690
0	0	0	0	0	0	0	0	0	0	0	0	0	0	0	0	0	0	0	0	0	0	0	0	0	0	0	0	0	203290	0	0	0	0				0	144030	0	1810400	0	275130	72575	334340	0	788180	0	35306	0
564640	604510	0	1414200	629390	1048400	0	0	0	480530	0	0	583770	492010	0	581630	737280	585040	1552900	529160	771450	0	0	0	3132600	1026500	826310	553340	0	0	0	0	502350	0				129760	374520	1399900	9919100	920630	2356800	326900	760020	877180	2099400	232840	47422	1487300
0	0	0	208330	175850	113550	0	0	0	75066	0	0	0	0	0	0	0	0	0	291930	0	0	0	0	0	0	0	0	0	0	0	0	0	0				0	62841	103240	2507200	374860	200710	0	91806	245600	72742	0	0	0
0	0	0	1405500	206230	189020	1325600	1004000	0	0	0	0	0	0	0	322020	275600	259610	0	206670	0	0	0	0	0	211740	0	0	647930	0	0	0	491720	0				13478	69157	261100	6720000	306890	512430	863060	1158100	0	48737	0	0	181180
335630	254100	0	0	0	154050	470690	2030500	0	0	0	0	0	0	0	242090	0	0	0	241420	0	0	0	898220	0	0	0	7231100	0	0	0	402120	0	0				88671	92787	0	650050	0	185300	271980	3663300	0	0	0	0	0
856120	723570	490320	675080	1142000	978960	1603000	860560	365540	661530	1181900	0	1465000	821930	1348400	547930	635100	623910	668980	1176900	932550	0	816170	457560	973490	1107700	0	0	962610	1254400	800880	988070	1341500	0				301700	605570	907190	8841800	1797400	1202400	892770	1330600	703780	891430	820810	329250	3574000
0	0	0	0	0	0	0	0	0	0	0	0	288510	0	0	0	0	0	0	0	0	0	0	0	0	0	0	0	0	0	0	0	0	0				33411	0	0	695890	144340	227720	0	0	180090	0	0	0	591260
0	0	0	0	0	0	0	0	0	0	0	0	0	0	0	0	0	0	0	0	0	0	0	0	0	0	0	0	0	0	0	0	53140	0				0	55431	92195	0	0	163810	0	97517	0	49846	0	0	185170
0	0	608960	915820	0	704000	0	0	0	0	1984900	0	1838800	0	2000000	0	897060	535250	0	0	1097900	0	0	0	0	0	1137700	0	1723000	1284900	0	0	0	0				133700	95935	1238000	5870600	0	561000	0	202940	0	0	1057700	190690	6151000
0	0	0	0	0	0	0	0	0	0	0	0	0	0	0	0	0	0	0	0	0	0	0	0	0	0	0	0	45022	0	0	0	0	0				0	0	0	386270	0	140770	0	0	0	0	0	0	0
0	0	0	0	0	0	0	0	0	0	658740	0	0	0	0	0	0	0	0	0	0	0	0	0	0	0	0	0	0	0	0	0	0	0				0	220070	0	0	0	0	0	0	0	0	535420	0	0
0	0	0	0	0	0	0	0	0	0	108750	0	0	0	0	0	0	0	0	0	0	0	0	0	0	0	0	0	0	0	0	0	0	0				0	0	0	163200	106090	0	0	0	0	0	88390	0	0
0	0	412130	592080	0	0	0	574240	715650	0	0	0	363560	504080	0	270980	383580	0	0	0	484480	0	817360	735220	0	0	0	493210	0	0	0	688090	0	0				47894	239450	516430	4078600	220370	356910	241430	930600	1373100	1246500	281780	121290	756910
663110	360470	0	796220	319940	505790	0	787260	0	196340	8625000	0	711340	803530	0	704850	636230	0	257080	314850	330790	0	298960	207860	268470	0	0	0	404870	266900	392940	316100	244050	0				337660	265920	80148	4285100	657910	1263300	79353	317750	0	449870	8266700	0	958830
0	0	0	0	0	0	0	0	0	0	0	0	0	0	0	0	0	0	0	0	0	0	0	0	0	0	0	0	0	1,2632E+07	0	0	0	0				789270	1990700	2269100	2982600	1250200	2206200	2715700	5966100	4960800	1798100	5358900	9052200	4031600
0	0	0	55509	0	0	0	0	0	97616	0	0	0	782240	0	0	0	0	0	194470	0	0	0	0	0	0	0	0	0	0	0	0	0	0				95256	0	0	338340	218710	0	0	0	0	179440	0	0	106420
0	0	0	0	0	0	0	0	0	0	0	0	0	0	0	0	0	0	0	0	0	0	0	0	0	0	0	0	0	0	0	0	0	0				0	0	0	0	0	0	0	0	0	0	0	0	0
0	0	0	0	0	0	0	0	0	0	0	0	0	0	0	0	0	0	0	0	0	0	0	0	0	0	0	0	99564	0	0	0	0	0				40347	78101	0	277880	73896	187420	0	0	0	0	170650	0	0
0	0	267470	311320	289820	465780	0	365450	284340	367650	0	0	0	371080	0	0	339650	324470	309320	486540	521340	0	0	0	0	341770	0	0	0	0	0	0	0	0				30914	70726	213040	2562100	761230	1044800	122260	411650	475080	1035200	89204	0	155960
2469400	1363000	1066700	1179000	848370	875290	923070	1063800	480430	325460	0	1435900	423560	447700	0	320860	796240	663800	602430	997690	1134600	0	940130	1056300	750960	1051400	1098100	2970400	1161800	705980	1041300	763730	867740	988210				609030	912170	2131800	8985000	1970400	1945900	566640	1352600	896810	488250	452440	300550	729220
0	470200	0	327450	185380	178190	0	0	0	234060	0	0	0	236500	0	131250	187990	0	250740	278040	216710	0	0	0	0	187050	0	0	373670	0	0	0	219870	0				50790	485330	161350	2606800	187060	285680	32818	107070	113820	389350	0	0	0
0	0	0	0	0	0	0	0	0	0	244790	0	0	0	0	0	0	0	0	0	0	0	0	0	0	0	0	0	0	0	0	0	0	0				0	0	0	0	0	0	0	0	0	0	198970	0	0
0	0	0	0	0	0	0	0	398740	0	0	0	0	0	0	0	0	0	0	0	0	0	0	0	0	0	0	0	0	0	0	0	0	0				0	0	0	226810	62696	0	0	0	686070	0	0	0	131660
6422900	3525100	1931700	2091200	2889900	2960500	3217200	4656500	2125500	2538700	1856300	5583500	1354200	1154900	1207800	1510700	1381600	2336300	0	2470000	3836700	0	3414600	3134300	4229300	4877000	4244600	1013100	1641900	3297800	2397400	3003300	3438200	0				2097700	2038700	2950500	16464000	4084700	6437600	1472900	6243900	4053800	10125000	1569700	1190200	2712900
0	0	0	0	0	0	0	0	0	0	0	0	0	0	0	2370100	0	0	0	0	0	0	0	0	0	0	0	0	0	0	0	0	0	0				0	0	0	0	0	283170	0	0	0	0	0	0	0
0	0	0	0	0	0	0	0	0	0	0	0	0	0	0	1647800	0	0	0	0	0	0	0	0	0	0	0	0	0	0	0	0	0	0				0	0	0	0	0	546700	0	0	0	0	0	0	0
1501300	3340200	0	1282500	1,0063E+07	6099500	0	1442400	9481000	3637900	0	0	1461500	1,1649E+07	326870	0	2663800	4850600	4265900	7272500	495610	3720200	972180	0	1302900	2725900	0	0	1453100	5772500	0	1567300	222280	3315700				261290	1836800	242870	6629300	18448000	14657000	116230	810620	25066000	5569400	0	0	2518800
4800400	1174100	647530	346000	524510	234340	0	0	0	0	0	0	5166700	779060	0	1133300	1,0958E+07	2481500	5944000	714940	384990	0	0	0	1204200	975750	545720	0	1732700	1325000	0	0	867730	0				1277300	1059900	964740	1826400	729370	275240	238430	131570	342470	711120	625060	0	10712000
0	0	0	0	0	0	0	0	0	0	0	0	0	0	0	0	0	0	0	0	0	0	0	0	0	0	0	0	0	0	0	0	85139	0				59870	0	0	0	0	0	119850	0	0	391140	541270	0	0
4,4399E+07	4,9089E+07	2,9062E+07	5716600	1,3415E+07	3,3679E+07	2,5214E+07	1,9911E+07	8608900	7006000	2,7305E+07	7,1692E+07	1,4306E+07	2940300	6107400	2684600	9884400	6839700	1,1566E+07	1,9644E+07	8656800	2,2955E+07	3,5778E+07	2,3725E+08	6,4696E+07	3,6109E+07	8,8197E+07	1,3398E+08	954520	6137500	2,4106E+08	2,6129E+07	1,0931E+07	1,6722E+07			+	13374000	28432000	45973000	36716000	19097000	62618000	373170	31826000	12921000	8699300	22879000	19179000	27621000
2,2837E+07	3,2839E+07	1,8252E+07	1,6656E+07	3,9262E+07	5,0431E+07	2,5935E+07	8562900	9135900	3,1323E+07	1,9831E+07	3,523E+07	8,6083E+07	6,1017E+07	2,7286E+07	4,0601E+07	7,8994E+07	2,773E+07	4,9417E+07	5,167E+07	2,3051E+07	2,8052E+07	7167700	1490400	2,3035E+07	1,9406E+07	2,0024E+07	0	2,8444E+07	3,4322E+07	1,1625E+07	6198100	8939200	2,4512E+07				4613200	14843000	36041000	128500000	71112000	79641000	11240000	10747000	15869000	96128000	15303000	5278700	230370000
0	0	0	0	0	0	0	0	0	0	0	0	0	0	0	0	68367	0	0	0	0	0	0	0	0	0	0	0	0	0	0	0	0	0				0	0	0	148770	0	0	61091	0	0	167380	0	0	286440
0	0	0	0	0	0	0	0	0	0	0	0	0	0	0	0	0	0	0	0	0	0	0	0	0	0	0	0	108220	0	0	0	0	0				86557	76356	0	0	233260	0	0	0	372770	0	0	0	0
3,9718E+07	5,2211E+07	2,9656E+07	3,5623E+07	5,1418E+07	4,4985E+07	3,1452E+07	3,1721E+07	3,3711E+07	8,2567E+07	2,7416E+07	3,1971E+07	2,9298E+07	6,0393E+07	2,3035E+07	2,2725E+07	3,9682E+07	8,358E+07	4,5765E+07	6,5551E+07	3,9549E+07	3,8774E+07	2,4353E+07	1,4212E+07	3,3957E+07	4,6279E+07	2,5123E+07	2,1628E+07	4,3664E+07	5,1658E+07	2,8899E+07	3,8041E+07	3,0149E+07	3,1067E+07				10876000	40023000	55626000	309190000	83939000	91852000	14516000	50311000	80146000	121480000	20927000	6567300	58221000
378220	500580	760520	574980	684590	737170	733960	0	401780	554990	0	615070	0	448400	0	0	0	355460	461920	652570	303120	524990	0	0	270780	742700	0	0	267980	439290	0	382760	141920	296350				107850	457230	1053300	5634200	1440800	1612000	416970	169270	630090	414780	0	182360	215230
915670	941940	1159000	1061600	773670	861690	0	765530	995960	1112400	730150	871160	0	403240	0	0	998220	723940	630120	838000	728550	0	623890	1538700	986010	1213500	617670	604870	773880	631730	822370	776370	618870	0				326180	847230	1569200	10173000	1470200	2286300	199280	1016100	1079200	1337300	1359000	230970	254770
2130100	1147400	0	0	0	0	0	0	0	464210	1979300	1265000	0	0	0	0	6752800	0	0	0	0	0	804280	0	0	0	1524900	0	579010	0	0	1819900	941770	0				900620	859220	0	0	0	0	0	0	0	388150	1279700	417290	0
0	0	0	218820	105320	0	0	134610	0	142800	0	0	0	0	0	0	0	0	0	0	0	0	0	0	0	0	0	0	0	0	0	0	0	0				0	0	144360	1331200	128670	0	0	142890	0	358270	0	0	0
0	0	0	0	0	0	0	0	0	0	0	0	0	0	0	0	0	0	0	0	0	0	0	0	0	0	0	0	0	0	0	0	0	0				0	0	0	0	0	0	0	0	0	0	0	0	0
342930	264690	483690	494570	0	456130	481870	355730	447700	188860	0	0	220790	0	0	701200	315600	281680	219610	0	445530	0	531490	0	334830	448900	0	0	214220	0	0	305750	304040	0				118880	249640	982150	3897300	301730	479620	245000	444400	779730	434330	0	44226	392280
0	0	0	0	0	0	610920	0	0	0	0	0	0	0	0	0	0	0	0	0	0	0	0	0	0	0	0	0	0	0	0	0	0	0				0	0	0	0	0	0	327330	0	0	0	0	0	0
0	0	0	0	0	0	0	0	0	0	0	0	0	47504	0	0	0	0	0	0	0	0	0	0	0	0	0	0	0	0	0	0	0	0				0	0	0	0	0	0	0	0	0	0	0	0	0
0	0	0	0	0	0	0	0	62938	43044	0	0	0	0	0	0	167710	0	0	0	0	0	0	0	0	0	0	0	0	0	0	0	0	0				0	53758	0	0	45770	42302	0	65872	189490	57455	0	0	0
9,9681E+07	1,8563E+08	2,8268E+07	6439500	1,956E+07	4,0866E+07	8706600	4,4847E+07	3,0286E+07	4,8779E+07	3,6746E+07	1,8299E+08	3,728E+07	9883500	1,7683E+07	6077600	3,0826E+07	2,7882E+07	5,7046E+07	2,0215E+07	1,3682E+07	3,1383E+07	3,652E+08	8,0778E+08	6,3066E+07	3,917E+07	1,6982E+08	3,6158E+08	2622400	2,0666E+07	1,9764E+08	9,0678E+07	2,3397E+08	1,6055E+07				26190000	114520000	43089000	46247000	28051000	80396000	4046200	53441000	50546000	49372000	27645000	57149000	56109000
0	0	0	0	0	0	0	0	0	0	0	0	0	0	0	0	0	0	0	0	0	0	0	0	0	0	0	0	0	0	0	0	0	165590				0	0	0	623210	0	0	0	182300	0	0	0	0	674510
0	0	0	208040	0	0	0	0	0	0	0	0	0	0	0	0	155860	0	0	0	0	0	0	0	0	0	0	0	0	0	0	0	0	0				0	0	67682	1649400	0	0	0	0	0	0	0	0	0
0	0	0	0	193930	302730	0	0	0	0	0	0	0	0	0	0	0	0	0	160810	0	0	0	0	0	91467	146700	0	84348	0	0	0	0	0				63948	33287	0	112760	334070	746190	25665	24682	0	32884	0	0	257880
0	0	0	0	0	0	0	0	0	0	0	0	0	0	0	0	0	0	0	0	0	0	0	0	0	0	0	0	0	0	0	0	155970	0				22880	88912	101140	690260	124960	104180	0	65223	0	0	0	0	0
0	0	0	286070	204630	110470	0	0	0	203580	0	0	230950	160540	0	115220	0	155240	0	135990	0	0	0	0	0	0	0	0	142930	0	0	0	0	0				28529	120940	82071	2493000	330180	318070	0	109770	35512	272710	0	0	469760
7878500	6128900	6135900	9683400	6921100	6909700	6257500	6052400	3900300	8490000	3754800	2378700	1,0072E+07	1,0393E+07	8237700	1,1029E+07	6116400	6822200	6539300	1,0038E+07	9925100	6790500	7779900	2913500	7694900	6453900	9092300	842370	8696200	6378800	6341700	5679600	5194800	5164100				1509100	3150400	13264000	84374000	9248200	12729000	3593400	11441000	10496000	21603000	3219400	691080	16634000
462430	0	356870	411510	677850	0	0	321640	502410	305860	0	0	0	0	0	0	575920	0	0	601060	0	0	0	0	0	494250	0	0	445380	0	0	0	492860	0				193030	431350	209610	4033900	1348200	302250	0	137070	294320	145110	295990	84970	71555
0	0	0	0	0	222480	0	243240	0	0	0	0	0	0	0	0	0	0	0	159480	0	0	0	0	0	0	0	0	0	0	0	0	0	0				0	0	0	0	64890	509480	0	345270	0	0	0	0	0
1138300	1810300	1105300	1536200	4007400	2770200	1480200	932960	1412200	795180	0	0	610700	1993500	1178600	352510	2405200	3882000	3725400	2531400	851290	492790	0	0	2952600	3324300	0	0	1451400	1855600	0	1563800	1315500	1262900				564270	1376100	1960600	12718000	7857600	6396500	537910	1230400	2745400	2813600	79041	0	1105900
1029700	460130	643160	860460	483710	533100	1014100	605030	504250	173750	949510	0	592920	394120	0	465090	745880	494580	428740	607060	771590	0	1004500	528470	482180	724320	579640	2035700	580360	807760	0	445970	662750	519090				343030	449010	1418500	6750100	889570	1247800	313210	1117800	528170	253970	577990	158300	853620
9557800	2,4165E+07	1,6455E+07	2,1736E+07	2,3738E+07	2,9291E+07	1,5309E+07	1,5408E+07	2,2112E+07	4,8984E+07	3409000	8763100	2,0614E+07	4,7069E+07	1,6853E+07	1,0045E+07	1,5071E+07	3,0917E+07	1,9219E+07	1,9965E+07	1,8439E+07	1,634E+07	6724900	4305900	1,5883E+07	2,14E+07	7762900	1810800	1,2552E+07	1,305E+07	1,0008E+07	1,5389E+07	1,1498E+07	1,2779E+07				2732900	20498000	26698000	160390000	34075000	53167000	7315100	27802000	46916000	65859000	1961500	1923000	58988000
1426600	0	1379600	1554000	790160	1220100	1615400	964370	826900	471550	0	1074500	1938500	1087700	856880	2531000	1418900	958380	1093600	795280	1074800	0	1887100	984610	683010	1341700	1552900	956100	1751400	1449400	2802200	700320	1670300	972730				295390	164600	2288900	15981000	1130300	2103700	888130	839980	1496700	1263600	697700	144490	4384700
0	0	0	0	0	0	0	0	0	0	0	0	0	0	0	0	0	0	0	0	0	0	0	0	0	0	0	0	0	0	0	0	734240	0				0	0	160840	836020	85184	177920	0	114550	0	40260	0	0	229130
1254000	0	736800	964250	894090	872770	651570	966420	423800	372250	0	221180	0	0	0	893310	508160	0	515970	843640	1033300	0	566610	0	606300	627140	803860	0	1185700	586730	699250	639770	731510	740570				400040	298480	1288900	11639000	914510	2113800	328430	786270	670370	1251400	0	82134	240410
1785800	2325900	1818000	2295100	1161500	1556000	2019900	2248200	916830	1449000	1352200	1050200	2097300	2146200	413750	986940	1514000	1323200	474300	1039000	1641300	0	968520	1201200	1184600	1055100	1379800	2649700	1267000	1456800	1848900	478680	1347600	969910				506890	1739400	3143300	17952000	2025700	3549800	885810	2121500	1141900	3304300	600500	171630	5793800
2162400	991040	739560	987830	512200	900630	828930	786710	547590	601980	240480	827510	656490	520080	497360	1227100	654620	469210	744100	718920	924920	402320	802220	832870	549690	337050	720310	414950	1354800	0	781700	722650	1093800	661430				715570	738350	1444500	11434000	717760	1565500	434290	950520	866120	1156100	365310	147000	1495800
0	465610	721100	0	573290	0	603240	827240	0	880720	454830	0	515960	334850	0	288990	0	0	0	874230	1286800	0	1006400	439120	0	653150	0	0	0	564740	672700	511080	734940	446690				126180	319860	1354900	3044200	515190	418940	580780	693570	259720	2629600	310440	136570	1654900
2726400	3606400	3887700	4629400	3786600	4711300	2769800	3783500	3248700	1177300	3201200	1361400	5351000	6069600	6603400	6948500	2596700	3060200	2557600	3722100	5400300	2560800	5533600	2575400	2744900	3347000	6930900	2452300	3518500	3771000	3444100	3914300	4590400	4289600				623160	2489200	7145000	33747000	4952300	7920200	1469300	5002400	5381800	4831600	2145200	355230	11701000
2743800	3555400	3278400	6213800	3620300	7355300	7383300	7837600	1781800	8133400	4011400	0	4313700	8585100	3951100	5900000	6249300	4656800	2255100	4627000	1,0038E+07	3284600	6761500	2654800	3153400	2879800	2051800	1822100	4745700	684150	2058200	1927500	2403800	0				823640	3821300	6610500	45283000	3464800	9611000	3135100	7764800	8361500	18697000	2058400	273860	9954200
675670	485530	599010	0	1928300	1015400	0	0	1646600	101180	0	858890	564380	0	0	0	498530	0	0	546320	798930	0	0	0	439520	0	2197600	0	1928600	0	829980	0	446510	0				307250	378180	610160	715380	2987800	2026900	41679	0	2359500	38554	0	188180	1540100
1711200	1252100	1066100	994330	2123700	2903400	1173900	796350	767310	772940	1133800	2911500	1290700	1185100	1193000	914850	1125900	865600	2759500	3221800	2117100	989670	1092300	442930	1228900	1835900	1898600	0	1850300	918430	864470	831370	589500	1135800				501900	689980	1816300	7108000	3506200	8031600	714410	1050600	1664200	2702800	751710	719250	3490900
907000	1257600	1835800	1847300	1215200	1309400	1080300	1438800	854760	888340	1055500	0	604480	785310	0	486200	581120	1003000	913910	1281300	1259200	906870	901890	321820	1264100	1217100	1042500	1068800	1187100	1441200	818250	1199200	1104100	990920				258500	839810	2955700	17325000	2219000	2449600	596110	3117600	1110000	1087100	321710	0	703630
0	0	0	0	0	0	0	0	0	0	0	0	0	0	0	0	0	0	0	0	0	0	0	0	0	353210	0	0	0	0	0	0	0	0				77517	111960	294420	1732600	0	292220	0	401900	0	930550	0	43841	0
0	0	0	0	0	0	0	0	0	0	0	0	0	0	0	0	0	0	0	0	0	0	0	0	0	0	0	0	0	0	0	107530	0	0				0	0	0	144530	0	0	0	0	0	0	0	0	0
2495800	2029300	2475600	4128400	2349300	2216700	1533600	2039000	1714800	2821000	0	2631000	5805200	3559400	3081100	5589300	3885200	3425100	977030	1774600	2736800	1473200	3850800	3451400	2520800	1671500	1521500	1119600	3627000	3955400	2706100	1173300	1745800	1560400				647640	1483700	3628800	39766000	4657900	4380100	544170	2915200	2555800	3878700	209280	350200	11251000
0	0	0	0	0	0	0	0	0	0	0	0	0	0	0	0	0	0	0	0	0	0	0	0	0	0	0	134790	0	0	0	0	0	0				0	0	0	0	0	0	0	0	0	0	0	0	0
0	0	0	695690	630920	304490	0	0	0	0	0	0	0	0	0	0	691700	464190	0	0	827780	0	0	0	0	1095300	0	0	0	0	0	0	0	0				223860	0	589800	8320000	608690	796270	407140	398430	1400900	1859800	0	0	1123300
0	284480	298690	0	313400	350140	0	0	709660	932210	0	0	0	150300	0	0	701360	1020600	495920	631960	0	0	201550	0	0	0	0	0	754380	636250	0	0	421500	0				28421	232210	473780	1030300	702270	1205100	0	0	871680	1235000	0	0	0
0	0	0	0	0	0	0	0	0	0	0	0	0	0	0	0	0	0	0	0	0	0	0	0	244750	0	0	0	0	0	0	0	0	0				70293	128050	380990	3044200	402570	845100	142300	221650	79292	317410	58366	0	355840
3456000	2792400	2044100	2999000	2317800	3074700	5467900	5112200	2771800	5205300	3238400	4648800	3717600	1996000	1486300	1499900	2246200	2538300	1699800	3153500	4845500	3034500	4914200	3656200	3037000	4164400	3111200	939180	2042200	5689500	2635000	2531700	4278800	3041900				1096000	2500700	1958100	32137000	3408100	6033800	2023000	7537600	6972700	11185000	3052300	1059700	6072600
0	0	0	0	0	0	0	0	0	0	0	0	0	0	0	0	0	0	0	0	0	0	0	0	0	0	0	0	0	0	0	0	0	0				0	0	0	0	0	0	0	0	0	0	0	0	0
1593200	1340300	928810	964360	845120	754850	926860	1136600	897880	1623400	0	0	1322000	1134500	1197100	1686400	1027300	812390	1309500	796600	827920	0	1252900	993300	944400	865020	834530	0	1527600	1360000	864450	0	1494100	766220				481030	934160	1772900	9237200	1513700	1795500	302980	1377500	1871800	2591900	0	43737	2286500
3198500	1401500	1761600	2505500	1513500	2208200	1601200	1749900	1098700	1438300	1138100	0	2456000	1871400	960420	1992700	4212200	2054800	1651200	2697500	2327900	1402000	2305600	1439100	2114700	1473000	2040600	1196500	2667800	1849500	1515800	1616300	2625800	1342900				784300	1396500	2424200	19318000	1977500	2814600	1052800	2117500	2671900	4386800	453620	76466	5950900
0	0	0	0	0	0	0	0	0	0	0	0	0	0	0	0	127730	0	0	0	0	0	0	0	0	0	0	0	0	0	0	0	0	0				0	0	0	795360	0	0	0	0	0	0	0	0	0
0	0	0	501380	0	842930	0	710470	0	0	0	0	600060	492800	0	596170	308380	342700	0	0	0	0	636950	386220	0	0	0	437580	0	0	723280	643120	0	0				175740	269700	326930	3720000	240430	1553600	134350	902570	221060	32697	152740	123610	1504600
514410	0	0	163530	0	0	0	0	268180	0	0	0	0	0	0	0	243970	0	0	0	291060	0	506110	179940	105720	0	0	0	483840	0	646570	0	642290	0				92473	0	118890	1528700	75446	85976	0	0	533820	0	0	0	0
249600	346860	273400	255840	359030	618540	0	268740	113600	345430	131010	0	0	305930	0	0	182680	213760	445370	316690	542480	0	0	0	301020	397440	105370	0	316440	0	0	300880	250520	0				68630	447560	299620	2276500	427800	917440	179480	236700	397950	514190	217520	0	216370
0	0	0	239920	189160	234000	0	0	0	0	0	0	0	0	0	0	0	0	0	225180	0	0	0	0	228750	0	0	0	0	0	0	0	0	0				0	131380	167500	1886800	309440	586110	121910	268290	213030	97720	106640	58410	124380
0	0	0	0	0	0	0	0	0	0	0	0	0	0	0	0	22652	0	0	0	0	0	0	0	0	0	0	0	0	0	0	0	0	0				0	0	0	210260	0	0	0	0	0	0	0	0	0
423470	0	249960	411190	254390	225020	0	206950	0	0	0	0	0	0	0	311050	234510	167340	0	0	325840	0	251760	154050	0	0	325950	0	452450	0	0	0	422610	0				141810	39213	295220	3216400	291970	472110	36730	220180	184660	283210	104340	0	149250
1044700	752540	2119700	3099000	603690	537870	2632300	2228400	512690	1118500	4185700	0	1187400	535370	1562100	2895400	1001200	1028400	613780	587010	1177600	0	2677400	832550	791520	801390	1449100	0	1749400	645840	977660	1544800	3027100	2249300				331580	367500	3032200	28343000	1107300	1095100	1620000	3864900	731550	1528600	3990100	56441	2071600
0	0	288490	0	0	0	0	0	0	0	0	0	0	157630	448730	0	142360	0	0	0	244110	0	0	0	7501900	3184200	194920	0	0	384720	0	664200	0	0				214080	0	1307600	1135800	226460	245140	0	93362	109150	0	0	0	221630
0	677240	441300	1070600	550820	0	839250	778080	0	754140	0	0	0	647630	944630	1339100	0	430450	0	0	0	782460	1317200	0	0	0	0	0	0	0	0	364180	959130	1057200				99595	434230	513390	8466500	768080	1428100	396150	1334700	566640	1303000	0	0	894390
0	0	0	0	0	0	0	0	0	0	0	0	0	0	0	0	0	0	0	0	0	0	0	0	0	0	0	0	0	0	0	0	253770	0				0	51896	686950	1638600	55536	0	0	0	0	1155700	204470	75306	0
0	0	0	2096800	0	0	0	0	0	0	0	0	0	0	0	0	0	0	0	0	0	0	0	0	0	0	0	0	0	0	0	0	0	0				283800	494950	1840600	16772000	1055700	1334400	0	837870	1585700	2328800	0	121740	1221300
0	0	0	224210	0	0	0	0	0	0	0	0	361440	0	0	302390	0	0	0	0	0	0	0	0	0	0	0	0	0	0	0	0	0	0				0	0	248150	1870800	0	0	0	0	0	0	0	0	1069600
0	0	0	27058	0	0	0	0	0	0	0	0	0	0	0	0	0	0	0	0	0	0	0	0	0	0	0	0	0	0	0	0	0	0				0	0	0	216430	0	0	0	0	0	0	0	0	0
213860	165150	0	159570	105550	161880	0	0	0	119820	0	0	0	0	0	0	121220	149300	0	192070	0	0	0	0	0	152420	0	0	0	0	0	0	196250	176050				73806	136140	0	1453700	144750	326710	0	70242	0	142450	0	0	0
706010	1011500	711460	1224100	441440	651850	0	501780	614470	1110400	0	0	0	637160	0	645800	603630	424400	0	686550	1176600	0	0	0	676810	849170	610330	0	674650	0	0	851140	640300	0				233720	318260	1414900	9241800	689440	1283700	238280	661710	1075300	1732000	217560	67108	779070
0	0	0	0	0	0	0	0	0	0	631350	0	0	0	0	0	0	0	0	0	0	0	0	0	0	0	0	0	0	0	0	0	0	0				0	0	0	0	0	0	0	0	0	0	513160	0	0
0	0	0	0	0	0	0	0	0	0	0	0	0	0	0	0	0	0	0	0	217330	0	0	0	0	0	0	0	0	0	0	0	0	0				66170	0	0	2441300	179900	409240	0	0	0	0	0	0	202240
0	0	0	0	0	0	0	0	0	0	0	0	0	0	0	0	964400	0	0	0	0	0	0	0	0	0	0	0	0	0	0	0	0	0				101060	0	0	0	0	0	0	0	0	186980	0	0	0
0	0	0	74123	0	0	0	0	0	0	0	0	0	0	0	0	0	0	0	0	0	0	0	0	0	0	0	0	0	0	0	0	0	0				0	0	22446	592890	38797	0	0	18769	0	125300	0	0	0
0	0	0	1140400	0	0	0	0	0	0	0	0	1649000	0	0	2730800	1263600	1453000	0	0	0	0	0	2053700	0	951050	0	2149000	854200	0	0	1196100	1296800	0				103350	133240	155560	3513600	229970	168330	72602	0	594800	123750	76372	0	2077800
0	0	0	174800	0	228040	0	0	0	0	0	0	0	306440	0	0	0	0	0	197500	0	0	0	0	292760	0	0	0	0	0	0	0	0	0				0	75108	33572	1608500	58836	310130	0	30878	0	63732	125210	0	110190
0	0	0	0	0	0	0	0	0	0	0	0	0	225950	0	0	0	0	0	0	0	0	0	0	0	0	0	0	0	0	0	0	0	0				29318	0	0	0	0	156760	0	0	0	65591	0	0	0
0	0	0	262430	0	0	0	0	0	71872	0	0	0	0	0	0	104840	0	0	0	116490	0	0	0	145010	108720	0	0	0	0	0	0	0	0				30182	0	52194	2036100	0	0	43889	0	0	78332	0	0	0
4593500	3430400	2269200	3090800	2326700	4634400	4151900	3730000	2347800	656910	3699900	3483400	2335700	2055400	2676000	4499500	1915400	1881200	2073400	3200000	3550300	2002500	3078000	1089500	2581000	3223800	4117400	686100	3944200	2726300	2943000	2663700	2782800	3467700				1279700	2597000	4175700	26601000	4220700	9976300	1978400	5069500	4601800	912930	2752600	924890	5967900
693540	834820	764150	724400	1097500	949850	0	0	401240	644720	757740	0	880930	573360	554490	1139500	907350	1150600	886050	1349500	873710	0	0	0	677010	439750	957340	0	1126600	1018400	1046000	0	996080	0				159760	351980	943400	13236000	1821300	3275900	86960	270230	379200	1319200	363840	120670	1119600
1556400	1875900	1865100	2545500	1992400	2526900	2046600	2075200	2085300	1049500	1949100	0	1929100	2533300	1124100	1730300	1736000	1550300	2030500	2137300	1989600	0	1852800	0	1659500	1872400	2616300	0	2131400	1750900	0	0	1512900	1978200				540950	769740	3426800	20114000	3322800	6120200	986050	2921400	3789500	881830	1420900	0	4961900
0	882010	0	2577700	837790	0	0	1183300	913230	1426700	1448300	1302300	1585800	2179200	1333900	1781900	0	0	0	0	1436000	0	1828800	1033100	0	848570	1691700	0	0	0	1143700	0	1156800	1211100				367540	1156500	1185500	16816000	1932000	3045200	409270	2038900	990330	1524900	1233700	459250	2976300
5263000	3836400	3874100	5587200	3163100	4785600	6402500	6592800	4688100	4250200	4575200	7505600	2059900	2844700	2845500	3431400	3004900	2942600	2921100	3648400	5507900	3404300	4818300	1835200	4606100	4345500	6796400	2077200	3927600	3566000	4691400	4000100	3743600	3731300				1885200	3591300	5632300	50664000	4492800	8642600	3152500	7711700	7274500	12723000	3484500	2119700	3552200
526350	1076500	599980	1191800	1062500	1834500	626940	458370	436430	1644600	0	274500	1377100	985590	1116300	1237400	1157500	886130	1394000	1967000	1149700	734810	622830	415900	704170	1080200	899950	0	519250	1225600	1155600	416680	985030	678020				294290	1107700	1060600	18879000	1280300	2751500	361140	588590	1215800	1227400	142230	52450	1172700
734140	750590	733080	963790	727460	711240	1288200	801390	570690	1177700	0	0	583180	349010	656410	782160	689630	788910	548300	739790	1198500	522520	508450	562920	762440	535630	862120	234060	858360	520260	512540	777030	953400	530580				218960	592920	1057200	7918300	1216200	1699500	670090	1007900	906630	2534600	170090	126900	773910
404870	631960	0	324330	277410	469770	0	905580	0	231410	0	0	304380	376870	0	0	0	0	636820	721210	276940	0	0	0	545750	423780	0	0	0	0	0	299910	0	0				143350	621070	0	1476700	843350	831740	73908	595100	184890	707660	101910	42874	752510
0	0	0	83979	0	0	0	0	0	0	0	0	0	0	0	0	0	0	0	0	0	0	0	0	0	0	0	0	0	0	0	0	0	0				0	0	0	671720	72354	101660	0	43802	0	0	0	0	0
5633400	4930300	3326400	5158700	4482900	5109000	3560200	3957800	2735200	4485900	1,0489E+07	4229900	6035600	5540000	2891500	3219800	4079700	3641200	2704000	3954500	5500400	2564500	4714000	1346300	3522400	4826100	3281500	3647600	4904500	3861200	5030000	2063100	4318600	2507300				1686200	3197100	6429600	43706000	8047900	8254200	1691900	6926000	4872700	5666700	6475900	785310	13575000
316010	222860	0	209020	0	0	0	0	0	0	0	0	0	0	0	0	218860	0	0	0	0	0	0	86085	0	0	0	0	352850	239780	0	0	409630	0				97768	148010	0	1592100	171530	202310	77143	122980	0	156810	0	0	126980
0	242750	244840	416150	189070	189810	0	199520	214940	123830	0	0	0	0	0	0	0	166870	155590	198680	0	0	0	0	202930	264310	0	0	0	0	0	0	237120	0				37401	183710	705480	4106400	276900	355390	85225	222900	332170	120080	0	0	0
1495700	1044500	1189900	1850100	1293700	2372400	1445500	1041500	0	1009200	0	0	1771900	2774000	0	1298200	1353100	1317700	0	1371800	1396900	0	2830400	0	1444700	1207100	0	0	1644000	0	3304100	1391500	1503100	0				413350	1169600	2072200	12294000	2054300	4991400	794490	1602200	1238400	906630	592590	296430	4720600
0	479110	431170	585260	407600	665700	0	409070	354610	649970	0	0	741910	436650	916610	824020	644370	939320	534690	698150	513740	0	808590	0	485360	577850	635220	0	920930	0	507320	0	1067300	950280				100120	180220	639610	5197800	921240	1031800	212790	515610	477500	802820	0	0	1423500
428430	222970	362980	647460	356850	291690	0	327030	0	259200	291750	0	284820	422430	0	234120	325330	0	265190	312020	588500	0	394300	0	0	337120	0	0	329130	415200	0	391830	0	340900				157880	152450	782860	6662500	584820	811100	264570	552770	374360	396530	194730	0	571280
0	0	0	7391800	0	0	0	4598900	0	0	0	0	0	0	0	1873300	0	0	0	0	0	5015300	3206800	4473900	0	0	0	0	0	0	0	1828100	0	0				557650	1847800	4101700	45658000	2849700	5076100	1252200	6046300	5496900	11171000	2787600	0	14516000
8171300	2905400	0	486110	342530	1444200	3065800	8570700	0	881530	773220	3823800	526920	567590	0	1,2814E+07	636360	738190	2466000	3687300	2869000	989300	610170	9501000	2444700	0	0	2824300	0	0	0	1646800	1095200	619890				2197800	1345400	0	3025000	468570	2277500	1627200	14273000	0	3522200	448450	635430	705710
646910	498290	527340	979110	809580	621100	788150	411970	383390	401280	830210	924620	775910	527920	0	321650	951210	395030	589300	646950	534180	0	1096500	604770	465090	784510	812090	517000	584470	728640	0	516100	541790	569150				163120	231350	738610	11503000	1140700	1159700	267170	547930	392380	547460	1402600	353440	1054400
0	0	0	44360	0	0	0	0	0	0	0	0	0	0	0	0	0	0	0	136980	0	0	0	0	0	0	0	0	0	0	0	0	0	0				0	119810	0	456570	178480	114920	0	215160	0	149580	61668	0	0
0	0	0	0	0	0	0	0	0	0	0	0	0	0	0	0	0	0	0	0	0	0	0	0	0	0	0	0	0	0	0	0	110440	0				11592	28530	64578	341390	88104	43459	39994	53112	0	83634	0	0	247570
0	235570	0	286760	172930	106410	0	205070	151130	308570	0	0	0	0	0	106080	241560	239600	0	251580	157770	0	348480	0	250720	450130	218190	0	158840	0	0	0	0	196170				14719	169360	83190	2461300	142140	251780	48321	255470	132860	387630	196460	0	174010
0	0	0	108840	0	0	0	0	0	0	0	0	0	0	0	0	0	0	0	0	0	0	0	0	0	0	0	0	0	0	0	0	0	0				0	0	0	870560	92893	149250	0	0	0	0	0	0	0
0	6866700	0	2,2742E+07	0	0	0	0	0	1,0367E+07	0	2,0632E+07	0	1,1058E+07	1,0745E+07	0	8820400	6755300	0	8026900	2,1061E+07	0	2,0636E+07	0	9571000	1,1899E+07	0	0	0	0	0	0	9324700	0				79177	184030	50510000	8760500	477010	415620	254720	18617000	26603000	44763000	180550	8180300	613220
0	0	0	349950	0	0	0	0	0	1596700	0	0	0	449600	0	467810	382220	0	0	0	0	0	0	0	779680	0	0	0	0	0	0	0	0	0				19760	0	1096500	3425300	264430	133420	229070	0	24096	2081500	208740	0	180860
1258300	1449100	0	252290	0	0	0	0	569890	2486800	0	0	1214800	1338800	1095600	0	1379200	0	0	706710	0	0	670890	0	0	388610	1232700	0	575300	1126600	0	0	732590	749990				280340	989150	799940	1384300	365090	0	440490	107800	587210	6477700	124080	0	2069100
402370	0	0	319950	0	226620	0	0	0	1127600	0	0	0	0	0	0	487170	0	0	200510	298010	0	0	0	185560	188210	0	0	227490	247220	0	229480	0	265610				157760	0	118340	2913500	54911	414890	163590	0	0	1519200	0	45706	0
0	0	0	0	0	0	0	0	0	0	0	0	0	0	0	0	41971	0	0	0	0	0	0	0	0	0	0	0	0	0	0	0	0	0				0	0	0	0	0	0	0	0	0	0	0	0	0
0	0	0	0	0	0	0	0	0	0	0	0	0	0	0	0	0	0	0	0	0	0	0	0	0	0	0	0	0	0	0	0	28415	0				0	0	0	0	0	0	0	0	0	72878	0	0	0
0	908030	810300	637010	608350	598970	0	744340	421710	862540	0	0	1000000	526330	824960	493610	562220	407060	326020	460090	813510	0	0	0	920960	861720	832560	0	1107800	676380	0	0	928980	0				96018	1154200	2055400	2550100	1398100	1063900	84723	2362700	322710	506720	749070	0	1954300
0	0	0	0	0	0	0	0	0	0	0	0	0	0	0	0	0	0	0	0	0	0	0	0	0	0	0	0	1064000	0	0	0	0	0				216390	534280	1961100	21565000	1132900	1863500	789030	1977900	2309700	1599600	0	0	1275100
681830	643360	1002600	1048300	552440	500410	849360	835770	0	1191500	356510	0	0	546360	0	0	0	691190	514640	437230	680190	0	697590	0	624700	616060	0	0	199750	779370	0	502140	521110	568970				198970	479560	1783100	6202500	806150	909910	480010	1154700	0	2326700	195590	63321	359710
0	0	0	0	0	0	0	0	0	0	882250	0	0	0	0	0	0	0	0	0	0	0	0	0	0	0	0	0	0	0	0	0	0	0				0	0	0	0	0	0	0	0	0	0	717090	0	0
0	222960	0	230500	334690	295870	0	216350	0	147590	0	0	0	191920	0	0	0	0	0	237270	229430	0	0	0	842100	359440	0	869590	206420	0	0	373470	0	0				48856	190600	0	1214500	574780	659910	0	193420	323900	260650	1170200	0	0
0	0	0	0	0	0	0	0	0	0	0	0	0	0	0	0	0	0	0	47183	0	0	0	0	0	0	0	0	0	0	0	0	0	0				0	0	0	0	0	0	0	0	0	0	0	0	0
618410	697270	499550	814690	506230	658070	883520	646620	382850	530510	0	0	953320	432140	0	0	441960	509690	509920	810260	518790	0	781280	439870	415500	627940	490170	0	581940	756760	871180	697550	1097500	571080				272630	427080	713480	7890100	793750	1745700	427790	1031400	482110	888060	198690	60558	1507600
2244900	586510	1865500	2223500	0	481740	1214800	0	0	1245700	0	0	0	0	0	0	1266200	973000	0	525570	2115100	0	2189800	0	1635600	1165500	0	0	1899800	944610	0	0	770510	0				883100	435060	3286100	13815000	134480	580610	641600	371700	516720	3120000	0	0	475540
0	0	0	0	0	0	0	0	0	0	0	0	0	0	0	0	133340	0	0	0	0	0	0	0	0	0	0	0	0	0	0	0	0	0				82857	77608	151170	1309300	585490	1015000	0	492100	251390	84037	0	0	235770
0	0	0	569760	262590	384160	0	338900	0	0	0	0	322280	333330	0	281040	0	0	0	0	240470	0	0	0	0	310870	0	0	0	0	0	0	0	0				149370	226120	466040	4182000	399870	936480	122870	439430	269580	241030	312350	0	612120
0	0	0	0	0	0	0	0	0	0	2248800	0	0	0	0	0	0	0	0	0	0	0	0	0	0	0	0	0	0	0	0	0	0	0				0	0	0	222210	45252	0	0	0	0	0	1827900	0	0
211430	170200	179210	333070	216380	210650	0	0	0	0	0	0	251360	345650	0	289450	197360	0	232960	319670	183350	0	0	86318	283880	287280	0	0	263670	153560	0	245160	258420	314070				70502	104730	201950	2908400	458190	500610	32144	124620	74862	128050	0	0	492850
0	0	0	0	0	0	0	0	0	0	0	0	0	0	0	0	0	0	0	0	0	0	0	0	0	0	0	0	190550	0	0	0	0	0				0	0	0	2100100	285380	0	0	0	270760	0	0	0	0
0	152790	0	149930	159530	131990	0	105910	0	159750	0	0	0	0	0	0	97768	0	0	177390	349450	0	0	0	176500	180380	0	0	218100	0	0	0	0	0				40810	163320	183390	1183700	242050	388440	45488	111510	0	253650	0	0	3563200
455980	0	448010	0	0	711290	0	0	244650	0	0	0	0	0	0	0	0	0	405250	0	0	281920	351960	327550	0	0	571580	0	537750	0	346280	0	649070	344590				187810	110900	549340	1739300	292000	1240000	129900	170980	443880	290340	0	95212	181260
0	0	0	0	0	0	0	0	0	113560	0	0	0	185640	0	0	0	0	0	0	0	0	0	0	0	0	0	0	0	0	0	0	0	0				0	0	127900	332120	126900	80446	0	0	0	198740	0	0	0
392090	835960	0	0	607610	0	0	0	0	0	0	0	0	865180	0	0	4039300	3289400	3667900	777950	0	0	0	0	609250	988550	0	0	524180	0	0	0	0	0			+	86893	625430	52677	1130100	912360	141850	0	0	0	171480	0	0	0
0	0	0	0	0	0	0	0	0	0	0	0	0	0	0	0	0	0	0	0	0	0	0	0	0	221920	0	0	0	0	0	0	0	0				27795	122270	232570	1600100	141390	196210	74626	0	74520	233910	0	0	206250
0	0	0	0	0	0	0	0	0	0	0	0	0	0	0	131860	0	0	0	0	0	0	0	0	0	0	0	0	0	0	0	0	0	0				56099	112080	302370	1158100	321950	481430	71558	104540	136890	378960	0	0	0
0	0	0	0	0	0	0	0	0	0	0	0	0	0	0	0	0	0	0	0	0	0	0	0	0	63370	0	0	0	0	0	0	0	0				12157	0	85012	590600	0	250280	0	0	0	0	0	0	360560
0	249730	463090	592940	326800	452210	0	0	0	436630	0	0	879230	553950	0	336470	0	0	0	164880	284140	0	0	0	243760	0	0	0	169550	0	0	0	0	0				39526	183950	844240	5904000	517040	1119500	0	187250	0	833590	0	0	1149800
411730	0	0	379570	290030	463220	0	465020	411360	590240	0	0	0	466410	0	0	0	661260	380740	394520	429650	0	0	0	371190	359010	0	0	0	448270	0	0	0	425290				165510	373750	130430	3425500	377040	1076700	102420	450170	449870	885420	0	0	242070
3060100	3606500	1716300	3079400	2772900	3131700	2596300	2538900	1473300	2544800	679900	0	2420600	2648400	1761300	3191500	2298100	2794400	3545700	3445200	2962000	1357100	2015100	888410	3275700	2454600	2200200	941620	3922600	2366300	2330400	1975600	4189000	2553000				960530	2858900	4402400	22373000	4106000	4775600	1830500	5627900	3042100	2261100	539520	140750	4933000
372210	0	236290	427740	258770	184070	0	140830	0	138080	0	0	164550	0	0	278040	218970	0	0	0	289520	0	313940	0	0	215290	477250	0	436260	0	0	0	237920	0				93282	112710	288910	4018600	250720	211860	69373	88975	0	105780	0	0	254940
6915400	1,5163E+07	6004100	1,0678E+07	1,2122E+07	1,0125E+07	6712500	5477400	1,451E+07	2,9148E+07	1015200	1444300	5722200	7150500	1,1066E+07	4691900	7891700	1,819E+07	1,3177E+07	1,3058E+07	9055700	1,17E+07	2841800	1028700	1,3238E+07	1,5172E+07	1493100	1279800	1,0477E+07	1,5389E+07	2718400	1,4071E+07	7756200	8928100				2301600	14842000	11567000	86722000	16306000	22863000	4073400	8399700	26370000	42113000	567020	282430	8374900
651450	921750	454700	500420	739460	642610	766960	859790	1560200	1073800	0	0	403480	1535300	0	360370	519650	1097700	591780	642770	366820	587360	0	0	674990	1611600	0	0	187720	960400	0	909820	217760	493760				214350	760910	409480	3652500	1181800	1688600	235010	2964100	3625800	780240	0	0	485760
811400	0	0	441530	375620	405090	0	0	0	0	0	0	0	345530	0	483870	486120	0	509780	652020	524630	0	0	0	0	0	0	0	489780	0	0	0	0	0				284270	397360	593640	3697300	720070	780000	102060	469120	501540	880510	0	0	860330
0	0	379310	481540	639220	642430	471860	0	0	629960	0	0	1592400	577630	0	650670	595590	324790	0	564460	458580	0	832200	0	360220	205340	0	0	625190	389710	1691400	0	0	0				101600	0	421380	2932500	584480	1501100	195870	273710	317940	1054700	132120	97139	1600000
0	0	0	181030	97433	114790	0	0	0	0	0	0	0	0	0	0	0	102870	0	0	0	0	0	0	0	0	0	0	0	0	0	0	0	0				16300	64614	544650	1702300	99421	285140	0	129060	0	666350	0	0	405120
0	0	0	0	0	126270	0	177960	0	0	0	0	0	0	0	0	0	0	0	158340	0	0	0	0	0	0	0	0	0	0	0	216990	0	0				0	0	0	0	0	240130	0	232120	0	105000	195460	0	133240
348010	0	0	274650	234570	272290	0	0	0	145280	0	0	1566500	623090	0	387100	205120	211580	188260	220200	0	0	0	0	0	404660	0	0	297180	0	0	0	0	0				109090	107140	120170	1916800	375730	1129600	56636	0	0	135190	0	0	2437100
2105200	1970600	3202500	2497200	1644400	2512200	3002600	4219800	2040400	2664900	1807600	903370	3215400	2848800	2438400	4573900	2328300	3240200	1909700	1760100	4061500	1845600	3967700	1834000	2223800	2534800	3055300	0	2221800	3426500	0	0	2444100	2146700				533890	1613400	8400200	37881000	2384200	4664800	1509000	4009600	3833000	3569200	823560	179680	6647100
1638900	824600	953290	1139100	835210	1002400	1149000	1189600	969830	577580	743840	1123200	708590	753120	708640	747410	715400	622440	576360	766060	954430	1048100	1475700	1188400	886750	799610	1050000	963600	912190	790430	1238600	846000	1167400	1051400				440360	669740	1248200	13766000	1649600	2805300	623260	1733400	1864000	1280600	253200	187470	1285600
1035300	650680	490460	602910	444960	846210	440940	0	224050	374190	289540	0	365490	636210	396750	322300	497380	538380	364360	537610	668400	0	1046700	0	355400	470040	658990	0	952600	485560	512190	502190	0	633760				387090	552660	321320	5362900	1073500	2780600	164250	211470	537360	206440	100080	13865	962180
1247400	954120	903410	1297000	750220	550830	1176600	1356000	792680	649890	1772800	1806800	804080	797050	980860	1117600	914660	835470	0	666890	1172200	733510	1104600	1261500	1034000	1202300	1704700	1927600	1350200	1169000	0	737760	860000	916220				376860	792900	1781900	14659000	1108200	1378600	383790	1738500	1025100	1347800	1096300	529090	2487700
879380	998720	824320	1033500	909320	877450	0	847580	479540	530700	495010	557580	901590	642120	0	572750	979300	761000	730590	859570	951870	747590	1027500	435360	1064700	845310	754770	0	1060000	1058100	957560	831870	980420	1094500				264310	888510	1646400	9564800	2214300	1592300	175660	909160	692280	1361900	276530	139680	1429200
701050	774970	821440	1098200	538910	574130	858160	922370	406690	594870	0	0	583120	525430	441590	763860	993080	826370	447110	783210	1093700	819940	754760	434310	422870	701300	561640	0	1313500	649650	772350	632210	815750	830030				85170	671400	1603900	12586000	802410	772250	520040	1374500	565190	1837200	155700	100510	1283600
0	0	0	0	0	0	0	0	0	0	0	0	0	0	0	0	0	0	0	0	0	0	0	0	0	0	0	0	0	0	0	0	0	2,8175E+07				17267000	18460000	88521000	80573000	25460000	19914000	102910000	137240000	97582000	8723100	79443000	110960000	484830000
0	0	0	319130	0	0	0	0	0	0	0	0	0	0	0	0	0	0	0	0	0	0	0	0	0	0	0	0	0	0	0	0	0	0				50210	0	259270	2552600	115650	123450	0	0	221790	34705	0	0	0
826910	986380	1102700	1778300	1100700	1176200	802650	759020	827750	783120	0	0	0	738390	0	0	476780	741340	667290	1025100	1273000	0	503900	609180	939280	957810	746280	0	967300	915770	749910	0	1168300	698820				129490	1150800	986070	15806000	2117700	3870400	237320	1659300	862210	545430	0	0	492690
0	0	0	0	0	0	0	0	0	0	0	0	0	0	0	0	0	0	0	0	0	0	0	0	0	157470	0	0	0	0	0	0	0	0				58940	0	0	0	0	0	0	0	0	702730	0	0	0
0	0	0	0	0	0	0	0	0	0	0	0	0	0	0	0	0	0	0	0	0	0	0	0	0	0	0	0	0	0	0	0	59472	0				0	31255	0	225210	0	154490	0	0	0	0	0	16954	0
313290	226010	233910	296300	197720	181420	0	0	0	110620	0	0	0	0	0	0	234040	164350	0	211000	366480	0	275720	412720	173340	293750	0	233360	313970	299480	0	0	224590	251890				98777	156340	328950	3948100	266080	411970	94579	253600	0	92515	196810	61451	118940
0	0	0	0	0	0	0	0	0	0	0	0	0	0	0	0	559230	0	0	0	0	0	0	0	0	0	0	0	0	0	0	0	0	0				0	0	51874	628870	656590	717010	102290	0	1021800	0	0	0	1435400
7129300	2,5106E+07	3,017E+07	2,7799E+07	3,2773E+07	1,094E+07	8530600	1,5755E+07	1,6124E+07	1,4419E+07	3678300	2738900	1,4626E+07	2,8464E+07	1,2164E+07	4467700	3,0306E+07	3,0227E+07	4,6675E+07	3,1943E+07	7910300	1,189E+07	2266900	0	3,0908E+07	3,7594E+07	5437400	0	1,1366E+07	1,1578E+07	3993300	7301700	8270200	7736300				2235500	18176000	62441000	254960000	56070000	25600000	2682600	17255000	41013000	16771000	3793900	720320	23645000
459440	906000	6781600	2986300	853650	110650	1624000	470200	0	503860	336540	474670	5920200	7582100	661430	471440	1,2159E+07	643470	2109100	2503400	640940	0	0	0	6402100	4429600	2599900	0	374830	0	865570	0	823120	330210				90209	847870	8830200	23215000	1662200	126730	1207500	1472600	0	1256400	141590	261050	10770000
0	0	276480	287700	698090	531100	0	797600	641550	292520	0	0	0	2163600	0	0	0	1055500	310190	231020	0	0	0	0	0	0	0	0	174670	1220400	0	0	0	369560				17059	85219	474990	2223700	1355000	1196000	327930	989960	1180400	294210	0	0	0
1554800	1556400	2591000	3591500	1700900	2386000	2674900	2198200	1513500	1028700	1773300	1939300	2923100	2101700	2197900	3318200	2328200	3144100	1441100	3078500	4408700	1674100	2463200	2287100	1963800	3742900	3724000	0	2072100	2403300	2457500	1550100	2724000	1892300				678390	1597300	4562500	31163000	3539700	5108100	735410	2167900	2815700	3499200	2313600	550600	6431200
1642300	681230	875860	1259100	880520	1043100	420670	420400	649950	435700	0	861940	1282100	546890	0	582150	707830	382520	393160	511470	1290800	339660	885170	525860	1838600	1093500	914910	833850	2315700	1363100	3084400	0	1124300	567680				467510	449410	1655900	9678800	1424500	2086900	338550	670790	1511400	754870	119730	164290	1987000
1,0712E+07	6713900	6593800	9582200	4345300	6535400	6461000	1,1155E+07	4508000	8390900	7005100	5893500	1,6661E+07	9023200	6142400	1,0597E+07	4320600	5100400	4799200	5990200	1,3575E+07	6484600	6484100	2698500	5676600	5940800	1,2658E+07	5367900	7413500	7375400	5557200	3155000	7253600	5026000				2573000	5121800	10203000	73029000	7038000	12715000	3331900	15295000	7925000	12385000	5574800	1813300	31865000
0	1408800	1635600	2385900	930000	1598300	0	905640	907410	827480	0	0	1020000	2386800	966750	1882000	1824700	1643800	742410	1476600	2738100	840480	0	0	2917600	2567400	1528200	0	1889100	1137100	0	1125300	1400900	0				66716	1875400	2595000	14165000	2037600	4351700	302430	1246700	1626700	1715800	665910	343510	3038200
0	0	0	1307000	481490	252290	0	0	0	0	0	1114500	0	0	853940	1361800	1081500	838840	0	0	1775200	0	930170	0	0	0	0	0	1479000	0	0	0	0	0				274780	176640	565270	11450000	592900	266580	0	116830	391900	33043	309320	291040	510390
0	414220	0	474730	0	349880	0	0	0	694810	0	0	0	295080	0	343590	262430	0	0	267630	659620	0	0	221250	0	403530	0	0	695540	0	0	0	657990	0				200710	478660	594520	3768900	684860	653170	276460	551220	385310	818340	416190	181030	1122600
0	0	0	0	0	0	0	0	0	33613	0	0	0	0	0	0	0	0	0	0	0	0	0	0	0	0	0	0	0	0	0	0	0	0				0	42567	0	456760	0	75184	0	0	240840	48062	0	0	0
0	0	0	0	0	0	0	0	0	0	0	0	0	0	0	0	0	0	0	0	0	0	0	0	0	0	0	0	409430	0	0	0	0	0				0	0	64861	0	0	0	0	0	130200	0	0	0	0
384280	309650	0	394950	393200	378590	0	0	0	0	0	0	0	249190	0	346550	425780	0	0	425600	0	0	228470	171990	331890	304000	0	0	622720	0	0	0	0	0				101800	184870	443970	3477100	691470	691950	163110	257160	285980	1204900	0	0	858250
0	0	0	115420	153540	204270	0	0	0	252780	0	0	296160	445390	0	0	329870	328980	0	199580	0	0	0	0	0	0	0	0	283360	0	0	0	0	0				29720	0	138280	853130	253620	459520	0	0	0	312540	0	0	522510
156810	0	170970	405610	166530	125710	285710	249250	243990	112850	0	0	298850	336810	280760	189750	261860	146680	174150	139990	235410	0	0	0	234620	290870	417250	0	214320	0	0	0	179650	0				49361	0	233960	3233900	302340	190480	147360	548190	312670	200710	0	0	479940
0	0	0	77626	0	0	0	0	0	0	0	0	0	0	0	0	0	0	0	0	0	0	0	0	0	0	0	0	0	0	0	0	0	0				0	0	0	620910	0	0	0	0	0	0	0	0	0
0	231310	0	130900	169910	263730	0	0	133560	180760	0	0	0	121470	0	0	0	0	252820	291380	0	0	0	0	229970	0	0	0	306630	254180	0	0	260930	211250				45358	208070	86568	785360	363320	585770	45494	148530	168070	293490	202340	0	108970
0	0	0	67299	0	0	0	0	0	0	0	0	0	0	0	0	0	0	0	139560	0	0	0	0	0	0	0	0	100590	0	0	0	0	0				60268	18036	0	738560	69941	105240	0	0	0	0	505180	0	0
1518100	1314300	1349300	1436000	690750	1203100	1137400	947050	894570	1140300	627030	0	581900	588620	0	384550	664940	743130	960020	1028200	765780	776860	1397200	306760	1140800	1151200	760240	0	1103000	1221300	1017200	1305800	891150	712010				336460	910000	2175000	20292000	1674100	3527200	302330	928090	1367600	2253200	395630	0	702980
0	0	0	158670	0	0	0	0	0	0	0	0	0	0	0	0	0	0	0	0	0	0	0	0	0	0	0	0	0	0	0	0	0	0				72125	91413	0	1269200	137790	279940	0	335380	272150	0	0	145340	399110
0	0	0	773440	0	0	1007100	575700	309250	301200	0	0	486570	0	637420	1062600	339130	0	0	562440	937250	0	1497300	1434700	548460	495740	1166800	0	0	0	0	424250	840600	0				146990	0	970110	6505200	359500	663760	486360	956380	570890	1322600	209670	123450	834800
0	0	0	390140	327540	365630	0	0	0	0	0	0	0	301650	0	0	0	0	0	297700	0	0	0	259010	0	0	0	0	488530	345990	0	0	434990	0				121770	143800	1236300	1564700	254880	368290	92370	690700	519080	420650	0	0	0
0	0	0	0	0	0	0	0	0	0	0	0	0	0	0	0	0	0	0	0	0	0	0	0	0	0	0	0	0	0	0	0	110520	0				0	0	0	689230	90696	247310	7441700	0	0	0	0	0	0
0	94137	115550	201960	202650	224880	0	0	0	220720	0	0	217450	236760	0	181400	200940	0	167290	197720	0	0	0	0	0	135180	0	0	232400	0	0	0	0	0				20236	47076	140680	2077200	314630	486620	0	65452	59528	298490	0	0	437910
0	0	0	0	0	0	0	0	0	0	2242700	0	0	0	0	0	0	0	0	0	0	0	0	0	0	0	0	0	0	0	0	0	0	0				0	0	0	182130	0	33485	0	0	0	0	1822900	0	0
0	0	0	154070	143670	0	0	0	0	0	0	0	0	0	0	171220	175940	0	0	0	0	0	0	0	0	122050	0	0	0	0	0	0	0	0				0	80456	281980	436920	339150	421300	0	0	0	136580	0	0	130920
0	0	0	276410	0	0	0	0	0	0	0	0	0	0	0	0	0	0	0	0	0	0	0	0	0	0	0	0	0	0	0	0	0	0				0	0	0	2211000	0	0	0	0	0	598380	0	0	0
0	0	0	0	0	0	0	0	0	0	0	0	0	0	0	0	0	0	0	0	0	0	0	0	0	0	0	0	0	0	0	0	0	0				0	0	0	0	0	0	0	0	0	0	0	0	0
0	288510	0	228210	209650	213080	0	0	309430	523740	0	0	0	0	0	0	0	0	203070	267330	276040	0	0	0	0	268690	0	0	206840	0	0	0	318150	0				60577	237160	149930	1368300	431970	503770	0	192370	477030	1005100	0	0	0
0	0	0	0	0	0	0	0	0	0	0	0	0	0	0	0	0	0	0	0	0	0	0	0	0	0	0	0	47679	0	0	0	0	0				0	0	0	205460	0	0	0	0	0	0	0	0	0
0	0	0	0	6786100	4306600	0	0	0	2114300	0	0	0	1,1573E+07	0	0	0	0	4125500	4384700	0	0	0	0	0	0	0	0	0	0	0	0	0	0				450430	1790000	5310100	24122000	11606000	9563600	2704300	2924000	4241700	45973	242220	593730	7500400
0	0	0	0	0	0	0	0	0	0	0	0	0	0	0	0	0	0	0	0	0	0	0	0	0	0	203600	0	0	0	0	0	0	0				66002	0	71252	1447500	195870	204840	0	0	214580	161620	0	0	0
0	0	0	0	0	0	0	0	0	0	0	0	0	215990	0	0	0	0	0	0	0	0	0	0	0	0	0	0	0	0	0	0	0	0				0	0	0	0	0	0	0	0	0	0	0	0	0
0	0	0	0	0	0	0	0	0	0	4367800	0	0	0	0	0	0	0	0	0	0	0	0	0	0	1551100	0	0	0	0	0	0	0	0				59577	0	237080	707540	379430	47627000	0	0	69517000	0	4520100	0	0
5331300	4218100	3859700	6065200	3941600	4530700	3099900	3419800	3393700	6912800	2,4891E+07	4094400	6901000	5099900	4625900	1,1489E+07	3920500	3195200	3135100	4537000	4967600	2558600	4279200	2132900	4028700	3791400	5502500	3121100	6805900	3767600	5085100	4471400	6262700	7208800				1480700	2500700	8018100	41637000	6989200	8194600	1127300	7829300	8621700	8728100	23113000	823220	18159000
532340	0	652510	669410	0	0	0	587040	0	522750	503940	0	444700	425360	0	323560	895810	0	227940	0	626580	0	625640	994400	421960	553620	555950	698590	350300	487910	0	376160	384350	0				167680	33660	1190700	7085300	0	824450	0	352900	283470	559450	421920	92494	798580
200090	0	148670	169370	151610	0	0	0	0	0	0	0	0	0	0	0	340620	175350	98312	0	314320	0	0	0	165160	140040	0	0	249840	0	0	0	0	0				95932	208190	243620	1488100	251760	381740	32659	88414	203200	634280	0	0	301670
0	0	163210	128670	131020	0	0	0	0	231450	0	0	0	0	0	0	0	0	0	0	158110	0	0	0	0	0	0	0	0	0	0	0	0	0				22485	113750	249590	1451700	172420	386310	0	65105	43200	347980	0	0	117270
1254800	705570	0	180470	0	428870	441050	0	0	166400	1593400	1987300	2382500	359040	381430	0	1491100	0	0	1246000	576110	0	0	0	0	193310	1294900	0	598760	0	0	0	741080	674770				437630	447930	413040	1100100	0	954730	146760	0	0	205300	814400	400880	6314900
0	0	0	0	0	0	0	0	0	0	0	0	0	1703700	0	0	0	0	0	0	0	0	0	0	0	0	0	0	0	0	0	0	0	0				18969	0	0	0	0	247420	0	0	0	0	302970	0	1582200
267250	427870	0	527240	654780	836370	0	0	237480	374230	0	0	0	1010700	0	0	426360	0	283270	419580	400090	471130	0	0	0	0	0	0	514260	415390	0	0	0	0				73790	540190	255130	4823900	734390	1719700	107750	531930	482910	1004100	0	0	360240
0	0	0	0	0	0	0	0	0	0	0	0	0	0	0	82890	0	0	0	0	0	0	0	0	0	0	0	0	0	0	0	0	0	0				0	0	0	0	0	0	0	0	0	18704	0	0	0
786320	1225300	771790	952550	598680	1141700	739850	1042400	471290	1437600	7285500	0	699340	651050	0	518150	760580	974290	569510	571990	765940	786850	557970	409430	644200	528170	900480	832810	920730	605170	1038600	100900	1003300	769660				223600	561470	781000	9816600	1126800	2820500	253420	1464500	689360	761260	9857100	65177	656580
0	0	0	134150	0	0	0	0	0	0	0	0	0	0	0	0	0	0	0	0	0	0	0	0	0	0	0	0	0	0	0	0	0	0				0	0	0	1073000	0	0	0	0	0	0	0	0	0
0	0	0	0	0	0	0	0	0	0	0	0	0	0	0	0	0	0	602010	0	0	0	0	0	0	0	0	0	0	0	0	0	0	0				148300	0	874000	4530800	2012600	3398000	510800	1261000	879810	1393600	0	0	1088500
0	0	0	1557400	341440	414330	0	397520	0	0	0	0	0	0	0	0	0	0	281210	0	0	0	0	0	0	0	0	0	0	0	0	0	0	0				52569	85455	367120	15100000	448660	651210	477000	507580	111270	331200	0	0	0
0	0	0	0	0	247400	0	0	0	0	0	0	0	0	0	0	0	0	0	0	0	0	0	0	0	0	0	0	0	0	0	0	0	0				0	20953	167120	673450	75338	535040	0	0	0	536290	0	0	179160
427750	0	0	394420	0	520670	0	459980	0	503440	0	0	536510	0	0	521700	0	250020	235870	0	351390	0	0	401530	0	376950	417590	0	397010	247900	0	621920	299590	309040				143110	42201	338010	3075400	0	1078900	137600	598560	440310	1045900	0	0	861000
0	0	0	358700	0	0	0	0	0	0	0	0	0	0	0	0	0	0	0	0	0	0	0	0	0	0	0	0	0	0	0	0	0	0				84363	42444	240580	2869200	141620	83255	88174	94065	0	216430	0	0	626060
0	0	0	0	192420	362850	0	999090	0	0	0	0	0	0	0	1420900	0	416770	0	0	428170	0	0	3255200	0	0	0	6257000	0	0	0	543050	126870	673750				0	0	0	0	139020	521810	85498	1531000	0	0	0	47730	302720
0	0	0	0	0	0	0	0	0	0	0	0	0	0	0	0	0	0	0	0	0	0	0	0	0	0	0	0	0	0	0	0	0	0				0	0	0	0	0	0	0	0	0	0	0	0	0
0	0	0	0	0	0	0	0	0	0	0	0	0	0	0	0	0	0	0	0	0	0	0	0	0	0	0	0	0	0	0	0	110930	0				49385	101200	120640	722610	154840	222800	0	0	0	127010	0	0	0
0	0	4087200	7730300	0	775090	0	0	6,6494E+07	0	0	2,6203E+07	0	0	7,5186E+07	1,1171E+08	0	0	0	0	8609900	0	3980700	1,3254E+08	0	0	2,1573E+07	8,2852E+07	9028500	0	0	3693300	0	0				0	0	7475400	36358000	0	980720	207550	172750	61429000	0	0	14795000	466060
4055000	2981000	2737200	3893800	2609900	2431800	0	4513700	2497100	578300	4058800	2743800	1848100	1600100	1665300	1191300	2300100	2428400	1870200	2339800	3416300	1629900	3368300	1399000	0	3098000	5656700	2414900	2558900	2034300	4251800	2856300	5520300	2332600				1639700	2941900	3863500	28526000	5084200	5881300	681720	3925000	4920300	634050	2782400	792260	3774000
1,1013E+07	1,2617E+07	1,0558E+07	1,7705E+07	1,7135E+07	2,8137E+07	1,1234E+07	1,1153E+07	1,1711E+07	1,8308E+07	3297500	5218700	2,7475E+07	3,0733E+07	1,7236E+07	2,21E+07	2,2245E+07	1,766E+07	1,7441E+07	1,7581E+07	1,004E+07	7120600	1,1976E+07	7524900	1,1356E+07	1,3757E+07	1,0975E+07	6901600	2,1195E+07	1,1657E+07	8265600	1,2564E+07	1,1035E+07	9289200				2269600	6726800	19028000	129890000	23357000	46643000	3386800	11941000	25585000	39001000	1903000	1192900	69805000
0	0	0	293630	0	0	0	0	447910	0	0	0	0	0	0	0	0	0	0	0	0	0	0	0	0	0	0	0	0	0	0	0	0	0				0	0	515360	2597300	227330	532120	0	828700	717190	1743100	222990	136460	912170
0	0	0	0	0	0	0	0	0	0	0	0	0	0	0	0	0	0	0	0	0	0	883710	0	0	0	0	0	0	0	0	0	0	0				40235	226450	540820	4261300	384410	517130	0	490310	504550	677150	0	0	0
1,7848E+07	2,0598E+07	1,4624E+07	1,4367E+07	1,8907E+07	2,6017E+07	1,6765E+07	1,4425E+07	1,4442E+07	1,9892E+07	8613900	1,2306E+07	1,3988E+07	2,869E+07	8849200	1,056E+07	1,3964E+07	3,1532E+07	1,3124E+07	2,3284E+07	1,2619E+07	1,2307E+07	1,215E+07	8234100	1,0906E+07	1,7703E+07	9290700	1,4285E+07	1,6585E+07	2,3394E+07	9865400	1,0402E+07	1,4727E+07	1,9689E+07				5900900	17762000	22880000	102620000	31134000	45631000	9776900	20661000	27679000	48400000	8845800	3176000	25901000
5,1518E+08	6,7404E+08	5,262E+08	6,702E+08	5,9877E+08	6,6345E+08	4,6502E+08	7,3332E+08	4,8413E+08	1,1398E+09	3,9652E+08	3,0748E+08	7,544E+08	9,7286E+08	4,6979E+08	4,4023E+08	6,5931E+08	7,8413E+08	4,823E+08	5,3469E+08	6,5125E+08	5,2336E+08	4,9855E+08	1,6264E+08	5,0043E+08	7,0427E+08	5,4192E+08	2,1126E+08	5,4929E+08	7,0856E+08	5,5492E+08	4,9363E+08	6,8557E+08	4,0963E+08			+	141370000	483330000	861750000	4994300000	1017600000	1197500000	269240000	908840000	874690000	1745300000	367360000	131890000	1153500000
5648900	3494100	3758200	5538300	3785600	3401600	5796600	4649500	3294400	5062200	2557500	3625100	3243500	2145700	2289300	3506000	3789100	3206700	3240500	4455700	6078600	2977500	5155300	3281400	5082600	4901500	3628100	2532000	3821100	3436500	5248500	5614900	4646700	5151200				1639400	2917700	6142700	39273000	6493200	6667900	2894600	6868600	6495100	6581000	2316700	1287000	5601700
2817500	3331200	1713400	4385700	2554300	2555800	0	2411800	2469700	2893100	2372400	0	2458600	1777600	4559000	4289500	2807500	2439300	805090	2337100	2527900	0	2479400	1854800	1943600	2490500	2415000	0	2151400	0	0	0	1735900	2087600				1292800	2751200	3021100	35131000	5406800	6160700	1016600	4444200	4003800	6634700	1393200	63072	3461000
812550	751470	679470	949910	487740	763710	787750	810750	451140	400890	731310	0	805010	378240	890910	566110	551500	0	420700	647040	764030	0	789810	657960	608070	549270	912590	0	707560	0	668160	668420	1000500	0				288250	543710	1284100	7718600	767310	1764900	521390	1207300	860330	465680	568170	132800	1280400
0	0	0	0	0	0	0	0	0	0	0	0	0	0	0	0	0	0	0	0	0	0	0	0	0	0	0	0	0	0	0	0	0	54525				0	0	138430	2006900	505970	188730	0	41486	0	267860	0	0	0
0	0	0	0	0	0	0	0	0	0	0	0	0	0	0	827830	692470	0	0	269880	0	0	0	0	0	0	0	0	0	0	0	0	0	0				0	17047	38781	473220	87791	424190	0	34365	0	146070	0	0	140510
1513800	1144100	576560	1015500	973340	1783200	911340	1164300	587260	473410	447880	798830	1077600	1475700	523840	543240	496290	852030	1419900	1287800	668260	935160	630300	471190	626770	979860	563680	313800	1004500	1933900	653730	902000	486150	1268700				452060	914870	1009200	8150500	1623200	3572000	526780	1495300	949170	709160	337990	223480	2228100
0	0	0	0	0	0	0	0	0	11583	0	0	0	0	0	0	0	0	0	0	0	0	0	0	0	0	0	0	0	0	0	0	0	0				90745	62802	0	340430	220290	0	49426	0	0	16562	0	0	0
315800	396080	451020	646170	388650	344830	0	231200	200700	426610	0	0	233860	298560	0	252130	326230	347250	376280	541840	608880	0	292320	0	498040	463060	292570	0	391020	286880	0	348660	319480	330540				54979	269590	568490	4897500	923780	1023900	46426	325760	223670	863900	0	0	222560
456770	458950	728110	777260	453640	542580	831760	690120	440750	474980	0	0	332630	338030	342660	346560	560690	665490	570060	538400	594950	0	995990	392960	852000	468950	789120	252590	563310	484160	0	1134600	632350	0				154570	417890	1872300	6295400	744470	975410	378140	1219300	1070500	467420	183350	0	605670
0	0	0	0	0	339950	0	0	0	0	0	0	0	0	0	0	0	0	0	0	0	0	0	0	0	0	0	0	0	0	0	0	0	0				0	39784	135400	405870	0	735190	66959	212770	0	0	0	0	0
1549900	840240	1683100	1456000	0	1773300	2297300	0	0	478050	0	0	1225800	0	0	1803200	1456300	0	1132200	701560	0	1171200	2727000	0	1800000	1689100	0	0	2099900	1433600	0	1881400	1290800	0				249260	609740	2766300	11883000	1522600	3221600	861050	3279900	2773800	3123400	1235000	146720	4681700
318780	427670	436240	661410	430330	621380	348800	303350	212200	0	0	0	357670	257750	0	278740	429890	410720	446140	677150	380070	0	244220	192710	645810	676670	381110	0	500960	0	399710	0	480730	483160				79761	215990	1029900	6217300	691880	1050700	194830	561560	455780	120920	0	0	835170
4094300	1879800	2932100	3781700	3688300	3816200	2575600	2258300	1597200	2143600	1069000	0	2235100	1631100	1827500	2546600	2701300	3077400	3028400	3661300	3478600	0	1172900	537580	2149000	3272500	2647500	966140	3788900	2680400	2345600	1512900	3230100	1880700				986330	3478400	5801300	34550000	6013100	7896100	743360	2450000	1971400	5483100	627710	0	1957000
2516900	955020	1144800	1912800	2014500	1742700	1166000	1341900	1265300	391250	783600	1892600	1221700	921410	819740	1507000	1827600	1383400	1551000	2869600	1783600	1900400	1364900	485420	1375500	1348300	2051900	567280	2151000	1660700	2706400	1108800	1915000	1555900				695200	638220	1997500	20503000	3651700	4173800	654620	1859300	1288500	1006300	517190	231850	2442400
0	0	131510	269800	285010	259740	0	0	0	362440	0	0	0	155930	0	0	258940	0	0	341050	302600	0	0	0	0	235860	0	0	207650	0	0	0	249740	0				12742	0	172410	3103700	466180	561430	31433	0	241800	395950	0	59444	0
0	0	0	734030	0	0	0	0	0	0	0	0	0	0	0	0	0	0	0	0	0	0	0	0	0	0	0	0	0	0	0	0	0	0				65214	0	575460	5871300	111280	139090	105430	411040	844210	721800	0	0	302000
0	0	0	443000	381680	265840	0	0	0	253060	0	0	0	0	0	469440	528710	550530	227360	576380	457930	0	638680	0	0	577590	0	0	378700	0	0	377850	0	0				68513	41685	92864	4694200	593050	512750	155650	0	32867	163450	0	0	0
1022800	517220	755190	833130	424520	416710	0	447990	0	1263600	392640	0	547970	791580	699030	849520	781280	1126300	503120	690820	752560	831170	1037000	0	888150	931320	530150	0	533970	0	1042900	754180	654200	0				320710	459260	1301300	7861000	859850	1045600	296640	610140	49655	1281400	310300	122400	1162800
0	0	0	0	0	0	0	0	0	0	0	0	0	0	0	0	0	0	0	0	0	0	0	0	0	0	0	0	0	0	0	0	42896	0				0	0	39866	239340	0	58159	0	49342	0	0	0	0	0
3029900	2585900	2016000	4514000	2852000	4230200	3496800	2549600	2056600	1175400	3236100	3311100	3042400	2280000	3903900	7877400	2740900	2442800	1723100	1911300	2964700	2828700	2206600	2721700	3032600	2941300	3236900	0	3034800	2693800	3408200	2887200	1959500	2586000				819930	1681100	4562600	26182000	4424900	6798200	1990500	3999500	7565400	7809800	1608700	533080	1982200
4068400	2210100	2311800	2501000	1266100	1088500	1,0893E+07	8872300	3699100	1195500	1411100	941540	6061700	0	3378000	905550	1142800	902550	764460	607650	2820600	3607600	3869500	0	1271100	1017600	4537300	1453700	2957700	1623900	2170600	1079200	1997900	2582000				1652400	3981600	2337400	22165000	2276200	2597800	3050800	6283200	17436000	6237400	1112300	365530	2477900
0	0	0	0	0	0	0	0	0	0	0	0	0	0	0	0	0	0	0	0	0	0	0	0	0	0	0	0	0	0	0	0	0	0				0	0	0	0	0	0	0	0	0	0	0	0	0
7444600	5780100	7581100	7205900	7512700	6486600	9035900	6021800	4013000	6721000	4350900	5420000	2505400	1591700	2050500	4021200	5449800	4787400	6838000	1,0005E+07	8170000	6328900	5947200	3796100	7731100	8893300	8891700	1813600	8700100	8956900	5080900	7385300	5940000	8116200				2039300	3274600	6122900	51432000	9240800	11137000	2002700	5166300	13191000	24859000	3444700	1298200	2239000
3978200	2974600	4369200	5090600	2361800	3096600	4253600	3867900	3066300	4198500	2045900	2215400	1414200	1356800	1589700	3431000	2960800	3177600	1557100	2506600	4327600	3323800	4512000	4154700	4396900	3873300	4419000	791430	3063200	2319400	3223400	3400100	2015300	2451100				1227800	2405700	7164000	37943000	3962000	6651400	2259900	4766400	5412600	11126000	1585700	579340	3094300
632440	537830	0	1349800	855870	683920	0	888450	0	708690	1178400	0	1513600	898530	940870	1463800	1419200	1112600	492010	625810	1130000	0	0	0	0	660340	796220	0	1384600	1511500	0	0	0	0				182390	304600	540510	14510000	1450900	1326600	209850	1932600	676000	287100	707290	36563	4109900
0	0	0	0	48201	0	0	0	0	0	0	0	0	0	0	0	0	0	0	0	0	0	0	0	0	0	0	0	0	0	0	0	0	0				0	0	0	39638	82494	0	0	0	0	0	0	0	0
0	580310	0	821240	925100	1120800	0	0	1632800	0	0	0	1452200	0	1428500	3907700	2958300	0	0	549450	4624200	0	0	0	1196800	0	3326900	2979200	1425900	0	0	0	968900	0				363430	505420	1303700	6287600	1264400	2244000	358220	556890	4795400	129220	999240	2116200	2919400
585580	1641200	1338300	1959300	0	601880	2033600	1114400	636760	5152300	0	0	2747100	0	914440	1340000	0	822920	0	0	717820	956530	0	0	0	0	891670	927490	662980	0	0	496290	850530	1434400				105230	2331500	2893400	22571000	384360	760580	884230	1359000	724300	8472600	1273800	147250	4794400
0	0	784710	979770	448520	501790	0	572470	0	272710	0	0	0	0	0	0	304580	354270	388220	450490	543420	604640	669110	0	850690	805630	519330	0	451970	0	0	823430	0	0				38013	131400	1311400	8647400	694240	937000	238360	878010	315570	334520	1494800	0	0
0	0	0	0	0	0	0	0	0	0	0	0	0	0	0	0	234150	0	0	0	0	0	0	0	0	0	0	0	0	0	0	0	0	0				24672	0	77515	299400	55704	200840	0	0	0	0	0	0	232090
0	0	0	0	0	0	0	0	0	0	0	0	0	0	0	0	0	0	0	0	0	0	0	0	0	0	0	0	0	0	0	0	0	79550				33260	103270	182770	0	137870	212590	0	0	83226	207680	0	0	0
1,2504E+07	9609200	1,024E+07	1,0336E+07	7413200	9413200	9774600	8766200	6242900	1,4401E+07	5022800	6826000	8786300	4735800	1,0196E+07	1,8359E+07	9543200	8668800	6179500	8734800	1,5697E+07	7034500	1,1862E+07	7076000	8742300	9051200	1,3096E+07	3929300	8985700	9194200	1,1406E+07	7061200	1,15E+07	6774700				3327000	5397700	17624000	98667000	11769000	17193000	3999700	18372000	13667000	17864000	3126400	1223500	20763000
1888100	1466800	1163500	1449900	1442600	1761000	1347800	1829400	1773400	4155900	1610900	2132000	1056900	1751200	0	967600	1787100	1512300	1276000	1471000	1640300	1329200	1914600	2051000	1227900	1103700	2011200	1008700	1154400	1981600	0	1092500	1515300	1655200				517390	1169600	2237300	11822000	2726900	3704200	891770	2751800	2911900	5739600	1577100	660050	1913500
2284600	2362900	2013500	2767300	2254900	2286900	3311900	1893100	1109400	4384400	303110	0	2274800	3489500	1595600	1581900	2237900	3437100	1927400	2745100	4656900	2074300	516340	0	3947700	3541200	3590100	503360	1946000	1299200	635780	1155500	2490900	3115400				647360	782840	4330100	24594000	3393100	4457300	2072100	4618900	5640800	8144400	45220	54519	3231200
685020	236220	441310	912080	464340	450990	413690	281100	310230	669530	0	0	0	346750	0	379360	642220	761030	392570	331660	818720	0	324490	0	548700	599240	333900	0	624340	0	0	0	340710	328720				158540	414020	693680	7182700	1060000	1159000	199580	250790	540930	653410	0	0	304600
0	0	0	0	0	344820	0	0	0	0	0	0	0	0	0	0	0	0	0	0	0	0	0	0	0	0	0	0	0	0	0	0	0	0				109150	132430	99655	1318300	280450	745720	45694	352770	253660	468440	0	0	519420
3376600	2636100	1916000	3665200	1882800	1909600	2106500	2905700	2583000	1481100	1526100	1983500	1660000	1366400	1796700	1229600	1351800	2051600	1830000	2036100	1795200	1426100	2243800	609620	2542000	2275200	2612600	3119800	2744100	2406900	2534000	1674800	2329200	2285200				1335400	2286500	3126400	22502000	3399300	4214800	1435000	4272700	3586300	1976400	1042200	512260	2807400
0	0	0	80372	0	0	0	0	0	135840	0	0	0	0	0	0	0	0	0	0	0	0	0	0	0	0	0	0	0	0	0	0	0	0				0	0	87885	658360	87343	89687	0	0	43865	191460	0	0	0
3276800	2806100	1892000	3400600	2779800	3623200	2648600	2411800	2476200	1656500	2167100	1984100	1989800	2583300	2345700	3466700	2136100	1611300	2306900	2027900	2817000	1920900	2858600	969560	2183800	3174700	2561900	495940	4103200	3889100	2386400	1902000	3069300	1956200				839340	2241400	3536900	29230000	5214200	7620200	1473400	3621500	4302700	2319400	1136700	586800	4571700
3073500	1629400	3302200	4743500	2643400	3746200	3551600	4152300	2580500	1204700	2380100	2136200	1321700	1260800	3168600	2320600	3022000	2743700	2557600	2900500	4526000	2090100	1954000	2036000	3927300	3927000	4088500	1074400	3507100	2626900	2679100	2695400	3115200	1969600				938700	1549400	5251000	35932000	4612400	7984100	1479600	4856000	5663300	1834500	1881100	672090	2377500
1,0126E+07	8361500	8294300	1,0953E+07	7458900	8295500	1,4687E+07	1,135E+07	9746000	5743100	6875100	6999500	9394300	1,4754E+07	8077200	7595200	6818800	6881400	5319400	7945000	8695500	6533200	1,1737E+07	1,8749E+07	7171800	9362000	8575000	7085000	7770800	6028200	9161300	8663100	8232200	8363400				9562300	3044100	12796000	77027000	42085000	49296000	4071900	5716700	10975000	8773400	6307600	1456700	10701000
3400100	3178800	3270000	3165800	2510900	3389700	2639900	5011400	3317600	5753200	1980400	4186000	2696900	2242300	2132300	2992900	4272600	2856100	2031600	3458400	4452500	2453500	3189200	5399900	2856100	2945300	3178300	3314000	3172900	3039700	2507700	1825800	3439000	6314900				813340	2392800	4774600	26948000	6681900	10409000	1035500	7803700	5776900	7403900	1265900	792370	6112100
4557600	5815800	5669200	5941100	4653300	4765300	4042100	6034600	6345100	9327900	2941700	3541900	6847700	6846000	8135900	6806700	3544500	3594000	3606000	4292900	8970300	4703600	9240400	8670000	3523000	4820200	9630000	4601300	5584600	3541700	7127500	5123100	5308800	6062700				1216100	4344700	8793900	50490000	7957100	11717000	1973000	10931000	12501000	17057000	2387900	691570	15727000
6307600	4614100	5614500	3519100	2685200	2916200	0	7165100	1,0279E+07	5131700	5099900	0	3273800	2734000	0	2828600	3126900	5258100	2232300	3005000	0	3797000	5665700	2888900	5218900	3867200	3336900	0	2504900	3012000	2665000	1286600	3270100	3349200				1740800	1546300	8975600	33716000	4620400	5342700	718490	10103000	11748000	19660000	3291000	209600	3774000
6241600	3910000	5439800	7383100	4243800	7188400	6967000	6821900	4609500	2964800	5013900	3402700	6457100	6510200	9579500	9431600	5686100	5420600	4451800	5754900	5744200	4423400	1,025E+07	1,3322E+07	5172100	5694800	5826300	2284600	6954800	8253000	5287200	5105300	6727800	5535500				1029300	2698600	11083000	56200000	7204700	13401000	3596800	11517000	7999900	9145600	2217300	1113400	17886000
0	0	0	1037600	0	695210	0	0	0	0	0	0	0	0	0	0	0	0	0	0	0	0	2446900	0	0	0	0	0	0	0	0	0	0	0				342490	469270	3460200	10825000	1321600	1639500	936320	1056600	3161500	3108400	566470	165000	3276600
3854500	3686500	4190700	4382200	2415100	2914400	5706500	4477200	3372400	2864200	2611200	2458500	2048400	2512300	2366100	2744900	2470500	3088500	2181700	2786900	5457800	3144000	4756900	7357200	2732400	4383000	5163100	1908400	3233200	4399800	0	4171700	2924000	0				972670	2651400	5307900	37826000	3846200	7238700	2969300	6676900	5903800	10541000	2597800	1043800	2464200
2966700	2160800	2285100	3131500	2368100	4567900	3359700	4225100	2128800	7914400	2125600	2517900	2753200	3527500	2302800	3327900	2349800	2879200	2260800	2547300	3510500	2744600	3113500	3551700	2926600	2673900	3448400	1090100	2849000	1870900	5816400	2555600	1460000	2374300				787200	2213500	2588200	28564000	2719100	7284500	1347400	5564900	2664000	10592000	1665300	363180	5338800
515580	0	184670	274710	286550	411610	442300	220120	0	463960	0	0	0	205370	236300	428140	361950	193580	0	388970	336080	0	0	0	0	0	342500	346720	384670	431620	0	0	540650	0				259270	38469	292110	2570000	499040	1362800	206500	180560	108730	425990	171840	0	398300
7009700	4362600	7091900	1,0135E+07	7232400	8873900	9406300	1,2439E+07	8058100	1,0756E+07	1,1792E+07	9259200	1,7328E+07	9682700	2,6675E+07	2,3705E+07	1,9462E+07	1,2493E+07	6417500	8916100	7272300	3466400	1,3423E+07	9786700	6921800	7874100	1,6436E+07	1351500	1,5862E+07	1,4075E+07	1,3666E+07	7123200	1,7635E+07	1,1775E+07				2665500	3726300	13437000	73048000	10727000	16610000	4424500	18116000	11760000	15847000	9182400	2705400	29604000
0	0	0	127710	145320	143620	0	0	0	195820	0	0	0	173760	0	0	130680	124240	0	166670	0	0	0	0	0	136930	0	0	109850	0	0	0	0	0				12380	49837	0	875890	170270	203690	0	51042	52427	287880	0	0	0
4968400	5693300	3286000	4370900	2206400	3935500	3388000	3420200	3053300	4836600	1954600	3628100	2727500	2367900	4212700	5089600	2826500	3202800	2500400	3391400	4207100	3570100	3961800	3336500	3183100	3516700	5657800	1468000	3723700	3492800	2722400	3005200	4568900	3823600				1956600	5491600	6096300	27346000	3460700	7434300	2024700	5477400	7351700	7555800	1380300	873140	4252500
0	0	0	247150	120950	0	0	0	165520	0	0	0	0	0	0	0	0	0	0	126150	0	0	0	0	0	0	0	0	0	0	0	0	0	0				25695	48278	121190	1905400	226030	349660	89395	71185	256340	67226	0	0	260000
8788700	9979600	8631000	1,394E+07	8853000	1,4527E+07	2,0512E+07	9843400	1,1521E+07	1,9755E+07	1,3498E+07	1,1641E+07	9560700	8832400	7275300	1,3057E+07	8124400	9414500	5230800	8493000	1,6437E+07	6654700	1,5091E+07	1,18E+07	9910800	1,0449E+07	1,1718E+07	4975400	1,0696E+07	7278900	1,1284E+07	9768100	8769200	8259700				2173000	5920300	19031000	95211000	12762000	20119000	10099000	24868000	23665000	39722000	8380200	2364300	17401000
0	0	0	241380	0	0	0	0	0	0	0	0	0	0	0	282020	0	0	0	386160	0	0	0	0	0	0	0	0	431300	0	0	0	0	0				0	134950	257980	2046400	0	87318	80911	126140	140730	494950	0	0	444120
0	0	0	0	0	2304400	0	0	0	0	0	0	0	0	0	0	0	0	0	0	0	0	0	0	0	0	0	0	0	0	0	0	0	0				130990	1147300	1545200	7275500	5682200	4983600	2732500	2494200	2138600	10361000	0	188000	2096000
3156200	2297900	1724800	1934200	1324600	2414100	1930100	2037400	1594000	1436200	1487900	0	811510	715060	0	0	1120300	858370	1753200	1659600	1430400	1056500	1519200	2077400	1325800	1291300	0	0	2375000	1916600	1438300	1537900	1881800	2275600				1386500	1896300	2459900	13242000	1971300	4947900	883800	2353700	2394000	1719800	1052500	258920	2027700
2655300	2641000	1709600	3863300	1684300	1793200	2788000	2182700	2389700	2088200	2593600	0	2698500	1836200	4300200	5147100	3194600	1920600	1607000	3182700	3718800	1780200	2896700	2432200	1571200	2622200	4435200	1163600	3364300	1912400	0	1534500	1694900	2691500				643870	1831700	4657800	25614000	1083300	4498200	1990700	4693100	6639800	5545300	1973400	268230	4284700
1,2719E+08	6,8324E+07	1,4089E+08	1,7717E+08	7,0772E+07	4,8383E+07	1,3534E+08	1,1091E+08	8,6678E+07	1,6902E+08	1,2289E+08	1,387E+08	3,3626E+07	1,7965E+07	6,4753E+07	1,3334E+08	1,2029E+08	7,8601E+07	3,68E+07	4,9762E+07	1,8054E+08	8,3332E+07	2,2462E+08	9,9044E+07	1,2821E+08	1,2032E+08	1,4797E+08	9,2802E+07	1,7137E+08	6,7741E+07	1,4231E+08	5,7959E+07	1,7323E+08	1,042E+08				43497000	67040000	187260000	1233800000	97093000	153290000	68376000	159720000	146880000	202180000	140010000	31514000	58782000
1571600	953320	935300	1221300	906150	885810	1600200	1234600	1162300	1163000	609320	0	1403400	1001600	1751400	2063800	1134400	1223800	743320	1075800	1199600	0	3232800	1231700	988970	571830	1030800	0	1328200	1064700	0	1372500	1840800	1325600				239320	475620	1266200	8822300	1490800	2264900	866610	1397200	1964700	3279600	431100	212440	2995900
1436500	2150100	1433500	2570000	2931200	3770900	1348000	2050300	618280	2205300	648550	3966700	946790	1767600	0	665630	1516500	923130	1457900	3294500	2591200	1264600	1062500	340530	1561000	2391600	1206000	0	2211400	1808400	785590	1988900	1386600	1061000				631340	1700800	2483600	20168000	3864300	6248000	1069900	3292600	1849400	2777500	1351700	625080	2806600
1285100	1512900	1019400	1408500	1182300	1439500	0	943370	625750	2629800	83732	0	1122500	761490	449990	891700	782320	708950	1093400	1572400	2046800	0	536410	436320	2012300	785380	1472300	503430	1487600	1186900	845840	1063600	1106200	721220				398750	1089700	1407200	9927000	1581500	2927400	307740	2406500	1467700	3674300	25583	5188	2840900
1771900	1309300	1561500	1853000	1282000	1494700	2614200	2095200	1782700	1061700	0	0	2194600	0	1927000	2088100	1896000	1582400	568400	660770	1796500	1147500	2606000	0	1128300	1632600	1790800	0	1231700	788870	1626100	1607700	1166100	0				609700	1176500	2485900	18087000	2503300	3381600	1381500	3053700	3266800	4281400	431150	241630	5113400
2262000	7691700	5938400	5829800	0	3660500	4522200	3863400	4436300	1,4594E+07	446120	602940	0	3861200	0	3860700	3459200	3805600	0	3762500	7513100	4824100	0	4855300	3620600	2476400	4530200	1291400	4285600	1940700	3151900	4528600	3433800	2700300				393400	6236900	14138000	35424000	646380	1438500	3333000	8802700	8513900	26019000	317140	779230	455110
1521200	2414500	3224100	3521500	2689400	4792600	0	3440200	2598900	5843600	0	0	3275900	3331400	2629100	2881300	1715700	2535700	1461100	2827800	5015500	1925300	2899800	0	1534900	2187700	3178700	0	2423200	2687100	1692000	964530	2866400	1365900				512570	1951300	5292600	27039000	4457200	8479900	499470	4567700	4894600	9454200	387410	167730	6585100
0	0	0	0	0	0	0	0	0	0	0	0	0	0	0	0	0	0	0	0	0	0	0	0	0	0	0	0	158280	0	0	0	0	0				29967	140900	105610	670230	157300	184960	0	0	72136	224040	0	0	140230
0	554850	0	0	382870	688880	1216200	585770	327530	449910	0	0	0	0	0	0	499320	533750	543520	717390	662290	0	518840	0	0	619090	0	0	685780	479230	0	0	800480	0				130390	554500	738660	2612200	889220	1281800	295330	903840	331290	453420	171560	79266	574900
514650	605080	531760	1213100	735310	1343200	715670	432980	413840	918000	0	0	320380	522430	512070	1153500	805350	1006000	619170	1147400	672370	0	284170	324300	729530	1037300	467440	0	1158000	933410	0	419880	544500	638090				169710	351110	808270	11923000	1233900	3213000	238150	566720	568180	1448300	81063	10410	796160
3586100	3685600	3123800	2895400	2595500	2122500	4616100	5745400	4638600	8573700	2262100	0	2802600	6220900	6889200	5718400	2355000	4234000	2820100	1297900	4910100	2403700	3678000	2746800	3656700	2732100	4213800	0	3174800	0	0	0	0	3715100				741870	2256400	4695600	24598000	2930800	4507600	2037400	13372000	8636500	17297000	3337800	748320	6180000
0	774660	2008900	2508600	1783900	2017000	2106000	2162900	2674500	1527300	1948300	0	1639800	1188600	1825000	3724200	1526100	1159800	640840	655770	2580200	0	2416700	1365600	1888200	2160200	3092900	1201200	701650	0	0	0	1307500	721770				153270	469140	3767300	20456000	1875000	3412300	890850	3070500	5208700	2746300	1255100	39195	2736400
0	0	742910	904730	727330	807860	0	0	0	482990	0	0	1019000	683680	0	1214400	674840	0	731000	1124200	877050	0	0	0	870480	1004600	0	0	1038600	0	0	623820	698140	863430				0	59292	1861800	4506700	1569500	3060400	506110	0	2110500	1612100	111770	0	942770
874930	1620000	1253600	1687200	1011200	1539600	1555400	1489500	1609300	2381500	1054200	1458700	2238500	2523500	2466400	2828900	1170400	1906600	462830	885420	1198400	891740	1996200	1161400	758810	924940	2198300	0	1243700	1107000	1153500	961770	2084000	1235900				380230	1750100	2335000	8233100	1833600	3809000	607250	1718300	2105900	4732500	596980	354930	4723800
2209000	8399900	0	9571000	6759100	7555600	1,0787E+07	0	8847000	1,6609E+07	1,1264E+07	6100600	1,7157E+07	2,3906E+07	4297100	0	7437500	8639000	6122700	8145200	1,4054E+07	0	3,3354E+07	0	6187600	4750900	0	0	6502400	0	0	0	4096900	3825500				1148900	8609000	32975000	157970000	11935000	13169000	8360500	26371000	22126000	41070000	7824200	1509600	21480000
1,0231E+07	8923500	5903600	9326200	8743300	1,0346E+07	1,1813E+07	9893500	5334800	3915800	4632100	6552400	1,4987E+07	1,2501E+07	1,0858E+07	1,6193E+07	1,0067E+07	9019700	6621400	9568700	1,4023E+07	8717500	9394700	4740100	7579700	1,0837E+07	9048600	3753200	1,4289E+07	1,2821E+07	7206300	8502600	1,2347E+07	1,2075E+07				3386200	6594800	13864000	92875000	14895000	21401000	5909300	12513000	10811000	6643600	3171400	1596000	31504000
4994000	5118500	6460000	0	0	0	0	8234500	4550000	6110800	0	0	1,5471E+07	5976800	0	6190900	0	0	2454600	0	5628500	4417400	0	0	0	0	0	0	0	6519900	0	7573500	0	6692100				298970	564990	1458000	3663700	489110	756330	124600	2573600	1025700	116770000	0	0	4770600
0	0	0	416970	0	0	0	0	0	0	0	0	0	0	0	0	239680	0	0	0	0	0	0	0	0	0	0	0	0	0	0	0	0	0				145360	144260	248960	3127500	363080	498270	94099	400950	163960	98648	188740	0	301290
0	0	0	0	0	0	0	0	0	0	0	0	0	0	0	0	0	0	0	0	0	0	0	0	0	71866	0	0	0	0	0	0	0	0	+			0	23433	0	498600	164050	189990	0	0	0	125260	0	0	0
0	0	0	0	0	0	0	0	0	0	0	0	0	0	0	0	0	0	0	0	0	0	0	0	0	0	0	0	265410	0	0	0	0	0				0	120740	0	1268200	0	280150	0	0	0	0	0	0	0
1,0765E+07	1,1996E+07	1,0422E+07	1,1828E+07	1,1813E+07	1,1228E+07	1,3352E+07	2,2865E+07	7177900	2,1747E+07	7021400	9075400	1,3064E+07	1,7518E+07	9170400	2,2147E+07	1,9297E+07	1,5227E+07	1,7849E+07	1,7511E+07	2,0333E+07	1,5377E+07	1,6624E+07	2,7446E+07	1,3086E+07	1,0102E+07	1,3179E+07	1,3131E+07	1,7664E+07	8719000	9652800	1,2812E+07	1,0028E+07	9846200				2353600	7713900	19362000	94389000	14976000	20583000	6329500	26421000	20778000	47225000	4046700	2472200	39169000
0	0	0	76493	0	0	0	0	0	0	0	0	0	0	0	0	61416	0	0	0	41888	0	0	0	0	52790	0	0	0	0	0	0	0	0				0	0	55271	615730	59184	63678	0	0	0	139900	0	0	0
479090	528320	0	970130	606970	534530	758630	0	576000	204860	802260	525870	1700200	806520	847820	1740000	613290	0	595500	784630	804320	0	600160	0	1483700	938520	977450	0	672500	782770	0	0	593790	642120				130590	401060	957900	8974400	963270	1574500	403660	360050	889420	372680	634550	140170	2863200
1323100	1213000	2025200	2911500	1386300	3052400	2153700	3769100	1462400	4686800	2571900	0	3135800	2559700	2729400	2107800	1410100	1375200	782620	1471600	2628700	1759900	1932800	2506200	1688500	1655200	2433000	1207700	1707900	2415700	1769100	771070	2378600	2466000				386000	701240	4176000	21644000	2557300	5376000	623000	4451800	3885600	6078100	1576200	131730	6763600
1099600	1240900	1108000	1060300	736670	0	2305700	0	0	2191900	0	0	747620	816560	769080	2915800	0	814760	456090	709610	1345700	0	0	0	1050800	1629200	0	0	1428600	1517000	0	0	864490	0				400270	474610	1624200	5759700	1406100	1034700	1112100	1102600	850180	3569200	871520	83673	1497000
6628200	6175400	4138800	5122300	3874300	5184300	5712000	8558200	4259300	2250600	4635700	5957100	3774700	3732600	2337700	2726800	2837900	2926500	3612500	3936100	7339100	4801100	5779700	2404000	4559000	4360100	6752500	2197900	4931000	6454200	5298500	5485400	4571300	4947300				1651600	5313800	8212500	48093000	7323000	13088000	2351100	10256000	8259300	4927500	2719900	1445100	5795700
0	0	0	0	0	0	0	0	0	0	0	0	7885700	1,2987E+07	0	0	0	0	0	0	0	0	0	0	0	0	0	0	4998600	0	0	0	0	0				798760	2403900	1537300	11690000	4308100	10445000	356900	995150	692070	6153900	14729	19286	19575000
0	0	0	0	0	0	0	0	0	0	0	0	0	0	0	0	0	0	3173700	0	0	0	0	0	0	0	0	0	0	0	0	0	0	0				981620	2459300	1823200	11214000	2470200	5044200	722590	2122800	3284800	4849000	1125300	554420	4321100
1897200	1614900	751730	1079900	1051300	1619900	1941200	1499800	964260	1178000	1210900	1349900	2043500	1779800	1723300	1930600	799200	1530600	0	711380	1657400	0	906580	1128500	878620	899190	1917400	0	962720	1119400	0	1664800	1404300	846470				414510	920250	1158800	10673000	2247400	5414600	799190	1786200	2266300	2627700	560670	231610	4216200
6620600	1,2089E+07	8134000	1,2161E+07	1,2258E+07	1,7295E+07	6351500	8926700	1,4366E+07	2,0987E+07	2292300	4236800	7663000	2,1775E+07	7898400	4585600	8771000	2,1312E+07	1,446E+07	1,5448E+07	6710800	1,3119E+07	5202000	6720800	5896100	1,8094E+07	4820300	0	4299200	1,6008E+07	7880500	1,2029E+07	3986400	4121400				2458200	9045300	19030000	100810000	19020000	34681000	1781000	18135000	23520000	42739000	1136600	950040	14151000
7,4192E+07	8,2657E+07	1,863E+07	8503500	7,2063E+07	8,1808E+07	5,4659E+07	2,0818E+07	3,365E+07	9,6349E+07	5,647E+07	4,4077E+07	6,5744E+07	1,1595E+08	3,144E+07	3705200	1,6956E+08	6,7939E+07	5,7859E+07	5,1688E+07	1,4357E+07	3,9787E+07	6,2872E+07	5751200	1,735E+07	5,0152E+07	6,557E+07	2530500	4,4204E+07	8,7618E+07	7336700	9,9451E+07	4,1649E+07	3,9112E+07				27557000	63711000	37497000	226560000	115770000	133550000	33356000	32853000	59602000	104820000	59518000	26617000	103150000
0	0	0	0	0	0	0	0	0	0	0	0	0	0	0	0	0	0	0	0	0	0	0	0	0	0	0	0	0	0	0	0	66617	0				59878	0	47930	661060	144670	108350	25708	0	47358	156390	0	0	83494
4,153E+07	3,0563E+07	3,3511E+07	4,1695E+07	2,6627E+07	3,5036E+07	2,8516E+07	4,0493E+07	2,8252E+07	5,5745E+07	2,1892E+07	3,8159E+07	2,382E+07	3,0083E+07	2,9826E+07	2,1442E+07	3,3494E+07	3,897E+07	2,0275E+07	3,3609E+07	4,381E+07	2,504E+07	4,3821E+07	3,7193E+07	4,2618E+07	3,9335E+07	3,2998E+07	1,1122E+07	3,8532E+07	3,5962E+07	3,2735E+07	4,5347E+07	3,1674E+07	3,284E+07				10621000	29640000	64950000	357500000	42513000	76116000	13796000	42263000	50231000	158070000	12749000	6930900	46267000
1081000	0	0	0	0	0	0	0	0	0	481280	515850	0	0	184550	0	1,4739E+07	0	0	0	0	0	469030	0	0	0	285820	0	233870	0	0	287360	720330	0				1205000	82691	0	0	0	0	0	0	0	52548	928670	364550	487490
2572900	2410400	1178700	2842400	1720600	1162800	1483900	962760	593520	2695600	100810	0	797610	974060	392160	499000	3298100	2402700	2009200	3156700	1858500	0	389400	0	2763100	2027100	0	330740	1423700	1494100	467570	2007500	1971100	1902900			+	807640	1774900	1692800	22359000	2994000	2191400	701050	1129400	913330	3755600	76766	129710	1475900
662720	351130	354580	466730	314900	411070	722290	910930	0	0	0	355130	386730	0	0	548460	839850	264740	0	370670	459030	0	516430	978850	361440	261310	463840	817520	655190	0	0	679080	0	507390				218940	242520	467530	3382800	426330	881100	427650	1506800	43224	357420	72909	127040	721120
3773300	3925800	3132700	5175500	3120300	4675500	3381700	4037400	3283400	5657600	1885800	4173800	4306900	4999000	2252200	4670700	4061100	3092300	3261700	4578400	3892200	2460000	1821900	901310	3228500	3216700	2350500	3114500	5880500	4728500	3907300	2611500	4191200	5531700				1285900	3268500	4537500	38621000	5380400	9247500	1715800	4342300	5405400	7028000	1157600	865010	10011000
0	113890	0	562160	298060	114310	0	0	0	475060	0	0	0	0	0	0	181700	0	193150	332290	0	0	0	0	182130	522580	0	0	0	0	0	0	200550	0				18695	107910	130290	3494900	463180	281050	41403	127320	71348	825050	0	0	0
0	0	0	0	0	0	0	0	0	0	0	0	0	0	0	0	0	0	0	0	84219	0	0	0	0	0	0	0	0	0	0	0	0	0				0	0	0	0	38654	149980	58188	0	0	0	0	0	0
6,2657E+07	1,6008E+07	3,2742E+07	7,741E+07	7,1349E+07	3,1979E+08	3,2987E+07	5,1744E+07	2,7337E+08	3,2342E+07	3,579E+07	8,2228E+07	1,4474E+07	3927400	3,1743E+07	5,4654E+08	1,592E+08	9,6255E+07	9,4925E+08	9,1036E+07	3,106E+07	5,1431E+07	2,7091E+08	1,4483E+09	7,3254E+08	1,0484E+08	7,6001E+07	5,2916E+08	8,0534E+07	4,425E+07	2,1493E+07	2954700	5,1507E+07	2,228E+08				26717000	14671000	58912000	706490000	123180000	582830000	26230000	105160000	555820000	63687000	40162000	36753000	49900000
0	0	0	0	0	536550	0	0	0	0	0	0	0	0	0	0	0	0	0	0	0	0	0	0	0	0	0	0	0	0	0	0	0	0				0	0	0	0	0	1160400	0	0	0	0	0	0	0
2,7613E+07	5681300	1,4266E+07	6,175E+07	5,4342E+07	2,1009E+08	1,7277E+07	4,276E+07	2,2286E+08	2,0722E+07	2,9383E+07	9,9564E+07	9457800	1892100	2,6426E+07	3,4821E+08	8,4155E+07	6,0979E+07	7,0165E+08	5,4525E+07	2,7962E+07	4,4231E+07	1,4357E+08	3,5437E+08	5,0701E+08	9,3322E+07	3,9892E+07	2,0242E+08	6,4156E+07	9439600	9409100	2108900	2,4781E+07	9,5304E+07				9176100	4401700	17531000	353640000	75756000	316380000	7269300	54021000	454880000	28324000	17817000	20377000	18912000
826600	692930	442560	609160	536190	806780	570410	635670	387430	1429600	0	0	1148400	513170	724560	865810	324260	339470	537120	604880	936700	334350	482380	353050	633330	368020	613870	458500	829820	485520	696770	736260	674230	0				299420	590830	988350	5188200	780940	924190	265790	1101100	733540	1835400	71584	50123	2005500
675410	699920	1089200	1034100	1114900	1094900	0	729040	485500	1358300	0	0	1063800	780290	1229700	839180	1176500	1242000	635620	1192900	884690	0	0	0	418060	685950	0	0	488160	0	0	0	1121400	0				204000	597490	1976300	8022500	2398600	2485400	113540	429250	322740	2913200	86312	35030	2125600
0	0	0	0	0	0	0	0	0	0	1,4509E+07	0	0	0	0	0	0	0	0	0	0	0	0	0	0	0	0	0	0	0	0	0	0	0				0	0	0	0	0	0	0	0	0	74630	11793000	0	0
0	0	511950	582480	267710	243020	0	690470	428470	192650	0	0	382520	346700	0	385430	448670	0	256140	484390	759520	0	0	0	0	421140	0	0	0	0	0	0	0	0				84844	0	3810300	4755100	256440	279140	0	856570	509720	76457	0	0	505110
0	0	0	0	0	0	0	0	0	0	0	0	0	0	0	0	154240	0	0	0	0	0	0	0	0	0	0	0	0	0	0	0	0	0				35766	0	0	452050	0	170250	0	0	86120	42493	0	0	357710
0	0	0	0	0	0	0	0	0	0	0	0	0	0	0	276540	0	0	0	0	0	0	0	0	0	0	0	0	0	0	0	0	0	0				0	0	0	108180	0	0	0	0	0	0	0	0	0
224500	1273300	0	640380	957190	732740	0	1056800	0	0	0	0	2095900	2061600	2759500	2296700	785830	2268800	338730	375800	860140	0	2027500	0	539110	1188500	2148900	0	370300	580660	0	1156700	951780	799100				55776	572870	899930	7018100	2234600	2318800	0	1616300	213310	613200	98319	65276	4505100
815850	1224600	8868100	6141100	547120	0	932260	0	5060200	2853700	0	1468300	0	0	2179200	4475400	2226600	1371700	3116700	1299800	1694300	2475600	846070	4495500	968290	1047100	2646000	2856100	0	0	0	0	0	0				269250	1036800	10495000	38462000	976130	647820	563360	1269900	6426300	4947300	116280	773490	3294000
0	4242700	0	0	1351200	1171000	0	0	1304500	162060	4056600	8404800	894200	0	0	0	1842800	533620	274780	322950	0	1027500	5128700	5033200	0	1022900	3143100	1,8646E+07	267470	0	9508400	4795700	0	1634600				0	6449000	251730	1138200	2875700	3461500	61051	909040	3612200	582060	11724000	1508700	1467800
749640	483330	0	312930	307570	511120	0	0	0	0	0	0	0	355910	0	0	0	0	0	0	0	0	0	0	0	0	0	0	456680	0	0	0	0	0				187790	348620	0	3553200	591650	1034200	84789	761840	0	113120	309450	0	1267100
0	0	0	0	0	379200	0	0	0	0	0	0	0	254400	0	0	0	0	0	0	0	0	0	0	0	0	0	0	0	0	0	0	0	0				20128	189840	0	0	194080	778800	0	0	259020	56394	0	0	178780
2500000	2594300	2276100	3980900	1871900	2506300	2670200	3331900	2142400	745950	1855800	2070800	1984000	2072800	1478900	2867100	1534400	1876500	1082800	2334700	2905800	1498600	2530100	650290	1989400	1604400	2708300	0	2435000	1814400	2230300	2020500	1679200	1690000				786570	2085200	3701700	30690000	3144100	5397000	1360800	4003800	3711000	1284000	1306000	572960	3550400
0	0	0	0	0	0	0	0	243940	0	0	0	0	0	0	0	0	0	0	0	0	0	0	0	0	0	0	0	0	0	0	0	0	0				87574	63996	195210	1001100	372070	353740	162230	0	419730	101960	93233	0	193810
4668700	4115700	3000200	4469300	2672600	5615100	1863700	2304100	2847900	1623800	0	0	2911000	3865000	2906700	1232500	2876300	1905200	3510400	4126100	2797900	1936200	5827500	1133600	1974600	2929100	3973400	0	3718900	2616500	2794600	2825900	2547900	2750000				888330	1677300	7506500	28975000	2932100	6845900	2178700	3169600	5000600	3326500	2211400	309010	4601800
0	0	0	0	0	0	0	0	0	0	0	0	0	0	0	0	0	0	0	0	0	0	0	0	0	0	0	0	0	0	0	0	0	715630				358050	553180	1244200	5495100	1107700	1338100	629770	1191600	819570	337370	389700	247170	977100
0	0	0	0	0	0	0	0	0	0	0	0	0	0	0	0	0	0	0	0	810580	0	0	0	0	0	0	0	0	0	0	0	0	0				0	114330	80471	1015300	1186000	909000	0	0	0	123210	0	0	2141300
0	0	0	0	0	0	0	0	0	0	0	0	0	0	0	0	0	0	0	53629	0	0	0	0	0	0	0	0	0	0	0	0	0	0				0	47150	0	0	0	359890	0	0	617200	28545	0	0	0
2170000	1,0138E+07	2170100	5094200	7708700	1,4415E+07	3412100	2900400	2601100	1,0896E+07	870470	970370	1789000	9562700	5242200	2997900	3505800	4429000	6249100	8345600	2829600	9893500	0	0	2318900	4699000	990650	0	5681200	9006400	0	5811900	1904500	5212100				528550	6139700	2654900	49216000	12368000	29898000	1348500	4555800	4394100	28812000	614770	205950	4303300
3,3303E+07	5,0955E+07	1,4296E+07	1,5773E+07	4,1705E+07	5,4219E+07	2,0331E+07	2,1618E+07	4,3915E+07	4,5489E+07	1,6886E+07	2,8026E+07	4,3221E+07	6,2032E+07	2,239E+07	1,254E+07	2,9787E+07	1,7149E+07	2,9446E+07	7,2015E+07	2,9981E+07	4,4365E+07	6734100	1799300	1,3311E+07	2,9884E+07	2,6509E+07	780900	3,6898E+07	3,7542E+07	9733800	2,4761E+07	1,0187E+07	2,3871E+07				7691400	33947000	24097000	116910000	72122000	106280000	8887500	29313000	127310000	122420000	12173000	5791200	92851000
0	0	0	0	0	0	0	0	0	0	0	0	0	0	0	109610	0	0	0	0	0	0	0	0	0	0	0	0	0	0	0	0	0	0				0	0	0	223970	0	0	0	0	0	0	0	0	180150
0	0	0	0	0	0	0	0	0	0	0	0	0	0	0	0	0	0	0	0	0	0	0	0	0	0	0	0	1348600	0	0	0	0	0				236160	706970	1015600	8442500	1259200	1931600	241120	372690	541800	1726700	282180	0	2054200
0	0	0	837960	0	0	0	0	0	0	0	0	0	0	0	0	0	0	0	0	0	0	0	0	0	0	0	0	0	0	0	0	0	0				50180	193080	0	6702600	0	484710	0	0	0	1078100	0	0	0
2486400	2679900	2088500	3391900	1572800	1541700	1244300	2176800	3292900	2724900	716940	0	1184000	2633900	1568600	1142800	883090	1656500	1629800	2356900	1591700	2099700	1246500	0	1838300	2848200	968990	0	1624800	2908800	1161100	1859800	1503300	980110				554310	2015800	3081300	28715000	2268500	3534900	601790	3047100	6214700	7506000	386520	0	1792000
7933200	7762300	6906200	8464700	7157800	8333400	7738000	9825400	6162800	7739200	8509500	5426700	8112500	4714100	4901200	4452300	5832600	6306200	7838800	8547600	7681800	5436700	5849900	3729000	8267900	8475700	6729200	1,2399E+07	6808200	7128500	7692500	6726800	6334100	6810700				2324100	5618600	12059000	65562000	13378000	17088000	2917100	13345000	11178000	15816000	11169000	899610	12148000
0	0	0	99994	0	0	0	0	0	0	0	0	0	0	0	0	0	0	0	0	0	0	0	0	0	0	0	0	0	0	0	0	0	0				0	0	0	799820	0	0	0	0	0	0	0	0	0
0	0	0	382480	0	0	0	0	0	0	0	0	0	0	0	0	0	0	0	0	0	0	0	0	0	0	0	0	0	0	0	0	0	0				121870	150130	307000	3059300	275580	443820	131350	55080	511300	155930	0	0	615330
3870100	2295400	2781200	2878100	1472500	2041200	1952200	2602400	1935900	2363800	2833300	2148900	4047400	2416000	2699300	4115800	1863100	1959600	1646700	2504800	2766500	2191100	3938800	563170	2332900	1831400	1840700	0	5145100	3179600	3485500	1911500	3869900	2391800				1067900	1438500	5999800	26258000	2794500	3044400	1072600	2666700	3657400	3813300	2869800	374480	7483500
0	0	0	0	0	0	0	0	0	0	0	196530	0	0	0	0	0	0	0	0	0	0	0	0	0	0	0	0	0	0	0	0	0	0				25178	108460	0	0	0	0	0	0	0	0	141570	56886	0
0	0	0	0	0	0	0	0	0	0	0	0	0	0	0	0	0	0	0	0	0	0	0	0	0	0	0	0	0	0	0	0	41237	0				0	21583	0	288460	57400	26625	0	0	0	61247	0	0	74054
1854400	1892600	1893300	1855400	1054500	1263600	1465400	921610	997060	2457000	3528200	0	3005700	2167800	943670	831720	1134500	615130	1179500	1401500	1201700	0	774270	518810	1313400	1292400	1184300	1398000	1605700	805170	0	659100	818170	408620				416740	1196400	4609700	19383000	2095800	3161800	577700	1618100	1226500	3714600	1239100	2331600	7093000
1413300	872560	846270	956760	1012300	1031800	1240100	948230	446770	966680	910820	0	544470	594030	0	746340	943690	1036400	628320	1538900	1663300	590590	1390700	1041200	1082900	1043900	1568500	0	1568800	848730	917460	657250	1665200	1256100				434460	718930	1353700	8069600	1590000	2225800	668770	1483100	665510	1252800	894240	94714	1003400
1661500	591400	595110	693670	821600	794910	0	0	635850	607220	0	0	375830	231480	0	0	519620	0	621640	0	819180	0	449750	705660	738080	717860	637100	0	1251400	0	0	651440	768060	874490				442810	421900	1435500	5800000	1198000	676690	0	872210	1388200	286550	208930	0	866330
0	0	0	0	0	37910	0	0	0	0	0	0	0	0	0	0	0	0	0	0	0	0	0	0	0	0	0	0	0	0	0	0	0	0				0	0	0	837490	109740	81986	0	0	159430	0	133400	0	0
6914600	2581200	2374400	3335100	2154400	3631900	2,8677E+07	4,4612E+07	4397500	1,1115E+07	6194400	4,2807E+07	2119700	2322500	2598100	3,0961E+07	3380100	3497700	3114800	3743400	1,425E+07	1,9009E+07	2616800	2,2805E+07	6844600	8565500	2420600	7866000	1,3508E+07	2,5717E+07	7525300	4,3516E+07	3989300	8617900				1450100	2164500	3890000	28841000	3610200	8256800	13034000	67818000	9562500	33945000	5682500	10439000	5469200
5446400	2648300	2763100	3907800	3327600	4542100	2784700	3041900	2508000	4237200	2501100	2396800	4313800	3660300	2852200	5550500	4032200	5353200	2583700	3651700	3566100	2807300	3397000	1108900	2437300	3571900	2315700	955030	5920800	2503700	6592500	2727800	4314200	3366100				1484900	1730200	5629100	26821000	5425700	9231700	1170600	3823900	5573500	6162800	1888400	480240	9798200
0	310490	0	269790	441130	381260	0	0	0	0	4210500	0	0	0	0	0	0	200970	384040	544600	349600	0	0	0	0	0	0	0	175480	442250	0	0	419380	551720				78562	130530	225580	2370500	413930	537180	104210	224550	204180	43012	4559800	0	0
0	0	0	0	0	0	0	0	0	0	0	0	0	0	0	0	0	0	0	0	0	0	0	0	0	0	0	0	0	0	0	0	0	203670				0	191380	563520	2150700	297580	575540	145460	529560	657150	839500	248840	0	256500
6773700	2,5242E+07	3141900	2825600	2,4268E+07	2,3345E+07	9314800	1,1827E+07	2,3131E+07	3,7319E+07	2898900	4174500	7066800	3,6655E+07	4219200	660090	9498100	2,2034E+07	1,6874E+07	2,0912E+07	4404400	1,1498E+07	1692900	0	5588200	1,5406E+07	3839600	0	9586000	2,849E+07	676970	1,78E+07	7300600	1,475E+07				1483600	18510000	6705100	26305000	37956000	40087000	3609000	18655000	51235000	90472000	1631200	696690	17769000
0	0	0	36238	0	0	0	0	0	0	0	0	0	0	0	0	0	0	0	0	0	0	0	0	0	0	0	0	0	0	0	0	0	0				0	0	0	289860	0	0	0	0	0	0	0	0	0
0	0	628670	868870	0	0	0	0	0	365010	0	0	0	0	630430	475540	775760	0	0	358710	609530	0	0	0	343560	562900	0	0	390570	0	0	0	0	0				51575	88838	1284300	5651300	140500	287080	0	144540	489310	738260	116130	0	392210
0	0	423530	225100	0	3805300	0	1056900	802970	1179300	2173500	593910	0	1362400	0	1154100	0	0	0	299070	0	0	0	0	0	0	0	993540	0	0	0	996650	0	917340				0	0	193920	1984600	66676	8110200	0	579320	1251300	1064500	3230400	302170	0
0	399340	0	0	0	0	0	1089200	0	0	0	0	0	0	0	0	0	0	0	0	0	0	301790	641970	278040	0	0	1525900	0	0	443110	0	0	0				29074	292870	163060	0	0	226490	0	825620	0	0	0	55163	0
0	0	0	0	0	0	0	189710	0	0	0	0	0	0	0	0	0	0	0	0	0	0	0	89538	0	0	0	0	0	0	0	0	0	0				0	0	0	0	0	0	0	248770	0	0	0	0	0
2601600	3114000	2725700	5173800	2345100	3992700	3662800	2071700	3111900	4208200	1598400	2279200	3667400	4234100	3342200	3862300	2645600	2870600	2412000	3241300	3477600	2593500	3810500	6210500	4340500	2640100	4251700	0	5518500	4464800	2858700	3920500	2978800	2693900				668040	1754500	4955600	32939000	4345700	6204000	2448200	3593700	4980800	7376900	1490200	781720	5587800
918660	1618500	404070	766560	1486100	2152300	336650	968510	839650	1505200	9,109E+07	0	0	1092300	213640	163630	201690	1379200	1456200	2559500	648890	191810	198650	0	548840	1007500	177400	657320	426650	743160	0	411270	264620	693910				326890	1391000	1400600	9551500	2377100	2899900	541700	1998800	5453800	6311500	66313000	66749	220260
0	832420	0	1132800	869530	595840	0	1558400	1377500	3291900	0	0	0	1143000	1095900	0	615150	1620500	909700	1168500	1849900	771730	0	1518400	1106500	1576000	1643200	0	1025000	673940	0	0	0	0				57103	450040	563470	8366000	736380	1108900	381090	2709000	3996400	4804900	1167600	63758	2456900
2556400	4531800	4793500	5640600	3293100	4823500	7149500	5555400	4211300	6555100	6785900	5706200	4704400	3825300	5004800	1,1335E+07	4039300	6418100	3348400	4973800	8086600	7418100	6596300	2784300	7447300	7117000	6711000	2421400	3070400	2576900	5289200	3612500	3743900	3978900				1062800	4764800	8565600	48163000	5851600	13799000	3877900	7632400	12032000	15257000	4302000	1229600	9853300
0	0	0	0	0	0	0	0	0	0	0	0	0	0	0	0	60558	0	0	0	0	0	0	0	0	0	0	0	0	0	0	0	0	0				63222	82997	0	324920	0	109100	0	0	0	31600	0	0	434650
0	0	0	0	0	0	0	0	0	0	0	0	0	0	0	0	0	0	0	0	0	0	0	0	0	0	0	0	17544	0	0	0	0	0				36457	0	48394	275830	0	0	0	0	0	0	0	0	0
2414500	1630500	1865400	3249300	1227000	1125500	1518400	1132100	0	544310	0	1356300	0	1367400	0	1542800	1809000	1593000	1144600	1774600	2292200	1066000	0	0	1515700	4079600	1365300	0	1175600	0	2373900	0	1214500	1192900				348790	714470	2962600	26170000	1368700	10863000	2401800	2743000	575150	348180	159700	210810	2510700
0	0	0	226780	0	0	0	0	0	0	0	0	0	0	0	900590	0	0	0	0	175020	0	0	0	0	0	0	0	293000	0	0	0	0	0				64126	0	215190	2161700	74054	283660	130450	544180	110540	91291	0	0	594500
0	0	0	0	0	0	0	0	0	0	0	0	0	0	0	0	0	0	0	0	1510200	0	0	0	0	0	0	0	0	0	0	0	0	0				170470	246990	0	3270300	0	438800	701130	0	709570	0	0	1506200	0
0	0	0	0	0	0	0	0	0	0	0	0	0	0	0	0	0	0	0	0	0	0	0	0	0	0	0	0	0	0	0	0	0	313950				35255	0	0	621930	0	477260	0	0	0	0	0	0	0
0	0	0	127230	108930	0	0	0	0	0	0	0	0	0	0	0	137030	0	0	0	223710	0	0	0	0	0	0	0	0	0	0	0	0	0				0	90972	0	1272900	167740	61013	0	77727	0	55860	0	0	0
0	0	0	0	0	0	0	0	0	0	0	0	0	0	0	0	0	0	0	0	0	0	0	0	0	63874	0	0	0	0	0	0	0	0				17367	70757	85286	341650	70473	0	0	46102	201090	305860	0	0	0
0	0	0	0	0	0	0	0	0	0	0	0	0	0	0	165140	0	0	0	0	0	0	0	0	0	0	0	0	0	0	0	0	0	0				0	19383	80269	786410	167510	119500	0	44617	75361	426350	0	0	81709
3348100	1324900	167130	1984900	120650	467210	1205600	1,4693E+07	962340	1380000	439250	1,3668E+07	308440	456260	0	2,0679E+07	919770	334580	1565300	2207600	405760	932080	405920	1,5845E+08	4,5019E+07	696860	0	1,118E+08	267800	805680	524110	3173700	719220	3108800			+	1325000	2447800	355310	20743000	219510	1006200	980150	16680000	3173200	4615900	1387100	3814000	2579400
0	0	0	199850	201620	0	0	0	0	0	0	0	0	0	0	0	153670	0	0	0	0	0	0	0	0	0	0	0	0	0	0	0	0	0				34700	0	0	1774600	349760	280100	0	152330	0	0	0	0	0
333790	0	0	0	0	0	0	0	0	0	0	0	0	0	0	0	0	0	0	0	0	0	0	0	0	0	0	0	0	0	0	0	0	0				104430	67409	0	0	0	0	0	0	0	0	0	0	0
0	0	0	0	0	0	0	0	0	0	0	0	0	0	0	53978	0	0	0	0	0	0	0	0	0	0	0	0	0	0	0	0	0	0				0	0	0	0	0	0	0	0	0	0	0	0	0
3020700	3240600	1986300	0	1189100	2373900	0	1673400	0	0	0	1556500	3042900	3654000	3187600	4059000	1902600	2589300	2033800	1970100	0	2302200	2652000	0	0	1470600	0	0	1299700	0	2154000	1147600	3238300	1576700				725960	2241400	3524900	2563300	2399800	4343700	107400	3734700	4021400	4629900	715080	357280	4851100
0	0	0	0	0	0	0	0	0	0	0	0	0	0	0	0	0	0	0	592450	0	0	0	0	0	0	0	0	0	0	0	0	0	0				454630	1012700	1553000	3491000	843310	2483900	0	1252100	0	1982900	1906000	439670	0
748100	122660	0	0	362070	254270	0	0	0	0	0	0	0	0	0	0	0	0	0	0	369090	0	0	0	0	0	0	0	5067400	0	2618400	0	713400	0				271770	105800	141580	1075000	586690	472440	108580	44881	127220	0	0	0	0
4268400	9134200	2361200	3340400	4937500	7337500	1915000	3005300	4189600	6721700	587090	981300	3713700	1,1568E+07	2560700	1041700	2227700	6130000	5477200	6210800	2025700	7754400	1934600	0	1679600	4198600	0	0	2342700	6728500	0	3418500	1364300	1909200				825600	6274300	3705700	32196000	10806000	15404000	535040	3635700	7379100	13500000	431950	263170	8477900
5959600	6831700	7626700	7293600	4627700	1021200	4635500	2872500	610300	270050	2851800	1878500	1,3532E+07	1125900	4095200	842250	1,1471E+07	3909000	4685800	2012600	5644700	1115400	1646800	0	1,4735E+07	3859900	4977400	0	4434500	1907000	3436300	842850	5714400	1908200				1668300	6141500	14347000	46995000	6958300	2432700	2289700	2829000	1992900	155560	2327500	452520	32489000
904150	1421000	681810	0	305720	714620	0	0	2994900	0	0	0	0	0	0	0	0	0	414100	0	0	0	0	0	0	0	0	0	0	0	0	0	0	0				504240	997820	687670	0	512000	1245500	0	0	5385400	645240	0	0	241800
0	0	161090	216100	133150	0	0	0	351580	0	0	0	0	0	0	0	0	0	0	100020	177950	0	0	0	294090	160710	0	0	130060	0	0	0	131270	0				0	64493	272970	2004900	204530	165370	46926	165990	580770	0	852530	0	0
807440	244890	335500	309000	256530	290830	436370	427140	434500	395720	0	0	0	0	597860	679170	393690	0	0	366510	342840	0	747030	0	0	223830	0	0	398660	0	0	0	614910	0				263440	104900	1303200	1888100	128320	271690	279610	594100	495920	752080	418440	105630	166320
0	0	0	0	0	0	0	0	0	0	1,0595E+07	0	0	0	0	0	0	0	0	0	0	0	0	0	0	0	0	0	0	0	0	0	0	0				0	0	0	0	0	0	0	0	0	0	8611200	0	0
941280	1515100	1297300	2493200	1879600	1444900	1712300	1631600	1032100	627740	954040	1717600	1183900	2001400	1092200	484850	759910	1097900	1605100	2756300	880280	947320	866930	0	1597000	1300000	645520	0	1093700	1511100	673520	0	796260	679470				331660	1411000	2897800	15059000	3620400	2869000	799980	2722700	2439200	1653000	693530	462160	1818100
1,764E+07	1,1012E+07	1,4701E+07	2,0034E+07	1,2177E+07	1,6306E+07	1,4539E+07	1,3796E+07	7374300	8429800	8205700	1,1156E+07	1,3476E+07	1,1413E+07	1,1121E+07	1,5079E+07	1,57E+07	1,2794E+07	9025000	1,2618E+07	1,1724E+07	8050000	1,6413E+07	1,0739E+07	2,4875E+07	1,5964E+07	1,8825E+07	2,0563E+07	1,7227E+07	1,6452E+07	1,214E+07	1,518E+07	2,2783E+07	1,7901E+07				5400600	11005000	20964000	152320000	20053000	34508000	7406200	23059000	16891000	12758000	7188300	2575500	27686000
7211000	6051800	4830500	5303000	3808100	6853100	6263500	6083100	4676500	6977200	4124000	5503600	3587400	3250400	2098500	3117800	2837900	3523500	3740300	6178000	5694600	4567300	5498600	2408500	4492500	4604600	8647400	1405900	6807400	7700100	3666300	4133700	6107000	6143100				1891100	4031600	7963700	38096000	6271900	13040000	3487700	9747200	11922000	9675800	5349400	1840500	10809000
7497900	1,0792E+07	5822800	9037400	9532200	1,188E+07	5248900	1,1222E+07	1,3775E+07	7696100	2109000	1410900	3639700	9299100	5675100	3741900	3100000	5853200	9638400	1,1875E+07	5359600	7387800	2617600	2554200	5286600	7734200	2106600	3252700	6578800	8416700	3386100	5912500	3966400	4641700				2468900	7798300	9276000	71753000	16597000	26989000	2841700	13843000	27489000	15323000	911900	233610	7353900
0	254960	0	0	0	0	0	0	0	0	0	0	0	0	0	0	0	0	0	0	0	0	0	0	0	0	0	0	0	0	0	0	0	0				0	206230	0	0	0	0	0	0	0	0	0	0	0
0	0	1459300	478530	0	0	919020	0	0	479360	0	0	2014400	0	2840600	0	1899600	0	0	1333400	0	0	0	0	2934300	1060200	0	0	0	0	0	0	0	0				0	0	8195600	1557400	0	0	1187800	5665400	0	218710	0	0	7134700
0	0	0	0	1270500	0	0	0	0	3972100	0	0	0	0	1730800	0	0	0	0	0	0	0	0	0	0	0	0	0	0	0	0	0	0	0				145970	364110	2625700	5383900	1210300	715000	184090	1597300	4417400	6627300	0	61035	5508800
0	0	0	0	0	0	0	0	0	0	0	0	0	0	0	177450	0	0	0	0	0	0	0	0	0	0	0	0	0	0	0	0	0	0				0	33551	74417	208750	87957	139450	0	0	0	315340	0	0	0
1078500	1712500	1160300	1626400	2744500	3604600	1317900	1258300	1762400	3785900	2698700	0	3423400	3969600	828700	697040	1566200	1682500	2064000	2270400	1427900	0	458350	0	2277300	1789800	1283600	0	2057800	1698700	0	617180	419420	0				238860	1008300	1753900	17149000	4749600	7574000	514650	1893100	2783200	7352400	3415800	0	4844000
0	0	0	613540	306040	0	0	0	0	0	0	0	0	0	0	962350	461080	522510	928890	412920	0	0	1198000	0	866410	0	0	0	0	729610	0	656950	749720	0				264920	41161	103320	4488100	883180	850400	421800	842970	0	1008100	149530	100920	0
651870	1013700	876500	1161100	1254400	1441700	648930	798080	426380	1392100	0	0	593970	897390	0	589760	486140	1989000	1405500	1848400	1005000	614330	486400	267450	798760	1483400	336520	0	806590	972750	509680	878700	999840	1085800				244410	1118400	1311400	9965000	2071000	3114500	449020	1538300	1104700	3384700	0	0	1138800
0	0	0	0	0	0	0	0	0	0	0	0	0	0	0	0	49126	0	0	0	0	0	0	0	0	0	0	0	0	0	0	0	0	0				0	0	0	0	0	0	0	0	0	0	0	0	0
0	0	0	0	0	0	0	0	0	0	0	0	0	0	0	267550	0	0	0	0	0	0	0	0	0	0	0	0	0	0	0	0	349060	0				0	0	0	0	0	0	0	0	0	0	0	0	0
1396600	1251700	1767000	2428600	1377600	1724300	2886800	1699100	1054700	1460400	2668600	0	619710	963050	0	734560	1461700	1705600	1488200	1546800	2713800	1523000	2002500	1859100	1481200	1928100	1953000	1708900	2080600	1172300	1517100	1429700	1237100	0				536610	348420	3018700	23383000	3019500	5164000	1303700	2351400	1750600	4196900	1869700	233300	1067500
2874800	3834100	3884700	4350500	7059700	3533200	4935200	3630800	2607400	1,0135E+07	3,7973E+07	0	3849900	2737700	1810100	1994100	2167500	3676300	0	2844000	3123700	4914900	4356900	5847200	2876700	2087200	2541500	1,7391E+07	1914700	2785400	0	1,8673E+07	4707400	7275000				181430	646830	2577600	12495000	2580600	2079800	746570	1937900	2521200	6290700	108990000	261500	2202500
0	0	0	0	0	0	0	0	0	0	0	0	0	0	0	0	0	0	0	0	59544	0	0	0	0	0	0	0	0	0	0	0	0	0				0	0	0	395820	0	0	0	0	0	0	0	0	0
0	0	170750	313990	179260	0	0	198440	171110	138170	0	0	0	0	0	0	182320	0	185340	186760	0	0	277770	0	175870	214700	0	0	147960	0	0	0	326620	0				87594	88034	242110	1937200	289600	543740	0	241260	299380	152890	198550	41331	409910
0	0	0	0	0	0	0	0	0	0	1812200	0	0	0	0	0	0	0	0	0	0	0	0	0	0	0	0	0	0	0	0	0	0	0				0	0	0	0	0	0	0	0	0	0	1473000	0	0
8665200	5941300	8604400	8728800	7316200	7654400	4895700	6030200	2616200	3338900	4676900	4528600	1,1122E+07	1,3108E+07	6500400	7395800	7948500	7338200	7224400	1,1189E+07	4798400	2349000	4412900	1750100	6026800	9097200	5570800	4199400	5784800	8377400	2174100	3451400	8504600	3000800				2126700	3632300	15166000	87896000	15042000	17029000	1691500	9831100	3524400	8266500	3376100	957280	26278000
0	0	0	0	0	0	0	0	0	0	0	0	0	0	0	0	0	0	0	0	0	0	0	0	0	0	0	0	0	0	366550	0	0	0				0	0	0	0	0	0	0	0	0	0	0	0	0
0	0	0	0	0	0	0	0	0	0	0	0	0	0	0	0	152000	0	0	0	0	0	0	0	144250	167380	0	0	0	0	0	0	0	0				74279	0	247050	859190	17720	320810	153720	379650	0	20699	0	0	415030
0	0	0	448700	0	0	0	0	0	0	0	0	0	0	0	0	874670	0	0	0	0	0	0	0	0	637860	0	0	0	0	0	0	0	0				0	0	0	3555600	126590	0	0	0	0	2230900	0	0	0
1124000	1561600	1704600	1697600	4732300	6403300	2260600	826560	304200	2724900	4560400	1295600	3255200	1628700	668260	1033600	6848000	3043600	4670400	2840100	1607400	1360000	0	0	2179200	1620400	978000	1374400	2968600	2258700	0	940580	732240	3009200				368940	674360	2247200	14337000	8946400	16209000	1366300	915340	458060	5883400	2194500	201170	6373800
0	0	0	0	0	0	0	0	0	0	0	0	0	0	0	0	0	0	0	0	0	0	0	0	0	96235	0	0	0	0	0	0	0	0				0	0	0	0	0	0	93447	0	0	0	111660	0	0
0	380920	0	97285	207950	292200	0	133130	0	62195	0	0	0	103610	0	0	0	336970	467620	373050	0	0	0	0	0	139760	0	0	0	0	0	0	171150	0				0	331390	0	1153500	400700	332260	0	181500	230500	175920	0	0	0
742810	607370	556960	710490	770400	1154900	1957200	840540	417290	596550	456860	565480	367840	400710	0	972140	557160	844170	510540	825340	925980	510370	699160	244480	742760	581590	893060	398850	854150	489800	614810	617530	712370	706470				318190	371060	946310	6464800	1340300	2710600	1124700	1224200	721320	894520	437130	166000	919170
1236800	983200	693950	1209800	906740	1465900	1038900	2018200	634890	589750	0	0	1453700	576440	1018000	1643200	888680	836390	0	558520	1315800	0	1809900	442850	723030	942550	907950	0	1136100	969770	1140300	854370	933160	952400				555300	481530	1306000	7038200	1667500	2141000	598180	1397900	962770	1970200	195530	99410	3119700
0	0	0	0	0	0	0	0	0	0	0	0	0	0	0	0	0	0	0	0	0	0	0	0	0	0	0	0	0	0	0	0	0	76709				46856	121010	131380	1234700	175190	406100	0	120760	0	107880	0	0	0
0	0	0	0	0	0	0	0	0	0	0	0	0	0	0	0	0	0	0	0	0	0	0	0	0	0	121280	0	0	0	0	0	0	0				25170	75181	104000	306530	0	244710	0	49589	0	79207	0	0	0
587180	229990	543690	358910	0	481710	0	0	0	130490	0	0	0	0	0	0	397180	0	0	0	0	0	0	0	0	0	0	0	186470	0	0	0	297750	0				150620	89845	445900	3765200	94851	880250	0	52616	0	252840	139150	0	121020
0	0	0	131300	0	38464	0	0	0	0	0	0	0	0	0	0	0	0	0	0	0	0	0	0	0	0	0	0	0	0	0	0	0	0				111370	415610	0	947860	103100	110860	0	274410	246180	115160	0	0	733400
0	0	0	0	0	0	0	0	0	0	0	0	0	0	0	0	0	0	0	0	0	0	0	0	0	0	0	0	0	0	0	0	25971	0				0	15916	27252	179310	0	31958	0	25739	0	0	0	0	0
0	0	0	0	0	0	0	0	0	0	0	0	0	0	0	0	0	0	0	0	0	0	98531	0	0	0	0	0	0	0	0	0	0	0				0	0	0	0	0	0	0	0	0	0	0	0	227300
0	0	0	0	0	0	0	0	0	0	0	0	0	0	0	0	0	0	0	0	0	0	0	0	0	0	0	0	0	0	0	0	79891	0				0	67068	108390	420610	85006	194800	0	0	73010	208620	0	0	137420
0	0	0	0	0	0	0	0	0	0	0	0	0	0	0	0	0	0	0	0	0	0	0	0	0	0	0	0	0	0	0	0	0	126360				61898	106310	190830	831640	124780	406640	0	0	88263	146070	0	0	416440
670470	424430	709700	1248200	633840	405650	0	0	459960	747030	0	0	1557100	1352100	655440	914290	763520	787730	668660	1467500	1904800	1102400	0	0	1126200	1007100	993410	0	1780200	0	0	0	1272700	0				149310	203150	1301900	8928000	1210800	530300	0	2336700	1001300	611540	378690	0	3725200
0	0	0	0	0	0	0	0	0	0	0	0	0	0	0	50479	0	0	0	0	0	0	0	0	0	0	0	0	0	0	0	0	0	0				0	0	0	0	0	0	0	0	0	0	0	0	0
0	0	1110800	2544000	533990	717120	0	766370	2722000	895120	340470	0	0	455360	0	712050	335650	923130	596050	1181200	502140	0	456410	444180	836140	1173400	534610	0	948880	0	0	1216000	0	0				138810	522680	1964800	11930000	761370	1350600	295950	1429300	3959700	801870	259300	0	309380
0	0	0	0	0	0	0	0	0	0	0	0	0	0	0	0	0	0	0	0	0	0	0	0	0	0	0	0	0	0	0	0	42524	0				19635	0	0	0	0	221210	0	0	0	113140	0	0	227240
0	0	0	112440	0	0	0	0	0	0	0	0	0	0	0	248270	0	0	0	0	0	0	0	0	0	0	0	0	0	0	0	0	0	0				0	0	0	1254600	147130	226390	0	0	0	58763	0	0	0
0	176310	0	103120	133550	0	0	0	0	169980	0	0	0	0	0	0	75570	81841	0	73950	179280	0	0	0	72276	55490	0	0	107870	0	0	0	0	0				16443	167160	0	714980	284670	78969	0	37995	28153	199930	468180	0	203450
317470	271800	0	180860	413630	206020	0	0	0	0	0	0	0	142000	0	0	0	0	0	0	0	0	0	0	413530	0	0	0	0	0	0	0	146690	0				158160	260430	140700	1567400	783510	474630	0	260570	0	33193	0	0	405620
0	0	0	307780	379100	0	0	346190	0	0	0	0	843640	445850	0	488230	0	0	0	0	0	0	470530	0	423290	0	0	0	765960	0	0	0	0	0				72778	66716	0	3745200	552570	870240	56451	483820	0	715830	0	0	1718200
0	0	0	0	0	0	0	0	0	0	132910	0	0	0	0	0	0	0	0	0	0	0	0	0	0	0	0	0	0	0	0	0	0	0				0	0	0	0	0	0	0	0	0	0	108030	0	0
0	0	0	0	0	0	0	0	0	0	0	0	0	0	0	0	0	0	0	0	0	0	0	0	0	0	0	0	0	0	0	340180	0	0				64681	88128	222430	2819500	272640	299340	188800	371140	353350	93365	81727	69775	444280
2353000	1578200	1863300	2253100	2115200	3652700	1353800	2167100	1985500	3481000	2,279E+07	0	0	3589200	425160	496900	0	876170	3120300	2716500	1612700	3955100	0	171980	1023700	1703400	764690	0	1257600	3023900	0	1921600	0	1686900				351910	1850100	1832400	12682000	3271400	6354000	372570	2280300	3232200	6247900	25961000	48101	584140
0	0	0	0	0	0	0	0	0	0	0	0	0	0	0	0	0	0	0	0	0	0	0	0	0	0	0	0	0	0	0	79116	0	0	+			34774	59500	0	862380	100200	176860	0	162270	100190	27699	0	0	197870
0	0	0	0	0	0	0	0	0	0	0	0	0	0	0	0	0	0	0	0	0	0	0	0	0	107940	0	0	0	0	0	0	0	0				0	0	243660	1182400	173870	75513	56431	93453	0	121530	0	0	277310
926390	495780	583160	666410	559830	985490	871470	1568700	1564400	995230	616680	0	619750	506680	959190	565880	497040	557800	491250	451470	942780	0	889920	0	620570	720520	861490	474650	759870	964290	919990	1006600	843150	802790				297300	404400	1158500	6924600	1240800	2229400	441400	1627400	3570000	1076100	305980	157570	1475100
431320	252980	331590	579950	731620	580770	0	0	282710	1479200	0	0	0	1412700	0	0	304810	215320	226190	454390	294350	0	0	0	0	393690	0	0	266000	0	0	0	129810	0				91729	202560	527430	5188600	584560	1131300	194510	402730	427490	2312700	0	0	349560
0	0	0	0	0	0	0	0	0	0	0	0	0	0	0	0	0	0	0	0	0	0	0	0	0	164040	0	0	0	0	0	0	0	0				0	78555	0	776710	86552	217110	0	113450	0	71964	0	0	61455
0	0	0	0	0	0	0	0	0	0	0	0	0	0	0	0	0	0	0	0	732240	0	0	0	0	0	0	0	0	0	0	0	0	0				61308	0	519100	2146200	0	340300	0	40097	0	0	0	0	271830
0	0	0	0	0	174970	0	0	0	0	0	0	0	0	0	121550	0	0	0	134350	0	0	0	0	0	0	0	0	0	0	0	0	0	0				34947	85824	0	809750	108010	380530	0	103540	252800	77514	0	0	0
125240	0	0	85938	161450	282000	0	0	80070	575640	0	0	0	0	0	0	0	0	151170	0	211770	0	0	0	0	215420	0	0	0	0	0	0	0	0				65880	47214	285800	1131000	330410	290730	139330	0	182690	598020	0	0	0
1049100	913540	581100	1247300	816720	797430	985670	805420	1121700	1151800	0	0	261920	1093800	0	117450	831620	1104000	1184200	3033000	741850	0	0	0	1521400	1612100	272420	0	786820	1033800	0	1538500	242000	1227100				390250	1037500	1130700	9697800	1703700	1733500	490210	480600	1753400	1945600	149240	202670	496980
0	0	0	245710	0	162570	0	0	0	0	0	0	0	0	0	0	0	0	0	0	0	0	0	0	0	0	0	0	0	0	0	0	0	0				69460	115830	70484	1878200	250140	375150	36381	52570	0	0	0	75885	519180
0	0	0	0	0	235580	0	0	0	0	0	0	0	0	0	0	0	0	0	0	0	0	0	0	0	0	0	0	0	0	0	0	0	0				54206	106990	196770	1251200	181070	509480	67735	127560	133790	63929	0	0	128500
0	0	0	0	0	0	0	0	0	0	0	0	0	0	0	0	159420	0	0	188430	0	0	0	0	0	0	0	0	0	0	0	0	0	0				28551	91306	0	234830	0	0	0	151360	0	109740	0	0	0
0	0	0	576340	0	0	0	0	0	0	0	0	0	0	0	0	620530	0	0	0	0	0	0	0	0	482590	0	0	734340	0	0	0	0	0				63241	546050	431370	6019800	346120	751250	102600	1136100	386210	405890	0	0	1396500
0	0	0	0	0	0	0	0	0	109330	0	0	0	0	0	0	0	0	0	0	0	0	0	0	121820	118050	0	0	0	0	0	0	158550	0				10758	47418	83144	0	76435	121510	42368	49519	0	163900	0	0	0
0	0	0	315480	0	0	0	482730	0	0	0	0	0	0	0	0	0	0	0	0	410590	0	0	0	0	0	0	0	0	0	0	0	0	0				27650	62965	367770	2242400	83876	952860	188310	685310	217000	486500	0	0	290330
1257300	355820	309670	0	0	0	0	0	0	369900	0	829030	360270	304210	652140	0	5152200	0	264620	260190	0	0	718040	0	0	0	375660	0	561370	600660	0	456360	580400	501210				600140	155550	691680	643140	0	84372	95391	0	0	1629800	0	292960	865690
278230	407430	352640	462050	292990	464460	0	469040	299800	392990	0	0	0	334120	0	220920	243600	349180	327730	621300	399850	0	0	0	419290	300040	0	546120	0	0	0	0	275530	384870				59016	247260	727440	4368600	482810	1108600	56048	472420	646970	906350	254890	0	117640
0	0	0	0	0	0	0	0	0	0	0	0	0	0	0	0	0	0	0	0	0	0	0	0	58113	0	0	0	0	0	0	0	0	0				0	0	0	0	0	0	0	0	75550	0	884330	0	0
715340	247510	0	219060	1027000	8024400	0	0	606990	428870	0	842580	0	288320	0	673960	431870	2644900	450750	1698000	1294400	0	0	1939300	0	0	0	1594900	158760	0	831030	2337900	0	1683600				191470	181230	0	813150	1779100	10475000	262510	165630	1215600	1846300	0	145310	0
722120	433250	0	0	0	1884100	0	0	463160	449080	0	0	0	0	0	510790	0	785290	0	423260	684960	0	0	1375100	0	0	0	1418400	0	0	0	1853000	0	481160				160680	112280	0	185300	281020	3294900	37601	0	669880	838950	0	166540	0
1837500	1975500	1793800	2110800	1642900	1809200	1677800	1463300	1059000	3083800	2280300	0	4000200	2800900	685090	1322400	2039600	958010	1765200	2563200	1509100	0	821770	591910	1895600	1710700	1816200	2205000	1962300	929670	0	0	1096800	0				649830	1532200	2760400	19697000	2082500	4220800	805040	986200	1880200	3515600	1578400	400600	7316000
0	0	0	0	0	0	2085700	3137900	0	442060	0	0	0	0	0	1542900	0	0	0	665940	0	0	0	3963600	0	0	0	2452400	0	0	0	1156700	1159800	1063600				97494	0	0	1571700	0	521820	596630	6948800	0	726850	0	0	0
1357800	1064200	1340100	1955600	1480000	1164900	1052700	930720	923490	1084400	0	1333300	1414300	1303100	0	1481500	1427700	1308500	716650	912800	2288500	996400	1261700	308820	2734400	2165900	1319100	0	1960300	1359700	1412400	1304500	1255000	957380				421610	731990	1564900	19722000	2717800	3862700	634340	538490	1713600	2033600	84848	419430	1780900
832940	515830	762440	833520	481250	326280	263240	790900	537940	1015500	0	0	437970	575800	0	0	599170	552140	792800	1956500	305050	264200	0	0	1124700	799860	0	419950	264730	312010	0	459470	393650	0				325730	553140	1594300	6569600	641860	1077400	127410	798730	1206300	1488100	0	0	767180
0	0	0	0	0	0	0	0	0	0	0	0	0	49898	0	0	0	0	0	0	0	0	0	0	0	0	0	0	0	0	0	0	0	0				0	0	0	0	0	0	0	0	0	0	0	0	0
0	0	0	0	0	0	0	0	0	0	0	0	259470	0	242410	462360	0	0	0	0	0	0	0	0	0	0	365460	0	391670	0	323240	0	315650	0				0	0	0	0	0	0	0	0	0	0	91741	0	642210
0	0	0	416480	0	0	0	0	0	0	0	0	886530	0	0	0	0	0	0	0	0	0	0	0	0	0	0	0	0	0	0	0	0	0				0	0	170040	2823400	133270	0	62628	155610	139160	56234	0	0	1947000
0	0	0	0	0	0	0	0	0	0	0	0	0	0	0	0	120670	0	0	0	0	0	0	0	0	0	0	0	0	0	0	0	0	0				0	0	0	0	0	0	0	0	0	0	0	0	0
3378000	2019000	1677500	2424400	1589100	2921100	2356100	1872400	992870	1959500	820100	0	3013000	1189600	2288700	3564300	1790600	1639100	1809100	3188900	2089400	1872200	2712900	571880	1946800	1122900	3488100	0	3281700	1817600	3377100	1748800	3791200	2281000				1567500	1798300	2913800	21221000	2865800	6295300	1241200	2469200	1492500	1999400	746550	243310	3929200
0	0	0	759390	0	0	0	0	0	0	0	0	0	0	0	0	0	0	0	0	0	0	0	0	0	0	0	0	0	0	0	0	0	0				187060	134200	553820	6074100	433870	1115200	352470	984570	0	975400	455210	0	503220
3483800	4062800	735170	1343200	1819200	3877600	1463600	1013200	1710200	4193600	1316900	1527200	4687200	3018200	2338100	964470	2012500	2178200	908960	3616900	1327800	1188200	915360	0	1601700	1367900	1485000	0	2733000	1997200	901440	889420	1266400	1928700				1275200	2608600	1275900	10077000	3809600	9010200	719630	1308500	4216600	5786400	690980	555860	8791000
0	0	0	0	0	0	0	0	0	0	1136000	0	0	0	0	0	0	0	0	0	0	0	0	0	0	0	0	0	0	0	0	0	0	0				0	38847	0	0	0	54773	0	71343	0	18749	923350	0	0
0	0	0	0	0	0	0	0	0	0	0	0	0	0	0	0	0	0	0	0	0	0	0	0	0	0	0	0	0	0	194220	0	0	0				0	0	0	0	0	0	0	0	168640	0	195050	0	0
267590	369270	226370	450950	315840	482660	224320	202370	158210	277110	345600	0	251370	271210	0	302140	207810	221740	188590	323790	455280	0	0	222120	243820	325680	286230	0	373220	0	185570	0	362460	0				133310	281160	319890	5170400	557150	764460	190810	271510	267510	401150	334480	92756	359050
0	0	0	0	0	0	0	0	0	0	0	0	0	0	0	0	0	0	0	0	0	0	0	0	0	0	0	0	0	75341	0	0	0	0				0	80957	156100	1043500	162260	284820	0	0	0	105170	0	0	0
0	0	0	0	0	0	0	0	0	0	0	0	0	0	0	0	0	0	0	80449	0	0	0	0	0	0	0	0	0	0	0	0	0	0				0	0	0	302410	0	0	0	0	0	0	0	0	0
1,0283E+07	1,5724E+07	7882100	8225700	1,311E+07	1,1003E+07	4920000	4919600	5763200	1,2836E+07	817220	1833000	1,0623E+07	2,3257E+07	3604200	1325500	7930600	1,4114E+07	1,9074E+07	1,6784E+07	4807200	7221100	1226200	0	7999900	1,2916E+07	2763600	0	6582400	1,0315E+07	2479000	3871100	5246700	3137800				2941400	10803000	16149000	74600000	23921000	27878000	3030600	7327700	8614700	15806000	506770	288980	22713000
0	0	0	0	0	0	0	0	0	0	0	0	0	175940	0	0	0	0	0	0	0	0	0	0	0	0	0	0	0	0	0	0	0	0				0	0	0	0	0	0	0	0	0	0	0	0	0
2003500	1955700	1422700	1630900	1135800	1565700	1980000	2229600	1594200	1188700	1004100	1827600	1065200	1262300	0	585580	1309500	1211700	1538400	1755400	1725100	1409300	1102900	1380500	1673500	1876200	1343000	1424700	1495300	1859500	1181100	701110	1463300	1748300				676820	1170200	3095100	17909000	2934500	5525600	583960	2921200	1603200	2575500	783300	315870	2163500
0	0	0	0	0	0	0	0	0	0	0	0	0	0	0	0	0	0	0	0	0	0	0	0	0	0	0	0	0	0	0	0	0	69403	+			37478	48350	162990	781200	71990	144370	0	78656	0	156320	0	0	0
1885800	1300100	345080	298610	486970	938600	445860	514790	268850	202530	0	0	0	825840	0	0	334230	542240	728820	689340	402360	429120	0	0	359430	544940	0	770460	600300	715330	0	737870	399560	333640				754820	1087700	347650	4486700	1176900	2228700	213440	642470	275100	1054000	0	0	201180
0	0	0	130130	0	0	0	0	0	0	0	0	0	0	0	0	0	0	0	0	0	0	0	0	0	0	0	0	0	0	0	0	0	0				0	0	0	1040900	0	0	0	0	0	0	0	0	0
7947300	4969000	914320	929190	835160	765790	1085500	1508400	1330300	4925900	4287100	3892600	4471900	3480300	4113300	700360	9965000	1144400	2026900	1956800	1069300	4262800	1253900	0	396910	870490	4066800	0	3121300	5820300	0	4760700	3054300	3093600				2780300	4576800	1568400	5602800	1532200	2133200	854580	2004500	2242500	14494000	4535400	1004000	8086900
0	0	0	135520	0	0	0	0	0	0	0	0	0	0	0	0	0	0	0	0	0	0	0	0	0	0	0	0	0	0	0	0	0	0				0	37544	114020	1084000	65519	49481	0	61787	0	107680	0	0	156870
0	0	0	0	0	0	0	0	0	0	3688100	0	0	0	0	0	0	0	0	0	0	0	0	0	0	0	0	0	0	0	0	0	0	0				0	0	0	0	0	0	0	0	0	0	2997700	0	0
0	0	0	170720	0	0	0	0	0	0	0	0	0	0	0	0	0	0	0	0	0	0	0	0	0	0	0	0	0	0	0	0	0	0				0	38416	0	1365500	76330	0	0	0	0	36215	0	0	0
0	0	0	163040	0	0	0	0	0	133480	0	0	0	0	0	119220	0	0	0	0	117580	0	0	0	0	0	0	0	0	0	0	0	0	0				0	0	184050	1395500	48178	202650	0	0	0	184660	0	0	0
0	0	0	0	0	0	0	0	0	0	0	0	0	0	0	0	0	0	0	0	0	0	0	0	0	0	0	0	0	0	0	0	0	114520				0	0	0	0	0	0	0	0	0	13219	0	0	0
0	0	0	0	0	0	0	0	0	0	5770100	0	0	0	0	0	0	0	0	0	0	0	0	0	0	0	0	0	0	0	0	0	0	0				0	0	0	0	0	0	0	0	0	0	4690000	0	0
0	0	0	0	0	0	0	0	0	0	0	0	0	0	0	0	0	0	0	0	0	0	0	577280	0	0	0	1065700	0	0	0	0	0	0				0	0	0	0	0	0	0	318310	0	0	0	0	0
624950	700290	1183200	482330	1340400	800120	0	709350	2151800	1724800	0	0	1026500	0	0	416100	1755200	0	1826800	749400	767250	0	0	1452900	893080	551470	848390	1291000	0	0	0	1004000	0	0				246850	600230	1380300	5299300	2004400	1871200	0	516730	2534200	2240600	0	89742	1222200
0	0	0	282490	0	0	0	0	0	0	0	0	0	0	416200	348680	0	0	0	0	399050	0	0	153500	0	0	486060	0	261670	0	0	0	0	0				104720	139490	266340	2598000	339270	263590	0	67661	317630	73158	0	66754	478680
5080800	4570800	7410500	9845000	6241700	8629200	6626000	6993400	7118700	8657200	6,9054E+07	6369500	5882800	4573700	5634600	6706600	6674100	6616200	5011800	9535600	8842300	4381800	6512300	3628100	7484000	6938200	6749600	7866000	7841200	5991400	6720500	5000500	5410900	4448100				1866000	3592900	9712300	82094000	11855000	19016000	2894900	9316700	12005000	12808000	55687000	1365300	16865000
0	0	0	0	0	0	0	0	0	0	0	0	0	0	0	0	0	0	0	0	0	0	429790	0	0	0	0	0	0	0	0	0	0	0				0	0	0	0	0	0	0	0	0	0	198980	0	538170
3551900	3602800	3031000	3495500	2198600	2573900	2694300	3581500	2278600	6543200	4786200	4405600	3235900	2570600	3185400	3707200	2536100	2279400	1659300	2697100	3128600	2500900	3175600	1984800	2394800	2328900	3474200	3278500	2759000	2245300	2706300	2005000	3692200	2742600				1172000	2237100	6517400	31978000	3783700	5637900	2118000	6053200	4717000	6463800	2558700	774750	10113000
0	0	0	0	809790	0	0	0	0	0	0	0	0	0	0	0	0	0	0	291040	0	0	0	0	0	0	0	0	0	0	0	0	0	0				0	131820	405580	1875400	1332200	257960	0	187560	267810	2324600	1770300	37286	363990
0	501310	767330	1053200	592290	538490	0	0	447940	1501200	0	0	2032400	3192800	0	0	3828800	1524600	1018300	651510	719240	0	0	0	519500	621430	0	0	430900	0	0	465590	250770	0				0	259740	811570	8869000	1382600	1031800	0	0	424540	2670300	103730	56863	6129400
2005200	1695300	1165100	1781500	1361600	2066100	994780	1579000	1078800	2357400	0	0	928370	2061000	792790	1022600	914950	1557400	1408800	1784000	1278100	944220	846020	231350	1230800	1471400	851050	0	1407400	2274700	955410	809860	1438400	1331200				592220	1508300	1735900	13498000	2456900	5157100	359060	1569800	1614300	3694100	176930	96773	2487400
0	0	0	725550	0	0	0	0	0	0	0	0	1638000	573780	0	0	0	0	351340	535730	0	0	0	0	0	464290	0	0	161900	0	0	0	0	0				122720	0	861980	4959500	468950	857760	0	605660	0	746630	2643900	0	2846300
0	0	0	0	0	0	0	0	0	0	0	0	0	0	0	0	0	0	0	0	0	0	0	0	0	0	0	0	0	0	0	0	0	0	+			0	0	0	0	0	0	0	0	0	0	0	0	0
1338700	2160000	1374500	1657400	1419500	2319400	1984900	1262400	975280	3739400	639580	1290400	1975200	2141300	1167200	1659700	1177500	1246600	1027300	1326500	1893500	1111700	1218900	700600	888410	1117000	1684300	1798300	1861800	824880	1713700	1387700	1626700	4668500				331620	1456700	2606400	9950900	2641000	2373300	333950	2737500	2776200	6472700	1571800	222720	4015500
0	0	0	310830	0	0	0	0	0	0	0	0	830290	369930	0	424400	0	0	0	0	0	0	0	0	0	0	0	0	0	0	0	0	0	0				0	44862	181080	3435500	121310	415400	96349	206370	0	805000	0	0	1810000
0	0	0	0	0	0	0	0	0	0	0	0	0	0	0	0	0	0	0	0	0	0	0	0	0	0	0	0	0	0	0	0	0	346610				0	0	2517300	1651400	861440	374710	0	0	0	0	0	91659	1861100
0	0	0	0	0	0	0	0	0	0	0	0	0	0	0	0	0	0	0	0	0	0	0	0	0	0	0	0	0	0	0	122090	0	0				31230	62763	222940	0	194420	206810	98953	165250	197340	16967	113170	80738	0
1199600	621950	671410	890470	900200	1115600	0	409440	401580	1334400	0	0	0	765230	0	0	543930	832660	1140500	1102300	515260	0	628460	231680	702630	922430	286590	0	1044500	1234000	0	0	775290	374230				386580	506310	771760	11906000	1531300	2886400	0	764450	863710	2584500	0	0	315510
0	0	0	0	0	0	0	0	0	0	369100	0	0	0	0	0	0	0	0	0	0	0	0	0	0	0	0	0	0	0	0	0	0	0				0	0	0	0	0	0	0	0	0	0	300000	0	0
0	0	0	408150	200770	262490	0	297280	0	0	0	0	0	0	0	0	254300	0	0	199430	0	0	0	223930	0	303730	0	0	430950	0	0	0	443980	0				66224	0	754530	1769600	462150	620320	153200	821070	610350	761490	237240	0	0
464650	414900	439760	474150	368500	0	0	0	593040	469120	0	0	0	0	0	0	0	266540	0	0	551520	0	0	0	398820	0	0	0	0	0	0	0	0	0				198000	315180	593820	3511400	529640	674520	316300	431450	890700	859280	1078700	678080	682250
0	0	0	0	0	0	0	0	0	0	0	0	0	0	0	0	1,5169E+07	0	0	0	0	0	0	0	0	0	0	0	0	0	0	0	0	0				0	0	0	0	0	0	0	0	0	0	0	0	0
3,964E+07	1,7543E+08	2,6055E+07	3,0565E+07	8,4512E+07	3,4599E+07	2,3176E+07	2,7051E+07	7,6795E+07	9,6516E+07	5049600	1254500	1,3321E+07	1,0687E+08	2,8981E+07	2419600	1,8638E+08	2,4549E+08	3,6226E+08	1,6288E+08	1,1513E+07	3,7225E+07	1374600	0	8,3659E+07	1,3088E+08	3092000	1503800	2,2998E+07	4,5127E+07	6628700	3,7811E+07	1,1457E+07	2,5228E+07			+	14071000	126650000	104040000	278440000	121150000	83670000	24190000	67375000	329810000	232550000	11853000	1738600	25886000
0	0	0	0	0	0	0	0	0	0	0	0	0	0	0	0	0	0	0	1020800	0	0	0	0	0	0	0	0	0	0	0	0	0	0	+			48833	541560	179030	424500	369730	255490	0	161090	327370	89304	0	0	0
2565100	2477800	2912000	3437000	2150400	2584500	2201000	1711700	1484100	1223600	1435500	1276200	1930900	1423900	1442800	1905900	1387500	1460600	1312200	1945200	2134000	1836100	1886800	1179800	2056900	2165600	2439200	2194500	3262000	1717200	1848600	1786100	2534300	1564200				974940	2114000	4410800	28243000	3523700	5430900	1096200	2444300	2589500	2730100	866580	379800	3580500
0	0	0	0	0	0	0	0	0	0	0	0	0	0	0	0	0	0	0	0	0	0	0	0	0	51979	0	0	0	0	0	0	0	0				0	0	0	502610	42908	0	0	0	0	0	0	0	0
0	0	0	0	0	0	0	0	0	0	0	0	0	0	0	0	1085100	0	1781000	819450	0	0	0	0	0	0	0	0	0	0	0	0	0	0				694230	2026200	0	1499500	2736900	1893900	4839700	7972100	1780600	1237400	934790	1185600	4588300
1398000	2433400	1113300	2565800	4641700	3991300	1559300	1411000	1479500	1402000	0	0	975280	1878600	1705400	645840	1098800	1259100	2991700	3656600	870420	3185800	0	0	2068500	2403100	0	0	1881600	1508200	0	879890	742520	970510				421990	1855400	1847900	18787000	8331800	11877000	894060	1595000	2683800	1982400	130030	41683	1665000
0	0	0	0	0	0	0	0	0	0	0	0	0	0	0	0	93448	0	0	0	0	0	0	0	0	0	0	0	0	0	0	0	0	0				0	128590	174160	908520	0	0	77829	179430	85554	0	0	0	0
4,4456E+07	5,0213E+07	3,7929E+07	4,1304E+07	4,7318E+07	5,1126E+07	4,0311E+07	6,0175E+07	4,4909E+07	5,9649E+07	4,0272E+07	6,8437E+07	4,8095E+07	8,4509E+07	2,4061E+07	2,7961E+07	3,6952E+07	3,8066E+07	3,1349E+07	4,333E+07	3,6787E+07	2,2539E+07	2,3608E+07	2,6584E+07	3,1603E+07	5,9664E+07	2,8165E+07	4,7651E+07	3,2048E+07	3,758E+07	2,2762E+07	3,7912E+07	2,5914E+07	4,2867E+07				9568200	29084000	70824000	306600000	103690000	96151000	15209000	73464000	87871000	99160000	36636000	16077000	98775000
0	0	0	0	0	0	0	0	0	0	0	0	0	0	0	0	0	0	0	0	0	0	0	0	0	0	0	0	0	0	0	123600	0	0	+			0	94805	0	672620	125840	294480	0	0	0	0	0	0	0
0	0	0	0	0	0	0	0	0	0	0	0	0	0	0	0	0	0	0	0	0	0	0	0	0	0	0	0	119790	0	0	0	0	0	+			0	0	0	1564600	488560	508670	0	0	0	0	0	0	0
0	0	0	0	0	0	0	0	0	0	0	0	0	0	0	0	0	0	0	0	0	0	0	0	0	0	0	0	0	0	0	0	0	739470				184400	276420	838430	5932500	683240	813380	488660	981610	803870	134860	0	286480	1017600
0	0	0	296470	0	0	0	0	0	322230	0	0	0	0	0	0	318850	0	0	0	0	0	0	0	0	0	0	0	0	291070	0	0	0	0				0	47931	290800	1884400	0	0	0	0	0	689010	0	0	0
1578200	765240	929870	2324000	1254300	1422400	1015500	1060800	909460	926380	0	0	1529500	756390	615630	1872100	1029500	1251000	663260	1006600	2821100	1089500	960800	546860	1588700	1678000	1429100	0	1496600	977410	357610	716020	1207800	550330				997400	727220	1350800	15196000	2501900	2531100	248960	1132400	1374800	2201900	68450	0	2878400
0	0	0	249480	0	0	0	0	0	0	0	0	0	0	0	0	0	0	0	0	0	0	0	0	0	0	0	0	0	0	0	0	0	0				0	0	0	1995500	92658	131660	0	0	0	0	0	0	0
0	0	0	0	0	0	0	0	0	0	1,2173E+07	0	0	0	0	0	0	0	0	0	0	0	0	0	0	0	0	0	0	0	0	0	0	0				0	0	0	0	0	0	0	0	0	0	9894000	0	0
1973500	1215600	992840	2173500	1813800	1846700	2035900	1089600	1024900	3348400	0	0	1952000	1505000	1714200	4670900	2091000	1889300	1397200	2254000	2216200	1731800	2694000	927290	1736000	2044600	1704300	0	1980200	1794400	1095100	1440000	1473400	1010800				561670	580820	3368100	16826000	2174400	2422900	746210	1018100	1226100	3294100	0	144310	6547900
1547600	1175100	1200800	1053900	937060	1184800	1171400	1117400	797150	1376100	0	0	1435300	739190	818330	1263000	1338800	965690	1053000	850260	1591700	0	890200	722620	961460	1044100	0	0	1694200	1466200	1012700	1051800	1224900	1164200				191470	350540	2922600	3243500	1411900	963930	990210	2166100	3519700	4331500	341780	217000	3968100
0	0	0	0	0	0	0	0	0	0	1729300	0	0	0	0	0	0	0	0	0	0	0	0	0	0	0	0	0	0	0	0	0	0	0				0	0	0	0	0	0	0	0	0	0	1405600	0	0
475960	251910	402430	606910	280170	417450	0	418660	298560	193650	569470	0	345770	287510	0	159130	397190	0	265930	447720	468760	0	0	0	401900	0	0	781470	917530	0	0	0	453670	0				181820	117010	555990	7105800	578460	1198700	222280	494100	433790	331520	299430	0	353310
0	0	0	0	0	0	0	0	0	0	0	0	0	0	0	0	0	0	0	0	0	0	0	0	0	178310	0	0	0	0	0	0	0	0				0	23243	0	1203900	136100	208480	0	120280	0	111240	0	0	0
0	2188600	1976000	1595200	3908400	3207100	1302200	1730700	3989500	4468200	0	0	897890	4399600	1401700	0	2168600	2894700	1651900	3292900	1620700	3168100	0	0	1899900	3701400	0	0	1077500	4388500	0	2846000	1000300	1235000				103780	1403700	3545600	7893600	6095500	3946600	338510	2906700	8120300	9033700	0	0	1239100
0	0	0	0	0	0	0	0	0	0	0	0	0	0	0	0	0	0	0	0	0	0	0	0	0	0	0	0	0	0	0	0	124000	0				47785	45122	0	1069400	0	177590	0	0	0	0	239530	0	0
0	0	0	0	0	621180	0	0	0	0	0	0	0	0	0	0	0	0	0	0	0	0	0	0	0	0	0	0	0	0	0	0	6460400	0				442180	382440	0	20282000	1873100	1638800	800390	1844700	0	1506800	1159100	768640	1819200
1182400	1607900	1339300	1486000	1594700	2130100	1171400	730310	880800	1424400	4826300	931740	801210	1692400	0	546820	965260	1235300	1677300	2517300	1083600	1418000	0	0	1138000	1450900	971050	0	1519100	1603600	0	982070	1005900	1102100				320040	1425400	1882000	14594000	2904300	4427500	563740	1019000	2146500	1797400	4101700	203340	943190
0	0	0	249270	0	0	0	0	0	0	1385700	0	0	0	0	0	0	0	0	0	0	0	0	221920	0	0	0	0	0	0	0	0	0	0				0	0	468380	2886800	0	0	0	0	0	0	921350	0	0
0	0	0	0	0	0	0	0	0	0	232990	0	0	0	0	0	0	0	0	0	0	0	0	0	0	0	0	0	0	0	0	0	0	0				0	0	0	0	0	0	0	0	0	0	189380	0	0
1,2317E+07	2,539E+07	1,2339E+07	6807600	1,5534E+07	2,118E+07	1,7011E+07	2,3703E+07	4,2502E+07	3,6211E+07	1,758E+07	2,9675E+07	7825000	9730500	9881600	1927900	8412000	1,236E+07	1,6312E+07	2,944E+07	1,1171E+07	1,358E+07	5524000	2783200	6753800	7357800	6414200	4239900	1,4905E+07	6428900	8408600	2,765E+07	8078600	1,4085E+07				4171900	19312000	21877000	55954000	23549000	36074000	10152000	39009000	83042000	46820000	20591000	9429500	14633000
0	0	0	0	0	0	0	0	0	0	0	0	0	0	0	0	0	0	0	0	0	0	0	0	0	0	0	0	0	0	0	0	596600	0				0	0	0	0	0	0	0	0	0	0	227610	0	0
0	0	0	0	0	0	0	0	0	0	0	0	0	0	0	0	0	0	0	0	0	0	0	0	0	0	0	0	0	0	0	0	0	244260				134410	303330	181600	900390	340760	632870	32310	219090	214000	136600	0	0	203150
786820	431830	1424300	1723300	740940	952630	954670	0	735750	853710	0	0	0	0	0	996840	471880	0	194910	448280	1552500	669440	0	0	745390	767620	0	0	0	0	0	0	0	0				155530	378400	2053500	14215000	1060800	1718100	431180	851270	1835100	2177900	0	0	1711000
0	0	0	0	0	0	0	0	0	0	0	0	0	643470	0	0	0	0	0	0	0	0	0	0	0	0	0	0	0	0	0	0	0	0				0	131960	0	1282500	69203	84963	70569	0	0	30391	0	0	0
1108000	692140	1164200	1262500	505900	735470	1011400	894590	561690	1453200	0	0	1384700	942220	400490	1218900	1241400	965890	545110	650570	1403800	0	1136700	1055700	710770	929070	1061400	0	915460	1039700	1479100	0	990810	0				305770	316730	2024900	9492800	1270800	1969500	404860	1477200	492080	1880400	94703	63904	3519500
369080	892090	531010	583690	1031800	1153300	747430	873500	1359200	2315600	0	0	1922800	2531000	972750	1202800	894390	1777500	1038500	1326600	799630	0	1296100	0	981960	1126400	0	0	1163000	1171700	1725200	1156200	763970	0				273330	890690	1054100	6495300	1962100	2503200	456390	1436600	2489800	3814100	237080	80331	4969900
0	0	0	0	0	0	0	0	0	0	0	0	553700	0	0	0	757080	0	0	0	0	0	0	0	0	0	0	0	0	0	0	0	0	0				42158	49491	0	0	0	0	0	0	0	0	258890	0	793010
417100	717430	603940	596490	794950	714940	0	338710	0	901330	0	0	483390	761460	0	278980	822620	870280	756900	766310	437600	0	0	0	443040	761710	0	0	642120	524390	0	0	628580	0				128570	327550	933480	6794900	1501000	1476100	124710	442010	343760	1280300	0	0	743940
0	0	0	0	0	0	0	0	0	0	0	0	0	0	0	0	0	0	0	0	0	0	0	0	0	0	0	0	0	0	0	0	0	127310				75269	61191	335570	746170	102520	0	0	141390	269170	451920	0	0	1653800
0	0	0	0	0	0	0	0	0	0	0	0	0	285460	0	0	0	0	0	0	0	0	0	0	0	0	0	0	0	0	0	0	0	0				0	0	63337	57096	0	231830	55376	0	128660	159700	0	0	329720
0	0	337290	120810	282480	517580	0	0	0	0	1,9635E+07	0	580320	276780	0	331040	0	162250	0	329460	0	0	0	0	0	0	0	0	417330	0	0	0	0	0				0	95808	271560	1235000	703640	1067300	86309	0	302210	169400	15738000	53726	1462400
0	0	0	203480	188970	159590	0	506740	0	0	0	0	0	234080	0	0	144990	140860	0	0	181240	0	0	0	0	151000	0	0	0	0	0	0	0	0				89546	270640	306380	1789300	342010	391920	70464	441580	79029	1350800	0	0	508630
0	0	0	768790	113900	0	0	0	0	0	0	0	0	0	0	0	0	0	0	0	0	0	0	0	0	0	0	0	0	0	0	0	0	0				0	0	678830	6043000	217690	471260	0	272020	446970	4070700	0	0	481180
0	0	0	324020	157060	346990	0	0	0	43896	0	0	0	0	0	0	159630	0	0	130620	168660	0	0	0	0	0	0	0	182600	0	0	0	0	0				51537	0	142280	2040300	308560	569760	0	213390	146210	72827	308950	0	135460
0	0	0	305530	361150	0	0	0	0	0	0	0	0	197630	0	0	575830	0	0	0	0	0	0	0	0	0	0	0	0	0	0	0	339300	0				0	116390	711010	3266900	555460	150690	0	230350	86314	40285	0	0	377880
3929900	3043000	4944400	4374700	3348200	4139300	2959600	2585400	2647500	2345300	3159400	4979900	8773500	6947200	5243400	3943800	3780400	3052800	2685900	4559800	4426400	2622700	4542700	2893700	3867600	3712800	3465100	1076700	3788300	4483200	4230000	1840900	3547100	1948800				953820	1217100	11097000	47688000	6603400	8161100	713890	3714700	2964500	4460100	2291600	1471100	15094000
0	0	0	0	0	0	0	0	0	0	0	0	0	0	0	0	0	0	0	0	0	0	0	0	0	0	0	0	0	0	0	0	0	191180				26325	0	208140	1129800	0	221730	91867	0	0	0	115190	68753	0
0	404650	418540	411490	797230	541960	762340	454850	1318500	967960	0	0	375000	602050	0	1758800	368620	533500	621360	533920	381940	0	0	989960	330980	430290	0	0	389740	725060	0	861390	361000	578630				27797	401070	469750	2431300	1541300	1305500	297860	853460	3285500	1830800	287720	70925	390070
704960	486090	587390	539350	445430	0	717790	421440	347650	414580	0	0	0	0	466490	0	450590	487270	0	0	996460	0	709940	0	0	792960	593360	0	845360	0	629720	662860	0	685960				236250	373850	941660	4126800	717400	381450	400550	544700	509670	782240	0	0	201750
0	0	0	0	0	156610	0	0	0	0	0	0	0	0	0	0	0	0	0	0	0	0	0	0	0	0	0	0	0	0	0	0	0	0				0	29303	0	466280	106600	338700	0	0	0	116630	0	0	0
1106800	1130600	852780	455750	628020	1065800	1246300	1321000	1826100	2696600	0	0	2002200	1900500	1009000	783750	649350	835430	899310	1957200	1025200	1211100	1805400	0	737230	679000	0	0	686050	0	0	841830	0	0				307080	1135900	1494100	4369000	540850	2453400	413000	3027700	4908600	7249600	251200	0	2978700
429440	0	522560	358490	380900	295260	487540	0	0	0	0	0	325730	0	0	0	906790	191160	146990	254480	606130	0	0	0	2777300	365640	229440	0	513070	0	0	0	375420	0				224920	70832	1019800	2571900	996760	254050	264060	0	294770	0	289650	0	833610
0	0	0	0	0	0	0	0	60955	0	0	0	0	0	0	0	0	0	0	0	0	0	0	0	0	0	0	0	0	0	0	0	0	0				0	0	0	0	0	0	0	0	104880	0	0	0	0
2127500	3779100	2462600	4238500	4513800	5929900	3288400	4668700	6380600	8254100	1907200	2643100	2312800	5159600	1129300	1812300	1642200	3541400	5418800	7155100	5458000	4289500	1985400	3690500	2639800	3048800	1390000	4006200	2213700	4576500	0	5257700	2283900	3774900				864280	2483300	6359400	33538000	7777600	11915000	2228300	5556600	11265000	7174500	1366600	701630	5528500
0	156040	0	0	234530	1167100	0	0	0	113350	0	0	0	0	0	0	0	0	0	119780	125060	0	0	0	0	0	0	0	0	0	0	0	0	0				32045	190500	0	425060	872510	1495700	40944	150810	127020	305210	0	0	0
0	0	0	0	0	0	0	0	0	52519	0	0	0	0	0	0	0	0	0	0	0	0	0	0	0	0	0	0	0	0	0	0	0	0				0	0	0	0	0	0	0	0	113960	75095	0	0	0
0	0	0	0	0	0	0	0	0	0	0	0	0	0	0	0	163470	0	0	0	0	0	0	0	0	0	0	0	0	0	0	0	0	0				0	0	46205	806630	42166	66821	0	18837	0	61378	0	0	127050
0	0	0	209840	209560	275140	0	0	0	189320	0	0	199600	199350	0	0	170080	175330	185780	235980	0	0	0	0	119540	0	0	0	227180	0	0	0	200950	0				45888	207290	85038	1662500	338400	628360	59753	451220	53774	256210	92806	0	396960
0	0	0	0	0	0	723610	0	0	0	0	0	0	0	0	0	83765	0	0	0	0	0	0	0	0	0	462090	0	0	0	0	0	0	0				81284	60756	92394	0	0	63807	399840	0	0	0	85697	84324	1694700
0	0	0	440020	268300	231310	0	349980	0	258590	0	0	0	236120	0	360080	407370	296160	0	245480	298530	0	0	0	0	0	0	0	618000	0	0	0	439070	0				18751	0	504640	4208500	369160	466050	79096	240360	0	350270	0	0	1328500
0	0	0	0	2247600	1565100	0	0	0	0	4029200	0	4089700	0	0	1962500	4320600	1384500	0	2304800	3634700	0	0	0	0	0	6219200	0	0	0	4298900	0	2136500	0				363380	327890	333440	718200	3957400	2924200	0	1896100	146930	79328	6725200	1636100	7330200
976060	1405000	1506000	1669200	1390000	1321500	1269100	1370000	1564700	4633600	0	0	660830	1346300	1471200	392260	970700	1834800	1896300	1434900	1910300	1582800	0	0	1516200	1930600	807520	0	1048000	905550	0	1004500	615430	909500				214970	1381600	1232300	9177500	2006200	2800900	583240	1686500	2829500	7358500	2097200	215440	1036300
0	0	0	0	0	0	0	0	0	0	0	0	0	0	0	0	0	0	0	0	0	0	0	0	0	0	0	0	0	112510	0	0	0	0				0	185330	108450	716400	0	115210	0	0	0	0	0	0	0
0	0	0	0	0	0	0	0	0	0	0	0	0	0	0	0	0	0	0	265980	0	0	0	0	0	0	0	0	0	0	0	0	0	0				0	0	0	592900	340500	574460	0	0	0	244970	0	0	0
0	0	0	0	0	0	0	0	0	0	0	0	0	0	0	0	0	0	0	0	0	0	0	0	0	0	0	0	0	0	0	0	0	0				0	0	0	0	0	0	0	0	0	0	0	0	0
0	0	0	21562	0	0	0	0	0	0	0	0	0	0	0	0	0	0	0	0	0	0	0	0	0	0	0	0	0	0	0	0	0	0				0	0	0	172470	0	0	0	0	0	0	0	0	0
0	0	0	116100	0	0	0	0	0	0	0	0	0	203150	0	0	80600	0	0	0	0	0	0	0	173960	247020	0	0	0	0	0	0	0	0				0	0	0	611860	230070	26529	0	0	0	0	0	0	124090
0	0	0	0	0	0	0	0	0	0	0	0	0	0	0	0	0	0	0	0	0	0	0	0	0	0	0	0	46185	0	0	0	0	0				0	0	105790	931840	0	0	0	123370	87632	26166	0	0	95014
890130	819630	0	105030	998030	1376300	0	93541	287680	979680	0	0	430330	1610000	305370	0	1406300	1987200	1044200	1800500	0	0	0	0	145330	371460	0	0	0	807750	0	396500	463900	299450				400710	837700	114330	1015200	1411700	2689400	0	151160	616050	1053700	87476	20376	1060600
0	0	0	0	0	0	0	0	0	0	0	0	0	0	0	0	0	0	0	0	120150	0	0	0	0	0	0	0	0	0	0	0	0	0				0	0	0	585670000	0	0	48962000	0	149220000	0	60228000	0	181620000
0	0	0	0	0	0	0	0	0	0	0	0	0	0	0	0	0	0	0	157950	0	0	0	0	0	0	0	0	0	0	0	0	0	0				13367	33219	173060	1013500	238640	160570	204880	85982	71223	283200	1674100	0	157210
0	1009200	0	0	0	0	0	0	0	0	0	235520	0	0	0	0	0	0	0	0	0	0	1638000	4649100	256220	211600	0	1283600	0	0	0	0	623500	896770			+	20828	474620	0	0	90484	73347	0	0	0	0	0	164020	207010
0	0	0	0	0	0	0	0	0	0	0	0	0	0	0	0	0	0	0	0	407300	0	0	0	0	0	0	0	0	0	0	0	0	0				105940	0	632090	3787300	0	0	0	0	0	0	0	0	0
0	0	0	0	0	0	0	0	0	0	0	0	0	0	0	0	0	0	0	271460	0	0	0	0	0	0	0	0	0	0	0	0	0	0				0	0	0	0	0	0	0	0	0	0	0	0	0
0	0	0	0	0	0	0	0	0	0	0	0	0	0	0	0	0	0	0	0	0	0	0	0	0	20963	0	0	0	0	0	0	0	0				0	0	0	166250	0	0	22021	0	0	0	0	0	0
0	0	0	1035100	1396400	944330	754020	852510	0	0	0	0	0	687390	0	1307800	804460	1183000	0	0	0	0	1410600	0	0	0	2036900	0	0	0	1774400	0	976350	0				284340	506410	1480500	7895500	1133100	1860600	413150	978090	107570	1698900	555140	109860	2395600
0	0	0	0	0	0	0	0	0	0	0	0	0	0	0	0	0	0	0	42262	0	0	0	0	0	0	0	0	0	0	0	0	0	0				0	0	0	0	0	0	0	0	0	22345	0	0	0
0	0	0	0	0	0	0	0	0	0	0	0	0	0	0	0	0	0	0	0	0	0	0	0	0	0	0	0	52577	0	0	0	0	0				58706	0	0	677720	0	215260	0	0	0	0	0	0	340910
0	0	0	0	0	0	0	0	0	0	0	0	0	0	0	0	0	0	0	0	0	0	0	0	0	0	0	0	50775	0	0	0	0	0				0	0	0	273650	0	146820	0	0	0	13699	115540	0	0
0	0	0	0	137030	0	0	0	0	0	0	0	0	282640	0	0	0	0	0	0	0	0	0	0	0	153860	0	0	0	0	0	0	0	0				0	134830	0	723010	310560	303220	0	0	0	74554	0	0	0
0	0	0	0	0	0	0	0	0	0	0	0	0	0	0	0	0	0	0	0	0	0	0	0	0	0	0	0	1016700	0	0	0	0	0				0	344700	6433700	3366900	6495700	9049500	5649400	11854000	8973800	0	223290	242280	5599200
0	0	0	0	0	0	0	0	0	0	0	0	0	0	0	0	0	0	0	0	0	0	981510	0	0	0	0	0	0	0	0	0	0	0				109900	976480	425280	1847400	176690	0	271870	695200	329090	436810	761470	108120	395300
0	0	0	0	0	0	0	0	0	0	0	0	0	0	0	0	0	0	0	0	0	0	0	0	0	51643	0	0	0	0	0	0	0	0				0	82746	0	0	0	322550	0	0	0	27799	0	0	0
0	0	0	0	0	0	0	0	0	0	0	0	0	0	0	0	389340	0	0	0	0	0	0	0	0	0	0	0	0	0	0	0	0	0				74949	0	0	0	0	0	0	0	0	0	0	0	0
0	0	0	0	0	0	0	0	0	0	150040	0	0	0	0	0	0	0	0	0	0	0	0	0	0	0	0	0	0	0	0	0	0	0				16712	0	0	0	0	0	0	0	0	0	121950	0	0
0	0	0	82841	0	0	0	0	0	0	0	0	0	0	0	0	0	0	0	0	0	0	0	0	0	0	0	0	0	0	0	0	0	0				0	0	0	662620	70863	0	0	99928	0	10252	140210	0	0
0	0	0	0	0	0	0	0	0	0	0	0	0	0	0	0	0	0	0	0	0	0	0	0	0	76145	0	0	0	0	0	0	0	0				0	150660	0	502420	65581	158710	0	136690	0	401850	0	0	0
0	310010	0	273200	374150	428130	0	0	0	0	0	0	0	382080	0	0	0	0	0	0	0	0	0	0	0	0	0	0	0	0	0	0	0	0				70999	259800	117360	2434200	524830	904190	95471	327950	865910	0	0	0	0
0	0	0	0	0	0	0	0	0	0	5,8807E+07	0	0	0	0	0	0	0	0	0	0	0	0	0	0	0	0	0	0	0	0	0	0	0				0	0	0	948210	0	0	0	0	0	0	47799000	0	0
0	0	0	0	379870	260160	0	0	0	0	0	0	0	0	0	0	340390	0	0	0	0	0	0	0	225380	0	0	0	0	0	0	0	0	0				121380	68742	0	0	627640	487610	0	0	0	0	0	0	0
0	0	0	216310	0	0	0	0	0	0	0	0	0	0	0	0	0	0	0	397340	0	0	0	0	0	0	0	0	0	0	0	0	0	0				100040	118620	558170	2168100	403760	303980	71525	208290	0	0	0	0	446070
0	0	0	0	0	0	0	0	0	0	0	0	0	0	0	0	0	0	0	3664700	0	0	0	0	0	0	0	0	0	0	0	0	0	0				318870	1422200	1274900	8189600	2220400	3717700	546880	2956100	1483200	810250	543260	316230	1102200
0	0	0	0	0	0	0	0	0	0	0	0	0	20447	0	0	0	0	0	0	0	0	0	0	0	0	0	0	0	0	0	0	0	0				0	0	0	0	0	0	0	0	0	0	0	0	0
0	0	0	0	0	0	0	0	0	0	0	0	0	0	0	0	0	0	0	0	0	0	0	0	0	0	0	0	73432	0	0	0	0	0				0	0	0	210480	0	0	0	0	0	0	0	0	0
0	0	0	0	0	0	0	0	0	0	0	0	0	0	0	0	0	0	0	0	0	0	0	0	0	0	0	0	21231	0	0	0	0	0				0	0	0	310260	0	0	0	0	0	124470	0	0	0
0	0	0	0	0	0	0	0	0	0	0	0	160130	0	0	0	0	0	0	0	0	0	0	0	0	0	0	0	0	0	0	0	0	0				0	35063	0	158430	53774	66809	0	25181	0	0	0	0	328160
0	0	0	0	0	0	0	0	0	0	0	0	0	0	0	0	0	0	0	0	0	0	0	0	0	0	0	0	0	0	0	0	0	162550	+			85846	341420	540110	814090	453670	933560	0	0	136330	186690	172040	0	0
0	0	0	0	0	0	0	0	0	0	0	0	0	0	0	0	0	0	0	0	0	0	0	0	0	881690	0	0	0	0	0	0	0	0				0	0	1156900	0	1107800	569030	0	2001800	3749100	0	0	0	0
0	0	0	0	0	0	0	0	0	435080	0	0	0	0	0	0	0	0	0	556690	0	0	0	0	0	0	0	0	0	0	0	466840	0	0				34868	0	370430	1444800	0	0	0	0	0	1412400	0	0	0
0	428620	0	0	278140	310350	0	421470	0	0	0	0	0	0	0	213630	0	0	0	59752	0	0	0	1772100	0	0	0	1843900	0	0	312650	187760	186580	0				65973	273610	0	257680	338240	804370	0	434080	0	0	0	123500	174890
0	0	0	0	0	0	0	0	0	0	361280	0	0	0	0	0	0	0	0	0	0	0	0	0	0	0	0	0	0	0	0	0	0	0				0	0	0	0	0	0	0	0	0	0	293650	0	0
0	0	0	0	0	0	0	0	0	0	0	0	0	0	0	0	0	0	0	0	0	0	0	0	0	94101	0	0	0	0	0	0	0	0				0	67735	83223	0	77547	0	35113	0	0	0	126410	0	0
0	0	0	0	0	0	0	0	0	0	8661300	655610	0	0	0	0	0	0	0	0	0	0	0	0	0	0	0	0	0	0	0	0	0	0				67141	0	0	0	0	291490	39040	148760	0	0	7113600	163500	0
0	0	0	226530	0	0	0	0	0	0	0	0	0	0	0	430880	0	0	0	0	0	0	0	0	0	0	0	0	0	0	0	0	0	0				0	0	427680	2349000	0	250290	137830	462120	521190	316990	0	82988	0
0	0	0	0	0	0	0	0	0	0	0	0	0	0	0	0	483200	0	0	0	0	0	0	0	0	0	160300	0	0	0	0	0	0	0				16494	30087	0	0	0	0	0	0	0	121810	0	0	0
0	0	0	0	0	0	0	0	0	0	778420	0	0	0	0	0	0	0	0	0	0	0	0	0	0	0	0	0	0	0	0	0	0	0				0	0	0	0	0	0	0	0	0	0	632700	0	0
0	0	0	0	0	22070	0	0	0	0	0	0	0	0	0	0	0	0	0	0	0	0	0	0	0	0	0	0	0	0	0	0	0	0				0	0	0	0	0	47730	0	0	0	0	0	0	0
1,2332E+08	5,5925E+07	1,4499E+08	7,1644E+07	5,0137E+07	4,3084E+07	6,3655E+07	8,8389E+07	6,6248E+07	1,8745E+08	1,2139E+08	6,1292E+07	3,6852E+07	3,4296E+07	4,6177E+07	1,3644E+08	1,7265E+08	7,7073E+07	2,4585E+07	2,539E+07	1,641E+08	9,1809E+07	1,2141E+08	5,2461E+07	5,6574E+07	4,95E+07	1,5532E+08	6,9315E+07	1,2039E+08	5,2748E+07	2,3468E+08	5,3054E+07	2,2315E+08	7,8979E+07				16905000	8357700	411220000	822920000	119100000	54833000	66801000	264660000	284960000	443850000	79874000	8527400	146740000
4,3885E+07	4,7471E+07	2,7018E+07	3,7019E+07	3,065E+07	2,8193E+07	2,5918E+07	2,2128E+07	2,4326E+07	5,7568E+07	8055100	7450700	1,8909E+07	3,3736E+07	1,4634E+07	1,6839E+07	3,464E+07	4,0769E+07	4,0076E+07	6,0372E+07	3,4594E+07	2,5185E+07	1,6409E+07	6402800	4,118E+07	4,3327E+07	2,0018E+07	1,0358E+07	3,6706E+07	3,5521E+07	1,8819E+07	3,9046E+07	2,9006E+07	3,2232E+07				13204000	38288000	44910000	272420000	46614000	56486000	16191000	36515000	53003000	105440000	5956200	2239400	49031000
0	0	0	0	319380	351360	0	0	0	699730	0	0	0	339300	0	0	262700	0	0	0	0	0	0	0	0	0	0	0	0	0	0	0	0	0				30370	183430	552530	263760	503200	633160	219090	0	405210	1110900	360880	0	324730
3852500	4319200	4190700	6094700	2971800	4080500	2746200	3606900	4076300	4001000	1,3927E+07	2504500	2230900	3123100	2798200	3573500	2389000	2818300	2544900	3611000	4532500	4448400	2968300	1850600	3015300	2944700	5606900	799820	4225500	2984000	2269700	2126800	2467800	1766400				1188300	1968500	8624500	57976000	4471100	7757800	2494500	5193300	5383500	8600300	8934200	496600	5831300
0	0	211660	372470	233680	215480	347470	320200	0	380010	0	0	0	218310	0	256510	198020	229150	0	201420	367050	0	0	0	411210	358570	210500	0	288160	0	0	206990	355990	0				128610	85273	413540	4039700	227820	332310	258460	618670	191960	640240	87114	0	293960
0	0	0	0	0	0	0	0	0	0	0	0	0	0	0	142770	0	0	0	0	0	0	0	0	0	0	0	0	0	0	0	0	0	0				0	71685	0	554390	0	156570	0	0	74206	36766	0	0	103190
0	0	0	0	0	0	0	0	0	0	0	0	0	0	0	0	93017	0	0	0	0	0	0	0	0	0	0	0	0	0	0	0	0	0				0	0	0	66315	0	0	0	0	0	0	0	0	0
0	0	0	0	0	0	0	0	0	0	0	0	0	0	0	841030	0	0	0	0	0	0	0	0	0	0	0	0	0	0	0	0	0	0				103750	442280	1200800	3726000	1231600	1553700	178030	583190	0	481360	337810	93207	452450
0	0	0	133290	0	0	0	0	0	0	0	0	0	0	0	0	0	0	0	0	0	0	0	0	0	0	0	0	0	0	0	0	0	0				22544	0	0	1066100	0	0	0	0	0	0	0	0	0
0	0	0	0	0	0	0	0	0	0	0	0	153360	123670	0	0	0	0	0	0	0	0	0	0	0	0	0	0	0	0	0	0	97107	0				13373	15617	0	287340	43241	73089	0	0	0	0	0	0	341010
0	541360	0	0	0	0	0	0	0	0	0	0	0	0	0	0	0	0	0	0	0	0	0	0	0	0	0	0	0	0	0	0	0	0			+	0	437900	0	0	0	0	0	0	0	0	0	48106	0
0	0	0	0	0	0	0	0	0	0	0	0	173650	0	0	0	0	0	0	0	0	0	0	0	0	0	0	0	0	0	0	0	0	0				0	0	226240	0	0	0	0	0	0	0	0	0	355870
0	0	0	0	0	0	0	0	0	0	0	0	129700	0	0	0	434580	0	0	0	0	0	0	0	0	0	0	0	0	0	0	0	0	0				18937	0	0	0	0	0	0	0	0	0	0	0	332760
0	0	0	0	0	0	0	0	0	0	0	0	0	0	0	0	0	0	0	0	0	0	0	0	0	0	0	0	0	333780	0	0	0	0				0	201440	137710	973190	1237000	862300	0	115930	401990	0	420780	0	0
851160	605060	462910	0	0	0	0	0	322820	440050	0	473520	818170	397900	365360	545420	0	0	0	0	466300	0	500010	0	324870	0	1054800	0	0	0	784820	0	906910	575070				283490	498810	677620	2054000	367370	673620	178730	164000	547460	620510	363510	262740	1641500
0	665440	0	1078100	463190	763530	0	787430	0	524880	0	0	0	0	0	596180	487460	0	0	668360	843350	0	0	0	813220	0	0	0	517420	0	0	487350	0	0				113000	425560	1264100	8020800	652280	1077200	260370	990300	850320	2118500	306480	0	719900
0	0	0	0	0	0	0	0	0	0	0	0	0	0	0	0	0	0	0	0	0	0	0	559220	0	0	0	0	0	0	0	0	0	0				0	0	0	0	0	0	0	0	0	0	0	0	0
0	0	0	0	0	0	0	0	0	0	0	0	0	0	0	0	0	0	0	0	0	0	0	0	0	0	0	0	0	0	0	259290	0	0				0	0	0	0	0	0	0	0	0	33152	518150	0	132100
1069200	617430	891720	806060	463040	523840	0	593060	502200	0	605560	685190	674480	0	0	0	648350	437700	0	0	1102500	0	815260	702060	576150	440830	759760	489110	1794000	869160	1123700	0	1544500	630500				309600	195170	2179400	4774500	747040	498710	271130	731470	820620	85145	465870	198350	717770
0	0	0	0	0	0	0	0	0	528120	0	0	0	0	0	830870	665440	0	0	0	0	0	0	0	0	0	0	0	0	0	0	0	0	0				109450	0	0	0	341140	506470	171020	227370	352930	1335200	0	0	1544200
0	0	0	775680	803850	430660	979450	0	0	0	0	478410	3675000	0	1004000	3352100	462090	1899900	0	0	0	0	0	0	0	642550	0	0	904940	0	0	0	1343400	1444200				101700	117680	176680	3214500	1557700	1487700	1681300	1007900	415590	885480	816390	266850	4694200
0	0	0	0	0	0	0	0	0	0	0	0	0	0	0	0	0	0	0	7421500	0	0	0	0	0	0	0	0	0	0	0	0	0	0				0	0	0	0	0	11288000	0	0	0	0	0	0	0
1033200	539680	259190	297110	395700	459520	525180	557140	193290	447890	931630	0	311440	255740	0	0	373870	361590	657140	920860	359000	0	330010	350320	611240	518670	0	0	300450	290190	0	2059300	0	173840				455750	342300	383640	3559400	413170	1317900	236140	353770	135590	730400	811400	0	433860
0	0	0	0	0	0	0	0	0	0	0	0	0	67769	0	0	0	0	0	0	0	0	0	0	0	0	0	0	0	0	0	0	0	0				0	0	0	0	0	0	0	0	0	0	85092	0	0
0	927810	0	0	0	0	0	0	0	0	0	0	0	0	0	0	0	0	0	0	0	0	0	0	0	0	0	0	0	0	0	0	0	0			+	103730	750490	364380	1702900	263650	756720	0	368330	85924	0	121190	195450	0
0	408620	1606700	251720	286090	501600	0	1565400	876580	0	369220	1228500	0	0	289900	299040	152470	0	0	0	0	1685900	7054200	1,7617E+07	0	399480	2260200	9947100	0	219140	1543400	466930	532860	454040			+	42519	319520	1481700	1107600	218230	640360	827760	2062000	2136500	0	2565900	1479200	1577000
4515900	1,4816E+07	6471200	1,229E+07	1,1311E+07	8440800	2366000	1,4557E+07	2,1348E+07	6187800	1545400	1495700	4146400	2,4583E+07	1267100	660170	1,3025E+07	1,9832E+07	1,4895E+07	1,9395E+07	5189100	1,9172E+07	901400	0	9125000	2,2951E+07	1866100	0	3353900	1,5047E+07	813210	7139200	2764300	8537600				892610	13780000	6753100	102110000	19415000	17979000	2577400	20425000	40845000	24748000	1162100	232030	9501500
0	0	260590	364930	177100	0	0	0	0	0	0	0	478530	0	0	0	203830	0	0	155530	220200	0	0	0	231220	0	0	0	288550	0	0	0	0	0				47251	107170	441370	2548900	252300	168020	100750	213680	0	61728	0	0	1386200
0	0	0	0	0	0	0	0	0	0	0	0	0	0	0	0	65275	0	0	0	0	0	0	0	0	0	0	0	0	0	0	0	0	0				0	0	0	70563	0	0	0	0	0	0	0	0	0
0	0	0	0	0	0	0	0	0	0	0	0	0	0	0	109300	0	0	0	0	0	0	0	0	0	0	0	0	0	0	0	0	0	0				0	0	0	0	0	0	0	68287	0	17246	0	0	0
0	304920	104480	357320	130280	145830	0	0	134200	833200	0	0	0	317180	0	0	0	0	288750	450000	0	0	0	0	0	146840	0	0	125850	208810	0	0	0	0				12479	313930	142260	2148600	181790	439100	0	66513	243600	906480	0	0	69932
0	0	0	0	0	0	0	0	0	0	0	0	0	0	0	0	169560	0	0	0	0	0	0	0	0	0	0	0	0	0	0	0	0	0				0	0	0	0	0	0	0	0	0	0	0	0	0
0	0	0	0	0	0	0	0	0	0	9102500	0	0	0	0	0	0	0	0	0	0	0	0	0	0	0	0	0	0	0	0	0	0	0				0	0	0	0	0	0	0	0	0	0	7398500	0	0
0	0	0	0	0	0	0	0	0	0	0	0	0	0	0	0	0	0	0	39113	0	0	0	0	0	0	0	0	0	0	0	0	0	0				0	0	0	0	0	226040	0	0	0	0	0	0	0
0	0	0	0	0	0	0	0	0	0	0	0	0	0	0	114410	0	0	0	0	0	0	0	0	0	0	0	0	0	0	0	0	0	0				0	0	0	259980	0	70585	0	0	0	0	256940	0	253180
0	0	0	0	0	0	0	0	0	0	0	0	0	0	0	0	0	0	0	0	0	0	0	0	0	0	0	0	0	0	0	2599200	0	0	+			0	0	2036100	0	0	0	0	3125600	0	0	0	0	3863800
0	0	0	94421	0	0	0	0	0	0	0	0	0	0	0	0	0	0	0	0	0	0	0	0	0	0	0	0	0	0	0	0	0	0				0	0	0	755250	0	0	0	0	0	0	0	0	0
0	0	0	0	0	0	0	0	0	0	0	0	0	0	0	0	0	0	0	0	0	0	0	0	0	0	0	0	0	0	0	0	656760	0				204330	345220	552230	4538800	745270	1037000	272190	644330	553080	202360	343430	106630	638220
0	156760	0	312260	169490	218330	0	144580	0	299020	338610	0	462200	167870	0	447790	209610	215130	0	190210	318910	0	0	0	358450	183400	273150	0	321200	0	0	0	259460	0				38387	91227	276070	3324000	513260	543320	141230	81677	0	734470	279690	0	744740
0	0	0	0	0	0	0	0	0	0	0	0	0	0	0	0	0	0	0	0	0	0	0	0	0	0	0	0	0	0	0	0	107610	0				58313	97467	0	413360	0	229760	0	0	77040	322130	0	0	0
0	0	0	0	0	0	0	0	0	0	0	0	0	0	0	93701	0	0	0	0	0	0	0	0	0	0	0	0	0	0	0	0	0	0				12790	42321	58708	343840	77510	110840	0	21227	0	80691	68119	0	177160
0	0	0	175150	0	0	0	0	0	0	0	0	0	0	0	0	0	0	0	0	0	0	0	0	0	0	0	0	0	0	0	0	0	0				0	0	0	1401000	0	0	0	0	0	0	0	0	0
246360	265540	0	104620	0	0	0	0	81119	234470	0	0	0	272540	0	0	0	0	0	0	0	0	0	0	0	0	0	0	0	0	0	0	0	0				44961	135160	293530	2714700	80327	1223300	0	77500	242460	347240	0	0	282830
0	153410	0	0	0	0	0	0	0	0	0	0	0	0	0	0	0	0	0	0	0	0	0	175370	124800	0	0	0	0	0	0	0	1000500	0			+	22848	178410	0	0	0	0	0	0	0	0	0	0	0
0	0	0	0	0	0	0	0	0	0	2481000	0	0	0	0	0	0	0	0	0	0	0	0	0	0	0	0	0	0	0	0	0	0	0				0	0	0	0	0	0	0	94413	0	0	2016500	0	0
0	0	0	0	0	0	0	0	0	0	2562400	0	0	0	0	0	142900	0	0	43752	0	0	0	0	0	0	0	0	0	0	0	0	0	0				0	0	0	0	0	0	0	0	0	0	1926300	0	468160
0	0	0	0	0	0	0	0	0	0	0	0	0	0	0	0	0	0	0	0	0	0	0	0	0	227880	0	0	0	0	0	0	0	0				0	0	502430	4562900	404570	0	0	0	0	0	0	0	0
0	0	0	0	0	0	0	0	0	0	1,3426E+08	0	0	0	0	0	0	0	0	0	0	0	0	0	0	0	0	0	0	0	0	0	0	0				0	0	0	0	0	102870	0	0	0	0	109120000	13442	0
0	0	0	0	0	0	0	0	0	0	0	0	0	1186600	0	0	0	0	0	0	0	0	0	0	0	0	0	0	0	0	0	0	0	0				0	0	0	0	550350	0	0	0	0	0	0	0	0
1037000	764710	713200	920280	841100	982220	1167900	1086700	1478700	465880	644150	936430	758650	819470	721790	550370	418830	856660	693510	874100	778560	1100300	621410	0	828680	801510	671280	618980	297220	862030	883130	0	612940	1132700				351510	972340	1373500	9808500	1297600	2508500	660980	1753100	2774400	1379700	354640	209070	2172700
347890	623020	214820	667280	160590	460840	0	556520	208370	0	0	0	0	0	0	0	97651	114120	206730	362560	1313700	659450	0	0	0	0	202730	0	291210	308480	0	0	216020	0				142870	370030	428960	4038900	327830	1287400	0	739290	418170	168390	0	38995	421990
0	0	0	0	0	0	0	0	0	187070	0	0	0	0	0	0	0	0	0	0	0	0	0	0	0	0	0	0	0	0	0	0	0	0				0	0	0	2748100	0	90314	0	0	0	267490	0	0	0
1138200	3401400	7313500	8109600	3156100	1974100	3569500	2005400	1671600	5092100	0	0	1419900	1822100	4218100	7040800	1869800	1812000	1970000	2094700	4201000	2522000	1934200	827970	3298400	906030	3546800	0	3682100	1087200	1037500	1578600	1949400	1364600				442920	2199000	12375000	65517000	4573400	5900000	853820	2578600	3438600	7278400	21888	153850	5597300
0	294440	187070	247600	115530	113480	0	0	0	0	0	0	437760	335910	0	484270	143320	159050	0	309100	284760	0	705510	242060	0	151130	0	0	359650	0	0	0	290710	0				0	191970	284850	1634200	194450	341670	0	79060	104660	100180	0	26644	597550
0	0	0	163080	0	0	0	0	0	0	0	0	0	0	0	0	0	0	0	221390	0	0	0	0	0	285400	0	0	0	0	0	0	0	0				25107	0	157260	1611100	80763	0	0	121620	0	0	0	0	0
0	0	0	0	0	0	0	0	0	0	0	0	0	0	0	0	0	0	0	0	0	0	0	0	0	0	0	0	0	0	0	0	0	0				0	0	0	0	0	0	0	0	0	0	0	0	0
0	0	0	0	0	0	0	0	0	0	0	0	0	0	0	0	0	0	0	0	0	0	0	0	0	0	0	0	0	223670	0	0	0	0				74735	196040	0	752520	0	208250	0	88655	147030	20810	0	14352	308560
0	0	0	0	0	0	0	0	0	0	0	0	0	0	0	0	0	0	0	0	0	0	0	0	0	0	0	0	107280	0	0	0	0	0				0	0	49249	400120	0	119310	0	0	96617	151090	0	0	0
0	0	0	0	0	0	0	0	0	0	0	0	0	0	0	0	0	0	0	0	5,7506E+08	0	0	0	0	0	0	0	0	0	0	0	0	0			+	140800000	344670000	807300000	727250000	345960000	268400000	1108600000	637840000	647600000	197040000	858900000	62322000	1070900000
0	51408	0	0	0	0	0	0	0	0	0	0	0	0	0	0	0	0	0	0	0	0	0	0	0	0	0	0	0	0	0	0	0	0				32496	41583	0	0	0	0	0	0	0	0	0	0	0
0	0	0	0	0	0	0	0	0	0	0	0	0	0	0	0	0	0	0	0	0	0	0	0	0	0	0	0	0	0	127510	0	0	0				0	0	0	725590	0	0	0	0	0	0	0	0	0
0	0	0	0	0	0	0	0	0	0	0	0	0	0	0	0	0	0	0	0	0	0	0	0	0	0	0	0	0	0	0	0	0	621110				458590	851600	0	0	530110	1087900	489760	1435800	801030	1172900	0	0	0
0	0	0	0	0	0	0	0	0	0	0	0	0	0	0	0	0	0	0	0	0	0	0	0	0	0	0	0	0	0	0	0	59424	0				0	0	0	983940	0	413900	0	110770	140650	0	0	0	0
0	0	0	0	0	0	0	0	0	0	0	0	0	0	0	0	0	0	0	0	0	0	0	0	0	0	0	0	125360	0	0	0	0	0				0	0	0	0	0	222070	0	145670	0	448310	0	0	223470
0	0	0	0	0	0	0	0	0	0	253970	0	0	0	0	0	0	0	0	0	0	0	0	0	0	0	0	0	0	0	0	0	0	0				0	0	0	0	0	0	0	0	0	0	206430	0	0
0	0	0	0	389680	641820	0	715390	0	504840	0	0	0	0	0	0	0	0	0	646070	0	0	0	0	0	0	0	0	0	0	0	0	0	0				0	556560	0	1788900	455920	1307400	175540	739370	298500	1265500	0	0	682740
0	793630	563320	1283100	1526800	1358800	0	741730	251230	379650	0	0	0	898810	0	0	522560	1107900	1440000	668360	894040	644570	0	517580	722300	2343800	0	0	189540	938890	0	751310	0	197650				0	274430	946900	14832000	2382800	2571800	58528	362370	176460	809250	0	0	0
0	0	8440400	8467200	512880	584230	0	0	0	409450	0	0	1798900	478990	1921900	6191700	632680	990600	0	563780	553390	0	1136000	462400	1551500	2389000	3360700	0	2026400	0	0	0	199760	0				0	35389	10692000	53014000	837730	1119600	260170	510020	0	550810	0	37820	3651400
1069500	793390	395300	692450	543290	674780	381100	947540	511350	660660	1,4304E+07	200310	394770	1254400	0	687640	827710	659090	488410	615720	576070	1498300	180080	756050	542610	409170	229460	694680	511670	161980	0	360740	881050	133080				299120	451790	1022300	5992000	829220	1501600	357820	980220	896160	1844700	9417700	174650	1326100
0	0	208500	0	0	0	0	0	0	0	0	0	0	0	0	0	0	0	0	0	0	0	0	0	0	0	0	0	0	0	0	0	0	0				0	157690	344090	1259800	227220	338010	0	0	163880	655070	0	0	323240
0	0	0	0	0	0	0	0	0	0	0	0	0	0	0	0	0	0	0	0	0	0	0	0	0	0	0	0	0	0	0	0	288920	0				0	0	0	0	0	0	0	0	0	0	0	0	0
0	0	0	0	0	0	0	0	0	0	0	0	0	0	0	0	0	0	0	0	0	0	0	0	0	0	0	0	0	0	0	57546	0	0				0	0	0	0	0	0	0	0	0	388150	0	0	0
2442500	4628600	1815200	1949600	2607000	3300600	1702500	1785300	2600600	1,2211E+07	0	0	1275500	5159700	522740	389300	1981900	4123200	2820100	2475500	1523000	4179100	971950	646070	2223400	4059300	0	0	1400700	6002800	0	2127600	298280	860350				619640	3990200	2427700	16173000	5370200	8307300	594120	2306600	4742300	18581000	148210	97865	1628800
0	0	0	0	0	0	0	0	0	0	0	0	0	0	0	0	94847	0	0	0	0	0	0	0	0	0	0	0	0	0	0	0	0	0				24795	0	116680	758630	152590	234790	0	0	82670	131040	0	0	0
121030	0	0	0	0	0	0	0	0	0	0	0	0	0	0	0	2680900	0	0	0	0	0	0	0	0	0	0	0	0	0	0	0	0	0				288500	714560	1716200	397850	1158800	497410	227530	528680	1943900	611050	175440	161110	0
335960	0	279250	408100	486170	374960	0	561170	233160	316860	0	0	547190	381090	398360	592800	296950	315840	240750	405150	390700	0	391020	166160	300460	399970	0	0	343190	0	0	0	260140	0				70540	106280	521920	5843500	649970	864460	216070	365000	197080	422690	532190	0	994260
445330	264430	479220	848480	581930	306710	436460	337890	402090	220000	394450	0	172100	0	0	579150	565300	289790	0	0	675880	208150	1078600	595830	0	482160	614770	423710	864090	403170	580570	388260	694840	426430				202320	299690	603350	10465000	766940	513060	141050	268340	568470	318450	258890	46444	249730
0	0	0	0	0	0	0	0	0	0	0	0	0	0	0	0	0	0	0	0	0	0	0	0	0	0	0	0	322120	0	0	0	0	0				0	0	0	0	0	298350	96827	0	0	0	0	56619	0
362460	0	0	1593000	573740	1265600	2326200	2724100	1797800	2227400	0	0	0	661750	0	0	0	0	715800	4732800	1341600	0	0	1,1746E+07	0	0	0	3993400	540950	0	0	2099200	0	3130100				64215	21438	714640	6525900	574700	1927500	1664100	5992500	2975900	4386500	212910	0	1194500
0	0	0	131600	0	0	0	0	0	0	708210	0	0	0	0	557670	0	0	0	0	0	0	0	197020	0	0	0	0	0	0	0	0	0	0				61199	0	0	1118700	218590	0	0	28960	70329	74291	808300	0	0
0	0	0	13418	0	0	0	0	0	0	0	0	0	0	0	0	0	0	0	0	0	0	0	0	0	0	0	0	0	0	0	0	0	0				0	266190	0	107330	0	433750	0	158660	0	0	0	0	0
0	0	0	0	0	0	0	0	0	0	0	0	0	0	0	0	0	0	0	0	0	0	0	0	0	0	0	0	64152	0	0	0	0	0				35508	0	100090	634770	0	127710	0	0	0	0	0	0	0
0	0	0	0	0	0	0	0	0	0	0	0	0	0	47627	0	0	0	0	0	0	0	0	0	0	0	0	0	0	0	0	0	0	0				0	0	292690	112520	0	0	0	0	0	0	0	0	0
251330	335340	0	285590	440250	1337000	0	286450	741670	487280	1093300	659470	307440	478310	0	0	233650	408590	321570	618310	525980	0	0	0	249140	0	390980	0	0	0	0	0	225890	401120				75661	179550	858900	3467800	831660	2218400	0	176130	1832200	1686200	396730	170190	860390
0	0	0	0	161810	0	0	0	0	0	0	0	0	360340	0	0	332730	0	0	0	0	0	0	0	0	0	0	0	0	0	0	0	0	0				0	0	0	1062200	181930	315600	0	0	189320	53553	0	45064	277330
156600	0	0	222240	83786	0	0	0	126470	146140	0	0	0	0	0	0	0	0	420530	397590	0	0	0	0	0	0	0	0	0	0	0	0	0	0				52926	80073	107370	1499500	127580	249280	80227	70662	172040	329980	0	0	0
0	0	0	0	0	0	0	0	0	0	2659400	0	0	0	0	0	0	0	0	0	0	0	0	0	0	0	0	0	0	0	0	0	0	0				0	0	0	0	0	0	0	0	0	0	2161600	0	0
2262300	2220100	1863300	1964200	1182900	1784500	1914900	1787800	974030	525580	1509200	2056700	1584300	1075300	841920	2428100	1671500	1322800	1335600	1740900	2638400	1190300	1731500	613430	1571900	2112600	1843500	413130	1910700	2238000	2125000	859180	1835200	1836300				592520	1496700	2410700	22551000	2387000	4403700	1051700	1744300	1133100	783960	956630	498590	4246300
0	0	0	280660	0	123040	0	0	0	0	0	0	0	0	0	0	223400	161340	0	132490	297290	0	0	0	0	0	0	0	224580	0	0	0	317700	0				54589	0	0	2286600	32148	282760	0	418290	342680	34816	0	0	0
0	0	0	0	0	0	0	0	0	0	0	0	0	0	0	0	0	0	0	0	0	0	0	0	0	0	0	0	0	0	0	0	61988	0				44283	50908	160630	642350	0	147730	0	112580	92602	109540	0	0	287240
0	0	0	0	0	0	0	0	0	0	0	0	0	0	0	0	0	0	0	0	0	0	0	0	0	0	0	0	71472	0	0	0	0	0				0	48525	0	590030	0	173080	0	0	0	23406	0	0	0
305000	369430	329340	464430	368840	343220	0	241200	229100	283440	0	0	201390	235610	253230	290580	264010	378760	362340	710730	355570	0	0	0	403760	235360	0	257790	251080	395360	0	0	298530	0				94936	268020	505530	3465100	697210	977840	135670	397140	429750	349440	530750	72387	571600
1450900	745980	911440	976770	564740	833580	982510	671620	858870	527510	846040	1089400	1154500	872690	1379600	1391700	489900	510710	363750	326940	1546900	727710	1000100	0	777180	838480	1417500	0	639710	661350	1151300	0	1041700	860960				407650	645070	1115700	14245000	1224100	2525600	260920	873860	910890	959840	454870	154350	3876800
0	0	0	0	0	0	0	0	0	0	0	0	0	0	0	0	0	269950	0	0	0	0	0	0	0	0	0	0	0	0	0	0	0	0				56998	209720	284240	1080900	208210	688110	60626	135450	231580	474440	0	0	0
0	0	0	0	0	0	0	0	0	0	520470	0	0	0	0	0	0	0	0	0	0	0	0	0	0	0	0	0	0	0	0	0	0	0				0	0	0	0	0	0	0	0	0	0	423040	0	0
0	0	0	69221	0	0	0	0	0	0	0	0	0	0	0	0	0	0	0	0	0	0	0	0	0	0	0	0	0	0	0	0	0	0				0	0	0	553680	0	0	0	0	0	0	0	0	0
0	0	0	0	0	0	0	0	0	0	0	0	0	0	0	0	0	0	0	231290	0	0	0	0	0	0	0	0	0	0	0	0	0	0				0	0	0	0	0	0	0	0	0	0	0	0	0
0	0	0	0	0	0	0	0	0	0	0	0	0	0	0	0	0	0	0	0	0	0	0	0	0	0	0	0	0	246010	0	0	0	0				53828	126670	0	1835100	192220	397680	0	0	260820	123710	0	0	0
0	0	0	0	0	0	0	0	0	0	0	0	0	0	0	0	0	0	0	0	0	0	0	0	0	0	0	0	0	0	262420	0	0	0				0	0	0	760140	0	0	0	0	0	0	0	0	0
0	0	0	0	0	0	0	0	0	0	0	0	0	0	0	0	0	0	0	0	0	0	0	0	0	0	0	0	0	0	0	0	40467	0				0	63285	0	469800	92849	98196	0	0	0	179100	0	0	0
1433100	925410	1926100	1495000	1432300	1147000	3392000	2421100	1379300	665140	1692900	2721100	2906000	1513500	2438200	3198600	1174300	1381600	0	1443700	2796100	1115500	2800100	489970	1875000	2393800	2506800	1292100	1357700	1560400	2058800	1425800	1784600	1284900				627020	722580	3231700	13944000	1869700	3932900	1565300	3404500	2031900	5813800	1128000	435100	4789800
548220	537290	528240	525900	519850	606730	578180	0	626540	1051400	0	0	0	402140	236060	0	334440	706690	866900	758860	572650	514020	389170	0	564810	416960	0	0	492630	565440	0	440240	0	542180				163800	309100	1327300	7143300	971120	1169700	328410	417800	1374700	1005300	149340	0	338950
919630	1761500	1242700	1809100	1570200	2349000	1279000	1312700	3196200	4538700	2050600	0	749230	1305400	1064200	0	680950	1012600	1410100	2579600	1548600	1792700	0	0	1711200	1009700	0	0	1000300	1604500	2351300	1562600	862940	1893000				214690	1203900	1892100	23378000	3142600	4584300	250360	2241100	10764000	8223000	633830	0	1139400
0	0	0	148390	0	0	0	0	0	0	0	0	0	0	0	269360	0	0	0	0	0	0	0	0	0	0	0	0	0	0	0	0	152550	0				0	0	151340	1244200	0	0	53576	0	0	0	0	0	144760
0	0	0	0	0	0	0	0	0	0	0	0	0	0	0	0	0	0	0	0	0	0	0	0	0	0	0	0	412520	0	0	0	0	0				174750	126880	269820	2568900	136420	0	109560	532970	290380	266640	0	83311	463920
0	0	0	183270	0	204960	0	0	0	0	0	0	0	0	0	0	0	0	0	149200	0	0	0	0	0	0	0	0	257130	0	0	0	179250	0				49739	0	136400	1531000	51878	435240	109090	123500	0	0	153060	68568	0
0	0	0	0	0	0	0	0	0	0	0	0	0	0	0	0	0	0	0	0	0	0	0	0	0	0	0	144690	0	0	0	0	0	0	+			0	0	0	0	0	0	0	0	74873	134540	0	0	0
0	0	0	0	0	0	0	0	0	0	0	0	355470	0	0	0	0	0	0	0	0	0	0	0	0	0	0	0	0	0	0	0	0	0				0	0	119350	732910	56507	0	0	0	0	0	0	0	728490
0	0	0	0	0	0	0	0	0	0	0	0	0	342360	0	0	0	0	0	0	0	0	0	0	0	0	0	0	0	0	0	0	0	0				68210	0	0	0	0	645160	53730	316450	180160	239270	0	0	196910
1168100	1604300	746280	0	1765900	1750500	1569500	898360	708020	1361200	0	0	0	801730	0	0	834000	1460300	1366300	2782900	0	1219000	0	0	0	1449100	0	0	380360	842420	0	0	405270	757730				145670	1704100	1996300	947810	2127800	5207700	645540	2478400	537730	1693000	118060	0	0
0	0	0	0	0	0	0	0	0	0	0	0	0	0	0	0	0	0	0	0	0	0	0	0	0	0	0	0	0	0	0	0	0	0				0	0	0	0	0	0	0	0	0	0	0	0	0
1849600	1447600	2198700	2160500	1756800	1610600	1295300	1332600	1444300	1328900	766470	0	2436200	2804000	2777500	1191400	1642500	966740	1918500	1623900	2250600	0	1129700	464600	1733700	1242700	1899000	0	1843200	1300100	1107800	458040	2104200	771830				602270	916050	4216600	15725000	2922800	3109100	831440	1405500	1820300	3895100	643080	146580	5006900
977040	2178200	606260	1098000	1064900	1275300	417290	582060	1819500	2853400	0	0	358210	986110	0	0	592160	1023700	1144300	1567200	766290	1469200	0	0	875500	885900	0	0	934630	1248900	0	567320	698210	716330				353960	1906100	929870	9155300	1911700	2728300	225520	726770	3166000	3627600	63952	0	747190
0	0	0	0	0	0	0	0	0	0	0	0	0	0	0	0	0	0	0	0	0	0	0	0	0	0	0	0	0	0	558090	0	0	0				0	0	0	0	0	0	0	0	0	0	0	0	0
0	0	0	0	0	0	0	0	0	0	0	0	0	0	0	0	0	0	0	0	0	0	0	0	0	0	0	0	0	0	0	0	192660	0				0	0	0	1585100	0	136960	0	0	0	122030	0	0	308390
0	0	0	0	0	0	0	0	0	0	0	0	0	0	0	0	90848	0	0	0	0	0	0	0	0	0	0	0	0	0	0	0	0	0				0	0	0	452890	85974	88632	0	0	0	47768	0	0	0
0	0	0	0	0	453720	0	0	0	0	0	0	914470	0	0	0	0	0	0	0	0	0	0	0	0	0	0	0	950190	0	0	0	0	0				59825	88893	421980	4300600	211560	1135400	0	482140	0	420370	178390	0	2449300
257220	753440	0	197360	413750	441510	0	0	116110	191580	0	0	0	266330	0	0	466650	0	358890	539750	0	0	0	0	0	363210	0	0	219690	390490	0	0	134600	0				76848	423730	176180	1416000	896570	1078900	0	275060	184090	521760	0	0	86318
0	0	0	0	119210	134250	0	0	0	0	0	0	0	0	0	0	0	0	0	0	0	0	0	1253900	0	0	0	0	0	0	0	0	0	0				0	57521	103180	616840	146880	233180	35273	0	82985	136360	0	0	0
0	0	0	246150	0	0	0	0	0	0	0	0	0	0	0	0	0	0	0	0	0	0	0	0	0	0	0	0	0	0	0	0	0	0				0	0	231830	1968900	0	0	0	0	0	340980	0	0	249320
0	0	334770	617920	0	307270	0	245510	0	0	0	0	183550	458310	0	0	0	0	0	326260	351710	0	0	0	0	0	0	0	286890	0	0	0	0	0				0	68743	544690	3830400	117030	625440	0	347740	0	890850	0	0	618370
0	0	0	0	0	0	0	0	0	0	0	0	0	0	0	0	153160	0	0	0	0	0	0	0	0	0	0	0	0	0	0	0	0	0				0	0	0	2347500	180770	0	0	0	0	0	0	0	106350
0	0	0	0	0	0	0	0	0	0	0	0	0	0	0	0	0	0	0	0	0	0	0	0	0	0	0	0	0	0	0	0	192410	0				0	0	0	0	0	0	0	0	0	0	0	0	0
0	0	0	0	52755	0	0	0	0	0	0	0	0	0	0	0	0	0	0	0	0	0	0	0	0	0	0	0	0	0	0	0	0	0				29980	46492	148010	692390	90287	102310	0	0	75118	0	0	0	0
0	525110	0	325480	390600	0	0	0	293150	762610	0	0	0	544770	0	0	0	0	0	257090	0	0	0	0	203130	426310	0	0	0	0	0	0	0	0				0	285490	295300	1637600	405470	221270	0	154480	789910	1537400	80972	0	352590
736880	629480	642470	1226300	959170	1133000	1023000	1232000	349670	1218500	0	0	837750	557680	754560	1515900	617700	708500	510590	682560	658670	0	1272600	377040	648150	523740	999000	0	939940	450530	0	606770	1172100	705350				325410	423410	895950	10625000	1415700	2810000	355230	1339300	676390	1519100	36900	0	1973900
0	0	0	0	0	0	0	0	0	0	0	0	0	0	0	0	0	0	0	0	0	0	0	0	0	0	0	0	0	20648	0	0	0	0				0	12054	0	218780	45272	69524	0	0	0	31993	0	0	0
0	0	0	107520	0	0	0	0	0	230580	0	0	0	129370	157480	111710	0	0	0	181510	0	0	0	0	0	0	0	0	0	0	0	0	0	0				0	27757	276480	1004200	153070	0	0	0	117030	383710	0	0	254720
0	0	0	0	0	0	0	0	0	0	0	0	0	0	0	0	0	0	0	0	0	0	0	0	0	0	3,9217E+07	0	0	0	0	0	0	0				0	0	0	0	2137600	2738900	0	0	0	0	0	0	0
670520	0	275110	491980	0	394710	0	0	0	236640	0	0	250110	0	328570	433520	284520	231150	184320	294510	555330	0	0	0	0	0	268840	0	0	310450	431140	0	293730	0				168500	128670	382540	2520100	241700	625300	45511	100580	102790	231720	0	0	885100
697530	402900	506960	344160	403530	784910	0	1092900	0	539490	5247900	0	472770	383020	0	140260	326120	428680	445750	277230	1164900	544760	871910	1040800	864730	876580	737940	503300	547530	735470	0	0	357460	573460				301330	292850	888570	7097300	1101100	2186900	269450	1169600	393820	1171600	4054600	115970	818270
0	354290	0	240770	250370	270400	0	0	226740	726330	0	0	320110	415670	0	0	222780	218420	0	427740	298010	0	0	0	277320	285880	0	0	299970	274020	0	0	378240	0				43150	321050	0	1682200	352180	568040	98443	355710	371070	1310200	125530	0	580470
0	0	0	0	0	163470	0	0	0	0	0	0	0	0	0	0	0	0	0	0	0	0	0	0	0	0	0	0	0	0	0	0	0	0				0	0	0	226270	0	353520	0	0	0	68099	0	0	0
0	0	0	0	0	0	0	0	0	0	0	0	0	0	0	0	0	0	0	0	0	0	0	0	0	0	0	0	0	418660	0	0	0	0				326840	815480	329190	1630000	524400	1041100	0	0	84223	360210	0	98733	303490
0	0	0	0	0	81611	0	0	0	0	0	0	0	0	0	0	0	0	0	0	0	0	0	0	0	0	0	0	0	0	0	0	0	0				0	0	0	397100	0	176500	0	0	0	35840	0	0	0
0	0	0	167620	0	100650	0	0	0	147610	0	0	0	0	0	0	0	0	0	0	0	0	0	0	0	0	0	0	0	0	0	0	0	0				0	83267	227450	1004100	156960	184990	0	428600	410870	292850	0	0	0
0	0	0	0	0	0	0	0	0	0	0	0	0	0	0	0	0	0	0	0	0	0	0	0	0	81203	0	0	0	0	0	0	0	0				21341	43025	132070	560090	132980	201960	0	104910	132780	317390	0	0	0
352230	801120	282520	556900	928160	651990	0	299410	249680	2259700	0	0	219740	1093600	287040	686940	714840	1386600	320430	927840	468130	503490	0	0	317030	1353600	222350	0	353980	699690	0	439240	339760	0				98334	524230	659540	5392800	1396100	1588100	194700	446430	696140	3167600	0	44572	325330
0	0	0	168770	223990	241290	0	0	132090	0	0	0	0	150400	0	0	145360	0	0	131460	0	0	0	139510	190490	0	0	362000	206780	0	0	0	0	0				18105	61418	106630	1298100	352610	452520	65168	117670	185340	212450	0	0	155700
0	945730	1229600	1548800	1093200	1597000	0	1522100	1010400	974350	0	0	1350300	1054800	442590	2100000	1507600	760560	315900	1631800	1754300	947710	872080	608400	632960	968850	1159400	0	780870	986050	0	0	972900	0				340740	960800	2014800	10394000	2351400	3356000	412380	2198200	1736700	1418200	0	110040	3470400
0	0	0	0	0	0	0	0	0	0	338200	0	0	0	0	0	0	0	0	0	0	0	0	0	0	0	0	0	0	0	0	0	0	0				0	0	0	0	0	0	0	0	0	0	274890	0	0
1162300	1401100	1228900	1125100	970190	1084300	0	1334500	543220	1446200	0	0	1573200	2070900	611600	853580	1223400	1431800	1708500	2340100	1003800	0	0	0	1161100	1497700	701750	0	543130	1725300	994690	589920	815060	907970				349450	1268400	2002700	12964000	2017800	2936100	0	1997500	678360	1795600	165820	102870	3894600
0	0	889040	1326800	746710	735630	0	0	0	0	1079700	0	0	0	789610	0	0	1364200	0	419220	2442300	0	0	0	938940	0	0	0	0	0	0	0	0	0				103430	138580	2304100	10286000	1104700	986550	343630	608780	0	1984100	1163100	0	8659300
0	0	0	0	0	0	0	0	0	0	0	0	0	0	0	0	0	0	0	0	0	0	0	0	0	0	0	0	0	0	0	0	46139	0				0	0	0	0	0	0	0	0	0	0	0	0	214360
0	0	0	0	0	0	0	0	0	0	0	0	0	0	0	0	0	0	0	0	0	0	0	0	198390	0	0	0	0	0	0	0	0	0				0	0	0	0	0	0	0	0	0	0	306650	0	0
0	0	0	0	0	0	1,0686E+07	0	0	0	0	0	0	0	0	0	0	0	0	0	0	0	0	0	0	0	0	0	0	0	0	0	0	0				0	0	0	0	0	0	5725600	0	0	0	0	0	0
604050	631920	985930	1208700	715780	500950	1288800	844620	687890	736310	0	0	0	380730	0	817960	1158300	925320	544740	1225300	1298300	0	1159300	7298600	962260	649790	0	3671200	1101300	884620	0	0	1038200	0				78660	514110	2829100	9561000	1476400	1531100	643500	1431800	691030	2360900	135850	0	931860
340020	356590	0	425770	269120	341960	0	0	0	347560	0	0	0	0	0	0	322110	0	0	0	0	0	0	0	0	0	0	0	314370	0	0	0	0	0				83659	351620	730190	4233100	442690	626200	427330	113870	0	366240	1044800	0	0
1,2512E+07	6,5425E+07	3,544E+07	6,6341E+07	1,5754E+08	5,4703E+07	1,9259E+07	3,3431E+07	1,2069E+08	3,5016E+07	1,0259E+07	2,2859E+07	1,0023E+07	1,0087E+08	1,7731E+07	1,0653E+07	3,8414E+07	7,6273E+07	6,0836E+07	9,748E+07	2,5786E+07	7,0284E+07	6296100	184890	3,6708E+07	9,9404E+07	2676400	4391500	4,5712E+07	1,0263E+08	1,2309E+07	8,8251E+07	1,4578E+07	7,417E+07				2736000	48575000	68271000	566360000	259470000	121380000	7708800	46921000	275220000	87821000	4899000	3747000	16904000
736500	467930	411710	629560	526330	486660	967650	556190	257350	599770	0	0	583570	514920	537040	1059800	359050	0	522690	643720	608050	0	722020	154850	375540	179120	920950	0	690430	474750	571150	537960	644020	620960				281010	412970	911680	4462600	719830	972910	463350	625440	368660	674780	122930	0	930170
805200	473640	0	1137400	409200	762860	0	0	0	953370	0	0	1113800	389980	538990	1078100	654700	366980	541120	1021800	1073000	0	1199600	0	0	645590	0	0	0	0	0	0	644620	0				213360	280170	903220	6070800	465560	714570	0	607770	746390	2535000	348140	0	1481700
1217400	692390	867850	811380	308570	404820	0	0	0	269800	1080000	0	995110	479570	387690	798840	1094100	438770	515650	522260	412480	0	859500	0	498040	389100	753460	0	606800	673190	0	0	611150	367520				469510	591280	1598200	8413000	708270	729570	0	111160	0	204400	651500	0	1722500
602380	0	0	600170	419820	0	0	0	0	1858600	0	0	499460	526570	0	718030	483320	0	0	0	610130	0	788530	1221700	0	0	0	0	0	0	0	0	0	0				164790	80917	222340	4201300	517670	860250	71964	217710	890770	1567400	147390	0	1136500
0	0	0	20909	0	0	0	0	0	0	0	0	0	0	0	0	0	0	0	0	0	0	0	0	0	0	0	0	0	0	0	0	0	0				0	0	0	167240	0	0	0	0	0	0	0	0	0
0	0	0	0	0	0	0	0	0	0	0	0	0	65109	0	0	0	0	0	0	0	0	0	0	0	0	0	0	0	0	0	0	0	0				0	0	0	0	0	0	0	0	0	258750	0	0	0
0	0	0	0	0	0	0	0	0	0	2732900	0	0	0	0	0	0	0	0	0	0	0	0	0	0	0	0	0	0	0	0	0	0	0				0	0	0	0	0	0	0	0	0	0	2221300	0	0
0	0	0	0	0	0	0	0	0	0	0	0	0	0	0	0	0	0	0	0	0	0	0	0	0	0	0	0	0	0	0	0	147620	0				0	0	0	1178100	71763	83656	0	0	61346	49156	0	0	0
0	0	0	0	0	0	0	0	0	0	0	0	0	0	0	0	0	228330	0	0	0	0	0	0	0	0	0	0	0	0	0	0	0	0				29083	167780	155400	1460200	181570	1422000	0	0	172380	1356700	0	0	178910
0	0	0	0	0	0	0	0	0	0	0	0	0	0	0	0	0	0	0	0	0	0	0	0	0	0	0	0	27682	0	0	0	0	0	+			0	64597	0	325070	0	0	0	0	0	79773	0	0	0
0	0	0	227380	0	0	439150	0	0	0	0	0	0	0	0	0	0	0	0	0	0	0	795700	0	0	0	0	0	0	0	0	0	0	0				0	200470	476690	1625900	104760	0	123180	467300	183940	824150	536910	0	951450
0	0	0	0	0	0	0	0	0	0	453490	0	0	0	0	0	0	0	0	0	0	0	0	0	0	0	0	0	0	0	0	0	0	0				0	0	0	0	0	0	0	0	0	0	368590	0	0
0	0	0	0	0	0	0	0	0	0	0	0	0	0	0	0	0	0	0	0	0	0	396460	0	0	0	0	0	0	0	0	0	0	0				63300	68778	844330	2547700	415470	476890	238090	562500	309280	113740	197270	0	0
0	0	0	0	0	0	529490	0	0	97435	0	0	0	381130	0	444370	314070	317770	0	0	0	0	0	0	360890	0	0	0	405680	0	649240	1039100	0	393690				30208	152910	365070	1715300	355800	358210	237690	496210	278820	247370	0	0	517850
0	0	0	0	0	0	0	0	0	0	0	0	0	0	0	0	0	0	0	0	0	0	0	0	0	860240	0	0	0	0	0	0	0	0				203700	238850	761480	8986900	821550	1456900	338860	957920	1003800	3583900	479500	483360	1449400
0	0	0	0	0	0	0	0	0	0	0	0	0	0	0	0	0	0	0	0	0	0	0	0	0	0	0	0	48320	0	0	0	0	0				0	0	0	0	0	0	0	0	0	0	0	0	0
0	393520	0	907300	378620	0	0	640230	460360	503470	462460	0	0	0	0	0	581780	0	0	371990	0	0	0	664330	405010	490960	0	0	0	0	0	0	346070	374850				162240	270200	844250	6004500	671580	824160	436570	902170	727690	732550	361840	176850	1317700
124290	0	271730	261590	194790	0	0	0	0	346620	0	0	0	0	0	0	176120	204400	0	279450	270730	0	0	0	206120	304960	0	0	242650	0	0	0	0	0				44298	82516	1217200	1084900	131950	125440	34600	76304	48206	272550	0	0	147850
0	0	0	0	0	0	313660	0	0	0	0	0	0	0	0	0	0	0	0	0	0	0	0	0	0	0	0	0	0	0	0	0	0	0				0	0	0	0	0	0	168060	0	0	0	0	0	0
646530	538390	809300	1045800	760250	490470	0	605460	474150	1867000	0	0	644940	1114300	0	0	1281000	889260	636990	933330	734130	742970	767730	733850	1381800	1109800	0	0	777870	0	0	0	589890	0				240590	534910	1208200	13863000	678700	1050600	121550	1437300	315370	2764800	0	0	1517700
597550	1167300	474760	719590	789920	902230	405390	468470	982460	1541700	0	0	362760	1068400	0	348270	623590	1015200	1121900	1005500	613500	431750	0	353150	775310	444040	0	0	891200	1438500	0	1190800	399200	1108900				262170	697200	998470	6993400	1245600	1925100	232850	901380	3033900	1480800	0	105270	663220
0	0	0	0	0	0	0	0	0	0	0	0	0	0	0	0	0	0	0	0	0	0	0	0	0	0	0	0	0	0	0	0	0	912970				227680	404230	574810	799410	371230	767500	0	2575300	0	64789	535620	693190	858820
663430	706230	951180	0	678230	879320	0	0	0	723010	0	0	963820	753330	0	1370700	833680	958580	0	489870	0	0	0	0	0	812330	0	0	901660	0	0	0	379810	0				208360	255740	1110500	9554100	875160	1174800	537750	1421500	827090	4538900	582230	179670	2262500
0	0	0	0	0	0	0	0	0	0	0	0	0	0	0	0	0	0	0	0	0	0	0	0	0	0	0	0	0	0	862740	0	0	0				39186	96692	103560	1923800	99261	172530	89621	0	0	0	95181	0	1983200
0	0	183020	0	0	0	0	0	0	0	0	0	0	0	0	0	0	0	0	0	0	0	0	0	0	0	0	0	0	0	0	0	0	0				0	31074	302030	1013200	61195	103380	0	53256	0	178680	0	0	0
0	0	0	0	0	348580	0	0	0	0	0	0	0	0	0	0	0	0	0	0	0	0	0	0	0	0	0	0	0	0	0	0	0	0				35173	0	0	0	0	753860	0	0	0	0	0	0	0
0	0	0	0	0	0	0	0	0	0	0	0	0	0	0	0	0	0	0	0	0	1299600	0	0	0	0	0	0	0	0	0	0	0	0				252710	417310	1580500	8293600	699190	975690	318440	707110	546130	658080	471730	0	1815400
0	0	0	0	0	233020	0	0	0	0	0	0	0	0	0	0	0	0	0	0	0	0	0	0	0	0	0	0	0	0	0	0	0	0				158880	0	218330	840770	366690	503930	138320	50917	314690	647440	0	575310	0
0	0	0	0	311530	250080	0	0	0	0	0	0	0	0	0	0	0	0	0	0	0	0	0	0	0	0	0	0	0	0	0	0	0	0				77892	204570	187150	624300	550070	519470	0	0	0	37564	0	0	0
2504300	9417500	1,229E+07	9912800	8191700	948500	912080	1844600	377630	1470200	0	0	4040500	9072700	2630200	2805300	4073400	7320700	2,4075E+07	1,2757E+07	0	0	0	0	9201800	1,3429E+07	0	0	911250	5696500	0	0	1623100	0				967290	7941000	19494000	73837000	13445000	2577100	510630	3188700	596580	2174300	167020	0	7520400
0	0	0	14313	0	0	0	0	0	0	0	0	0	0	0	0	0	0	0	0	0	0	0	0	0	0	0	0	0	0	0	0	0	0				0	0	0	114480	0	0	0	0	0	0	0	0	0
0	0	0	0	0	0	0	0	0	0	0	0	0	0	0	0	0	0	0	0	0	0	0	0	0	0	0	0	0	0	0	0	0	0				0	0	0	0	0	0	0	0	0	0	0	0	0
0	0	0	0	0	0	0	0	0	0	0	0	0	0	0	0	0	0	0	0	0	0	0	0	0	0	38927	0	0	0	0	0	0	0				0	0	0	0	0	0	0	0	0	0	0	0	597750
0	0	0	10112	0	0	0	0	0	0	0	0	0	0	0	0	0	0	0	0	0	0	0	0	0	0	0	0	0	0	0	0	0	0				0	0	0	80886	0	0	0	0	0	0	0	0	0
0	0	0	0	0	0	0	0	0	0	0	0	0	0	0	0	0	0	0	0	0	0	0	0	0	88735	0	0	0	0	0	0	0	0				0	0	0	81785	16263	0	0	0	0	0	0	0	0
0	166250	0	68470	0	135150	0	0	0	0	0	0	0	0	0	0	0	0	0	184850	0	0	0	0	0	0	0	0	0	0	0	0	0	0				33587	105180	80057	607620	144010	424630	39826	104160	0	489930	0	0	0
0	0	0	0	0	0	0	0	0	0	0	0	0	0	0	0	0	0	0	0	0	0	0	0	0	0	0	0	0	0	0	0	29263	0				33109	64506	0	429490	74371	284460	0	0	0	80565	0	0	0
0	0	0	0	0	0	0	0	0	0	0	0	434580	0	0	0	139010	0	114960	0	130700	0	0	0	0	0	0	0	0	0	0	236940	0	0				0	0	0	77909	0	47019	0	0	0	0	0	58931	709730
0	0	0	0	0	0	0	0	0	0	0	0	0	0	0	0	0	0	0	0	0	0	0	0	0	0	0	0	0	0	0	0	0	0				0	0	0	0	0	0	0	0	0	0	0	0	0
0	0	0	154160	0	0	0	0	0	0	0	0	0	0	0	0	0	0	0	0	0	0	0	0	0	337240	0	0	0	0	0	0	0	0				52383	244860	333170	1483600	163510	317390	78718	104450	103990	328960	0	0	0
0	0	0	0	0	0	0	0	0	0	0	0	0	23228	0	0	0	0	0	0	0	0	0	0	0	0	0	0	0	0	0	0	0	0				0	0	0	0	0	0	0	0	0	0	0	0	0
0	0	0	0	0	0	0	0	0	0	0	0	0	0	0	0	0	0	0	0	0	0	0	0	0	0	0	0	49452	0	0	0	0	0				0	0	0	308530	52767	0	0	0	0	0	0	0	0
395010	0	268120	383190	236140	311950	0	235940	197260	140730	0	0	282330	196390	0	311200	262920	0	0	519850	344590	0	284010	0	276030	306610	0	0	390290	0	0	0	0	307620				173800	127890	349690	3309700	534860	441570	0	228650	230740	402650	0	0	1272200
0	0	0	43589	0	0	0	0	0	0	0	0	0	0	0	0	0	0	0	0	0	0	0	0	0	0	0	0	0	0	0	0	0	0				0	0	0	348650	0	0	0	0	0	0	0	0	0
468750	535920	0	2206300	658060	456950	0	660550	0	1734600	0	0	0	1349300	966880	756450	1206500	0	0	1638100	438500	0	0	0	0	973180	0	0	2063600	841050	0	0	2466900	710490				131030	582200	460250	18371000	1375400	1534500	368290	1529500	299470	4450100	0	0	1035400
0	0	0	0	0	0	0	0	0	0	0	0	0	0	0	0	0	0	0	0	0	0	0	0	0	0	0	449500	0	0	0	0	0	0				0	0	0	0	0	0	0	191810	0	0	0	0	0
0	0	0	0	0	0	0	0	0	0	1,6143E+07	0	0	0	0	0	0	0	0	0	0	0	0	0	0	0	0	0	0	0	0	0	0	0				0	0	0	0	0	0	0	0	0	50387	13121000	0	0
0	0	0	0	0	166290	0	0	0	0	0	0	0	0	0	0	0	0	0	0	0	0	0	0	0	0	0	0	0	0	0	0	0	0				67243	32514	300760	1395200	244840	359620	100140	236950	0	227720	149250	0	396550
0	0	0	0	0	0	0	0	0	0	0	0	0	0	0	0	0	0	0	0	0	0	0	0	0	0	0	0	170720	0	0	0	0	0				88964	104770	116660	1855900	127710	308270	78657	67458	224370	213420	0	0	348750
0	0	0	0	0	155490	0	0	0	0	0	0	0	0	0	0	0	0	0	0	0	0	0	0	0	0	0	0	0	0	0	0	0	0				0	0	0	0	227060	336280	69920	159490	256330	456300	76220	0	258540
0	0	0	0	0	0	0	0	0	0	134640	0	0	0	0	0	0	0	0	0	0	0	0	0	0	0	0	0	0	0	0	0	0	0				0	0	0	273930	0	0	0	0	0	0	109430	0	0
659530	0	0	450760	614800	417610	0	0	557160	730560	0	0	0	413060	0	0	451830	381630	0	506410	0	632490	0	0	574240	628660	0	0	510640	0	0	0	591630	0				191800	440580	554660	3866600	799670	910650	126190	1562400	1175200	1468100	494030	99848	1088700
0	0	0	0	0	0	0	0	0	0	4325300	0	0	0	0	0	0	0	0	0	0	0	0	0	0	0	0	0	0	0	0	0	0	0				0	0	0	0	0	0	0	0	0	0	3515600	66465	0
0	0	0	0	0	0	0	0	0	0	0	0	0	0	0	0	0	0	0	0	0	0	0	0	0	0	0	0	0	0	0	0	42483	0				0	0	0	259200	0	0	0	0	0	0	0	0	0
0	0	0	753830	479060	533440	0	0	0	0	0	0	746060	0	0	0	760000	498710	578490	0	0	0	0	0	786310	0	0	0	0	0	0	0	0	0				147530	417060	945010	5765700	765900	1222000	511980	608780	658290	958870	0	225440	1967200
0	0	0	166220	0	0	0	0	0	0	0	0	0	0	0	0	132170	0	0	0	0	0	0	0	0	0	0	0	0	0	0	0	0	0				56135	0	0	1302900	85177	0	0	0	0	123660	0	0	0
0	0	0	0	0	0	0	0	0	0	0	0	0	0	0	0	0	0	0	0	0	0	0	0	0	0	0	0	71254	0	0	0	0	0				0	0	102070	649710	65034	0	0	0	0	0	0	0	0
0	0	0	0	0	0	0	0	0	0	0	0	0	0	0	65234	0	0	0	0	0	0	0	0	0	0	0	0	0	0	0	0	0	0				0	0	0	638440	92544	208510	0	95367	0	53552	0	0	158430
0	0	0	0	0	0	0	0	0	0	0	0	0	0	0	0	88982	0	0	0	0	0	0	0	0	0	0	0	0	0	0	0	0	0				0	0	0	0	0	0	0	0	0	0	0	0	0
0	0	0	129470	0	0	0	0	0	0	0	0	0	0	0	0	0	0	0	0	0	0	0	0	0	0	0	0	0	0	0	0	0	0				46886	113260	92799	1035600	105140	150480	0	0	0	52851	0	0	0
0	0	0	0	0	0	0	0	0	0	0	0	0	378550	0	0	0	0	0	273500	0	0	0	0	0	0	0	0	0	0	0	0	0	0				73363	171110	730570	3385600	0	86558	289810	614700	816940	0	0	0	216700
0	0	0	0	0	0	0	0	0	0	0	0	0	0	0	0	0	0	0	163510	0	0	0	0	0	0	0	0	0	0	0	0	0	0				0	0	0	917390	0	214770	0	0	0	0	0	0	0
0	0	138200	269820	0	0	0	0	0	88339	0	0	0	0	0	0	0	0	0	0	0	0	0	0	0	172980	0	0	0	0	0	0	0	0				68994	171350	222310	1907400	324710	0	44171	243860	79032	121290	172870	0	396790
0	0	0	0	493690	0	0	0	0	0	0	0	0	0	0	0	143650	0	0	0	0	0	0	0	0	0	0	0	0	0	0	0	0	0				38727	178020	86747	1360100	772780	280060	0	0	0	78359	0	0	0
0	0	0	0	0	0	0	0	0	0	0	0	0	0	0	0	0	0	0	0	0	0	0	0	0	0	0	97948	0	0	0	0	0	0				0	59345	0	298430	0	71677	0	0	0	0	0	0	0
0	0	0	80182	249330	286190	0	0	0	39363	0	0	0	182320	0	0	0	0	0	104800	0	0	0	0	90083	0	0	0	97367	0	0	0	0	0				28297	47141	0	674210	308370	510550	0	54850	69814	51888	0	0	200580
0	0	0	0	0	0	0	0	0	0	0	0	0	0	0	0	0	0	0	0	0	0	0	0	0	0	0	0	0	0	0	0	87898	0				0	0	0	0	0	0	0	0	0	0	0	0	0
0	0	0	0	0	0	0	0	0	0	0	0	0	0	0	0	0	0	0	0	0	0	0	0	0	0	0	0	0	0	111920	0	0	0				0	0	0	0	0	0	0	0	0	0	0	62266	0
468390	312430	0	308490	0	246610	421430	347100	423470	531880	0	0	287250	0	0	0	235930	308560	254060	464590	620340	0	333770	567600	292640	208450	378370	537080	274050	0	0	0	498010	0				175100	265930	374590	3234500	142140	581540	145600	495910	462230	920870	0	0	521490
0	0	0	263490	0	0	0	135150	0	0	0	0	0	0	0	0	0	0	0	0	0	0	0	0	0	0	0	0	0	0	0	0	0	0				29609	58600	0	2151000	96108	176340	64894	169470	0	0	0	0	111330
0	0	0	0	0	0	0	0	0	0	0	0	0	0	0	1560200	0	0	0	0	0	0	0	0	0	0	0	0	0	0	0	0	0	0				120380	399160	0	0	0	0	0	0	0	0	0	0	0
0	0	0	0	0	0	0	0	0	0	0	0	0	0	0	0	0	0	0	0	0	0	0	0	0	0	0	0	0	0	0	0	0	139940				46149	111140	87329	750590	0	169630	0	91677	71862	295810	0	0	282480
0	0	0	0	0	0	0	0	0	0	0	0	0	0	0	0	197840	0	0	0	0	0	0	0	0	0	0	0	0	0	0	0	0	0				0	0	0	0	0	0	0	0	0	0	0	0	0
1435700	2907100	0	2331300	1187600	1685200	0	0	1116200	2609800	0	0	4373700	7379600	0	946500	2739100	1972200	0	1164200	1949700	0	0	0	1218100	1463900	0	0	1828100	0	0	0	1440400	0				699460	2431200	1891000	14036000	2016700	4279000	849830	3163600	2672700	8087600	1101500	523630	6635300
0	0	0	0	0	0	0	0	0	0	0	0	0	0	0	0	0	0	0	0	0	0	0	0	0	0	0	0	0	0	0	80507	0	0				0	0	0	0	59751	0	0	0	0	0	0	0	0
0	0	0	0	0	0	0	0	0	0	0	0	0	0	0	0	0	0	0	0	0	0	0	0	0	95104	0	0	0	0	0	0	0	0				0	15175	0	536930	147450	96347	0	0	63640	191100	0	0	134660
694210	709120	447330	400540	948410	676060	630680	484650	566440	1067900	0	0	0	975000	0	0	417260	939540	651190	677370	373250	0	0	0	367510	458580	0	0	413830	1042500	0	589360	415650	648130				195030	805210	468450	2901100	1113200	2322900	234220	398520	641670	1923600	0	10482	192340
0	0	0	0	0	0	0	0	0	0	0	0	0	0	0	0	0	0	0	81393	0	0	0	0	0	0	0	0	0	0	0	0	0	0				0	0	0	0	0	191120	0	0	0	0	0	0	0
0	0	0	351310	0	0	0	0	0	0	0	0	0	0	0	0	0	184830	0	0	0	0	0	0	0	0	0	0	0	0	0	0	0	0				28089	0	366060	2938000	289830	275000	0	158250	141730	90735	294400	0	242510
0	0	0	65794	0	0	0	0	0	0	0	0	0	0	0	0	0	0	0	0	0	0	0	0	0	0	0	0	0	0	0	0	0	0				0	0	0	526270	0	0	0	0	0	0	0	0	0
468690	2355700	703760	1853900	4619600	4342800	0	554600	5095300	2006100	0	0	507090	5449200	705300	749890	1394100	1881700	1941400	2107600	1232100	2057600	0	0	734070	2164400	0	0	510180	1525300	0	458950	482560	1338200				139850	1911400	1359300	21783000	7929600	9988000	0	823380	7928200	4386900	219690	0	1180600
0	591090	496710	569690	1088800	767260	606510	969550	456550	302030	0	0	407460	692070	1017800	0	411520	0	729960	661210	0	607470	0	0	364610	373880	0	0	307840	498580	0	0	0	0				73577	580900	979080	5293100	1713700	2050400	263660	1188600	1474700	390490	0	0	368690
0	0	0	0	181570	104760	0	0	0	0	0	0	0	564780	0	0	223380	0	91567	0	0	0	0	0	0	0	0	0	0	0	0	0	0	0				0	215020	131120	0	428380	221730	0	0	0	0	1275700	0	302790
0	0	0	174140	0	0	0	0	158070	362750	0	0	0	0	0	146270	158450	153860	0	176170	208710	0	0	0	250570	172280	0	0	0	0	0	0	0	0				87906	127110	0	1718300	238800	351750	111750	123240	177880	511350	75152	0	455120
0	0	0	0	0	0	0	0	0	0	0	0	0	0	0	0	0	0	0	0	0	0	0	0	0	0	0	0	0	0	0	0	12901	0				0	0	0	75566	0	46366	0	17423	0	0	0	0	0
344890	0	169610	280610	177620	125120	0	0	107230	317490	0	0	278710	0	0	372730	327510	0	0	221650	455860	0	0	0	0	0	0	0	415660	0	0	0	446830	0				65964	53328	301780	2614400	267570	323510	88443	41177	153150	509630	0	0	772540
0	0	0	26810	0	0	0	0	0	0	0	0	0	0	0	0	0	0	0	0	0	0	0	0	0	0	0	0	0	0	0	0	0	0				0	0	0	214440	0	0	0	0	0	0	0	0	0
0	0	0	0	0	0	0	0	0	0	0	0	0	0	0	0	0	0	0	0	0	0	0	0	0	0	0	0	0	0	0	0	0	96705				46386	36244	186060	1317600	182400	105430	73386	119020	0	25165	166870	0	283390
0	710330	594550	685690	874440	1008700	0	0	616420	998670	0	0	881430	1331400	0	0	611390	0	893210	761750	0	0	0	0	977160	0	0	0	0	918460	0	0	769570	550530				384830	819890	1013000	6770400	1620100	2219200	187580	671380	1156200	1252200	216730	135610	1788900
0	0	0	0	0	0	0	0	0	0	0	0	0	0	0	0	0	0	0	0	0	0	0	0	0	99032	0	0	0	0	0	0	0	0				0	103450	0	394990	109660	195830	0	0	121020	56536	0	0	0
0	0	0	0	0	0	0	0	0	0	0	0	164040	0	0	0	0	0	0	0	0	0	0	0	0	0	0	0	0	0	0	0	0	0				25334	35281	0	0	212570	127370	52053	0	0	13401	0	0	336180
0	345780	245180	703610	290870	336250	0	306830	0	443980	0	0	0	0	0	0	299100	0	0	405790	0	0	0	0	0	414960	339970	0	478440	0	0	0	379470	0				0	212370	647920	5928000	575760	770750	0	137220	0	797360	458030	0	145500
0	0	0	0	194220	341120	0	0	0	206820	0	0	247490	414510	268950	236060	0	0	0	138130	0	0	0	0	0	0	0	0	0	0	0	0	0	0				29626	103000	522770	1736200	260150	605100	0	0	0	250730	0	51512	463640
0	0	0	261740	0	0	0	0	0	0	0	0	0	0	0	0	0	0	0	0	0	0	0	0	0	0	0	0	0	0	0	0	219710	0				91159	108150	126030	2120600	170000	600320	69453	142080	0	73461	120350	0	254660
777570	828390	1073200	1176200	221870	304230	522640	477640	0	416390	1852600	0	322020	0	559840	684140	451100	245620	473260	488820	557020	0	446110	0	1309000	538120	1019300	0	369480	0	0	0	453140	0				331030	592250	1590400	5293000	455760	688230	206280	440260	171420	508570	1724300	147210	505640
0	0	0	0	0	0	0	0	0	0	0	0	299110	225810	263100	342860	0	0	0	0	0	0	0	0	0	0	0	0	0	0	0	0	0	0				35385	0	205930	1454300	123800	264670	103150	262770	196480	773580	0	0	579580
0	0	0	0	0	0	0	0	0	0	0	0	0	0	0	0	180930	0	0	0	0	0	0	0	0	0	0	0	0	0	0	0	0	0				41514	55989	194510	2534200	92483	184560	241430	305080	205000	71429	0	0	414080
1040900	1417200	722510	981750	1457900	1570900	0	740410	0	499500	0	0	0	1835200	0	0	1217000	1678800	1592500	1557100	886130	0	0	573440	907580	1888200	0	1036000	993960	1787400	0	0	0	0				229020	1004000	1341100	10920000	3017200	3495200	106310	847860	200390	969920	0	100690	0
0	180740	0	150190	134780	138960	0	0	0	0	0	0	232050	294850	0	0	166820	235670	0	177360	0	0	0	0	0	205620	0	0	160860	0	0	0	0	0				25634	150280	300560	1776600	146320	382670	58169	99468	107180	592520	0	0	488430
0	0	0	148940	175170	132110	0	603030	0	0	0	0	0	0	0	0	0	0	0	0	0	0	0	0	0	0	0	3972300	0	0	0	0	0	0				33847	282440	195170	798430	159820	344170	0	2082700	501980	0	166350	152200	0
0	0	0	0	0	0	0	0	0	0	4,708E+07	0	0	0	0	0	0	0	0	0	0	0	0	0	0	0	0	0	0	0	0	0	0	0				0	0	0	0	0	0	0	0	0	0	38266000	0	0
0	254250	0	320730	358270	349260	0	0	0	589620	0	0	0	403770	0	0	367700	568960	0	293940	0	0	0	0	0	239180	0	0	323370	390990	0	0	0	0				30936	273480	661430	2920700	412760	476650	0	360900	903240	1075200	0	0	0
0	0	0	46252	0	0	0	0	0	0	0	0	0	0	0	0	0	0	0	0	0	0	0	0	0	143370	0	0	0	0	0	0	0	0				0	17882	0	455110	71206	54594	0	0	0	0	0	0	0
0	307040	0	414950	118800	260580	0	0	0	0	0	0	0	0	0	399190	276360	0	0	290130	0	0	314120	0	0	0	0	0	0	0	0	0	0	0				37040	230020	288000	3574900	285330	486730	0	110650	189220	86085	0	0	112960
0	0	0	20806	0	0	0	0	0	0	0	0	0	0	0	0	0	0	0	0	0	0	0	0	0	0	0	0	0	0	0	0	0	0				0	0	0	166420	0	0	0	0	0	0	0	0	0
0	0	0	0	0	0	0	0	0	0	0	0	0	0	0	0	0	0	0	0	0	0	0	0	0	0	0	0	0	0	0	0	317220	0				47064	66083	355480	2326300	477420	798190	66261	198970	109350	708120	0	0	872540
0	0	0	57318	0	0	0	0	0	0	0	0	0	0	0	0	0	0	0	0	0	0	0	0	0	0	0	0	0	0	0	0	0	0				0	38534	0	458470	49516	53235	0	0	0	0	0	0	0
0	0	0	0	0	0	0	0	0	0	0	0	0	0	0	302330	0	0	0	0	0	0	0	0	0	0	0	0	0	0	0	0	0	0				54048	54593	188840	1646300	283640	133910	91045	111410	105440	60999	0	0	162450
0	524450	0	525460	0	0	0	1313700	0	0	0	0	0	715650	0	0	0	0	0	0	0	0	0	0	0	0	0	0	0	0	0	0	0	0				37555	278470	1336900	2922300	238710	206750	204230	1678400	634540	33046	457300	0	1075500
6410700	8938500	6987100	8985800	6780500	7968600	5922800	6996100	6670100	9291400	1283000	1333700	3564500	9856900	7159300	6164500	3353100	7190500	6233900	7281000	5625400	6030000	3872700	2266300	6563100	7032900	3513200	0	5735800	6658800	3153600	3759100	2884100	4288800				1193700	6335900	12874000	64994000	11735000	16494000	2796800	9395100	16420000	25715000	826820	187310	7447000
0	0	0	0	104010	0	0	0	0	0	0	0	0	0	0	0	0	0	0	0	0	0	0	0	0	0	0	0	0	0	0	0	0	0				37910	95916	76539	618260	178010	233150	0	77005	91105	97994	82022	0	0
0	0	0	0	0	0	0	0	0	0	0	0	0	0	0	0	0	0	0	0	0	0	0	0	0	0	0	0	0	0	0	0	0	225420				0	275450	0	2973600	479040	618720	468470	1877000	328400	162740	425000	342000	630140
0	0	0	0	0	0	0	0	0	0	0	0	0	0	0	388610	0	0	0	0	0	0	0	0	0	0	0	0	0	0	0	0	0	0				0	0	0	0	0	0	0	0	0	0	0	0	0
0	0	0	0	0	0	0	0	0	0	0	0	0	0	0	0	0	0	0	0	0	0	0	0	0	0	1,371E+08	0	0	0	0	0	0	0				1158700	40345000	14068000	0	118460000	49505000	16346000	3435200	30232000	14510000	6584300	11692000	64125000
0	0	0	0	0	0	0	0	0	0	0	0	0	0	0	0	427080	0	0	0	0	0	0	0	0	0	0	0	0	0	0	0	0	0				57273	0	0	0	0	0	0	0	0	67011	248450	85953	0
351030	669990	358200	608420	721770	551490	259910	298800	395660	276850	0	0	0	813510	0	0	224580	341820	747920	1105400	335310	0	0	0	686870	210280	171890	0	355530	660600	0	220560	254660	0				129530	921360	532740	3839900	1472900	1447600	105970	412170	550120	805360	0	0	437310
0	0	0	0	0	0	0	0	0	0	0	0	0	0	0	0	0	0	0	0	0	0	0	0	0	0	0	0	0	0	0	0	52014	0				36115	0	123830	683850	88589	128820	0	0	0	23276	0	0	0
0	0	0	82745	0	0	0	0	0	0	0	0	0	0	0	0	0	0	0	0	0	0	0	0	0	0	0	0	189020	0	0	0	0	0				14345	0	0	754370	151160	166040	0	0	0	0	0	0	157810
1359200	873840	1700900	1173200	856090	1575000	879060	602450	665020	1351700	1538100	622360	2434500	1622500	1185800	970810	924560	1336400	666480	1126400	1082800	0	1195800	0	1197400	1249100	1257100	0	519440	1747200	1688500	0	1119900	1365100				455970	891380	3240600	12332000	1456900	3288400	415200	1167800	1697900	1383400	881640	320700	3942900
0	0	0	0	0	0	0	0	0	0	0	0	0	0	0	0	0	0	0	0	0	0	0	0	0	0	0	580930	0	0	0	0	0	0				0	131910	292690	1205200	162390	358790	132580	100770	159740	72158	0	0	145030
0	878320	3161200	2043400	1455700	1294900	1637100	0	417950	1138500	604480	0	2014100	659210	708260	801310	4313300	433670	3371300	834670	0	639810	0	0	2167600	1682500	0	0	466810	628910	0	477410	264840	825470				0	562250	5128500	13500000	2208600	1744100	861960	56381	633020	1468700	444360	172360	7227100
0	0	0	0	0	0	0	0	0	0	0	0	0	0	0	0	0	0	0	0	0	0	0	0	261920	407610	0	0	0	0	0	0	0	0				0	0	0	0	195770	0	0	0	0	0	0	0	338390
316940	286870	364600	382530	220250	258690	0	0	0	0	0	0	348080	342290	0	0	315320	207850	0	249990	501620	0	0	0	0	193980	0	0	413840	0	0	0	285900	0				96254	221830	609990	3092400	383840	545220	0	217920	214080	43636	160440	0	830430
0	0	0	0	0	0	0	0	0	0	0	0	0	0	0	0	0	0	0	0	0	0	0	0	0	0	0	0	100410	0	0	0	0	0				35593	82808	66234	539320	109450	180460	0	0	0	43583	0	0	182310
0	0	0	0	0	0	0	0	0	0	0	0	0	0	0	0	0	0	0	0	0	0	0	0	0	0	0	0	0	0	0	0	66566	0				0	0	0	0	0	166430	0	234560	0	0	0	0	150900
0	0	0	0	0	0	0	0	0	0	0	0	0	0	0	0	0	0	0	0	42609	0	0	0	0	0	0	0	0	0	0	0	0	0				0	0	50238	192190	58569	0	0	0	0	0	0	0	0
0	0	0	0	0	0	0	0	0	0	9387500	0	0	0	0	0	0	0	0	0	0	0	0	0	0	0	0	0	0	0	0	0	0	0				0	0	0	0	0	220140	0	0	0	0	7630100	0	0
0	0	0	1124000	208570	253770	0	0	0	0	0	0	0	0	0	0	0	0	0	0	0	0	0	0	0	251580	0	0	0	0	0	0	0	0				12512	0	1427600	6824900	440080	1221900	0	0	0	472530	136820	0	737840
248590	0	0	138110	0	0	0	0	0	132570	0	0	0	0	0	0	349560	213420	0	0	0	0	0	0	0	0	0	0	0	0	0	204290	0	0				76673	0	0	828510	0	66644	0	0	0	263990	0	0	0
0	0	0	0	0	0	0	0	0	0	0	0	0	0	0	0	0	0	0	0	0	0	0	0	0	0	0	0	39062	0	0	0	0	0				0	23819	0	0	0	53412	0	0	0	27390	0	0	0
0	0	0	0	0	103530	0	0	0	0	0	0	0	0	0	0	0	0	0	0	0	0	0	0	0	0	0	0	0	0	0	0	0	0				0	34460	66189	439430	73019	223900	0	0	0	84835	0	0	0
0	0	0	334770	0	0	0	0	0	0	0	0	0	624930	0	0	0	0	0	0	0	0	0	0	0	0	0	0	0	0	0	0	0	0				35523	98705	0	3040300	0	0	0	0	0	504190	0	0	749050
0	0	0	0	0	0	0	0	0	0	0	0	0	0	0	0	0	0	0	0	0	0	0	0	0	0	0	0	0	0	0	0	0	0	+			0	0	0	0	0	0	0	0	0	0	0	0	0
807310	0	644110	1019600	735420	567090	751920	988240	453170	1111100	0	0	0	0	0	706710	704090	648150	581170	676990	758370	712380	776230	0	570180	806040	1075500	0	370740	858890	1168200	0	1148700	886630				283270	234170	1296700	9543400	1591500	1148100	333730	2421100	291600	959390	0	0	552780
473400	0	332240	422980	462680	421040	0	0	0	412770	0	0	384320	391540	0	599610	428450	439230	0	0	415300	0	495770	0	0	0	0	0	666150	433800	0	392480	645920	372010				130600	0	143610	3394800	612810	866860	0	526590	0	1401200	219920	0	432780
0	0	248440	402490	209380	0	0	0	0	0	0	0	0	0	0	0	0	0	0	0	0	0	0	0	524440	857100	0	0	716920	0	0	0	0	0				81254	197870	497740	4103900	397400	1180400	103420	202460	325870	368870	79666	0	0
1758600	727390	0	0	0	0	0	0	0	564720	826750	599730	0	0	1074100	0	3710500	0	0	0	0	0	4536100	0	0	0	266910	0	0	0	0	699180	0	0				1141900	516520	0	418680	116540	286680	0	0	0	674610	672900	110120	0
0	0	0	365150	323750	0	0	0	0	0	0	0	0	510260	695510	0	0	346530	0	0	0	0	673830	0	0	0	0	0	0	0	0	431610	0	0				0	0	494230	2850300	531110	0	0	181650	301120	0	263170	34486	0
5172700	3956300	4950500	7858100	4451000	3130600	1,0687E+07	9035200	5328900	3352800	9734300	0	7843600	0	8092400	8583500	4002900	6195600	2952500	2529100	5074500	5908800	2,1816E+07	0	7735100	4012900	3828400	0	2619100	4020300	1,2652E+07	6879700	5505000	9193000				479900	1164900	9998300	15964000	2607800	2544000	6531800	18141000	3648100	7194100	6735500	3229500	14164000
969300	1154800	972050	1318900	1642300	1980700	1011900	1105000	739950	3136900	239480	0	1136500	1492100	1239900	705540	1505300	1471100	1540200	1504000	1306400	872880	1047400	316960	1643000	1050900	0	0	1422100	1098000	0	907820	1112900	959010				365410	813600	1747000	10672000	2265700	3397000	734010	1501900	1919900	4267400	357210	201850	2098200
0	0	0	0	0	0	0	0	0	0	0	0	0	0	0	0	145470	0	0	0	0	0	0	0	0	0	0	0	0	0	0	0	0	0				0	0	0	122650	185900	0	0	10085	0	0	0	0	0
0	0	0	0	0	0	624950	0	0	0	0	0	0	0	0	0	0	0	0	0	0	0	0	0	0	0	0	0	0	0	0	0	0	0				0	0	0	0	0	0	334850	446180	0	0	0	171810	0
0	0	0	0	0	0	0	0	0	0	0	0	0	0	0	0	156850	0	0	202450	0	0	0	0	0	0	0	0	0	0	0	0	0	0				36328	83675	0	2217000	63203	662760	119450	318590	222770	718640	0	51291	0
0	0	0	0	0	0	0	0	0	0	0	0	0	0	0	0	0	0	0	0	257900	0	0	0	0	0	0	0	0	0	0	0	0	0				0	15074	65191	449280	136020	80632	0	0	69024	73621	0	0	0
0	0	0	0	0	0	0	0	0	0	0	0	0	0	0	0	0	0	0	0	0	0	0	0	0	0	138200	0	0	0	0	0	0	0				15564	62791	81520	644300	117610	270920	56046	65473	75493	210650	0	0	740290
0	0	0	108030	136230	216820	0	0	0	0	0	0	0	0	0	147970	105700	0	0	0	0	0	0	0	0	128720	0	0	0	0	0	0	128570	0				0	65103	0	851140	250200	399570	0	0	0	58516	0	0	198830
0	0	0	0	0	0	0	0	0	0	0	0	0	0	0	119040	0	0	0	0	0	0	0	0	0	0	0	0	0	0	0	0	0	0				82104	0	0	1831000	0	0	0	22006	0	105230	161370	0	54121
0	0	0	0	0	0	0	0	0	0	0	0	0	0	0	0	0	0	0	0	0	0	0	0	0	0	0	0	0	0	0	0	0	0				0	0	0	0	0	0	0	0	0	0	0	0	0
0	0	481470	427800	253100	630200	924170	0	522070	767900	0	0	1030100	655350	662520	962920	0	0	0	0	398450	0	391580	0	428070	0	703140	0	605100	0	0	483460	0	0				175500	111580	259420	2928800	207540	1080900	529580	368740	299660	1319200	100840	0	3945800
860560	0	672360	1078800	389250	428550	1075900	927720	470500	248390	866220	806640	682870	675610	412860	764310	366280	336160	0	263200	831190	0	730720	0	797200	708530	1068700	0	851170	0	0	713390	575610	838520				156920	81407	1344800	4448400	316590	1066600	619630	1198900	1024400	1585500	769500	250820	1668800
564530	569950	0	347340	386740	340870	0	701330	788520	0	0	0	467160	376960	0	0	279100	277890	0	461610	501270	0	648280	772060	485810	0	503820	1212600	445190	0	0	0	486970	509750				148390	486010	311550	2219300	670550	920890	198760	943450	1349500	126680	0	0	927940
315930	0	0	256560	337660	215030	0	0	0	564470	0	0	0	0	0	0	0	0	0	267460	317860	0	0	606140	0	0	0	813240	483750	0	0	0	0	0				45794	54734	140730	1376400	279020	474730	0	45962	0	502700	0	0	503330
0	0	0	0	0	0	0	0	0	0	0	0	0	0	0	0	208880	0	0	0	0	0	0	0	0	0	0	0	0	0	0	0	0	0				85481	86165	0	0	79974	126030	0	0	0	37105	159480	0	0
0	0	0	0	88357	121870	0	0	0	345240	0	0	0	107120	0	0	0	0	0	0	138000	0	0	0	221670	64334	0	0	0	85873	0	0	0	0				30955	94697	73806	421450	96197	260130	51441	109240	0	506800	0	0	258530
0	244100	230550	300020	213340	358510	0	0	0	0	0	0	0	217820	0	181480	133970	0	0	195520	0	0	0	0	0	0	0	0	272900	0	0	0	0	0				50761	220600	329380	2320700	359620	846840	0	100820	148390	213680	0	0	185570
0	0	0	0	0	0	0	0	0	0	0	0	0	0	0	0	0	0	0	0	0	0	0	0	0	0	0	63133	0	0	0	0	0	0				0	0	0	0	0	182970	0	0	0	0	0	0	0
0	0	0	167110	0	0	0	0	0	0	0	0	0	0	0	0	0	0	0	0	0	0	0	0	0	0	0	0	0	0	0	0	0	0				0	83575	0	1336700	0	0	0	0	0	0	0	0	452130
0	0	0	0	0	0	0	0	0	0	0	0	0	0	0	0	443370	0	0	0	0	0	0	0	0	0	0	0	0	0	0	0	0	0				0	0	0	0	0	0	0	0	0	0	0	0	0
0	0	0	0	0	0	0	0	0	0	0	0	0	0	0	0	0	0	0	0	0	0	0	0	0	0	0	0	69595	0	0	0	0	0				0	0	0	1152100	0	0	0	0	0	0	0	0	0
0	0	0	0	0	0	0	0	0	0	0	0	0	0	0	0	0	0	0	0	0	0	0	0	0	0	0	0	0	0	0	0	0	282460				122680	191770	0	0	415490	0	278920	0	0	0	242220	148640	0
0	0	0	0	0	0	0	0	0	0	0	0	0	0	0	0	150640	0	0	0	0	0	0	0	0	0	0	0	0	0	0	0	0	0				34271	0	0	2023400	94827	240890	53930	97372	0	0	57858	0	0
0	0	0	0	0	0	0	0	0	0	0	0	0	0	0	0	0	0	0	0	0	0	0	0	0	0	0	0	0	0	0	0	0	425770				0	0	0	3115600	342440	1039200	427760	1130200	1262000	4376400	715190	147510	0
0	0	0	0	0	0	0	0	0	0	0	0	0	0	0	0	0	18867	0	0	0	0	0	0	0	0	0	0	0	0	0	0	0	0				0	0	0	0	0	0	0	0	0	0	0	0	140270
387780	0	0	339290	320950	464130	0	0	246490	0	0	0	0	282570	0	293720	0	0	444570	283520	0	0	0	0	0	0	0	0	209960	0	0	0	265100	0				139090	78781	0	2098100	579070	1186200	0	116160	280500	350830	0	0	132550
0	0	0	85645	0	0	0	0	0	0	0	0	0	0	0	0	0	0	0	0	0	0	0	0	0	0	0	0	0	0	0	0	0	0				0	0	0	685050	0	0	0	0	0	0	0	0	0
0	0	0	2527100	774250	1338800	0	0	0	1327300	0	0	741800	740380	0	2067100	846220	0	0	1029200	903590	0	0	0	0	0	0	0	1384200	0	0	0	0	0				315570	619860	786970	18068000	1034500	3494300	64797	1491900	1046500	3794700	166940	137550	1472900
0	0	0	0	0	0	0	0	0	0	0	0	0	0	0	451780	0	0	0	0	0	0	0	0	0	0	0	0	0	0	0	0	0	0				0	0	0	0	0	181330	0	0	0	896780	0	0	0
2122900	667130	1225300	1639400	861280	1000100	1808400	0	0	261060	1544500	1789000	1651200	0	1391800	2193900	1303300	0	0	457010	1573300	0	2649500	0	1346300	772580	1212800	0	2142300	1026000	1965000	0	1943700	1776100				376300	218680	2923600	14135000	979020	1188900	915760	397470	307440	59897	422460	191220	8124500
4237800	5595700	4135400	5408800	4142700	4910600	5002100	3481900	4695500	1,1016E+07	2675500	931990	4817300	5881100	3630400	5787500	4605800	6332300	3379900	4931800	5026800	3602400	3810200	1555500	3156100	4626900	3178400	0	5591200	5554300	4787000	4136800	5842600	4057800				1187500	4686500	10805000	43944000	7583300	9948100	1330200	4158800	7881000	20116000	2398000	283500	12822000
0	159410	0	0	0	0	0	0	0	1906400	0	0	0	0	0	0	0	0	153900	0	0	0	0	0	0	0	0	0	0	124170	0	0	0	0				0	228640	486780	1199300	346630	187540	71592	216510	0	2295800	0	0	0
0	0	0	0	0	0	0	0	0	0	0	0	0	0	0	0	0	0	0	0	0	0	0	0	0	0	0	0	0	0	0	0	0	0				0	0	0	0	0	0	0	0	0	0	0	0	0
311880	0	523710	724080	338730	337160	536050	615970	406300	1320700	281730	0	0	385520	286590	410670	326050	378040	0	461690	561930	0	314610	0	427770	590000	405000	0	389390	0	296500	0	235890	0				147270	203790	1047200	6821200	213980	450460	409750	365160	1129900	1560100	37330	0	78059
0	0	0	0	0	0	0	0	0	0	0	0	0	0	0	0	0	0	0	0	0	0	0	0	0	1017600	0	0	0	0	0	0	0	0				23815	0	76450	780670	0	0	44880	90818	0	0	91150	0	185810
0	0	0	0	0	0	0	0	0	0	0	0	0	0	0	0	0	0	0	0	0	0	0	0	0	16905	0	0	0	0	0	0	0	0				0	0	0	0	30864	0	0	0	0	0	0	0	0
0	0	0	0	0	0	0	0	0	0	0	0	0	0	0	0	0	0	0	0	0	0	0	0	0	0	0	0	0	0	0	0	125100	0				42063	106870	0	1122200	85672	494750	0	0	236740	150570	65622	0	0
0	0	0	99140	0	0	0	0	0	0	0	0	163850	0	0	0	0	0	0	0	0	0	0	0	0	0	0	0	0	0	0	0	0	0				24437	103310	0	848930	77199	135930	0	48424	0	0	0	0	321450
0	0	0	0	0	0	0	0	0	0	0	0	0	0	0	0	0	0	0	97890	0	0	0	0	0	0	0	0	0	0	0	0	0	0				0	0	0	560060	0	102810	0	0	0	0	95865	0	0
0	0	0	0	0	0	0	0	0	0	0	0	0	0	0	0	0	0	0	0	0	0	0	0	0	943080	0	0	0	0	0	0	0	0				357550	1416500	635390	3711000	4295900	3099600	492040	902190	5539100	3809000	348950	0	418240
0	0	0	0	0	0	0	0	0	0	0	0	0	0	0	0	0	0	0	0	0	0	0	0	0	310820	0	0	0	0	0	0	0	0				53698	222330	0	0	283460	0	0	0	0	208310	56194	0	0
0	0	0	0	0	0	0	0	0	0	0	0	0	0	0	0	0	250770	0	0	0	0	0	0	0	0	0	0	0	0	0	0	0	0				48813	91369	233800	0	155700	245950	135940	259010	0	0	605770	212840	471600
0	0	0	0	0	0	0	0	0	0	0	0	0	0	0	0	0	0	0	208310	0	0	0	0	0	0	0	0	0	0	0	0	0	0				0	70161	0	1515500	116480	148770	0	133710	0	34874	0	0	0
0	1128700	362990	653080	465520	375530	470230	488370	268310	1009600	401860	0	0	1006500	0	0	416120	531790	553460	678180	664510	626930	193000	208640	491940	471860	313680	0	844060	0	0	211700	0	0				18564	1443400	299760	7449900	538690	914080	107010	503180	420540	935820	500250	25371	267800
1,0008E+07	1,5016E+07	5753100	6560400	1,9098E+07	2,7392E+07	4913100	7019600	3,7268E+07	1,598E+07	5720400	6928900	3,4505E+07	3,302E+07	1,1017E+07	3495700	7470900	1,1582E+07	8543400	1,6628E+07	7714000	1,1443E+07	2981400	0	1,2201E+07	1,2466E+07	7795200	0	1,5682E+07	9412600	5602900	9455900	5248600	3865000				2363500	10820000	10919000	51797000	34582000	48917000	1330900	9316200	75997000	23832000	3875300	1642900	82766000
0	0	0	0	0	0	0	0	0	0	0	0	0	0	0	27393	0	0	0	0	0	0	0	0	0	0	0	0	0	0	0	0	0	0				0	0	0	220080	0	155260	0	0	0	321780	0	0	84115
0	0	0	326370	0	116370	0	0	0	0	0	0	0	0	0	0	0	0	0	0	0	0	0	0	175460	0	0	0	0	0	0	0	0	0				28731	47059	214730	2740400	181420	308850	72767	115900	97088	194830	0	0	0
0	0	0	166110	0	0	0	0	0	0	0	0	0	0	0	0	159780	0	0	0	0	0	0	480820	0	0	0	0	0	0	0	0	0	0				52897	0	208110	1195000	0	0	64914	70501	0	0	86218	0	95234
0	0	0	0	0	0	0	0	0	0	0	0	0	0	0	0	0	0	4000000	0	0	0	0	0	0	0	0	0	0	0	0	0	0	0	+			3340900	3083200	3474900	2493700	1387000	5089300	0	0	2940400	2000900	7378600	4869500	0
179920	0	0	308140	0	0	0	174640	0	0	0	0	188350	193150	0	427690	0	0	0	0	0	0	129380	0	0	0	0	0	0	0	0	0	0	0				53581	66616	133630	2578300	0	0	0	229550	57535	0	69741	0	360110
0	0	0	169100	0	0	0	0	0	0	0	0	0	0	0	0	0	0	0	0	0	0	0	0	0	0	0	0	0	0	0	0	0	0				0	0	0	1352600	0	0	0	0	0	0	0	0	0
0	0	0	0	0	0	0	0	0	0	0	0	1064300	835730	0	0	0	0	0	0	0	0	0	1701900	457390	1905400	0	0	284130	0	0	0	0	0				0	0	274020	995290	1491600	367610	56390	191890	0	0	0	0	1659900
0	0	0	0	0	0	0	0	0	0	0	0	0	0	0	0	2270000	4113300	0	0	0	0	0	0	0	0	0	0	0	0	0	0	0	0				664220	1014000	6483800	20358000	1636600	2496000	559640	2458200	4178600	331950	609050	341020	1499300
0	0	0	0	0	0	0	0	0	0	0	0	0	0	0	0	0	0	0	0	0	0	5,3314E+09	0	0	0	0	0	0	0	0	0	0	0				0	1482600000	0	0	0	0	3731900000	0	0	0	0	0	0
0	0	0	0	0	0	0	0	0	0	0	0	0	0	0	1132200	0	0	0	0	0	0	0	0	0	0	0	0	0	0	0	0	0	0				43666	401490	4394200	12432000	906750	999080	1568800	1579600	1767500	1741600	0	0	0
0	0	0	0	0	0	202830	0	0	0	0	0	0	0	0	0	0	0	0	0	0	0	0	0	0	0	0	0	0	0	0	0	0	0				0	0	0	0	0	0	108680	0	0	0	0	0	0
0	0	0	0	0	0	0	0	0	0	0	0	0	0	0	0	0	0	0	0	0	0	0	0	0	0	300310	0	0	0	0	0	0	0	+			0	0	357880	2089400	250920	380110	136900	305210	879710	654920	0	0	262520
0	0	0	0	0	0	0	0	0	0	0	0	0	0	0	0	0	0	0	0	0	0	0	1014200	0	0	0	0	0	0	0	0	0	0				125390	424230	1489900	8422200	771280	1139500	182230	761230	1292400	864120	0	0	444210
0	0	0	0	0	0	0	0	0	0	0	0	0	0	0	0	150310	0	0	0	0	0	0	0	0	0	0	0	0	0	0	0	0	0				0	0	0	0	0	0	0	0	0	0	0	0	0
0	0	0	0	0	0	0	0	0	0	0	0	0	0	0	0	0	0	0	0	0	0	0	0	0	0	0	0	0	0	0	400360	0	0	+			0	0	0	0	0	0	0	0	0	0	0	0	0
0	0	0	0	0	0	0	0	0	0	0	0	0	0	0	0	0	0	0	0	0	0	0	0	0	0	0	0	0	0	0	0	0	107440				0	68180	616780	2975500	361820	397660	99745	198870	0	58038	0	0	263160
0	0	0	0	0	0	0	0	0	0	0	0	0	0	0	0	0	0	0	0	102370	0	0	0	0	0	0	0	0	0	0	0	0	0				19905	33820	332970	1555300	117040	72830	0	0	176450	0	0	0	129280
4,2711E+07	5,6476E+07	1,2149E+08	1,1431E+08	4,9931E+07	4,8178E+07	4,3184E+07	4,7654E+07	5,7638E+07	7,0067E+07	1,0036E+07	2,4225E+07	6,0178E+07	2,6997E+07	1,2925E+08	1,1229E+08	1,0346E+08	8,4059E+07	1,0017E+08	5,8456E+07	4,0147E+07	7,0196E+07	3,8746E+07	1,2813E+08	7,1257E+07	8,8083E+07	7,1462E+07	7,125E+07	9,2519E+07	6,0274E+07	1,9839E+07	4,3023E+07	5,7031E+07	7,4856E+07				10629000	40972000	214920000	828210000	70846000	75873000	18397000	77710000	136330000	139070000	10017000	4444800	109790000
0	0	0	0	0	0	0	0	0	0	0	0	0	0	0	0	0	0	0	0	0	0	0	0	0	0	0	0	400700	0	0	0	0	0				0	0	0	0	0	0	0	0	0	8435800	0	0	0
0	0	0	0	550920	450240	0	0	0	0	0	0	0	0	0	0	1319900	0	0	0	0	0	581690	1391600	0	0	0	0	929870	0	0	0	0	0				58156	142450	2201500	6771300	593030	574980	3762300	1237200	2332900	2309300	0	47111	1370100
1,2347E+07	2,2889E+07	7,2707E+07	6,9384E+07	3,0918E+07	2,8161E+07	2,5025E+07	1,5006E+07	2,861E+07	1,0029E+08	3148200	3416900	2,3994E+07	1,151E+07	7,1808E+07	7,7032E+07	1,9581E+07	2,8607E+07	7,1343E+07	4,8081E+07	1,436E+07	2,1291E+07	1,4799E+07	4,7429E+07	2,0481E+07	3,0301E+07	1,1201E+07	4,5867E+07	4,8002E+07	2,2822E+07	5117700	1,3111E+07	3,3809E+07	2,3267E+07				2086200	14628000	122640000	502140000	38769000	50854000	15706000	18542000	35946000	149830000	2441500	2528600	65075000
0	1441700	0	1276000	0	0	4499700	5153300	461390	0	1781300	840580	3158400	1845600	2179400	3550700	3336000	2970500	0	0	0	0	0	0	0	0	0	0	2898400	2277500	1264000	1996700	4111700	4452000				553650	1617800	5082900	20255000	0	0	2191100	7584200	215070	134460	1468400	120420	4782400
1,3924E+07	1,5376E+07	4,7741E+07	4,213E+07	2,322E+07	2,46E+07	7642900	1,1784E+07	1,3596E+07	4,0038E+07	2598400	7902000	2,0275E+07	1,0713E+07	3,967E+07	3,6599E+07	3,0966E+07	2,7123E+07	8,2885E+07	3,1855E+07	1,3744E+07	2,5448E+07	1,1538E+07	3,3178E+07	2,5996E+07	2,9479E+07	2,8108E+07	2,3195E+07	3,0334E+07	2,383E+07	6845300	1,5024E+07	2,6344E+07	2,4625E+07				4793500	12810000	83919000	382290000	35577000	52530000	2973400	14832000	29173000	68361000	2990300	903090	35965000
3729200	9478900	3,3663E+07	4,3075E+07	1,5017E+07	1,4757E+07	9875800	2,513E+07	1,5494E+07	3,0382E+07	2872400	7209600	1,258E+07	4273000	8,2351E+07	8,8573E+07	1,6696E+07	1,8506E+07	2,6836E+07	7502800	8006300	1,8446E+07	2,2601E+07	2,5909E+07	1,0266E+07	1,4175E+07	1,038E+07	1,4504E+07	7558700	7004300	4780100	6350400	2,1032E+07	2,3838E+07				2491700	9392500	52918000	274290000	26087000	32757000	5484800	27612000	42827000	52103000	2304600	1994500	21380000
0	0	4155200	4910600	0	0	0	0	0	0	0	0	0	0	0	0	0	0	3402900	0	0	0	0	0	0	0	0	0	0	0	0	0	0	0				54240	0	9170900	39913000	1357100	1945900	670310	3307100	1284300	2407700	314400	175260	1514800
0	0	0	2411900	0	0	0	0	0	0	0	0	0	0	0	0	0	0	0	0	0	0	0	0	0	0	0	0	0	0	0	0	0	0				49988	0	9129500	19292000	1326800	2184600	714330	2437800	0	3514200	588090	163080	2145900
0	0	0	0	0	0	0	0	0	0	0	0	0	0	0	0	0	0	0	0	0	0	0	5068200	0	0	0	0	0	0	0	0	0	0				192360	185840	2303700	13924000	861680	489110	0	1141200	2774300	93243	0	0	247900
0	526870	1060700	882240	286400	244040	0	556570	245440	144030	0	0	465660	270750	0	0	677250	765710	0	415470	357150	1205100	0	0	0	1224300	578280	0	492870	0	0	0	0	0				141040	521240	1513600	6186000	570280	868890	0	568020	438860	209710	0	0	1033100
0	0	0	0	0	0	0	0	0	0	0	0	0	0	0	0	0	0	0	0	0	0	0	0	0	0	0	0	0	0	0	0	1764000	0				385030	973510	5897700	40263000	1653000	0	1700900	2361400	5531000	12783000	738560	359060	3116700
0	0	0	0	0	0	0	0	0	0	0	0	0	0	0	0	0	0	0	0	0	362820	0	0	0	0	0	0	0	0	0	0	0	0				0	0	0	9842100	0	0	0	0	0	0	0	0	0
0	0	0	0	0	0	0	0	0	0	0	0	0	0	0	0	0	0	0	0	0	0	0	0	0	0	0	0	0	0	0	0	0	158490				70098	180640	621970	4910800	89515	139390	0	0	330500	56050	0	0	0
0	0	1,6059E+07	0	0	0	0	0	0	0	0	0	0	0	0	0	0	0	0	0	0	0	0	0	0	0	0	0	0	0	0	0	0	0				0	0	26503000	74998000	0	0	0	4703500	197910	482550	0	0	0
8003200	6521900	1,0738E+07	6189500	2922700	4102800	1636600	1593800	4,2663E+07	1,8696E+07	1328500	2224100	2994900	5993700	6365100	1,113E+07	1,5161E+07	1,3832E+07	7002500	4024800	5576600	1,2827E+07	1804800	3,5472E+07	7202100	8340700	4884900	8809000	4080400	1589200	1391200	2186300	2399000	2375000				2265300	6232500	15225000	46020000	5834300	9131000	747990	3020900	70176000	30146000	932750	527130	6484000
0	0	0	0	0	0	0	0	0	0	0	0	0	0	0	232880	0	0	0	0	0	0	0	0	0	0	0	0	0	0	0	0	0	0	+			0	0	0	0	0	0	0	0	0	0	0	0	0
0	0	0	0	0	0	0	0	0	0	0	0	0	0	0	0	0	0	0	0	0	0	0	0	0	0	0	0	0	0	0	0	211380	0				0	0	0	0	0	0	0	0	0	1469200	0	357320	1485600
0	0	519620	621860	464180	528060	508540	504950	469030	658900	0	0	722320	632170	292540	550100	296490	411740	368200	547010	562240	0	0	0	543200	705750	633740	1505800	647680	486120	674600	398340	624050	614090				0	113200	874490	4941800	811620	1301200	204980	472140	650750	1775200	0	0	1199600
0	0	0	0	0	0	0	0	0	0	0	0	0	0	0	0	0	0	0	0	0	0	0	0	2130900	0	0	0	0	0	0	0	0	0				114910	4704000	0	4324400	1776300	1954800	0	2946100	12342000	0	288820	0	0
1980400	3979100	4369400	3992900	6729200	5703600	0	2371900	2136500	2659400	1329600	0	3453500	2574600	2586500	3182700	5018700	5713700	7783800	2611900	2611200	4363700	0	1065500	3767600	2204300	3915800	1789400	2380400	2187100	2332900	2447600	2610200	2494800				405390	1502700	12974000	27853000	12116000	9913200	0	5534600	3534200	4467300	1380200	91888	9828200
0	0	0	0	0	0	0	0	0	0	0	0	0	0	0	0	263750	0	0	0	0	0	0	0	0	485280	0	0	0	0	0	0	0	0				0	0	0	6334200	946120	816070	0	0	0	1074900	0	0	0
0	0	0	0	0	0	0	0	0	0	0	0	0	0	0	0	0	0	0	0	0	0	0	0	0	0	0	0	45668	0	0	0	0	0				0	0	0	0	0	0	0	0	0	0	0	0	0
0	0	0	0	0	0	0	0	0	0	0	0	0	0	0	0	0	0	0	0	0	0	0	0	0	0	0	0	0	0	1,303E+07	0	0	0				0	6945800	0	0	5773700	0	0	2167400	0	0	0	0	0
3949400	5103000	2656500	3656900	2849700	4837300	3153300	4461500	4038100	7379000	2174100	3715500	6229500	6628900	3011000	3313300	3021100	3725600	4002600	5365500	3188200	1850900	2417600	1238900	2768300	3785100	2833900	0	3022200	3904700	2516100	2205400	2074100	2754400				762760	4464500	8069500	25029000	3529200	7316400	2338200	4892500	6978100	14032000	3070100	978300	13541000
0	0	0	0	0	0	0	0	0	0	0	0	0	0	0	0	0	0	0	0	0	0	0	0	0	0	0	0	0	0	0	0	0	0				0	0	0	0	0	0	0	0	0	0	0	0	0
0	0	0	0	0	0	0	0	0	0	0	0	476410	0	0	0	337920	278530	0	405910	380260	0	0	0	0	0	534370	0	0	0	0	0	463540	0				79503	0	528480	4597300	142810	227330	0	116060	0	0	216710	37873	975930
0	0	0	0	0	0	0	0	0	0	0	0	0	0	0	0	0	0	0	0	0	0	0	0	0	0	0	840430	0	0	0	0	0	0	+			0	0	0	688480	118450	494610	0	124040	623120	0	0	0	255070
5278700	6167600	3632700	6923200	3569300	3617800	2619800	2200800	3374000	1,4673E+07	2509900	1233900	4721200	3385300	3813300	6847200	4258700	4648900	3363700	4119100	6892700	4241200	3526900	2494600	3934200	4135900	3753300	1002500	6885500	3649900	4290100	3663400	4349700	2326800				1666100	3280500	6771500	43558000	4480300	6280100	2660600	12258000	5860800	18060000	2272900	839390	6918400
0	0	0	0	0	0	0	0	0	0	0	0	0	0	0	0	0	0	0	0	0	0	0	0	0	0	0	0	0	0	0	0	0	139620	+			0	101540	0	454060	195930	103970	0	138820	175580	0	0	0	0
0	0	0	0	0	0	0	0	0	0	0	0	0	0	0	0	0	0	0	0	0	0	0	0	0	0	0	0	0	0	1487000	0	0	0				94976	372320	666470	4236400	2018800	1593200	67403	0	604060	533260	136210	0	1312000
0	0	0	0	0	0	0	0	0	0	0	0	0	0	0	0	0	0	0	0	0	0	0	0	0	0	1483400	0	0	0	0	0	0	0				0	0	0	0	2117100	0	0	0	0	0	0	0	0
0	0	0	0	0	0	0	0	0	0	0	0	0	0	0	0	0	0	0	0	0	0	0	0	0	0	0	0	0	0	0	0	0	0				0	0	0	0	0	0	0	0	0	0	0	0	0
0	0	0	0	0	0	0	0	0	0	0	0	0	0	0	0	0	1088600	0	0	0	0	0	0	0	0	0	0	0	0	0	0	0	0				0	0	0	0	189430	172480	0	0	0	0	0	48427	0
0	0	0	0	0	0	0	0	0	0	0	0	0	0	0	0	0	0	0	0	0	0	0	0	0	0	0	0	0	0	0	1,3853E+09	0	0				156990000	240760000	527860000	437460000	339390000	222680000	544240000	481830000	365800000	14863000	606470000	58646000	35272000
0	0	0	0	0	0	0	0	0	0	0	0	0	0	0	0	445090	0	0	0	0	0	0	0	0	0	0	0	0	0	0	0	0	0				25971	0	0	0	0	0	0	0	0	0	0	0	0
0	0	0	0	0	0	0	0	0	0	0	0	0	0	0	0	0	0	0	0	0	0	0	0	0	0	0	0	0	344270	0	0	0	0				78051	70853	689010	547080	79666	200090	198380	0	689020	0	0	0	126420
0	0	0	0	0	0	0	0	0	0	0	0	0	0	0	0	0	0	0	0	0	0	0	0	0	0	0	0	0	0	0	60747	0	0				125180	0	0	169820	405050	1087900	0	0	0	87775	0	0	0
0	0	0	0	0	0	0	0	0	0	0	0	0	0	0	0	0	0	0	783720	0	0	0	0	0	0	0	0	0	0	0	0	0	0				27503	552850	128430	938440	586030	1897600	88033	183500	764770	169990	0	0	0
0	0	0	0	0	0	0	0	0	0	0	0	0	0	0	0	1361300	0	0	0	0	0	0	0	0	0	0	0	0	0	0	0	0	0				0	0	0	0	0	0	0	0	0	0	0	0	0
0	0	0	0	0	0	0	0	0	0	1260100	0	0	0	0	0	0	0	0	0	0	0	0	0	0	0	0	0	0	0	0	0	0	0			+	110640	0	0	0	0	40349	0	0	0	572930	1024200	0	0
0	0	0	0	0	0	0	0	0	0	2457100	0	0	0	0	0	0	0	0	0	0	0	0	0	0	0	0	0	0	0	0	0	0	0			+	0	0	0	0	0	0	0	0	0	0	1997100	0	0
0	0	0	0	0	0	0	0	0	0	291630	0	0	0	0	0	0	0	0	0	0	0	0	0	0	0	0	0	0	0	0	0	0	0			+	0	0	0	0	0	0	0	0	0	0	237040	0	0
0	0	0	0	0	0	0	0	0	0	6,8053E+07	0	0	0	0	0	0	0	0	0	0	0	0	0	0	0	0	0	0	0	0	0	0	0			+	0	0	0	0	0	0	0	0	0	0	55313000	0	46813
0	0	0	0	0	0	0	0	0	0	6775000	0	0	0	0	0	0	0	0	0	0	0	0	0	0	0	0	0	0	0	0	0	0	0			+	0	0	0	0	0	0	0	0	0	0	5506700	0	0
0	0	0	0	0	0	0	0	0	0	851830	0	0	0	0	0	0	0	0	0	0	0	0	0	0	0	0	0	0	0	0	0	0	0			+	0	0	0	0	0	0	0	0	0	0	692360	0	0
0	0	0	0	0	0	0	0	0	0	0	0	0	0	0	0	0	0	0	0	0	0	0	0	0	0	0	24942	0	0	0	0	0	0	+		+	0	39885	0	0	0	0	0	0	0	0	0	0	113500
5,7618E+09	4,3038E+09	4,116E+09	5,6524E+08	1,2852E+09	2,2643E+09	1,2704E+10	7,6801E+09	3,0978E+09	3,9533E+09	7,6758E+09	4,7225E+09	1,3454E+10	6,2333E+09	1,5864E+10	7,857E+09	1,4013E+09	3,9709E+09	3,6077E+09	2,669E+09	3,1767E+09	3,2497E+09	4,9436E+09	3,9693E+09	6,961E+09	4,347E+09	6,8856E+09	9,5519E+09	3,2035E+09	1,1965E+10	7,6278E+09	1,5067E+10	6,2049E+09	3,5645E+09			+	1294500000	3393400000	9976000000	6847600000	3131500000	2870500000	7872300000	9947800000	9370900000	17682000000	9276300000	3598200000	11631000000
0	0	0	0	0	0	0	0	0	0	0	0	0	0	0	0	0	0	0	0	0	0	0	4,7309E+08	0	0	0	0	0	0	0	0	0	0			+	0	2732700	53620000	289810000	45172000	133370000	0	23685000	236390000	47776000	22728000	55383000	9750000
0	82849	0	0	0	0	0	0	0	0	0	0	2489400	0	0	0	0	0	0	0	0	0	160380	0	851550	0	0	0	0	1290500	150900	0	0	3890000			+	0	84333	0	178240	0	0	292450	282370	203190	332670	53089	66821	5760400
0	0	0	0	0	0	0	0	0	0	0	0	0	0	0	0	0	0	0	0	0	0	0	0	0	0	0	0	0	1451000	0	0	0	0			+	0	39267	0	0	0	46397	350630	353690	291710	511260	0	0	4630200
0	0	0	0	0	0	0	0	0	0	0	0	469380	0	0	0	0	0	0	0	0	0	0	0	0	0	0	0	0	0	0	0	0	0			+	0	0	0	0	0	0	0	0	0	0	0	0	961940
1,9574E+07	4822800	2872900	1,781E+07	3,4444E+07	8889500	1248600	2,4772E+07	2693700	3202000	6,9783E+08	727460	7581900	7708200	0	6315600	2,0833E+07	1,361E+07	2725600	1933700	5068000	2,6165E+07	9852800	4583100	4537800	6482300	1,2267E+07	8466200	3374600	2237200	1,7999E+07	7192900	1,6517E+08	1,1269E+08			+	2453600	6573200	18273000	54421000	17273000	26265000	269740	14986000	15854000	3689100	649120000	1977400	3944100
216480	756170	0	227940	227470	526380	467990	6,3412E+07	0	565700	0	852890	0	0	0	6,634E+07	273170	0	260610	219740	0	228980	0	7,7912E+07	2,0493E+07	0	0	6,1326E+07	35347	0	0	335680	308880	188060			+	375780	763660	0	9459300	295490	1975400	2080300	51610000	630650	1881600	0	1654100	0
0	0	0	0	0	0	0	0	0	0	2042800	0	0	0	0	0	0	0	0	0	0	0	0	0	0	0	0	0	0	0	0	0	0	0			+	0	0	0	0	0	0	0	0	0	0	1660400	0	0
0	0	0	0	0	0	0	0	0	0	1,4419E+08	0	0	0	0	0	0	0	0	0	0	0	0	0	0	0	0	0	0	0	0	0	0	0			+	0	103590	0	8883500	0	998530	0	0	0	97105	117190000	0	0
0	0	0	0	0	0	0	3523200	0	0	0	0	0	3148300	0	5519200	0	0	0	0	0	0	0	0	0	0	0	0	0	0	0	0	7,7397E+07	0			+	0	36108	0	165080	0	0	227020	13847000	0	368190	0	0	0
0	0	0	0	0	0	0	0	0	0	5,5817E+07	0	0	0	0	0	0	0	0	0	0	0	0	0	0	0	0	0	0	0	0	0	0	0			+	0	0	0	234130	0	0	0	0	0	0	45368000	0	0
0	0	0	0	0	0	0	0	0	0	0	0	0	0	0	0	0	0	0	0	0	0	0	0	0	0	0	0	0	0	0	482480	0	0			+	0	0	0	0	0	0	0	0	0	0	0	0	0
0	0	0	0	0	0	0	0	0	0	5069100	0	0	0	0	0	0	0	0	0	0	0	0	0	0	0	0	0	0	0	0	0	0	0			+	0	0	0	0	0	0	0	0	0	0	4120200	0	0
0	0	0	0	0	0	0	0	0	27139	2,3793E+08	0	0	0	0	0	0	0	0	0	0	0	0	0	0	0	0	0	0	0	0	0	0	0			+	0	0	0	0	0	0	0	0	0	66761	193350000	0	0
0	0	0	0	0	0	0	0	0	0	1150100	0	0	0	0	0	0	0	0	0	0	0	0	0	0	0	0	0	0	0	0	0	0	0			+	0	0	0	0	0	0	0	0	0	0	934820	0	0
0	0	0	0	0	0	0	0	0	0	435490	0	0	0	0	0	0	0	0	0	0	0	0	0	0	0	0	0	0	0	0	0	0	0			+	0	0	0	0	0	0	0	0	0	0	353960	0	0
0	0	0	0	0	0	0	0	0	0	254520	0	0	0	0	0	0	0	0	0	0	0	0	0	0	0	0	0	0	0	0	0	0	0			+	0	0	0	0	0	0	0	0	0	0	206880	0	0
0	0	0	0	0	0	0	0	0	0	0	0	0	0	0	0	0	0	0	0	0	0	0	0	0	0	178140	0	0	0	0	0	0	0			+	0	31779	95880	336660	0	0	0	0	0	0	254960	0	0
0	0	0	0	0	0	0	0	0	0	0	0	0	0	0	0	0	0	0	0	0	0	0	521170	0	0	0	0	0	0	0	0	0	0			+	0	0	0	0	0	0	0	0	0	0	0	66552	0
0	0	276760	0	0	0	0	0	0	0	0	0	0	0	0	0	0	0	0	0	0	0	0	0	0	0	0	0	0	0	0	0	0	0			+	0	0	456730	0	0	0	0	0	0	0	152560	0	0
0	0	0	0	0	0	0	0	0	0	0	0	0	0	0	0	0	0	0	0	0	0	0	0	0	0	0	0	0	162390	0	0	0	0			+	0	0	0	2124400	270360	0	0	0	0	0	0	0	0
0	0	0	0	0	0	0	0	0	0	7,0929E+07	0	0	0	0	0	0	0	0	0	0	0	0	0	0	0	0	0	0	0	0	0	0	0			+	0	0	0	0	0	0	0	0	0	39793	57651000	0	0
0	0	0	0	0	0	0	0	0	0	2693800	0	0	0	0	0	0	0	0	0	0	0	0	0	0	0	0	0	0	0	0	0	0	0			+	0	0	0	0	0	0	0	0	0	0	2189500	0	0
0	0	0	0	0	0	0	0	0	0	481490	0	0	0	0	0	0	0	0	0	0	0	0	0	0	0	0	0	0	0	0	0	0	0			+	0	0	0	0	0	0	0	0	0	0	391350	0	0
0	0	0	0	0	0	0	0	0	0	1,2209E+07	0	0	0	0	0	0	0	0	0	0	0	0	0	0	0	0	0	0	0	0	0	0	0			+	0	0	0	0	0	0	0	0	0	0	9923800	0	0
0	0	0	0	0	0	0	0	0	0	0	0	0	0	0	0	0	0	0	0	0	0	0	0	0	0	0	0	0	0	0	0	9225100	0	+		+	0	0	0	0	0	0	0	0	0	0	0	0	0
0	0	0	0	0	0	0	0	0	0	0	0	0	0	0	0	0	0	0	0	0	0	0	0	0	0	0	0	0	136710	0	0	0	0			+	0	0	0	0	245770	0	0	0	0	0	0	147440	0
0	0	0	0	0	0	0	0	0	0	5462300	0	0	0	0	0	0	0	0	0	0	0	0	0	0	0	0	0	0	0	0	0	0	0			+	0	0	0	0	0	0	0	0	0	0	4439700	0	0
0	0	0	0	0	0	0	0	0	0	1581100	0	0	0	0	0	0	0	0	0	0	0	0	0	0	0	0	0	0	0	0	0	0	0			+	0	0	0	0	110520	83233	0	0	0	0	1285100	0	0
[truncated: 61 more columns]
