# Supplementary material for: Combining discovery and targeted proteomics reveals a prognostic signature in oral cancer
Source: Nat Commun. 2018 Sep 5;9:3598. doi: 10.1038/s41467-018-05696-2 (PMC6125363; doi:10.1038/s41467-018-05696-2)
Supplement: Supplementary file 15 — Supplementary Data 12 [file 41467_2018_5696_MOESM15_ESM.xlsx]

## Sheet: Supplementary Data 12
Supplementary Data 12. Proteins identified in tumor stroma by discovery proteomics, after filtering by at least 8 valid values.
LFQ intensity _P1F	LFQ intensity _P1I	LFQ intensity _P2F	LFQ intensity _P2I	LFQ intensity _P3F	LFQ intensity _P3I	LFQ intensity _P4F	LFQ intensity _P4I	LFQ intensity _P5F	LFQ intensity _P5I	LFQ intensity _P6F	LFQ intensity _P6I	LFQ intensity _P7F	LFQ intensity _P7I	LFQ intensity _P8F	LFQ intensity _P8I	LFQ intensity _P9F	LFQ intensity _P9I	LFQ intensity _P10F	LFQ intensity _P10I	LFQ intensity _P12F	LFQ intensity _P12I	LFQ intensity _P13F	LFQ intensity _P13I	LFQ intensity _P14F	LFQ intensity _P14I	LFQ intensity _P15F	LFQ intensity _P15I	LFQ intensity _P16F	LFQ intensity _P16I	LFQ intensity _P17F	LFQ intensity _P17I	LFQ intensity _P18F	LFQ intensity _P18I	Only identified by site	Reverse	Contaminant	Intensity _P1F	Intensity _P1I	Intensity _P2F	Intensity _P2I	Intensity _P3F	Intensity _P3I	Intensity _P4F	Intensity _P4I	Intensity _P5F	Intensity _P5I	Intensity _P6F	Intensity _P6I	Intensity _P7F
E	E	E	E	E	E	E	E	E	E	E	E	E	E	E	E	E	E	E	E	E	E	E	E	E	E	E	E	E	E	E	E	E	E	C	C	C	N	N	N	N	N	N	N	N	N	N	N	N	N
Front	Inner	Front	Inner	Front	Inner	Front	Inner	Front	Inner	Front	Inner	Front	Inner	Front	Inner	Front	Inner	Front	Inner	Front	Inner	Front	Inner	Front	Inner	Front	Inner	Front	Inner	Front	Inner	Front	Inner
20.704	19.734	NaN	18.9996	18.6961	20.1482	19.6445	19.6042	19.0905	21.2488	NaN	NaN	19.6323	20.1648	19.187	20.0934	18.8374	20.1104	18.9565	19.34	19.7016	NaN	19.2571	18.2184	18.143	18.295	19.4388	NaN	20.1184	19.5019	19.3146	20.2403	18.8411	NaN				616850	976220	457730	3041800	486200	2376600	592770	1512200	1231200	3186900	0	97591	1581500
19.4379	18.4012	19.4011	19.7105	19.7822	19.3496	NaN	19.3252	18.8693	20.214	NaN	NaN	19.2708	20.1382	NaN	NaN	19.3386	19.4406	19.3738	19.6287	19.481	NaN	NaN	NaN	19.7806	20.2579	NaN	NaN	18.2734	19.3624	NaN	19.3086	18.5191	18.8958				89930	188260	590940	13884000	1215300	756690	78135	1307500	437510	1502900	0	0	843630
18.8121	19.5451	19.1286	20.1892	18.9616	19.1662	NaN	NaN	NaN	18.333	NaN	NaN	NaN	18.4442	NaN	18.4475	NaN	NaN	NaN	19.2157	18.8607	NaN	NaN	18.0216	NaN	19.1192	NaN	NaN	19.0215	19.4046	NaN	NaN	NaN	NaN				166860	311800	1082900	5806700	730690	1073900	207220	622230	816620	1702200	137780	98791	490160
20.7691	20.9129	20.3196	20.6102	20.4508	20.4689	NaN	19.8072	20.4212	21.0411	18.4274	NaN	20.5743	20.4206	20.5809	20.8577	20.427	20.6364	19.5056	20.1158	20.9753	20.2979	20.4237	18.9584	20.3182	19.9642	20.2763	NaN	21.3973	20.3387	20.7141	20.0823	21.264	20.5565				386590	1566100	2116600	15224000	2720900	3174500	73600	560790	1365000	2816900	248300	174850	3976400
NaN	18.3837	NaN	17.0067	18.6971	21.4151	NaN	19.4864	19.1353	20.2247	21.2628	17.4762	18.5366	18.8914	NaN	NaN	18.3162	18.9904	17.4317	19.4543	17.7651	NaN	NaN	NaN	NaN	NaN	NaN	17.1453	18.7848	NaN	NaN	19.6982	NaN	18.1904				111340	280400	22914	841900	691630	6486600	0	197170	709330	3050200	1646300	78556	657200
18.4075	18.4169	NaN	17.7419	18.4954	19.097	NaN	NaN	20.5066	17.3082	22.4424	NaN	NaN	18.5196	NaN	NaN	17.8217	18.2577	18.2154	18.9845	NaN	NaN	NaN	19.0091	NaN	18.2153	NaN	NaN	NaN	NaN	NaN	NaN	17.9765	18.1758				60909	282820	0	895020	317320	1183300	0	117670	2278800	339070	5926000	0	0
18.6671	18.3413	18.8827	18.5546	18.4237	18.046	NaN	18.9837	18.154	18.8682	NaN	NaN	NaN	19.0663	NaN	18.8842	18.6735	19.1674	18.3412	19.1782	19.2957	NaN	NaN	NaN	19.0963	18.8511	18.642	NaN	18.8664	NaN	NaN	19.2927	18.9211	NaN				129850	204250	878560	4360800	674280	693410	162070	681700	511780	869730	107350	52683	2206600
22.0629	21.1182	21.3684	21.2681	21.6756	21.0982	21.0587	21.0913	20.4823	20.4551	19.7211	NaN	23.3288	21.595	20.5601	22.0123	21.5668	20.9963	20.9963	21.7876	22.2577	NaN	21.5752	21.264	20.8943	21.3205	21.362	NaN	21.2412	20.3726	21.9857	20.3177	20.9121	20.3699				1289000	1869500	5220900	32064000	4714500	7148800	1412900	3562100	2314600	4514100	1474500	357680	20414000
19.0607	19.1538	19.4379	18.7276	18.8333	19.206	NaN	18.9816	NaN	19.1732	NaN	NaN	NaN	18.6457	NaN	18.3447	19.2839	19.0326	NaN	19.0177	19.4108	NaN	19.1465	NaN	19.1488	18.5525	18.7178	NaN	19.3868	NaN	NaN	NaN	19.6199	NaN				173850	365850	1005800	5218000	960790	1318500	87763	586400	0	982750	0	0	559190
18.5365	18.6815	NaN	18.0502	18.3287	18.3158	NaN	18.548	17.8969	18.3639	NaN	NaN	18.2033	18.5644	NaN	NaN	17.6565	18.4288	18.512	18.9668	18.3669	NaN	NaN	NaN	18.5204	18.9384	NaN	NaN	18.5113	NaN	NaN	18.626	18.3083	18.8235				120440	358180	143350	1846000	634220	713410	100460	511420	338260	461520	0	0	576950
23.4855	23.6068	22.87	23.2003	23.4633	23.8803	23.1074	23.3668	23.3923	23.9152	22.7437	23.0155	22.6359	23.7452	22.5404	22.2093	22.8153	23.9675	23.1524	23.4689	23.3871	23.1814	23.0255	22.2632	23.0141	23.5385	22.7151	23.5315	23.4386	23.1816	23.5914	23.3973	22.7563	23.1789				2335500	6341700	16514000	73203000	16717000	26206000	5327200	19552000	19024000	25540000	7614400	2193400	11590000
19.4647	NaN	19.017	20.145	19.0159	18.7736	NaN	NaN	NaN	19.6699	NaN	NaN	19.8713	19.4928	18.9979	20.5526	19.9265	19.9126	19.316	19.4204	19.2679	NaN	NaN	NaN	NaN	NaN	NaN	NaN	19.8091	NaN	NaN	NaN	19.7634	NaN				222140	282960	961720	8190400	805230	1456900	91701	152480	406020	761240	66316	36410	1992300
20.8047	19.9569	20.4852	20.7629	20.3874	20.0755	20.7503	20.602	NaN	20.5243	NaN	NaN	20.6356	20.625	20.5312	20.2418	20.7002	20.5523	20.4683	20.5287	20.5914	NaN	20.9699	NaN	NaN	20.1021	20.328	20.2038	20.7285	NaN	NaN	NaN	20.5967	NaN				411810	534510	2831800	17690000	2599900	2912300	602900	2312200	1040500	4040700	814430	140720	2175900
21.3544	NaN	NaN	20.8048	20.0298	20.6032	22.9036	22.4059	NaN	21.2814	22.1978	NaN	22.0528	NaN	21.3456	21.9888	19.5507	20.8993	20.2682	20.868	20.7861	NaN	19.7815	22.0929	20.4146	20.7441	20.0949	21.6347	20.9021	22.2309	NaN	NaN	21.2986	22.1705				705130	850240	460770	4606300	547520	1175300	4438800	11832000	792040	1546200	3064900	152800	9952500
NaN	NaN	17.4021	17.6086	NaN	18.4148	17.5277	17.6103	NaN	17.0336	NaN	NaN	18.48	18.1727	17.9316	17.844	17.9235	17.5767	NaN	18.2968	NaN	NaN	NaN	NaN	NaN	NaN	NaN	NaN	19.1263	NaN	NaN	NaN	18.5411	17.8471				59098	153410	274370	1564500	291360	793960	99275	260530	85962	185070	0	0	720700
19.208	19.4111	NaN	18.158	18.6321	19.4539	NaN	NaN	19.8551	17.8589	NaN	NaN	NaN	19.0422	NaN	NaN	NaN	17.9627	19.0034	18.6942	NaN	NaN	NaN	18.8707	17.9435	18.6558	NaN	NaN	17.7724	19.0091	NaN	18.6389	17.7359	18.6659				190360	440440	49651	2826900	553650	2350100	0	97695	2515700	432680	0	81459	0
17.6918	NaN	17.6148	17.7764	17.0033	17.372	NaN	NaN	18.1735	18.4178	NaN	NaN	NaN	17.491	NaN	17.5622	NaN	NaN	NaN	17.3769	NaN	NaN	NaN	NaN	17.7576	17.1051	NaN	18.0479	16.6907	NaN	NaN	NaN	NaN	NaN				70508	25663	239670	2433300	142470	328260	95438	153650	517270	647880	0	0	0
18.4148	18.276	17.7787	18.3439	18.4951	18.8226	NaN	17.6666	17.5661	18.677	17.5857	NaN	18.3274	18.1948	NaN	NaN	17.6862	NaN	18.2453	19.0138	18.4665	NaN	NaN	NaN	NaN	17.5218	18.0906	NaN	18.3967	17.7958	NaN	NaN	18.5201	NaN				107250	192410	301070	2176100	522560	1183200	68364	309500	790780	973510	195040	0	535280
18.7433	18.1921	NaN	17.6246	18.172	17.6236	NaN	NaN	NaN	17.9227	NaN	NaN	NaN	18.0623	NaN	NaN	NaN	18.0271	17.1225	18.8444	NaN	NaN	NaN	NaN	NaN	17.7618	NaN	NaN	NaN	18.3685	NaN	NaN	18.6025	NaN				137790	318870	0	1285100	579670	627680	0	91849	182780	267330	0	0	168210
18.3735	18.6377	NaN	17.5141	18.3224	18.1631	NaN	NaN	17.3814	17.8315	NaN	NaN	NaN	17.8307	NaN	NaN	18.0477	18.1876	18.3552	18.7919	17.7404	NaN	NaN	NaN	18.2481	17.9719	NaN	NaN	18.2433	NaN	NaN	NaN	18.2448	17.6556				136750	344170	0	1752000	642160	845420	0	46704	204380	377410	0	0	0
18.4328	18.7041	NaN	17.3224	18.2408	19.0706	NaN	NaN	NaN	NaN	NaN	NaN	NaN	NaN	NaN	NaN	17.2002	NaN	18.1416	18.2094	18.4696	NaN	17.8956	NaN	NaN	18.6611	19.0584	NaN	18.5977	18.321	NaN	NaN	18.3397	NaN				94583	308860	420570	1858300	467250	1333700	72371	234160	183650	279790	161720	0	0
21.8356	22.0849	21.614	21.5424	22.0979	22.6331	21.3456	22.394	20.856	22.002	26.2263	19.3023	21.5203	22.2663	21.757	22.6914	21.436	21.8151	21.1308	21.5506	21.8399	21.4186	21.3203	20.4611	21.2931	21.9804	20.8374	21.0252	21.4548	21.6331	21.4279	21.035	21.372	21.3162				857230	2318900	3688800	27233000	6172100	15320000	1266600	5799800	3367300	9532100	68058000	164580	5971600
NaN	19.3954	19.879	19.8522	19.1304	19.0011	NaN	19.6628	NaN	NaN	NaN	NaN	19.9533	20.5428	NaN	19.7889	19.6355	NaN	19.1254	19.2518	19.4094	NaN	NaN	NaN	19.7612	20.3636	NaN	NaN	NaN	NaN	NaN	NaN	19.2727	NaN				60050	410470	1903300	5534500	982990	967340	0	941720	1820700	3638200	0	0	4013600
21.8124	21.0684	21.2959	21.9202	21.4194	21.7862	21.7606	21.6577	20.5334	21.6823	21.8476	20.5553	22.3903	21.8637	21.389	21.7707	21.845	21.3542	21.0441	21.2683	21.7226	NaN	21.8648	20.7078	21.3619	21.6619	21.3935	20.4704	21.6965	21.2713	21.2909	21.0482	21.6087	21.0197				731930	1060200	3639500	29762000	3120000	4794100	1843800	4145600	3990200	5085000	15671000	315340	9443700
16.3821	17.146	13.3209	17.3522	15.9306	17.818	NaN	17.6712	18.6365	17.0353	26.7666	NaN	NaN	17.8545	NaN	NaN	NaN	17.0827	13.4308	15.3783	18.0999	NaN	NaN	NaN	16.5832	NaN	NaN	NaN	15.3363	NaN	NaN	13.7715	15.7146	NaN				209320	610140	511430	2146900	314280	907730	120960	346880	945970	452530	89622000	101690	0
20.6847	20.0904	19.4426	20.1366	20.3044	20.5808	19.234	19.6741	19.8774	19.9942	NaN	19.6919	19.993	20.6884	19.614	20.3866	20.2186	19.9428	20.2085	20.1467	19.5088	19.6624	19.9886	18.3318	19.5462	20.1456	19.6633	NaN	20.3623	21.0368	NaN	19.658	20.7023	20.6962				517380	1019100	1046800	8772700	1814300	2656300	148100	1178700	853850	3306100	132750	101420	2878600
20.0947	20.0028	NaN	18.6841	18.8638	19.6233	NaN	19.6372	19.1637	19.2399	NaN	NaN	19.067	19.3882	NaN	NaN	18.9009	19.9312	19.1521	19.2015	19.1274	NaN	NaN	NaN	20.0175	19.4742	NaN	NaN	19.095	20.0184	NaN	19.5132	19.2114	19.6502				232340	884480	284020	8536600	895330	2439100	93035	577950	778280	1038700	101780	75806	895210
19.1757	18.8139	18.8973	19.1916	18.847	19.4465	NaN	18.7126	NaN	18.6004	NaN	NaN	19.1046	18.6805	19.0347	19.2417	18.5355	18.816	NaN	NaN	NaN	NaN	18.9141	NaN	18.5525	18.7135	NaN	NaN	19.2779	NaN	NaN	NaN	NaN	NaN				207180	442000	765590	4072100	624350	2025200	165390	757640	110640	651720	102720	61315	1378800
25.8456	25.4453	26.4373	26.2663	25.2994	24.8811	26.3597	25.8968	25.4003	25.8926	25.7135	25.5918	25.1968	24.8149	25.7348	26.7876	26.2872	25.8002	24.808	25.5925	26.9759	25.1302	27.1783	25.5014	26.1465	25.9578	27.1389	26.0768	26.7284	24.1466	26.6143	25.0061	26.8757	24.3921				23525000	30824000	130410000	733470000	73399000	71781000	42018000	91185000	82014000	66263000	58474000	29310000	81934000
20.1882	NaN	19.3875	20.3001	19.8943	20.0634	19.46	19.9084	19.3886	18.5993	19.3703	NaN	19.4454	19.4994	19.3009	19.7764	19.8626	19.714	19.5577	19.9174	19.7165	19.2665	19.8328	NaN	19.3564	19.6298	19.7839	NaN	20.4695	20.0944	20.3853	19.4852	20.0406	19.8391				372630	357820	1338100	10644000	1842400	2647200	529660	1425000	930800	835700	364310	70053	1674900
19.8092	19.4746	17.8942	17.2624	NaN	NaN	19.5815	19.252	NaN	16.8196	19.4925	20.1144	20.2378	18.7178	NaN	NaN	19.5255	17.934	19.0449	NaN	NaN	NaN	NaN	NaN	18.1776	18.4488	17.1881	NaN	18.8845	NaN	NaN	NaN	19.7451	NaN				493720	739860	253900	401860	0	0	330180	680360	0	107340	453800	249050	2319000
20.7727	19.2198	20.696	20.4851	20.2454	20.019	20.4562	20.2248	19.2272	18.036	19.7198	20.3645	20.8994	19.4624	19.7075	21.1233	20.6082	19.7779	19.5713	20.1017	20.3383	19.5517	20.6836	19.2166	20.2026	20.0618	20.56	NaN	20.9746	19.6454	20.6909	19.0489	20.9563	19.888				525980	338660	2592100	14624000	2075900	2069100	893140	2264200	1189800	894690	692210	432370	2160800
20.1323	20.4949	20.0363	20.2024	20.4025	20.5932	NaN	20.7656	19.1502	20.139	NaN	20.2815	19.5749	20.1789	19.4058	19.5028	19.896	19.806	20.5595	20.2956	20.0339	NaN	NaN	NaN	19.8185	20.182	20.1057	NaN	20.5064	20.5005	20.4286	19.4916	20.1265	20.4905				400970	1436800	1876400	11858000	3682900	4020100	344660	1751000	831310	2449900	447860	282940	1586400
20.1033	20.8715	NaN	19.9402	22.2853	22.0753	18.6981	20.8328	21.3135	19.9894	NaN	NaN	20.4497	22.1476	NaN	20.3296	20.169	21.1167	20.6766	21.3902	20.7256	19.6898	18.6175	20.3656	19.3813	21.2954	NaN	20.658	20.2843	18.2779	19.4946	20.4843	19.3318	21.1452				330330	1264800	187780	7139700	7901200	10252000	344400	3085900	2817900	2146000	169710	102940	3523200
18.738	19.1722	17.9108	19.3107	18.7901	19.3915	NaN	18.6765	18.0226	18.7086	NaN	NaN	NaN	18.1975	NaN	18.0256	18.4662	18.3452	18.9062	19.2454	18.5599	NaN	18.2231	NaN	19.0389	19.6716	18.3751	NaN	19.1381	17.9122	18.4494	18.3553	18.7417	NaN				194200	616240	315620	3437000	1510200	1303000	193270	780510	778220	591210	0	0	146590
18.9779	NaN	19.9188	20.2687	19.6271	19.2751	19.8679	20.1957	NaN	NaN	NaN	NaN	19.909	19.4508	NaN	19.5512	19.6211	NaN	NaN	18.8689	19.4067	NaN	19.7495	NaN	19.8154	NaN	19.4169	NaN	19.7102	NaN	NaN	NaN	NaN	NaN				173800	311710	1743300	11337000	1026000	781290	388550	1173900	146510	746790	0	83879	2456200
19.4713	NaN	20.2296	20.5596	18.5811	17.5862	NaN	18.3296	18.1521	18.0481	19.8832	NaN	19.2033	18.6402	18.5475	18.6425	20.1158	19.0242	18.6315	18.8238	19.8989	NaN	19.9122	NaN	19.2207	19.7198	19.3529	NaN	19.5451	18.9315	19.8949	NaN	19.5391	NaN				282180	524040	1793800	12050000	773510	443960	151720	431990	545660	387530	743620	266930	953650
18.4361	NaN	NaN	18.6919	18.5028	18.1858	NaN	NaN	NaN	18.3975	NaN	NaN	NaN	NaN	NaN	NaN	18.2307	NaN	18.2861	18.4652	NaN	NaN	NaN	NaN	18.9283	19.2551	NaN	NaN	18.7313	19.0779	19.2093	NaN	18.4546	NaN				90295	91952	388860	3521500	1064800	903970	59357	353880	456000	155720	457470	0	0
NaN	19.6554	NaN	NaN	19.4804	19.9613	NaN	20.2923	NaN	19.7067	NaN	NaN	NaN	21.2592	NaN	NaN	NaN	NaN	NaN	19.0745	NaN	20.0383	NaN	19.1793	NaN	NaN	NaN	NaN	NaN	NaN	19.5327	20.2296	NaN	NaN				0	555920	501900	3865100	1193500	1678000	198400	1832300	695780	1888000	0	0	1176200
19.4263	19.9533	18.7567	19.3637	19.1203	19.4844	19.4618	19.9323	18.9703	19.5659	18.4893	NaN	20.0663	19.5414	19.3644	19.2866	18.4332	18.4666	18.9218	18.9237	19.2277	NaN	19.1432	NaN	18.9834	19.4145	19.2885	NaN	19.5224	19.3115	19.3481	18.5618	19.2774	18.9528				216730	618420	654250	5602600	1277000	2140700	429380	1182700	1131400	1682700	231550	91067	2188100
NaN	18.3071	17.703	18.3408	18.2475	17.8591	NaN	18.5248	NaN	19.1917	NaN	NaN	NaN	17.3873	NaN	NaN	17.5032	18.4603	17.9095	18.7596	18.5395	NaN	17.8896	NaN	18.3821	18.6646	NaN	NaN	18.6257	18.0991	NaN	NaN	18.2871	18.185				29773	200760	295910	3507600	695240	1598400	73801	269010	119570	608850	0	28775	118380
NaN	19.1116	NaN	19.1056	19.2784	20.1809	NaN	NaN	NaN	20.2203	NaN	NaN	20.1508	20.0622	NaN	18.2797	19.4754	19.0253	19.3835	19.5616	NaN	NaN	NaN	NaN	18.7022	18.7616	NaN	NaN	19.4963	19.7953	NaN	NaN	NaN	NaN				29605	246020	1168000	5822200	1807200	3064200	118150	92345	2255000	1279700	0	0	1242000
22.9141	22.1896	23.2343	23.7885	23.276	23.4886	23.4608	23.1346	24.5357	22.6619	23.1807	23.506	23.2805	23.6905	23.353	23.3292	23.7097	23.7338	23.2292	24.008	23.4143	23.074	24.5099	25.4734	23.2292	23.3527	23.4772	23.6466	22.7118	23.0475	23.4967	23.9977	23.9089	24.3571				1024700	1092400	12209000	79002000	10700000	22549000	3549600	10944000	41668000	25346000	5458900	2937300	23460000
20.5222	19.4286	19.9283	20.5887	19.7421	19.5425	20.8161	20.1525	19.5343	18.391	19.9722	NaN	20.0763	20.0684	19.9133	20.3883	19.8266	19.5536	19.5796	19.4142	19.9016	NaN	20.1776	18.5415	19.694	20.327	19.7998	22.3889	19.849	19.8899	20.5144	19.4505	20.3238	19.973				385160	410940	1736500	18211000	1593200	1655900	604200	1487600	992660	1076700	781840	204160	2191200
19.9317	NaN	NaN	20.2112	19.2501	19.3928	NaN	NaN	NaN	NaN	19.9623	NaN	NaN	19.3882	NaN	NaN	20.6339	19.5194	NaN	19.4653	NaN	19.5039	20.7341	19.239	NaN	NaN	NaN	NaN	20.1298	NaN	NaN	NaN	20.4146	19.1185				204680	433290	819170	7283000	1120600	667870	454230	1075900	308220	307420	1129800	304410	1452300
20.8679	21.1407	21.4566	21.2077	21.3149	21.3056	19.6524	20.6968	20.945	21.8836	NaN	NaN	20.6885	20.4374	21.6856	21.0935	21.8117	21.4944	22.7705	21.3888	20.9115	21.4556	19.1328	20.2719	20.9376	20.2703	20.811	21.4948	20.1454	20.1357	20.7964	21.0929	22.1629	21.7724				561750	1469300	6228400	21327000	5100700	4990500	290580	2551000	5019400	5391300	193940	85379	3478700
20.7592	20.5124	22.0961	21.9462	21.1463	19.2522	19.9929	19.2951	19.456	20.183	20.5812	21.2835	23.1049	22.3687	19.8951	18.7746	23.5971	21.8195	19.2188	20.7404	22.2108	NaN	20.9746	19.3097	20.9071	20.5101	22.4816	19.39	20.9957	20.7345	20.4679	18.4944	21.8042	20.7205				647070	780720	6627500	30390000	3242000	447000	847610	1458700	1330900	2274400	2229800	1148700	17466000
18.4857	18.1822	18.9197	19.4998	19.2977	19.4326	19.2399	20.1009	19.3509	19.639	NaN	NaN	NaN	18.2926	NaN	NaN	19.1732	18.8158	18.6092	19.4583	19.4645	NaN	19.027	NaN	19.3164	18.9147	18.984	NaN	19.9572	NaN	19.9393	19.0006	19.5316	19.065				121860	150730	874350	7773100	1149700	1825800	190890	934460	818820	1092800	107630	145180	504800
20.0538	18.9218	19.3893	19.1669	18.3987	19.2546	NaN	18.4551	18.2325	17.0186	19.3926	19.4864	17.2759	17.8243	NaN	NaN	18.7014	18.4143	18.2671	18.3798	18.5221	NaN	18.7796	17.7149	18.7836	19.1697	18.8753	18.7907	NaN	NaN	NaN	18.7165	19.0906	19.5237				269730	514870	1201600	4888200	524700	1573400	121960	384110	442310	178120	517780	199110	324260
22.5443	22.0208	22.5309	23.0557	21.9764	22.3016	22.5934	22.5186	23.8301	23.6953	20.975	22.0392	23.0333	23.1307	23.0048	23.3603	23.1212	22.7501	21.8067	22.6221	22.8669	22.1433	23.2036	21.2942	22.5086	22.3044	22.5889	21.7705	23.0308	22.6804	22.9082	22.8197	22.5784	22.4937				1906200	3027400	10254000	72305000	7934900	10790000	3676700	10438000	25420000	17254000	1987300	668990	15898000
19.9565	20.0085	19.8468	19.0488	18.8385	18.9381	NaN	19.6105	20.4293	19.271	NaN	NaN	20.244	19.3192	20.5297	20.4016	20.502	19.5985	20.6762	19.7547	19.8744	NaN	19.4903	20.558	19.6863	18.8434	NaN	21.1059	19.7825	19.4693	20.1977	19.6017	19.7861	19.1701				211580	691640	1454200	4290400	996340	1057500	0	981000	2331200	1775900	0	63062	3020900
18.3809	NaN	18.8023	19.0691	19.9303	19.8075	NaN	NaN	19.4557	19.8502	NaN	NaN	18.4637	19.4345	NaN	NaN	18.9801	19.2569	19.6574	19.4915	19.0165	NaN	NaN	18.2956	NaN	18.7963	NaN	NaN	19.6412	18.5949	NaN	NaN	18.9465	20.0092				62505	150000	640250	4007400	2635600	2847200	92319	377970	2940500	1393000	152160	0	906740
23.4947	22.9275	24.0205	23.5489	24.928	24.7867	21.7188	22.4349	24.8231	24.2943	21.2734	21.0307	23.6956	23.0269	25.1315	24.7457	25.5484	24.8358	25.2064	24.0481	23.8445	24.9592	21.1778	22.7439	24.5196	24.1161	23.7559	23.6872	23.3194	22.8721	22.8774	23.6345	24.5526	24.6656				3328100	5559100	26105000	82037000	42451000	52322000	2426500	11188000	85706000	64321000	1336900	474980	24000000
21.6201	21.3986	21.4863	21.8597	20.3747	20.8186	19.7305	19.7822	21.9682	20.9389	18.6676	20.6286	19.433	19.6495	20.5487	23.1918	21.2413	20.3028	22.2804	21.1602	20.6797	21.1658	19.219	24.1556	20.413	19.84	19.8817	23.5849	21.0726	19.9028	NaN	20.4179	20.6916	21.028				912680	1789900	4090800	21976000	1495400	3295100	278310	1480000	6196900	5296700	244020	432720	977120
NaN	NaN	18.1648	18.3307	19.3707	21.1099	NaN	21.0504	19.4673	NaN	NaN	NaN	NaN	NaN	19.5972	21.5286	19.658	18.4778	22.9205	19.0796	NaN	NaN	19.3733	20.7666	20.2468	NaN	18.8563	21.5764	18.1661	NaN	NaN	NaN	NaN	20.0608				0	133460	139520	3291800	1738200	2752500	277900	853210	3770800	56075	0	0	0
NaN	NaN	18.3713	17.6137	18.2644	17.8945	NaN	18.3346	17.9818	NaN	16.5623	NaN	NaN	17.3798	NaN	NaN	19.9295	NaN	18.4287	18.3116	NaN	NaN	NaN	18.3467	18.4975	18.8218	NaN	17.4965	18.2484	NaN	NaN	17.6906	18.4996	18.1465				89149	463120	562940	1319400	707020	515010	0	377570	362030	405840	77470	0	151500
21.9978	22.228	22.6603	22.1978	22.1279	21.956	21.2347	22.4481	21.4451	21.525	20.5051	20.901	22.3595	22.0108	23.4121	22.6245	23.5105	22.5133	24.0374	22.4609	22.1079	22.9024	20.9545	21.47	22.4251	22.1999	22.8365	22.4774	21.8839	21.7076	21.3559	22.0407	23.1921	22.6364				1118900	3544400	10628000	35662000	7740800	5337700	737370	5778400	4101300	4665700	5067400	377040	9275000
22.1485	22.458	21.9194	21.1508	21.4258	20.6615	21.213	21.6663	22.0955	22.1656	NaN	NaN	20.7907	19.9102	21.396	20.4972	21.8581	21.3203	22.6262	21.3007	21.3227	21.7909	20.386	21.1985	21.3623	19.4387	21.7611	23.0377	20.5499	21.0045	21.8674	21.1115	21.6762	21.3255				1150000	5080100	7772600	21112000	4541500	3162200	618960	5396600	9243700	12133000	281200	159140	2899500
NaN	NaN	16.5757	16.7341	17.4556	NaN	NaN	16.2234	NaN	16.2582	NaN	NaN	NaN	NaN	NaN	NaN	18.4596	16.6929	18.7816	16.9391	17.4003	NaN	NaN	NaN	16.7581	16.5741	NaN	NaN	17.1415	NaN	NaN	NaN	18.8537	NaN				0	62662	220680	1121400	239580	114690	0	86130	99273	128160	0	0	0
23.3006	23.1632	26.2463	24.9883	23.7931	23.4029	22.7233	23.0642	24.9868	24.1002	22.0759	22.1839	22.6655	23.3752	23.7368	23.5525	24.0215	23.1867	25.3135	23.9235	24.2189	24.7967	21.6964	24.5893	23.7812	23.4149	23.811	23.1222	24.3297	23.4514	21.7059	21.7231	25.2591	24.8363				1658100	13540000	97075000	149080000	18845000	27207000	1338100	8085400	38662000	18710000	21435000	543680	57338000
23.8749	24.474	25.0339	24.5043	24.9681	24.8517	23.0491	23.8944	25.0006	24.3967	24.2087	22.5665	23.781	22.8425	23.8223	23.3695	25.0935	24.8916	25.5973	24.0482	24.249	24.6667	22.096	24.6483	24.5242	24.3099	23.2219	24.1927	24.5769	23.7614	22.7964	24.6412	24.7499	23.9785				4385500	14814000	57300000	191910000	54194000	64380000	4221900	20322000	64681000	38543000	15872000	1829600	23700000
NaN	19.1042	19.7121	19.2538	19.8065	19.9998	NaN	19.5596	NaN	NaN	NaN	NaN	NaN	NaN	19.4088	NaN	NaN	19.6011	19.6693	18.7785	NaN	NaN	NaN	NaN	19.8963	19.5071	19.818	19.7206	NaN	NaN	NaN	19.4351	19.6988	19.0839				101780	202260	1684400	9917900	1825600	2224300	308660	882010	1076700	161360	495370	267410	744710
NaN	NaN	20.2439	19.4126	19.9105	19.795	NaN	NaN	20.0463	18.4669	NaN	NaN	18.9445	NaN	19.6834	19.4593	20.0865	19.3553	20.652	19.3224	NaN	NaN	NaN	NaN	NaN	NaN	NaN	NaN	19.4193	19.0271	NaN	19.3796	NaN	NaN				259790	399530	682640	9611000	1694900	1667600	0	206770	2184100	334510	0	68767	1064600
19.3775	19.1939	24.5414	23.9213	21.7016	19.4134	19.3691	20.5503	21.8893	18.7137	NaN	18.9831	21.5605	20.8717	20.6953	21.7558	20.8691	20.8252	19.4576	19.2066	21.8536	NaN	19.5212	21.024	20.8623	22.8274	20.8196	21.2196	19.2779	18.0965	NaN	18.5866	19.8701	19.6781				277080	654860	29991000	81918000	3638300	2369800	300550	2457700	10872000	3173800	306410	183390	5721900
NaN	20.0597	21.0869	21.1584	19.5894	NaN	NaN	NaN	21.6556	20.0028	NaN	NaN	21.1023	NaN	NaN	21.3041	22.5028	23.1978	NaN	NaN	NaN	21.5531	NaN	21.2823	20.5931	22.434	NaN	NaN	NaN	NaN	NaN	NaN	19.7336	NaN				0	724520	3331200	10230000	628140	395890	0	3091500	10403000	2669900	0	0	7671500
20.8551	21.6702	23.4957	23.1916	21.8295	21.619	22.8301	22.358	21.9062	20.7525	21.1132	21.7283	22.2711	20.929	21.1368	21.2483	21.8078	21.3528	22.3453	21.3182	21.1644	22.3717	21.3904	23.2719	22.3336	22.5548	21.8093	22.2211	22.1759	21.494	NaN	21.5661	22.3694	22.0418				505530	2951900	23648000	143880000	5336500	6576700	3763300	7635200	17892000	1043200	1538500	805560	2457200
21.5084	NaN	23.4364	23.2761	NaN	21.4299	NaN	NaN	NaN	NaN	NaN	NaN	NaN	NaN	NaN	21.1276	22.0287	NaN	21.7036	NaN	21.4406	NaN	21.7904	NaN	21.7459	21.7632	23.3403	NaN	NaN	NaN	NaN	NaN	NaN	NaN				535140	1442800	25214000	73628000	2343800	3047100	1027500	0	10598000	10913000	1365800	537570	9991800
20.8995	21.306	23.3265	23.419	23.0263	22.2403	21.0566	20.625	20.9339	22.2874	NaN	19.8006	22.349	20.9488	23.0524	23.4093	21.8752	21.3965	25.403	24.5483	21.0645	22.1182	19.7133	22.4901	21.5732	21.5324	22.6975	22.4914	22.7591	22.3539	19.6453	21.8953	22.5868	22.0319				1484700	4747700	14001000	84138000	10912000	17590000	2242400	5381900	4235600	4957600	690200	979930	9360700
NaN	19.8893	20.5213	20.8987	21.0911	20.9723	NaN	NaN	NaN	19.2259	NaN	NaN	19.5015	18.7804	19.8996	NaN	20.2907	19.9864	21.9207	20.4213	NaN	NaN	NaN	NaN	NaN	19.4486	19.8804	NaN	17.8813	NaN	NaN	NaN	20.8205	20.5018				136350	1033600	2937500	14942000	3415000	3656700	247050	385050	315180	1000200	0	0	1299600
24.7223	24.4837	27.2118	26.5524	25.0283	24.6638	23.7329	24.6483	24.7548	25.4888	22.7176	23.2151	24.3102	23.4986	25.9094	26.1352	25.2045	24.7587	26.2165	24.3877	24.5436	24.705	22.9782	23.9072	23.4985	24.793	25.2035	25.1428	24.5761	24.1075	23.806	24.3766	24.8587	24.6852				7193300	21151000	260430000	629990000	54950000	47242000	4713200	62808000	52849000	75987000	6196600	3079300	42578000
20.4123	19.6537	22.781	22.4263	21.9748	19.8865	NaN	NaN	NaN	18.1902	NaN	NaN	19.6611	18.7112	20.1613	20.6762	19.1097	18.7904	20.917	NaN	NaN	19.7983	NaN	NaN	18.5588	21.9981	20.3493	19.8814	NaN	NaN	NaN	NaN	19.5392	NaN				752180	1122300	7478900	28854000	4652600	3005000	65732	554030	719180	501460	0	0	2261200
20.5978	19.4518	20.8604	20.9264	21.2669	20.3331	20.0193	18.2613	NaN	18.1735	21.0489	NaN	21.5697	18.4368	20.0908	21.7311	21.4953	20.6242	18.4918	21.2725	20.8474	NaN	20.7494	20.4403	20.2738	20.2809	21.6965	NaN	21.3633	19.683	20.5862	NaN	21.4966	19.4863				637630	515100	3304300	17009000	3481800	2759400	648030	685570	274250	312890	2853700	545960	7281400
NaN	18.9179	NaN	19.6738	18.8436	22.4119	NaN	19.4489	22.0688	NaN	NaN	20.8747	NaN	NaN	NaN	22.2196	19.5857	19.2568	24.3346	19.1583	18.5534	NaN	22.111	24.5582	22.8024	19.2295	NaN	21.8252	19.8008	NaN	NaN	NaN	18.9022	20.6352				279800	335600	331580	6816200	986330	8274400	153820	797000	5558800	623610	310800	755980	224200
21.8807	20.8651	NaN	18.7378	21.2282	NaN	NaN	NaN	NaN	19.934	21.6661	NaN	22.5124	NaN	22.8333	19.7446	24.5265	18.9714	22.6823	NaN	NaN	NaN	23.3115	20.1892	18.6672	NaN	20.5994	NaN	20.57	NaN	NaN	20.7346	22.553	19.6719				2667300	2665000	0	3694600	2922100	737020	172680	557760	1190600	1662200	4165200	1215000	8780100
23.0503	23.8587	24.0541	23.2022	24.0272	22.9292	23.3167	23.0384	24.9839	25.6039	21.8911	21.8615	23.0588	24.1328	23.6903	22.8152	23.2526	22.6285	24.1624	24.3726	22.7701	22.6944	21.7642	NaN	23.9152	24.21	23.6029	NaN	22.6172	24.2704	22.5021	22.6058	22.4471	22.8704				2771500	10855000	38658000	71029000	22703000	14889000	10165000	13275000	77633000	88542000	2374300	806060	23297000
20.9918	21.746	NaN	20.6765	22.4267	22.0953	21.2919	NaN	22.8513	22.9771	NaN	NaN	21.7672	21.3898	21.3207	21.3719	NaN	20.6725	20.618	22.3443	19.9192	NaN	NaN	NaN	20.3903	21.124	NaN	NaN	21.229	21.671	21.3652	20.5987	20.8798	20.2714			+	531210	4012200	7340800	33591000	6915900	2939000	1546600	3141200	21252000	15334000	1497200	183610	4340700
19.0778	NaN	21.4869	NaN	19.7446	19.6985	NaN	NaN	NaN	21.3975	19.9452	20.8535	22.3915	20.3898	NaN	20.5997	20.9845	20.1074	NaN	22.1489	20.7039	21.1805	20.9103	NaN	NaN	NaN	NaN	19.3199	20.0383	NaN	20.008	NaN	NaN	20.4782				124580	1152000	3107800	3080300	2072800	4207900	176370	621810	224650	3789300	701620	672460	8017200
20.1805	19.6328	NaN	NaN	NaN	NaN	19.6458	NaN	NaN	18.9559	21.4032	20.6561	20.7363	19.5804	NaN	NaN	21.3976	NaN	19.4143	21.1539	NaN	NaN	19.9627	18.8487	18.6949	18.6975	20.329	NaN	19.5428	20.1895	NaN	NaN	20.0601	19.5394				533200	401620	0	820240	56372	45839	267510	110450	0	1283400	2569500	767160	5136500
23.7403	24.1268	21.1996	22.5882	20.9642	22.8946	24.6191	27.2672	22.37	23.3664	23.9871	25.4507	20.639	20.2333	22.2229	27.0271	22.5308	22.304	22.7723	23.329	24.3139	24.2046	24.277	29.0109	26.0193	22.9461	24.2243	27.586	21.241	23.3733	23.8465	25.2527	24.6552	23.5392			+	2425600	8525300	2918100	29044000	2273900	12348000	13922000	147100000	7232200	24593000	9509900	13265000	2534000
25.0812	25.575	23.7774	24.2992	22.8268	24.5018	25.9721	28.728	23.2689	24.9222	24.7704	26.6922	23.6904	23.5152	23.8208	29.5966	25.2674	23.4298	24.9858	24.4533	24.4767	24.9161	25.2451	30.336	28.6138	24.4551	24.6646	29.474	22.6007	25.0304	25.5768	26.0173	27.4379	25.6451			+	9662600	49555000	29542000	131640000	14754000	26354000	29232000	449540000	32617000	54430000	26679000	29240000	37044000
25.555	25.3585	26.295	25.9391	25.044	25.1309	24.4248	25.3728	24.4537	25.8639	24.433	25.4748	24.6703	25.142	23.8776	24.6464	25.3436	25.5583	25.6603	25.4837	25.3535	24.913	25.0302	25.8538	25.3899	26.3464	24.9956	24.8951	24.3473	25.5402	25.0455	24.4463	24.68	24.7886				10088000	21837000	151640000	431520000	54393000	42703000	6522000	55136000	49325000	93808000	18871000	15401000	41475000
21.5821	21.7079	23.8431	23.2114	22.6104	22.1203	21.3326	22.0971	22.7095	23.6131	20.5516	20.3685	21.7397	20.7634	23.8228	23.5083	23.8305	22.8039	24.5136	22.9044	22.6007	22.7494	20.9882	22.7343	23.5448	22.7463	21.2781	21.2583	23.309	21.9655	21.6289	23.1853	23.7714	23.0385				1036800	3072000	18688000	63191000	11502000	12461000	734380	6508400	11084000	12114000	1112700	185420	8471300
20.1427	20.3553	21.3868	20.7928	20.829	20.7945	20.3659	21.2538	23.127	22.0169	NaN	NaN	20.5592	20.5	20.6582	20.1995	21.2852	21.072	20.9332	20.2547	20.8592	NaN	NaN	21.9177	20.764	20.786	20.6306	19.9245	21.1493	21.0327	NaN	18.9995	21.2805	20.5342				195190	553370	7801000	19009000	4376300	2080900	557430	5191100	20179000	6702300	0	67623	7203400
21.8231	22.9088	24.7821	23.773	24.5198	23.8682	22.1242	23.241	26.4783	25.5494	22.0909	22.6254	23.6289	23.7391	24.8972	24.9754	24.5969	23.0001	23.0916	22.3522	24.2771	24.0112	23.2846	27.5277	23.2909	22.9974	22.9321	24.5367	22.6265	21.0823	23.0464	24.0309	23.1837	22.6169				1986100	4656400	51132000	133350000	32150000	32697000	3057300	17609000	173290000	75075000	4544000	2017400	20463000
23.032	23.2399	23.5246	23.6322	24.4757	24.5822	21.9962	21.9486	24.5986	23.0097	21.4753	25.1893	23.3229	23.452	25.3731	25.5787	24.0916	23.4486	24.686	23.5955	23.3147	23.449	22.2563	25.347	23.1923	22.8796	22.2559	24.202	23.4522	22.2781	22.7241	24.4929	23.032	23.3529				2710700	6118100	21586000	98663000	33102000	49009000	903570	6043900	38062000	15470000	2434800	11035000	20962000
23.8347	23.7908	24.9866	25.04	25.2107	25.4257	23.5324	24.452	26.1235	25.5961	23.4156	25.4165	23.6371	23.9985	25.0691	25.5287	25.0148	24.5951	24.7447	23.6629	25.0005	24.2279	22.9894	27.4721	24.5529	23.8487	23.7677	26.2271	24.1108	22.7708	23.3784	25.7994	23.7656	23.5674				5934200	11731000	65865000	241650000	72791000	96199000	5568800	32804000	185450000	104550000	10068000	17025000	29364000
21.4073	21.0898	21.958	21.005	20.7494	21.2003	22.2685	21.4599	23.5222	19.9682	21.3773	23.2699	21.285	22.1085	20.9008	21.1074	22.0094	20.6651	21.8194	20.8159	21.6762	20.6276	19.9115	22.174	23.8793	21.1226	20.2974	21.6507	21.2241	20.8307	21.1849	21.1339	21.4386	21.4539				757500	1714300	6580300	18761000	3626900	6010100	2985700	2783400	28552000	2981100	1587700	2162900	7247200
19.23	17.9092	17.8123	19.1673	19.9967	20.2202	NaN	19.1062	22.394	17.6343	NaN	NaN	19.5719	20.64	19.5812	18.2184	18.6194	19.0886	20.0373	18.9428	18.3913	19.3736	18.0862	18.3428	18.5089	17.7211	NaN	NaN	19.6563	19.463	NaN	18.5959	19.3713	20.4568				216570	219760	399770	3653200	1902800	2272400	0	977840	7332500	324090	88801	0	1100100
21.3805	20.7606	NaN	20.3524	21.2248	21.6509	NaN	20.9593	22.8553	20.798	NaN	NaN	NaN	21.5327	21.4701	NaN	21.0616	21.159	21.4399	20.79	20.9573	20.9082	NaN	22.0612	NaN	NaN	NaN	NaN	20.6787	20.7476	NaN	21.3914	20.9426	21.4909				386890	613240	501360	10038000	2504400	3893500	542740	2160100	29377000	4698300	0	205540	5420000
19.8515	21.5006	20.094	19.7865	21.1765	20.6167	NaN	NaN	20.4475	19.9241	NaN	NaN	NaN	19.778	NaN	19.9682	20.9126	20.1673	21.6044	20.586	20.0851	19.6614	NaN	20.3926	20.5827	19.5513	NaN	21.9367	19.9929	19.9902	NaN	NaN	20.5287	NaN				91441	907840	812690	3306600	1726900	1245100	73147	239720	1102100	1263700	0	0	455600
18.6931	NaN	NaN	17.937	19.253	19.5783	NaN	NaN	NaN	NaN	NaN	NaN	19.8295	19.224	NaN	18.5429	19.1031	NaN	21.251	20.0961	NaN	NaN	NaN	19.429	NaN	NaN	NaN	20.314	19.0578	NaN	NaN	NaN	NaN	17.631				149550	357840	481350	1399700	1610400	1456400	0	668210	1317200	2664500	120850	11760	2593800
27.9407	28.6259	26.1031	26.6913	29.0221	28.7322	27.1511	27.2	29.4678	28.6248	27.2495	25.8912	25.7634	28.1152	27.9639	25.5812	27.3955	27.639	28.4016	29.0788	27.0005	28.4969	24.5079	23.8672	26.6158	27.4229	24.8055	24.082	28.3935	28.2068	24.9789	28.4132	26.6256	27.768				64766000	293120000	135920000	813050000	706410000	707950000	104460000	363930000	1863800000	1107000000	135230000	20736000	127030000
18.4797	19.6596	18.9912	17.3301	NaN	19.2168	NaN	NaN	17.7874	16.7721	NaN	19.2554	18.8793	18.5837	19.3825	NaN	19.7645	18.8227	20.6475	20.1328	18.0819	NaN	NaN	18.8444	19.9744	NaN	NaN	NaN	18.8129	NaN	NaN	NaN	19.0809	19.1419				124640	918970	287650	2465700	438180	483920	337840	756390	110440	347740	246550	322110	1438100
20.928	21.3789	22.4922	21.4467	21.4816	21.2997	NaN	21.5983	20.3037	21.1521	NaN	NaN	NaN	NaN	22.7477	22.4797	24.2013	22.1059	22.3519	21.2855	21.3425	NaN	18.8715	19.9955	21.4103	20.3703	22.2668	23.2237	20.5145	20.3599	20.3231	21.619	22.3289	21.3598				409910	1302800	11307000	31123000	5900200	4331600	0	4311200	2436500	2374500	220490	138740	987970
20.3358	20.0688	20.3188	19.3417	20.551	20.1784	NaN	19.8353	20.1366	20.4507	NaN	NaN	20.9663	NaN	21.3394	20.702	21.3589	19.9315	22.3708	20.6286	20.1557	NaN	19.7617	20.5768	20.0173	20.0935	19.8133	19.2332	NaN	19.632	20.0281	20.3585	19.8607	20.3333				424210	1116400	3352400	5634200	2431500	1714100	173750	1284600	2081000	2587000	332260	0	3159100
20.371	20.6432	21.2246	19.9613	20.9857	20.3007	NaN	20.5867	19.2057	19.4879	NaN	NaN	18.5711	18.123	20.5707	19.9357	22.4501	21.2737	22.1124	20.3346	20.9735	20.1263	18.4249	19.2225	20.9725	21.1804	19.1786	17.9663	20.878	20.6399	NaN	20.0288	21.0846	20.4109				261020	976840	3621400	10340000	3634600	3132800	122910	1234100	773280	1037300	186490	0	1050700
28.2306	28.441	29.436	28.9225	29.3626	28.839	27.8578	28.2175	28.0933	29.7834	27.3483	27.3378	29.1874	28.1473	29.4212	29.3081	30.2405	29.4695	30.0111	28.9677	28.9367	29.3951	27.9313	29.3005	28.7561	28.5616	27.6745	27.0366	29.2718	28.7771	27.9116	28.6868	29.5958	29.585			+	101150000	317540000	1266000000	3372900000	990790000	1038000000	166120000	537000000	629400000	1467300000	195840000	51025000	1329500000
19.9476	19.4155	19.7368	19.8953	20.6018	20.6825	19.1647	19.7642	20.3936	19.7075	20.1377	NaN	19.3827	19.141	19.4877	19.6283	21.3371	20.998	21.391	20.5594	19.7558	20.0869	NaN	19.2462	19.8816	20.3421	20.0752	20.4399	19.6432	19.3474	NaN	19.7807	19.5495	20.2674				299520	691180	2031900	7965400	2627800	3215300	229820	970400	2036800	1552800	394970	165860	734540
24.2423	24.4095	24.5649	24.4828	24.7011	24.8766	23.1403	23.3953	23.6248	24.7359	22.7683	22.9027	24.2716	23.4718	24.9049	24.8238	25.4203	24.7919	26.1747	25.1037	24.1046	24.6247	22.2896	23.6483	23.8496	23.7598	23.0349	22.9647	25.0588	24.5717	23.2339	24.1598	24.549	24.5699				5769600	12993000	48798000	183920000	42933000	55057000	6268600	20778000	26601000	55208000	4095600	1151900	35964000
NaN	17.6018	19.5901	22.4045	17.5828	18.4279	NaN	NaN	23.8507	19.3477	NaN	25.0907	NaN	17.0938	24.6365	23.7683	NaN	NaN	NaN	16.5732	22.1971	19.4869	20.9406	21.0266	NaN	NaN	23.7841	24.1663	22.086	17.8732	24.318	18.186	19.4395	20.7191				0	90321	1762300	42221000	406830	762980	0	148610	25808000	1194700	2099100	10303000	0
22.4998	22.897	23.0825	22.8017	23.5537	23.1568	22.5666	22.7388	22.0308	23.5558	21.7785	22.0578	23.2009	22.6341	23.5407	22.5707	24.2318	23.8004	24.7987	23.6421	22.9635	23.2338	20.5298	21.3163	23.1981	23.0934	22.5347	22.0189	22.8508	22.23	21.6844	23.0343	23.4871	22.7656				1772600	5426000	15040000	72589000	20914000	22057000	3355100	12857000	10982000	13978000	1924900	969920	19194000
21.6306	21.2302	24.0942	24.0008	23.2624	23.2236	21.9241	22.2904	21.9378	21.5176	19.9895	18.1959	22.8462	22.9951	21.1185	22.3363	22.5951	23.5051	21.7887	22.365	23.1251	21.1137	19.9075	19.9727	24.1427	24.5594	22.0498	18.9128	22.9407	22.8133	20.7345	NaN	21.9137	20.5733				1040300	3499300	23236000	132910000	14415000	21965000	1280400	6219500	6494900	10117000	691700	105580	16330000
21.0613	21.7878	23.8216	23.3782	22.9015	22.6187	21.946	22.6713	22.6079	22.3192	20.9678	22.3819	22.611	23.1577	21.2011	21.2844	22.9962	22.9199	20.7185	22.3717	23.0621	21.746	21.3702	22.2885	22.5697	23.3155	23.532	20.637	22.1835	21.3988	21.0629	20.4196	21.3671	21.6997				778500	2026300	31766000	92290000	10671000	9446600	2640900	9824700	16083000	12916000	1578300	1690700	15252000
NaN	NaN	17.7655	19.7231	18.3275	19.9444	19.7852	19.196	NaN	19.835	NaN	NaN	NaN	NaN	NaN	NaN	NaN	19.658	NaN	NaN	19.4363	20.4135	NaN	19.1483	NaN	18.2077	NaN	NaN	18.8168	NaN	NaN	NaN	NaN	19.9822				0	0	238920	9759400	621330	2664000	550160	556020	244270	1459900	114130	0	0
19.8544	19.9951	20.0317	20.4762	20.3011	20.8508	19.4288	19.4854	21.8175	20.8352	NaN	22.0878	20.4267	20.5204	19.905	23.441	20.1338	20.4482	20.5539	20.3621	19.6353	NaN	NaN	21.9984	19.7494	19.1301	19.3789	23.6294	19.5996	NaN	19.0911	18.9669	19.9439	20.4118				283670	880660	1273600	10450000	2506000	5387600	264070	652820	4855500	2403500	0	789580	1850800
21.3915	21.8052	22.6167	21.621	20.9285	22.254	21.4448	20.832	22.7526	22.1639	21.0005	23.5853	21.8111	22.8014	21.1277	22.8289	22.2175	21.0986	22.2576	21.0808	21.5791	21.7491	19.902	25.2978	22.9826	20.8691	20.7603	25.3975	20.7093	20.5796	21.4009	21.6628	21.0817	21.6916				901680	2834400	10036000	24782000	3646500	11013000	1243400	3340100	9324400	7441900	960520	3687500	6424600
19.982	20.1872	19.8423	20.1713	19.6785	20.1217	NaN	NaN	20.2337	18.9275	NaN	20.6626	20.5763	NaN	20.8869	21.0041	20.3408	NaN	20.4753	20.1846	21.0317	NaN	20.9038	22.2397	20.5602	19.9311	20.797	21.1817	21.5104	NaN	22.5962	NaN	20.8142	20.2185				251190	463370	392250	9737600	634150	2895900	0	115230	517450	629610	536750	584630	3308800
22.6574	22.2587	22.2959	22.6778	22.6171	23.478	22.9176	23.0379	23.3185	23.5513	22.4471	22.8816	23.1707	23.2651	23.1323	23.2027	23.631	22.8054	22.4308	23.4772	23.0589	22.2728	23.0043	23.1897	23.2911	22.8383	23.0412	22.9213	23.3489	22.7687	22.7432	23.0319	23.3756	23.1046				2305400	3343500	7410000	54025000	10932000	23598000	4271900	12331000	18983000	18037000	4728000	2058100	22020000
20.48	19.1025	21.536	21.7446	21.7181	22.0028	21.092	21.9937	20.373	19.6267	NaN	20.5382	21.1839	20.6862	20.6198	22.4222	21.6366	21.5658	20.7693	20.974	21.1075	20.1139	20.688	19.3099	20.6158	21.4348	20.4087	20.2542	21.6865	22.4693	21.1763	22.3242	20.1028	21.3136				353740	481910	4518400	30832000	5870500	7286800	1584000	5792300	1973100	903780	730080	461850	3692100
23.1676	23.3016	23.2231	23.3358	23.1728	23.7055	22.4351	23.5221	22.35	23.8919	22.4225	22.7618	23.583	23.5195	22.8744	24.6075	23.3834	23.3811	23.2552	23.3793	23.2523	21.9583	22.8129	26.0183	22.9017	23.2058	22.7269	25.6813	23.5349	23.3006	23.664	22.2355	24.855	23.1705				3300300	4935500	17752000	79171000	13326000	22098000	3281400	13355000	10276000	23427000	4613000	2207100	18446000
18.8348	20.7127	22.1466	21.4308	21.4706	21.5086	NaN	19.2855	23.8867	21.468	NaN	NaN	19.7754	21.5478	21.347	20.4315	22.0487	21.7231	21.6395	20.7464	20.3266	NaN	19.5403	20.8047	20.7699	20.0746	19.6357	18.1288	20.6704	NaN	NaN	NaN	21.5528	19.3375				150610	655720	8639600	19747000	5708200	7101800	0	411130	30025000	3147800	0	0	1297700
19.4988	19.4884	21.3042	21.1071	20.6681	20.2327	20.4428	19.5595	20.0717	19.7325	20.5942	20.9553	20.5429	19.161	20.1948	20.2041	21.1963	21.9681	NaN	19.05	21.3187	19.9095	20.6474	19.2592	19.8143	20.3795	20.4759	NaN	20.0939	19.4647	19.7019	NaN	21.4459	20.4978				185830	374670	4338300	18151000	2779500	2852700	393860	1523900	1419400	1634300	3019600	603760	3070500
17.5125	18.2971	18.4293	18.3948	19.0417	18.6501	NaN	17.3424	19.266	19.7483	NaN	NaN	17.5238	17.4367	NaN	17.2217	18.3577	17.9529	20.3096	19.0589	18.6705	NaN	NaN	18.1373	18.0839	17.7728	NaN	NaN	18.7051	NaN	NaN	NaN	18.0413	NaN				66726	287400	662810	3049000	925960	746980	0	237890	1064700	1178500	0	0	340220
19.9572	21.1809	20.3391	21.2001	20.7367	20.8573	20.259	18.9677	20.2445	20.7865	NaN	NaN	21.5855	22.3191	20.3172	19.7164	20.6257	21.135	21.4488	21.6322	20.4784	19.6913	19.2305	NaN	20.6883	20.9435	NaN	NaN	20.8005	21.0394	NaN	NaN	19.8275	20.3037				395110	2230300	2896200	22138000	2878500	8395700	509470	850930	2381300	2522600	579200	122930	5656300
20.0481	20.3164	20.7235	20.3671	20.516	20.15	20.7691	20.78	20.3812	20.4985	NaN	NaN	20.4222	19.4496	20.8427	20.12	21.0092	19.6874	20.984	20.4385	19.7128	20.8987	19.7216	18.1343	20.2619	19.9825	NaN	NaN	20.4231	19.5264	NaN	20.4234	19.9995	19.8769				302800	898130	2464300	16919000	3363000	3586400	505040	2550700	2310300	2526700	267090	94205	3274100
27.4406	27.8779	26.2222	24.1388	25.1045	26.1222	22.931	25.8025	24.5769	24.7178	26.3881	27.3077	25.4752	23.3445	24.4761	23.0619	25.4426	24.2945	26.106	25.8003	24.5278	25.5509	28.0029	29.5871	28.2404	26.2579	28.0091	28.5226	22.3026	24.5399	28.6368	26.5393	29.0431	25.0437			+	31759000	152510000	120200000	88639000	65017000	113040000	1963800	66737000	58934000	46137000	66189000	42280000	105310000
24.9034	24.7315	24.7381	25.3248	25.2196	25.9916	25.0689	24.6142	25.4157	25.6446	24.0466	24.862	25.4748	25.8791	24.2007	24.8819	25.3692	25.1533	25.2358	26.2619	24.8812	24.3266	24.6773	24.1121	25.133	24.8842	25.129	23.8195	25.7003	25.1825	24.7548	25.3984	25.2723	25.6912				10208000	21183000	38863000	287470000	61957000	123400000	19120000	42677000	94334000	71069000	22759000	8881500	102140000
22.3409	21.421	22.5577	23.4811	22.0416	22.4398	22.0409	22.2423	21.6625	22.3231	22.1239	21.588	22.7765	22.2205	22.7506	23.6064	21.9737	21.9492	20.6305	21.9554	22.8387	22.4835	22.795	23.4271	21.3021	21.3553	23.2144	21.651	23.135	22.7972	22.768	23.695	22.7388	23.4762				1173000	1331900	9208400	73988000	5443400	8265200	2200500	4976900	10018000	11556000	3857900	527170	21705000
18.2245	18.8071	18.8984	19.4667	18.9182	18.7148	NaN	18.6738	NaN	20.5452	NaN	NaN	21.4962	21.1376	19.5932	20.0806	19.5966	20.0455	19.0818	18.7589	19.7297	NaN	NaN	18.1318	18.9857	19.4878	19.2599	NaN	19.049	18.1206	NaN	16.6831	18.8433	NaN				142140	411330	2090500	6732500	550730	1355100	93600	461860	111480	1113100	94795	0	1955400
24.5642	23.6471	22.0653	22.4853	22.3342	22.4725	24.1059	25.0441	22.5011	21.9929	22.874	23.1989	23.3166	23.6965	22.5464	23.9712	23.378	23.2111	22.6202	23.5123	22.4733	21.9921	22.3819	22.4999	23.7797	23.2373	21.8337	22.8993	23.2479	22.9349	22.6441	25.019	21.89	21.7549				8233200	14144000	5963600	49359000	7233800	9945600	6995100	28984000	8097400	23178000	9008900	3128000	15277000
21.5821	21.6484	21.8632	22.4808	21.4577	21.2713	22.4139	22.1657	21.3268	21.968	20.2747	21.5261	21.0527	21.3677	21.4331	21.1076	21.446	21.4928	20.8914	21.598	21.7149	21.882	21.6361	20.2817	21.3723	22.1035	21.8805	22.2376	21.6127	21.7583	22.0139	21.7456	21.5829	21.2228				641580	1954500	10303000	50550000	5506000	6094400	2184500	5666900	7635500	8379600	872700	387390	8023500
20.2918	20.2858	20.2668	20.3682	20.0437	20.3073	20.707	NaN	19.1392	20.8612	17.9336	19.4855	19.3134	19.1915	NaN	18.0772	19.7103	20.2669	20.1418	20.3281	20.4703	19.8294	NaN	NaN	20.3556	20.5945	19.6838	20.2242	19.6985	19.6466	NaN	19.0573	19.9283	19.3405				254870	1122700	2931400	23262000	2047500	2811100	571540	508180	1792300	2651600	332120	155140	532540
20.8693	20.1444	19.6259	20.3953	20.1087	20.0088	20.1971	19.4469	19.3832	19.0615	NaN	NaN	20.1612	19.7889	19.9173	20.3291	20.5067	20.0746	19.994	20.2229	20.1686	19.5139	20.2325	19.3579	19.8314	20.2984	19.9801	NaN	20.9922	20.5595	20.7041	19.5225	20.53	20.2577				488440	658720	1452300	12980000	2584700	1450100	507690	855710	1257900	751820	91394	128260	3166000
20.5796	19.7594	19.3417	19.6916	18.8945	19.7049	20.6654	20.2059	18.8523	19.6721	21.4774	19.5686	19.8362	20.1392	19.0414	20.076	19.7203	19.2734	18.9099	19.6496	19.5635	19.3559	20.2023	20.8936	18.7986	NaN	19.9119	19.6346	19.8323	NaN	NaN	19.561	19.1576	19.5405				589170	986490	768720	7830000	1269200	2447000	1125300	1123900	948680	2077200	1718700	106710	2072100
20.154	20.0987	19.9346	19.9618	19.1789	19.5739	20.6152	20.5106	NaN	18.8172	NaN	19.9469	20.5189	19.0415	NaN	19.7346	19.6162	20.0196	18.6208	19.5637	20.2568	19.9079	20.2598	18.7886	19.7464	20.3206	19.5211	NaN	19.9675	NaN	NaN	19.5878	20.0895	19.2757				252360	1426000	1721600	15759000	939460	1947400	607720	2910700	0	1174100	0	140820	4007000
19.2961	NaN	NaN	19.6967	18.8518	18.8493	NaN	NaN	NaN	16.9647	NaN	NaN	20.3557	17.6607	19.9995	20.7193	19.8942	18.1936	NaN	NaN	18.802	NaN	NaN	NaN	17.9404	NaN	18.8135	18.9664	19.585	19.8019	19.8974	NaN	19.561	NaN				147360	43087	212580	8797100	749360	913680	44959	0	111090	80433	222130	154020	3168100
20.4437	NaN	20.5088	20.7582	NaN	21.0649	NaN	21.7805	20.9855	NaN	NaN	22.2122	18.0501	NaN	24.1447	24.9866	22.9081	17.8982	NaN	NaN	20.3592	19.6089	21.4388	24.1261	19.1478	NaN	22.2721	24.0936	21.9308	21.4475	22.0971	20.8813	20.8672	19.7344				790520	118860	2555500	17437000	1953700	4813400	370170	6304200	2548200	16215	79537	1366200	742680
18.5519	NaN	19.6885	19.5234	19.3546	19.0856	NaN	18.6093	19.3069	19.1255	22.1973	17.0713	NaN	18.4794	NaN	19.4815	20.7735	20.8164	20.7248	19.7382	18.4409	NaN	17.51	19.8493	19.7248	19.172	18.969	21.0584	19.6218	NaN	NaN	NaN	19.9593	NaN				178950	239060	1044800	3685700	2101800	1726900	127070	289270	2422500	790930	2678200	147160	1137300
17.7801	NaN	19.4548	20.6216	NaN	NaN	NaN	NaN	23.8612	17.5161	19.3258	23.715	18.4728	NaN	23.3832	22.2083	18.6888	NaN	NaN	NaN	21.9074	NaN	21.4043	21.4344	17.4714	NaN	23.6563	24.6658	21.6441	NaN	22.0888	NaN	19.5905	19.3802				67200	76246	999370	14418000	154460	333420	38313	65417	30343000	287030	432030	2897100	781880
20.3289	NaN	19.7254	19.863	19.3243	NaN	NaN	20.6924	20.0039	NaN	NaN	NaN	19.9098	20.2875	NaN	20.1479	19.2794	19.6589	NaN	NaN	20.4986	19.4684	20.0861	NaN	19.7544	19.1191	19.7008	20.4557	19.6536	19.7392	NaN	19.4436	19.8199	19.8445				325930	518050	869630	9693300	1377900	1945300	384110	2173400	2167400	164390	329240	196080	1808300
21.3514	20.7953	19.8404	20.4157	20.028	21.0401	19.3099	19.3361	19.4063	19.4812	19.4914	NaN	20.0182	20.2876	19.979	19.8541	20.1825	20.3337	20.8747	21.3178	20.2434	19.6913	20.1048	18.6453	20.0098	19.6942	19.7391	19.2686	21.3015	20.3172	NaN	20.3781	20.8195	20.6965				988560	1289700	1848300	12475000	1372500	2701600	302770	1158800	1406600	1121200	548120	144990	2222700
21.1503	20.9737	21.4311	21.164	21.0111	21.1109	21.4451	21.1516	20.5675	21.6816	19.7931	20.6377	20.6465	20.7745	20.2135	20.7623	20.3492	20.6272	21.2312	21.5329	21.0441	20.8298	20.6323	20.0431	20.5871	20.7105	21.3455	19.9109	21.1577	21.4549	20.3498	20.6284	21.0307	21.0584				469650	2099600	4590300	18286000	4061100	3954800	1452600	3569400	2679100	5931500	802730	285650	3078800
23.394	19.3115	NaN	NaN	NaN	21.8664	NaN	NaN	NaN	20.5371	23.7725	21.901	20.2851	21.9159	21.2884	NaN	22.8096	NaN	NaN	21.4803	NaN	NaN	22.5071	NaN	NaN	NaN	21.3017	NaN	19.5601	20.0616	NaN	20.6048	20.6441	19.7453				2135700	784420	0	0	200520	1104300	0	0	0	1579300	12631000	924610	4431300
19.1653	19.9836	NaN	18.3105	19.4672	19.8237	NaN	NaN	21.9725	22.0594	NaN	NaN	NaN	19.3151	NaN	NaN	17.892	18.2416	20.5835	20.722	NaN	NaN	NaN	NaN	18.0203	18.5608	NaN	NaN	19.1225	NaN	NaN	NaN	NaN	NaN				57514	497980	2191600	1449600	1401200	937500	0	507650	10184000	9041600	0	0	791260
23.7368	24.1157	23.4655	23.5945	23.6725	23.4134	22.5108	22.666	22.7028	23.871	22.4127	22.2371	23.8583	24.2881	23.4727	23.4064	24.2587	23.9585	24.0044	24.2349	22.8382	22.1889	23.1386	22.3899	23.4519	23.5311	22.9558	22.8013	23.9	23.6291	23.1411	22.5324	23.321	22.7477			+	2549000	12441000	27797000	83335000	18161000	14077000	2873800	10316000	18036000	31507000	7129200	1438700	50328000
NaN	NaN	21.604	20.5393	20.1663	19.7065	21.1023	21.0178	21.9073	20.2344	21.4714	21.883	21.8114	21.1191	21.0022	22.4526	20.7883	20.9233	NaN	NaN	21.6068	21.815	23.1862	23.735	20.3723	20.9755	22.0071	NaN	19.1566	20.5844	21.4966	21.0287	21.0926	NaN				1050500	138940	4548800	14188000	1913100	4549800	1912200	3165300	3220700	5854400	2538800	1652500	7435300
24.221	23.7288	23.4352	23.7934	23.0006	23.2531	23.3708	23.2322	22.6255	22.2437	23.9298	24.2371	22.9983	22.5033	22.3727	22.3982	23.902	22.5666	22.8839	23.3471	23.783	22.9972	23.0543	22.9339	23.0589	23.3088	24.0438	23.4482	24.0968	23.5863	22.8107	22.669	23.6731	23.1553				6778700	10495000	18354000	125860000	14795000	20444000	5327700	14525000	10589000	9125300	10870000	5777300	19621000
20.8115	18.9368	20.6196	22.4142	21.7089	22.0608	NaN	21.7043	22.3456	21.8524	18.0631	22.3166	21.2424	19.2094	24.2259	25.6391	24.3002	20.0084	17.5823	19.8611	22.5755	20.6265	22.4227	24.7338	20.2218	NaN	23.8854	24.9784	23.0368	22.5123	22.4376	22.1393	22.2035	20.4578				633920	415530	1952700	66166000	4753000	6992100	88978	7368100	14490000	3164200	107450	1346500	3025300
NaN	NaN	NaN	NaN	20.3147	NaN	NaN	21.1229	21.2488	NaN	NaN	NaN	NaN	NaN	21.5416	20.7111	20.795	21.4541	18.7751	18.3456	21.1752	21.5172	NaN	20.347	20.8341	20.6137	20.897	NaN	NaN	NaN	NaN	NaN	NaN	NaN				54531	305050	789830	2162100	2264500	432380	0	1662100	5238300	893920	0	0	463730
22.2743	19.7775	NaN	NaN	NaN	NaN	NaN	NaN	NaN	17.7681	22.0554	21.0925	20.7472	NaN	21.1849	NaN	23.7339	NaN	19.7457	NaN	NaN	NaN	19.5273	NaN	NaN	NaN	21.1064	NaN	20.8355	NaN	NaN	18.1396	20.3889	NaN				1968100	870320	0	0	0	0	0	0	0	293980	2224300	351920	4700500
23.9589	23.5703	22.9576	23.5355	23.6267	24.013	23.2378	23.3414	23.5832	23.3295	22.2743	21.1924	23.5854	23.744	23.4235	23.8048	23.3901	23.4554	23.297	24.0762	23.7662	23.1172	23.4112	23.3514	23.5309	23.5872	23.4554	23.1958	24.3444	23.5885	23.0071	23.8622	24.2511	23.3652				4536400	8786700	13359000	88027000	19713000	37270000	4619100	15118000	24389000	20209000	4128800	683060	28689000
21.4436	20.3352	19.885	20.966	20.9217	21.3775	NaN	20.2136	20.7532	20.6777	20.6574	19.6755	20.7536	20.6205	20.633	20.6088	21.0985	20.8008	20.4866	21.355	21.2132	NaN	20.0088	20.7437	20.9451	21.3592	21.0066	20.4241	20.8916	20.9852	NaN	21.0232	21.6544	21.5226				773600	1513100	2339100	14840000	3566100	6424500	199160	1304900	3009000	3653400	550790	190130	3927200
24.3955	23.5761	24.3575	24.7804	24.9066	24.7738	23.9361	24.5896	24.7792	24.5775	24.2838	24.7016	24.2701	24.8443	23.8768	24.1231	24.6711	24.3266	24.2991	24.4387	24.3108	24.4241	24.0345	22.9954	24.0422	24.9897	24.2429	23.506	24.2726	24.7588	24.125	24.4706	24.1341	24.2491				14407000	7926600	38239000	209030000	49404000	65416000	9210800	31955000	40461000	41645000	15326000	8205400	35992000
NaN	20.2963	NaN	19.28	19.6051	20.294	NaN	19.6428	18.9463	19.0588	NaN	NaN	18.9021	21.1145	NaN	18.5067	18.45	19.6445	19.5641	20.079	18.5872	22.3303	NaN	NaN	18.8103	18.8269	NaN	19.2906	18.3918	19.3858	NaN	19.2989	18.0576	18.9516				27444	771150	156000	4781800	971600	1856500	128080	782360	414510	1126200	84954	0	504250
20.5065	20.3012	NaN	NaN	20.1252	20.3296	NaN	NaN	NaN	20.191	NaN	NaN	NaN	NaN	NaN	NaN	21.5299	NaN	20.1986	20.7538	20.7125	NaN	20.6113	NaN	19.9498	20.0703	21.0099	NaN	NaN	NaN	NaN	NaN	21.4308	NaN				375220	804620	2228800	12844000	1503400	1991300	0	2211600	2107100	3208700	727330	237960	1040800
20.7639	19.834	19.7685	20.1648	21.0969	20.9224	20.2559	19.9189	19.5694	19.4233	19.1031	19.1111	20.0288	19.4788	20.704	20.0048	20.3488	19.8572	20.5718	20.7871	20.5023	19.9241	20.4368	20.2109	19.9848	20.0152	20.5083	19.487	20.9932	20.2604	20.2421	19.5494	21.3779	20.4288				411300	521610	825610	24097000	5997700	6313500	314910	914550	1115800	5043800	472440	80507	1556000
20.1729	19.1567	18.9866	19.1213	19.7168	19.8934	NaN	19.6545	NaN	18.1222	NaN	NaN	19.493	18.5319	19.7204	19.6468	19.8783	18.7897	18.7533	19.6324	19.2062	NaN	19.3318	NaN	18.1837	18.6876	19.1166	NaN	20.444	NaN	19.8359	NaN	18.761	NaN				312560	436210	777980	4035200	2154500	2432500	185120	896460	397440	243510	393330	125160	1413500
23.0506	23.1287	22.7139	22.9256	22.8799	22.9878	22.1145	22.1441	23.5744	23.5754	21.1141	21.5476	22.3931	22.7943	23.0471	23.0672	22.4682	22.8753	22.704	22.7039	22.3366	22.3902	22.612	21.6575	22.2931	22.6407	21.7532	21.7577	22.8969	22.569	22.4063	22.8792	22.8994	22.5865				2158600	5570000	10083000	62523000	14016000	18852000	1925700	5298900	38818000	18684000	1946500	314890	12461000
22.2587	21.3423	21.6501	22.0061	21.6849	21.8982	21.1981	21.632	19.5909	21.6898	20.9025	19.9676	23.0533	21.8544	21.7408	22.4106	22.3485	21.5935	21.3822	21.7607	21.1484	21.923	21.1149	21.6872	21.7576	22.1731	21.3786	NaN	22.2273	21.7009	21.3683	20.4638	21.3977	22.0647				777240	2464400	5411900	50459000	4079300	4154400	1517300	7869500	3008800	10743000	1594500	302510	13743000
24.9545	25.3175	25.2396	25.3488	25.1459	25.1225	24.484	24.8393	24.1133	25.0154	23.6439	24.6492	25.2409	25.9115	24.7622	25.2144	25.5782	25.638	25.512	26.0594	24.8735	24.6763	24.2839	25.3597	25.4368	25.4966	24.282	25.5116	24.7003	25.3798	23.9131	24.869	24.8394	24.662				8866700	28869000	69930000	325020000	56698000	54226000	10347000	50716000	40756000	56163000	14806000	5363000	89756000
18.5266	18.2942	NaN	17.9763	18.9713	18.083	NaN	NaN	18.3273	18.1471	NaN	NaN	NaN	16.7844	NaN	NaN	17.7815	NaN	19.8841	18.352	NaN	NaN	NaN	17.7146	18.7095	18.7636	NaN	NaN	NaN	NaN	NaN	18.8764	NaN	NaN				135650	361020	385440	2521600	788160	783730	0	0	744460	387260	0	0	98892
19.1741	19.6826	19.0024	18.3075	18.7782	18.8083	NaN	18.4962	20.2329	NaN	NaN	NaN	18.616	18.2302	NaN	NaN	18.2846	18.3565	20.0257	18.8694	18.3018	NaN	NaN	19.5438	NaN	18.4204	NaN	19.9293	NaN	NaN	NaN	NaN	NaN	NaN				151030	731450	1067900	2861400	533460	1051300	0	409680	1801200	752760	0	0	610470
20.1666	19.6572	19.7608	20.3727	19.4729	19.7013	20.5401	20.6183	19.7303	19.1002	19.6455	NaN	20.46	20.2598	20.0125	20.153	19.4749	19.4701	19.2063	20.4509	19.7815	19.0828	20.4722	20.1917	20.2857	19.9471	20.6002	20.2621	19.7122	19.6168	20.1739	19.8886	20.2136	NaN				284130	488370	2075600	13158000	1174800	1778700	475500	2962100	1493400	1147000	637630	105150	3139700
25.4298	25.6279	25.1062	25.4279	24.8569	24.6476	25.3148	25.0071	25.0479	25.7279	23.6973	25.0103	24.7148	25.1133	24.4296	24.8993	25.3668	25.4718	25.2573	25.9112	25.5084	25.1199	24.7322	23.3092	25.4156	25.5898	24.4032	23.4176	25.5791	25.7099	24.4108	25.4512	25.4172	25.4708				14656000	41970000	61196000	360820000	56340000	61470000	22804000	51718000	61067000	86989000	9696600	5089500	56658000
20.6783	22.6418	22.794	22.6603	23.1482	21.641	22.0819	22.1368	22.3473	21.9643	21.2768	21.6921	22.9668	24.0915	23.0615	21.4424	23.4284	23.3322	22.8483	22.9206	21.2504	21.9958	21.0952	NaN	23.0099	23.6078	21.7636	NaN	21.3047	21.5508	20.0205	21.3654	20.8127	21.0714				598820	10447000	11627000	53625000	13532000	4961800	2787700	4432900	9841800	5709100	3213600	917630	13143000
24.2081	23.4638	23.1779	23.7044	23.2716	23.2181	23.43	23.4183	23.0853	23.7125	21.8826	22.9293	23.752	22.9681	23.7754	23.8499	23.3481	23.3753	22.7659	23.2804	23.7332	22.9855	23.7012	22.0214	23.4096	23.0019	23.6319	21.2292	24.4568	23.5383	23.6971	23.3387	24.4139	23.5256				4274700	6974700	17886000	83454000	15268000	16779000	7165500	16179000	16780000	28177000	3230100	1597300	39663000
20.8667	20.5578	20.5284	20.8967	20.4195	20.9783	20.6525	20.683	19.8836	20.5875	19.5646	20.9779	20.969	20.5994	20.2092	20.2463	20.4932	19.3296	19.6106	20.3884	20.6005	20.2	20.497	19.1222	19.8263	19.9176	21.2294	19.7951	20.6935	20.0203	20.599	20.217	20.7734	20.0757				585300	1109500	2635800	16791000	2471400	4207200	1030100	2407000	1851600	2013200	920710	495300	3947900
22.0782	21.8981	22.8795	23.0241	22.9384	22.3185	22.6054	22.4644	23.1731	22.116	21.4736	21.2051	24.1322	23.6369	23.2989	23.1501	22.993	23.7386	21.2463	22.9792	22.638	21.8852	22.0206	20.3993	22.08	22.5714	22.6017	20.838	21.9549	22.012	22.3752	21.3635	21.6612	22.0829				1349100	8505200	17277000	53041000	14489000	9772800	3367100	9469000	18107000	18532000	3187900	233260	31965000
23.9457	22.8591	23.4625	23.6638	23.308	23.4859	23.3292	23.1095	22.7991	21.8539	28.8812	23.7293	22.8714	23.0746	22.7281	23.2799	23.2454	23.2701	22.7649	23.0895	23.5785	22.476	23.6548	22.5189	23.6724	23.6808	23.4885	23.9015	23.4837	23.5127	23.6608	23.6485	23.7076	23.5897				3530100	5446500	17194000	100930000	17471000	25834000	5343900	11619000	12145000	10598000	405120000	3179400	15515000
22.9984	22.5287	22.5802	22.8727	22.1637	22.308	22.5825	23.0136	21.8657	22.8101	22.1385	22.7963	22.3819	21.5195	22.3809	22.4481	22.2681	21.9304	21.6285	22.3146	23.3217	22.1017	22.641	21.1986	22.9168	22.898	22.9784	20.4337	23.4162	22.7477	22.6532	21.783	23.1271	22.325				2229900	4187900	10528000	49875000	7101900	10098000	1732100	10650000	17309000	21185000	4792300	1804500	14389000
20.5683	20.6934	20.0615	19.7183	20.5382	22.1383	19.7402	20.1867	21.2542	20.4754	24.6071	NaN	20.7223	21.1477	NaN	19.1676	20.0618	20.7435	20.342	22.1431	20.7962	NaN	19.0056	NaN	20.0159	20.6425	19.6883	NaN	21.3926	20.8114	NaN	NaN	19.4452	20.0128				268280	1007400	954360	4115000	1545200	6673800	1685900	572040	1855900	7143900	21675000	151470	2588600
22.1477	23.2798	22.3404	22.1587	23.1747	23.1146	23.1243	23.1653	23.2402	22.2206	22.4624	22.7625	21.3375	23.162	21.1952	20.4287	23.3853	23.1962	23.0004	23.1273	22.1429	22.9912	22.3051	19.5893	22.2738	23.4467	21.4664	20.4328	21.8867	24.1082	NaN	23.3189	22.3013	22.9463			+	1331100	7164100	9050200	39100000	16464000	21638000	3560400	8594800	19550000	20741000	4457900	1685000	6488400
18.0458	19.9515	20.1796	19.6422	21.16	20.5588	19.537	19.1296	22.1313	22.2585	18.8332	NaN	20.0695	21.6234	18.5445	18.643	19.8066	19.5421	20.6762	19.0249	20.1504	20.6293	19.2292	18.716	19.2109	19.1586	19.4523	20.8451	20.0307	19.7434	20.0171	21.1065	21.1267	21.3483			+	56045	534400	1783100	7617000	3582600	3762000	353660	587520	7255400	5703800	293150	416040	2145200
23.1638	22.6216	21.502	21.8087	21.8536	22.4791	21.7766	21.9466	21.4762	21.0139	21.7874	21.354	22.1001	22.1108	22.7482	23.4507	21.7926	21.3192	21.3085	22.3119	21.9641	21.7128	21.4744	22.7336	22.4416	22.4427	21.7992	22.8691	21.9835	21.3508	21.894	21.7875	21.817	21.4473				2678000	4081500	4985900	30867000	6450900	10579000	1818300	6500100	6193200	3656500	4088900	960530	8650600
23.4951	24.393	25.6269	24.3809	25.0026	24.0921	25.4868	24.6989	26.326	26.2012	23.7272	24.9731	23.9047	24.8533	24.5953	23.2291	23.8754	23.8966	23.764	23.8363	24.3224	23.9434	22.5552	NaN	24.8267	25.0311	25.1537	NaN	22.9778	24.7417	24.0064	23.5627	23.66	24.0509				3046800	18980000	99768000	123330000	48221000	16951000	13765000	28542000	202010000	148690000	9153000	6508400	33812000
22.3356	22.8373	22.9944	23.5314	23.1183	22.8723	22.8475	22.6608	22.48	23.0982	23.3873	22.9604	23.0402	23.4034	22.836	22.6413	22.8082	23.1655	22.7395	23.0588	23.185	22.9568	22.8362	19.9999	22.983	23.3994	23.341	20.7552	22.9583	22.9018	22.39	22.3593	22.7467	22.1135				1999900	5845000	12543000	105230000	15975000	20532000	3524800	10121000	10473000	11061000	6804200	1839300	18886000
23.3877	22.8185	23.0436	23.4109	22.9326	23.4794	23.22	23.0702	22.7475	22.7219	27.4058	22.9357	23.0705	22.9379	22.8558	23.3772	22.95	22.7502	22.7117	22.939	23.3321	22.4239	23.513	22.9539	23.1287	22.8989	23.1684	23.0897	23.4826	23.2441	23.3008	23.4561	23.2961	23.7013				3007300	4787200	10815000	91125000	12740000	26795000	3760700	8227200	11964000	9736000	169810000	1862700	12496000
NaN	19.876	19.5676	19.2822	19.3873	20.1695	19.572	19.9085	NaN	20.5024	NaN	NaN	18.8143	20.2272	NaN	NaN	17.8412	NaN	19.4923	18.7475	18.6123	20.2514	NaN	NaN	18.3112	18.2779	NaN	NaN	18.9141	19.0188	NaN	18.9669	18.5022	NaN				24365	406720	699150	6639700	1546900	3125900	608000	1515500	343450	2262500	0	17763	444360
18.6614	18.407	20.2864	18.9682	19.1804	18.5219	19.2065	18.6452	18.4371	NaN	NaN	NaN	22.8343	18.3829	18.892	NaN	20.6827	17.9839	18.6832	18.6525	18.457	NaN	18.5547	NaN	18.8889	18.3658	21.6496	NaN	18.0554	NaN	NaN	17.4687	17.327	NaN				181760	362240	2287400	6433800	1720400	1087300	576020	794140	858090	0	161480	0	6912800
20.6153	19.6397	21.0663	20.1651	19.6006	18.877	20.8483	21.0099	22.3555	22.0516	19.7634	22.2755	24.6134	20.608	21.1689	20.389	19.6638	18.6743	20.5528	19.4535	21.3177	NaN	20.0915	20.5147	23.7108	22.4991	23.1453	22.7655	20.0465	20.1277	23.503	18.8538	20.0898	19.2472				654470	972090	2793700	8043900	867410	629490	1318700	3611400	14242000	2597200	481160	2682700	26719000
23.0572	22.6315	23.6131	23.0677	23.1716	23.1146	22.3357	NaN	22.6894	23.6783	NaN	24.587	23.7489	23.1637	23.9565	NaN	22.9738	22.7814	NaN	23.9209	22.8275	22.3341	22.474	NaN	NaN	22.066	NaN	NaN	22.8967	NaN	NaN	NaN	22.0514	NaN				1926900	4693900	25714000	83471000	24210000	12991000	998140	7523400	70973000	61947000	386500	1130900	15426000
18.9767	NaN	NaN	18.9381	17.837	NaN	NaN	NaN	NaN	NaN	NaN	NaN	19.1738	NaN	18.9874	19.2373	19.2122	NaN	NaN	18.1622	19.7482	NaN	19.3218	18.0308	18.2843	18.0333	19.7348	NaN	19.3157	NaN	19.6954	NaN	19.6429	NaN				80838	59905	238840	3823200	229200	139090	61296	89884	42039	81232	65227	23179	1986900
22.1043	22.009	22.156	21.6751	22.8891	23.0685	20.8255	21.6282	22.6973	22.6089	20.1126	21.0869	22.1579	21.8932	22.7592	22.7675	22.286	21.9866	22.6055	22.1073	21.926	22.3795	20.2653	22.861	21.7126	21.1527	21.0756	22.2136	21.9581	21.5354	20.7434	21.7046	21.5176	21.7338				1088500	3555900	7338700	33702000	14644000	20505000	459140	3078300	17129000	11716000	301780	142660	8348800
27.4777	27.7065	28.2083	27.8899	27.7004	26.9404	27.42	27.3955	28.4322	28.5819	26.6659	26.8887	27.7661	27.507	27.9722	26.9565	28.0261	27.7789	27.0935	27.8837	27.5738	27.2794	27.3204	25.2763	28.0802	28.2339	26.902	24.1179	27.8159	28.0266	27.1657	27.2751	27.3591	27.1037				55391000	159820000	480950000	1965600000	282730000	268390000	97082000	251070000	635800000	744100000	124600000	44939000	545940000
21.1729	19.9894	20.1191	21.5007	20.5132	21.4166	21.5296	21.003	20.3263	21.659	19.8918	20.2796	20.8378	21.4988	20.7258	21.1652	20.3791	20.3919	19.8066	19.9734	21.0521	20.9616	20.7379	20.9411	20.5321	20.3857	20.1921	19.3527	21.0791	20.2768	20.756	20.991	19.9829	19.9125				749630	771430	2190000	20534000	2482500	4985500	1467400	2322200	2947500	6272400	803030	368090	3475000
23.9293	23.4077	23.8933	24.5274	24.0101	23.7325	23.9674	24.1111	23.1546	23.6131	22.4156	23.2172	23.6799	24.281	22.6237	22.7978	23.8783	24.0234	23.7435	24.3049	24.1824	23.7249	23.2282	22.4836	24.2734	24.6469	23.6629	23.9731	23.3971	23.9833	23.7777	23.3366	23.9272	23.9457				7038900	8159300	28675000	170750000	23293000	24364000	10208000	26418000	18971000	20549000	6887400	5134200	25679000
24.6118	24.7125	22.576	23.9621	22.5998	23.9476	26.0825	28.8266	24.1217	25.3066	25.2065	27.0811	22.7291	22.9112	23.6048	29.4816	25.4857	23.1026	23.7315	24.1099	24.8464	24.8436	25.7136	30.5126	29.0511	24.2235	24.3601	29.0374	22.4889	25.5895	25.2429	25.8209	27.0636	24.9543			+	5962700	32737000	5747800	98570000	7268100	20698000	21101000	535350000	11112000	67779000	26885000	28170000	12601000
22.7683	22.744	22.5175	22.8529	22.5697	22.7937	22.6398	22.2628	22.1124	22.8854	22.3671	22.7684	22.7496	22.3192	21.7006	22.6301	22.4128	22.459	21.8209	22.8626	23.1004	22.2347	22.2236	21.202	22.8231	22.4766	22.3247	21.4022	22.7607	22.5367	22.7168	21.966	22.4525	21.6537				2335700	5532600	9333200	92310000	12362000	17077000	2410000	7223400	14904000	14132000	3411700	1262600	14231000
22.8192	21.9712	21.6081	21.88	21.9038	22.5563	22.2743	22.2567	21.2413	22.4708	19.4796	20.4504	21.9581	22.2329	21.5184	23.6309	21.7223	22.0036	22.0789	22.7556	23.2321	23.4876	20.9261	21.0355	22.2691	22.0152	20.68	21.6923	22.4297	22.5785	21.4653	22.8133	21.912	21.2807				2532200	3596900	5492800	32843000	7324700	13823000	2659500	7186100	4278000	8420500	635750	449520	10602000
23.1823	24.0901	23.692	24.4698	24.6612	24.8865	23.1759	23.5007	23.6281	25.4965	21.4463	22.0888	24.3748	24.7552	24.9859	24.3963	23.0045	24.1731	24.3722	25.1641	23.2807	24.3521	22.0233	20.9628	23.864	24.4443	22.1837	21.1845	23.1245	23.9388	22.3503	23.6253	22.7592	23.0183				3144300	11550000	23570000	159910000	43513000	56167000	7024600	16053000	18639000	65039000	2500300	1641400	43796000
19.0801	20.0828	NaN	17.8095	18.9833	20.8857	NaN	19.4102	NaN	20.2895	NaN	NaN	NaN	21.4614	NaN	NaN	19.0486	18.7606	NaN	20.9856	19.3299	NaN	NaN	NaN	20.0593	20.0881	NaN	NaN	18.5807	20.575	NaN	20.3035	NaN	19.6923				290980	1140900	0	4035200	1227600	3594000	403340	841190	1551600	1286800	203810	0	0
19.9164	20.9135	19.2849	19.551	22.4277	21.1459	NaN	20.5242	NaN	19.2894	19.117	19.6659	19.9363	22.1668	19.9014	NaN	21.8089	21.074	21.0971	21.5896	19.8093	NaN	20.2529	NaN	19.8361	21.0685	19.1169	NaN	19.7389	21.179	NaN	22.8358	19.8597	20.9616				349780	1940200	1251100	15577000	8248100	6046900	587800	2252400	1430400	4261700	1007500	292340	1466500
18.9031	NaN	18.7249	18.8951	18.8715	19.2083	NaN	NaN	18.4964	19.6411	NaN	NaN	19.2377	19.7534	NaN	18.4129	18.7555	18.6146	19.4508	19.4013	19.1668	NaN	NaN	NaN	NaN	18.6511	NaN	NaN	19.3706	NaN	NaN	NaN	18.7091	NaN				150630	148180	1198100	4234700	712160	682760	0	816100	632100	2015600	0	0	1604300
20.3615	20.5991	21.2445	21.1928	20.4719	20.7093	20.9081	21.3846	NaN	19.1572	20.6165	20.7573	20.7753	21.3394	20.0243	19.7613	20.4925	20.8808	20.966	21.0179	20.4375	NaN	19.3119	19.8739	21.2534	21.6868	20.0872	22.057	20.157	20.759	20.5283	20.0588	19.9549	20.5723				161640	1054300	3804900	14586000	2062100	2991800	627370	4389000	57965	2589900	532890	203500	4858500
21.1233	20.9189	21.9137	21.9231	21.5923	21.1982	21.4302	21.1172	20.7758	22.3395	20.4547	21.0296	21.7595	21.0685	21.1862	21.7624	21.4202	21.4227	20.6662	21.7029	22.5338	20.9806	21.8867	20.0585	21.6881	21.9234	21.7171	20.5343	22.1641	21.6136	21.8221	21.884	21.497	21.5687				896900	1695100	6642200	33184000	5408100	6097100	1655100	2782200	3277200	7167800	1228900	302510	7942900
NaN	19.2818	19.3755	19.1656	20.5813	19.9429	NaN	19.6577	20.3186	18.8293	NaN	NaN	19.306	19.4879	20.1523	19.0748	19.0262	19.8723	20.3287	20.0676	19.0403	NaN	NaN	19.5486	19.3654	19.7146	NaN	NaN	19.4042	19.7236	NaN	19.5572	19.4748	19.568				162360	307540	871530	3307300	2544400	2059000	253310	990740	2916500	510530	1430400	0	1802300
16.8937	17.844	17.4984	16.8812	18.4476	18.1922	NaN	NaN	17.8551	18.0559	NaN	NaN	NaN	NaN	NaN	NaN	18.7845	18.3739	18.3929	16.6994	NaN	NaN	NaN	17.0473	17.8647	17.3552	NaN	18.3851	17.5208	NaN	NaN	NaN	18.3197	NaN				34746	202480	279170	939600	640620	530130	19348	106120	364310	336600	0	0	0
22.6101	22.841	22.9624	22.4383	22.933	22.9853	21.7624	22.5358	22.9163	22.7173	20.5058	22.0561	21.4102	20.9421	23.2929	23.565	24.0065	23.6309	23.2833	22.27	22.4976	22.9942	20.0709	22.3347	22.7447	22.3809	22.0207	23.6874	22.6763	21.8171	21.3889	22.8047	23.3795	22.9596				1864000	5354400	13346000	40577000	16765000	18904000	1131100	7186400	17968000	9265200	777130	766790	3735100
20.4154	19.7645	20.434	21.001	19.8318	20.1834	20.7165	20.0427	20.025	19.2705	20.6489	21.1128	20.3189	19.0402	20.8918	22.6026	21.8338	19.7246	18.8693	19.8522	21.6533	NaN	21.3878	20.2077	20.3579	20.6101	21.4358	21.0354	19.9496	NaN	NaN	20.1296	20.498	NaN				665360	583900	2315300	20295000	1666700	1848600	800320	2105800	1447400	1871500	1798500	736380	2206400
26.8225	25.9323	27.2579	27.2363	26.0179	25.937	27.0682	26.7108	26.4828	25.7828	26.7069	26.748	25.6815	25.291	26.186	27.8981	26.9607	26.282	24.9634	25.408	27.5026	25.6929	27.5878	26.7506	26.6048	26.7838	27.484	26.8839	27.1064	25.9756	27.4472	25.9394	27.2584	25.9655				39240000	44076000	237630000	901650000	91093000	79367000	83641000	153560000	172420000	64093000	99408000	41733000	117960000
23.4727	23.5643	24.0635	23.773	23.2873	23.2338	23.5759	23.7842	23.1082	21.7401	23.7088	23.2943	22.834	22.6136	22.7579	22.8863	24.0245	23.5298	23.2155	23.1809	23.6611	23.3842	24.7437	23.8854	24.1676	24.1318	24.0268	22.765	21.8714	21.2187	NaN	23.6363	24.23	24.2576				6835700	10893000	30140000	93843000	19044000	22489000	5694400	23175000	20289000	6103500	10814000	1990300	11010000
19.2266	NaN	17.4315	19.1023	20.0434	17.8257	NaN	NaN	NaN	NaN	20.0418	NaN	19.1852	NaN	19.7838	NaN	18.9361	NaN	NaN	NaN	21.0997	NaN	20.0189	17.9249	NaN	NaN	19.7414	18.9304	22.3093	NaN	24.3459	NaN	18.7666	NaN				477850	0	581630	4514800	514800	427580	114400	0	340190	55554	632600	79748	650150
NaN	NaN	18.5368	18.311	18.7536	19.3097	NaN	18.5451	17.8326	18.3863	NaN	18.8532	19.2583	18.7524	NaN	NaN	18.3705	18.0251	18.8306	18.7972	NaN	NaN	NaN	NaN	NaN	19.117	NaN	NaN	NaN	NaN	NaN	NaN	19.0207	NaN				89671	134110	366680	2042700	782090	1134700	293830	293240	291130	236630	433130	401990	816910
22.9611	22.4073	19.9716	22.9811	21.843	23.0023	NaN	22.418	NaN	23.1059	23.8954	24.0341	NaN	21.9192	NaN	NaN	22.3954	21.6677	21.0485	21.4867	23.1774	NaN	NaN	NaN	22.4298	22.121	24.4257	NaN	24.3355	NaN	NaN	NaN	24.6564	NaN				2362300	3290600	717400	76234000	7241900	11393000	2234300	7013900	5904900	6859000	12265000	4762100	4532700
19.4007	NaN	18.9715	19.413	21.1024	21.1694	NaN	20.4411	NaN	20.072	19.4329	NaN	19.9068	19.8925	19.4282	19.6978	19.3909	NaN	18.7434	20.2572	19.5038	NaN	NaN	NaN	20.4639	20.7218	19.6525	20.4641	20.8392	20.2738	NaN	19.5331	20.549	20.0568				161260	225830	453620	5076100	3682100	5787300	229600	768830	0	257740	322950	137330	2269900
21.2254	20.8287	20.7559	20.8323	20.4458	20.6092	20.951	20.5775	19.2439	20.4782	19.0852	NaN	21.5588	20.4533	20.2792	21.3539	20.7707	20.421	19.8953	20.7364	20.2328	NaN	21.5834	22.1806	19.8941	20.2101	20.7683	22.4235	21.5118	20.915	20.2694	20.615	21.3654	21.5114				649000	1243000	2312400	19425000	1981500	3130300	996970	2098300	634620	2812700	261190	80961	7434500
19.8244	19.4746	20.16	19.6136	20.2073	20.7751	19.8096	18.6722	20.6974	19.6564	19.7649	NaN	20.2782	19.5063	19.7123	21.1498	20.9508	20.3891	21.4513	20.2499	20.2478	20.2625	NaN	21.6466	20.7076	18.8644	19.5092	22.1113	20.6306	19.6427	NaN	19.7525	20.4987	20.7072				323740	696200	2625400	5154600	1678100	3487100	174220	541720	4118600	875380	359590	412020	1476900
23.9974	23.7736	23.7382	23.9869	23.3809	23.9266	22.913	22.9674	23.2071	23.3729	26.8185	22.3661	23.205	23.0617	23.7335	24.3768	23.4357	23.4238	23.3236	23.5289	23.0652	22.9023	23.6164	22.7645	23.2842	23.4809	23.5178	23.5084	23.8472	23.5699	23.4798	23.4923	23.9421	23.8804				4949200	11611000	24190000	131900000	20118000	41220000	4323200	13785000	17054000	16513000	94474000	1828900	19931000
21.6352	21.5604	20.8622	20.1626	20.6536	22.1159	20.4194	20.8436	21.3094	21.5193	24.7882	21.4778	22.2996	21.1888	21.1933	20.4057	21.6024	20.7831	20.053	22.5271	21.2044	21.0309	20.1658	NaN	20.2762	20.3911	21.6057	18.943	21.4321	20.306	19.8348	20.7719	20.2901	20.7592				774500	1497900	2645400	7607100	2543600	12934000	238460	1140300	3216300	6608800	28605000	596340	17347000
24.3352	23.7853	23.8902	24.2778	24.0395	24.3934	24.0488	24.3787	23.7873	23.899	24.6941	23.6923	24.4361	24.1223	24.4338	25.0225	24.0805	23.7479	23.9777	24.2463	24.2363	23.3863	24.1931	23.5541	24.0648	23.9858	23.8203	23.3641	24.4325	24.2893	23.9538	24.1939	24.3364	24.0237				7308800	11926000	20617000	183550000	29537000	55714000	7884000	20921000	25905000	35362000	28760000	4124000	44401000
18.3971	NaN	18.2107	18.7358	18.5753	18.0057	NaN	NaN	19.3143	NaN	NaN	20.416	18.7567	18.8539	19.2181	18.0121	19.4513	18.759	NaN	NaN	18.6347	NaN	NaN	NaN	NaN	NaN	19.3267	20.1519	19.3416	NaN	20.7992	NaN	18.8766	NaN				57997	42989	238590	4929700	351350	417630	0	0	1143400	0	0	244940	1504000
20.4807	20.4074	19.6271	20.2032	20.1662	20.2595	19.2448	19.6528	NaN	20.8825	NaN	NaN	21.703	20.5013	19.5625	20.2556	19.4315	21.0413	20.346	20.847	20.8685	NaN	NaN	22.8357	20.0403	19.9383	NaN	NaN	19.5542	NaN	NaN	NaN	19.816	NaN				383070	945020	1554300	7706000	1207000	2147700	948630	2211100	1375200	2616500	1085700	0	6680000
NaN	19.0911	20.3919	20.3835	19.9797	21.0846	NaN	20.1019	19.4415	20.699	20.1652	NaN	20.4796	18.9655	NaN	19.9536	19.8052	19.3261	NaN	19.3323	20.3907	NaN	20.5379	NaN	21.3376	19.829	20.6971	20.3848	21.1188	20.1904	22.073	19.9772	20.1255	NaN				59789	257710	2804300	19765000	3446700	4202900	119940	1144600	966650	1191000	395530	0	1272900
NaN	18.0341	NaN	18.3451	NaN	18.8805	NaN	NaN	18.089	18.1284	20.7439	NaN	18.63	18.2865	NaN	18.8246	18.2883	NaN	NaN	NaN	18.5336	NaN	18.9701	NaN	NaN	NaN	NaN	NaN	18.2738	NaN	NaN	NaN	17.7112	NaN				124990	98860	119520	3461500	370120	528330	48174	251530	223640	439380	1683600	0	552690
24.8247	20.9365	22.7236	23.729	23.9406	22.6317	23.6711	21.3524	20.5408	21.5322	22.3942	23.3418	20.9392	NaN	22.5732	21.763	22.7755	NaN	19.5744	20.4467	25.2185	22.5853	23.7282	21.8393	22.8691	NaN	23.8548	22.0792	27.2985	20.0725	27.2164	NaN	24.5935	20.3247				10369000	2185800	14456000	102080000	25365000	12690000	6217900	3344000	9518000	2614600	5841400	3219100	2906700
20.1746	NaN	20.4218	20.8385	20.241	20.2401	20.9187	20.7547	20.2761	19.304	19.4401	NaN	20.6013	20.397	20.3214	21.466	19.9675	20.1727	20.0251	20.5012	20.8917	20.0926	20.614	18.9026	20.4177	20.4469	20.2719	20.1818	20.2332	NaN	20.566	20.6089	20.3148	20.1801				224490	201380	2039900	15824000	2384300	2120500	703570	2320800	1660400	2851500	394700	79523	4076200
25.6348	26.0163	26.7446	26.1269	26.3827	25.1544	25.5081	25.7669	26.4807	25.4918	26.4604	25.7615	26.2464	25.6987	25.9363	24.7324	26.2747	24.6661	26.7483	26.3439	25.6343	25.6258	24.8005	23.59	26.7977	26.5779	25.1013	23.1434	26.3337	25.4066	25.1245	25.597	25.6019	25.4462				15435000	47897000	152000000	524250000	140460000	90283000	33009000	107520000	166290000	133780000	78590000	18019000	249260000
25.1789	25.1761	26.2192	25.45	25.3255	24.3969	24.7654	24.6154	25.9705	23.7131	25.7485	25.637	25.6369	25.2202	25.4542	24.0189	25.6283	23.9818	25.8792	25.227	25.0535	25.3916	24	22.4189	25.9038	25.909	24.3226	22.0541	25.2983	24.6629	24.768	24.978	24.9998	24.7619				9929300	47803000	169250000	315400000	62749000	41526000	14387000	46449000	124530000	49297000	44791000	12786000	116880000
27.7398	28.1625	28.4854	28.0173	28.2617	27.5062	27.3163	27.5277	28.6652	27.8157	27.5775	27.8345	28.0514	27.6024	27.7323	26.4057	27.9205	26.6309	28.5214	28.0718	27.5924	27.7851	26.5105	25.1949	28.5195	28.5364	27.118	25.0792	28.0342	27.4251	26.6874	27.4286	27.5971	27.4242				52302000	195800000	775750000	1987000000	472240000	271590000	78889000	383810000	1022800000	486920000	196280000	78379000	555880000
21.6338	NaN	19.5154	20.2411	20.5233	19.5559	NaN	NaN	17.607	18.4365	NaN	NaN	NaN	NaN	NaN	19.1848	20.8171	NaN	NaN	NaN	21.3663	17.5036	19.4363	NaN	20.5243	NaN	20.0659	19.6578	25.1457	NaN	24.5074	NaN	21.6693	19.8861				1398600	357340	1042300	13545000	3532900	2475200	403540	0	1113700	2248500	317940	0	273950
24.0471	24.7525	23.7301	24.0215	24.609	25.0779	24.2598	24.4453	23.9473	24.9923	26.1814	23.9541	23.3516	24.6296	23.2382	23.4387	24.5444	25.3979	24.7677	25.1092	24.0486	24.3901	23.2866	23.1375	23.7106	24.7765	23.6125	23.7299	24.1367	24.8964	23.6775	24.5984	23.9285	24.46				4377800	17032000	22946000	131960000	39076000	60560000	6185200	27177000	44066000	70446000	100840000	3369600	16433000
22.2409	19.4632	NaN	NaN	NaN	NaN	NaN	NaN	NaN	NaN	22.3208	21.5698	18.3372	NaN	18.5902	NaN	21.6594	NaN	NaN	NaN	NaN	NaN	20.8599	NaN	NaN	NaN	21.0415	NaN	NaN	NaN	NaN	21.0264	19.9083	18.8068				1548000	464610	0	1109200	138850	415220	0	0	0	206600	4065200	817380	326370
19.8937	19.507	19.5583	19.6958	19.2166	18.8812	19.1868	19.5508	18.5384	18.1667	19.2904	NaN	19.3125	18.6284	NaN	19.7019	19.8066	19.6402	19.2851	19.9355	19.8883	NaN	19.9243	18.1339	19.1288	19.7856	19.4362	NaN	19.9282	19.2636	NaN	NaN	20.1375	NaN				379020	519540	1238100	6708200	471000	1161500	401720	1158300	586200	569020	337010	47098	1506500
18.8254	18.7074	18.8263	19.335	18.8225	18.6201	19.4722	18.8094	NaN	18.1242	20.0989	NaN	18.6662	18.3896	NaN	NaN	19.13	18.9392	18.3987	18.8924	19.8755	NaN	19.3993	18.2523	19.0073	19.5132	19.1733	18.0449	18.166	18.1436	19.4521	NaN	19.2023	18.9536				280480	281410	504290	6193800	375230	1076800	273230	908490	155670	312510	1010900	30797	1164300
NaN	18.1996	18.2738	18.4889	18.4106	18.3475	NaN	18.6736	NaN	NaN	NaN	NaN	18.1317	17.8223	NaN	NaN	17.9429	18.1508	18.5004	NaN	19.1547	NaN	NaN	19.4835	18.3759	18.4278	NaN	18.8203	18.2821	18.4919	NaN	17.9081	18.4638	NaN				78962	251460	546150	4063300	630530	764520	208330	601820	391540	57097	198770	124710	408200
20.6558	20.3025	20.1476	20.2783	20.0499	20.2913	19.6733	19.8339	19.8033	19.6171	NaN	19.8244	20.1572	19.6946	20.0716	20.3024	20.0239	19.7729	20.1806	20.2815	20.3802	19.9096	19.957	19.6659	20.1971	20.4792	19.5381	19.6079	20.8415	20.7223	20.3044	19.8183	20.5663	20.3447				501750	1126000	1395400	11252000	1977800	2897700	464300	1063500	1446300	1621700	193430	138840	2587400
25.8247	26.3671	25.1668	24.7845	26.1601	26.7127	24.9919	25.0719	25.0809	25.0878	25.5126	22.9914	25.1986	26.0523	24.8129	21.9524	25.2186	25.5493	26.4933	25.3677	24.1704	24.6653	22.5016	23.9257	25.193	24.9473	22.7171	20.4546	24.6809	24.134	22.4965	23.8472	22.7691	22.3251				11546000	47169000	59077000	170920000	86474000	151860000	16506000	41369000	51790000	56927000	40801000	13197000	70259000
23.7566	23.3802	22.7354	23.4324	23.2352	23.7726	23.6046	22.7874	22.81	23.1535	25.1798	22.6961	23.4289	22.9333	23.1701	23.6622	23.0018	23.1143	23.0484	23.2743	23.8554	23.0784	23.6466	22.7283	23.6044	23.4482	23.4233	22.7888	23.5352	23.5099	22.9251	22.7672	23.4589	23.3232				3637000	8200900	17853000	88192000	13392000	22025000	7783700	14024000	17709000	23241000	35611000	1655100	21070000
26.9311	28.467	23.8247	22.828	24.3518	25.0305	23.2414	25.7102	24.6348	24.2362	25.3299	27.2003	24.7121	22.885	24.1572	22.9925	24.6798	23.8073	25.6951	24.1323	23.4928	24.9307	28.3918	28.7654	26.8851	25.2958	26.9683	28.1405	21.887	24.7334	27.6363	25.9813	29.0821	25.5518			+	29606000	215350000	22483000	49838000	31078000	59463000	4818100	69548000	49037000	31108000	37015000	51610000	50734000
24.4456	23.495	20.4392	22.4098	20.7011	23.1803	25.9554	26.8007	22.7824	25.4957	23.8542	26.1911	21.96	22.6454	22.6504	26.2719	21.9391	21.9155	22.7319	23.2415	23.8838	23.2067	24.7772	28.4197	24.5924	22.2719	23.1575	28.1318	22.0302	23.0406	23.4076	25.3093	24.3188	24.451			+	4944200	10917000	4541500	30235000	2398000	14340000	25357000	157620000	11364000	53045000	11277000	20069000	5810500
21.6871	21.6506	22.0906	22.6431	21.5336	21.9878	22.1322	22.1177	21.7037	22.6169	24.6021	21.053	21.9398	21.8735	21.6731	22.0634	20.9193	21.3641	21.388	22.0786	21.4406	21.1808	22.2011	21.8539	21.3168	21.7905	22.2711	21.7232	21.507	21.6781	22.4389	21.7367	21.321	21.5812				777320	1832000	4797300	41286000	4459900	6218700	1318000	3625700	2775500	4369700	45278000	252700	6573000
18.8666	NaN	19.6415	20.1792	19.1421	17.663	19.1723	NaN	NaN	NaN	NaN	NaN	16.2782	NaN	18.3953	17.0996	20.9886	NaN	17.9428	17.6863	20.8413	NaN	NaN	18.0433	18.6965	NaN	18.9501	NaN	23.2787	NaN	22.2633	NaN	19.5663	NaN				179860	0	2304500	9715000	797390	528510	129720	0	0	27978	118300	108280	361700
23.2027	21.4825	22.6148	23.2789	21.9806	21.7319	22.5865	21.9985	21.448	20.3385	23.0096	22.1115	22.8979	20.6813	23.633	23.2438	23.2048	21.9434	20.6621	22.1622	23.313	21.5682	23.3898	21.5255	22.1908	21.6747	23.4131	21.0225	23.9174	22.4848	23.5205	19.7434	23.96	22.0073				2843200	1826000	11622000	79871000	6201600	7305200	3331900	5212900	4046000	4544900	6601300	1778200	15132000
19.9436	20.004	18.7484	19.1885	20.295	20.2356	19.8817	20.7217	19.9518	18.1613	NaN	NaN	19.0419	20.0994	NaN	19.235	19.1108	19.8463	19.8755	20.2921	20.4622	19.8087	NaN	18.95	19.8939	20.8922	NaN	NaN	19.0967	19.6854	NaN	20.0437	18.7204	19.6595				239610	795220	413810	6261700	2824200	4173400	228400	1011600	1353900	465850	0	79151	1165200
NaN	NaN	NaN	NaN	21.3999	22.1685	NaN	NaN	22.3241	NaN	NaN	NaN	21.9898	22.6561	21.8417	22.103	21.0499	21.2312	22.374	NaN	NaN	20.8276	NaN	NaN	NaN	21.6265	NaN	NaN	21.9262	21.4785	21.0035	21.1215	NaN	21.9647				873440	2668500	1953200	17959000	4605900	10110000	1075700	3781000	8706400	1684100	1067700	352110	8431600
21.4133	21.5011	21.7423	21.9697	21.0026	21.443	21.4479	21.2834	21.7019	20.3342	22.3611	20.6427	21.1253	21.1299	21.4047	22.0111	20.7105	20.6496	20.5229	21.9672	20.8993	20.9869	21.3109	21.063	21.0966	21.2543	20.9743	20.8821	21.1355	20.2255	21.0891	20.8033	20.8822	20.5166				478300	1203100	2927200	23474000	2897100	4801400	9996400	2862900	4528400	5076700	2828600	274990	5560100
20.505	19.5374	18.868	18.2864	18.5707	20.3579	19.7644	19.9582	20.647	20.0014	19.5631	22.1874	21.5335	20.3871	NaN	18.3692	18.9816	17.97	NaN	21.5823	19.3094	NaN	18.4059	NaN	NaN	18.5597	19.9114	NaN	19.7674	19.205	NaN	NaN	18.7443	19.6357				123680	476840	544370	2778400	522470	2179600	789620	669160	1336100	1442900	431500	1203600	8567600
20.3925	19.657	19.9703	20.6269	19.8153	19.8298	19.8439	20.1952	NaN	20.1309	NaN	NaN	20.3011	20.6442	19.2808	20.2291	20.0391	19.5692	19.7569	19.7533	19.665	19.4325	19.8346	NaN	20.0509	20.2874	19.4363	NaN	19.9519	20.277	NaN	18.998	19.6319	20.291				353770	686410	1919900	17269000	1426500	2052500	416430	1491400	296850	3026900	0	73465	2367700
25.7423	25.3704	25.0735	25.4735	25.5268	25.8131	25.2894	25.3281	25.6158	26.1305	24.8704	25.3813	25.4826	25.7921	24.9561	25.0173	25.6259	25.7859	24.9364	25.8569	25.852	25.3924	25.0982	24.9202	25.6628	25.5638	25.4489	24.418	25.6841	25.8114	25.1069	25.7514	25.3499	25.3606				17397000	33105000	60276000	285930000	72223000	114950000	38231000	47150000	111860000	158790000	38414000	10993000	105600000
23.232	23.0678	24.3074	24.3982	23.5215	23.27	23.9234	23.4317	23.6849	22.7836	26.3165	23.1392	23.2271	23.5486	23.417	23.8438	23.5156	23.7474	22.7249	23.1843	23.3853	22.5653	24.2578	22.6331	23.2989	23.8174	23.7185	22.7682	23.8167	23.0949	23.3935	23.4136	23.2952	23.4127				2261500	6200000	32161000	157620000	13894000	17798000	4765000	10348000	18978000	14831000	124000000	1375100	17280000
20.6015	19.9665	20.3916	20.5717	20.1982	20.6236	20.6963	21.0597	20.6178	21.378	20.4558	20.7953	20.9763	20.324	20.5283	21.6044	20.3884	20.5609	19.7892	20.2687	21.0179	20.3281	21.3543	NaN	20.2173	20.4317	20.9606	NaN	20.7941	20.5231	21.1257	20.3055	20.4211	20.0223				613960	943320	2838300	13695000	2104900	2764600	1660800	2452100	2263500	3001500	858470	300250	4666700
19.0654	NaN	NaN	19.6976	19.0604	18.8899	NaN	19.3125	18.6733	18.7892	NaN	NaN	NaN	NaN	NaN	NaN	19.352	19.2499	18.422	18.9749	20.3979	NaN	19.8233	19.3399	19.5013	18.9229	19.4088	NaN	18.7588	NaN	NaN	NaN	18.7319	18.9245				237100	121390	0	6089700	604090	865730	158190	949280	1215200	1608300	185410	122030	235880
21.7375	21.5765	21.6541	22.3736	21.6351	21.834	22.1587	21.8565	21.7055	22.5766	20.9601	20.5968	21.3603	21.4013	22.3275	22.3047	21.222	21.6475	21.4353	21.316	22.3208	20.877	21.6777	20.6763	21.8106	22.2645	22.0133	20.7694	21.8844	21.5436	21.6305	21.7801	21.658	22.2705				831710	2039100	5194000	52440000	5339500	8692300	2499600	5903700	5126000	12822000	2777900	1045300	5301200
21.6743	20.6051	NaN	18.5603	NaN	19.6845	20.3472	22.7415	NaN	NaN	NaN	NaN	NaN	NaN	NaN	21.3794	19.7398	NaN	NaN	NaN	19.172	NaN	19.6055	23.9521	20.5611	19.158	NaN	23.2561	18.7814	NaN	20.487	20.063	21.6284	20.3197				326740	1226000	89351	1314600	0	1034600	619140	7063700	128150	0	0	60854	0
21.692	20.4919	22.4881	23.0396	21.7591	22.4131	22.4106	22.6503	21.673	20.3629	24.133	21.7865	23.1901	22.7759	21.8693	22.0836	21.6703	22.1981	20.6342	21.0871	22.3247	NaN	21.5172	21.1186	21.012	21.4716	22.2589	21.3736	21.4724	21.5764	21.9008	NaN	21.555	22.1374				930420	1299400	12173000	54717000	5778500	10793000	2868200	8204800	5555400	4661900	12681000	1731900	17997000
NaN	NaN	NaN	NaN	NaN	NaN	NaN	19.5144	NaN	17.367	NaN	NaN	NaN	NaN	NaN	19.0111	NaN	NaN	NaN	18.9134	18.6331	NaN	NaN	19.6065	NaN	NaN	NaN	19.1463	NaN	NaN	NaN	19.9072	NaN	19.2361				70253	0	0	150070	0	58518	330010	967360	0	55256	0	89625	0
20.7714	20.0651	20.4018	20.8563	20.6553	20.7093	20.7638	20.7821	19.1793	19.7431	20.4915	21.3454	21.1085	20.6097	20.261	20.7814	20.2043	20.1538	20.4901	21.0281	20.287	20.2147	20.0013	18.4595	21.611	22.0549	20.6537	19.8659	20.8892	21.5703	19.9676	21.0648	20.5054	21.2069				536060	571350	1139100	21709000	4057600	4149300	380930	1776700	218120	1524600	724140	412210	6415200
23.8948	22.2494	24.0577	24.0922	22.9972	22.8751	23.8126	23.5717	23.4256	22.9428	24.4638	24.4672	22.6254	21.9378	23.7061	24.8411	23.5859	22.8824	22.2595	23.0306	24.7652	23.1918	25.1049	24.4794	23.0988	23.603	25.1448	24.2579	24.4576	23.5687	24.9949	22.5809	24.6704	23.8339				3901400	5054100	29299000	139170000	13676000	19436000	7207400	15773000	17820000	15510000	19263000	6011200	7830300
25.1836	23.5917	25.7733	25.6653	24.2504	24.4174	25.4137	24.9565	23.8953	25.3913	25.9285	25.704	24.0846	23.5933	25.2697	26.6886	25.7542	24.1793	23.258	23.7716	26.0569	24.2867	26.6899	25.7221	24.5211	24.7767	26.8271	25.1582	25.4516	24.1384	26.2997	23.9077	25.9253	23.8491				13441000	11286000	103220000	381530000	30391000	47022000	21261000	49386000	28460000	59358000	53124000	10230000	42607000
19.9528	18.8415	18.4299	18.8365	17.8585	18.5896	NaN	18.0171	17.818	18.3195	NaN	NaN	18.2711	17.8866	NaN	18.8843	18.8114	18.5132	17.948	18.8077	18.3291	NaN	18.8464	18.3239	NaN	18.3026	18.729	19.1636	18.2825	NaN	NaN	18.4164	18.2624	18.822				350950	318630	598610	3594400	467640	1136800	43065	422690	388580	595580	232070	52235	467320
NaN	21.0645	18.3509	19.5577	19.3851	20.0182	19.9727	20.3243	18.4041	20.2815	NaN	NaN	19.4999	19.7911	19.5678	18.8921	20.5241	18	NaN	NaN	18.6056	NaN	20.1267	20.5024	18.7973	19.2907	20.6883	19.8543	19.7454	NaN	NaN	19.3581	19.6136	NaN				46686	1057500	418810	2916700	265700	516820	849770	3796900	459150	2751700	604690	309740	873610
23.8958	23.9352	18.0105	NaN	NaN	21.2016	21.6398	19.5658	20.4049	24.6205	24.346	24.2336	24.0566	22.7359	24.0585	21.0437	26.1442	NaN	NaN	NaN	NaN	NaN	24.9066	21.6081	NaN	NaN	24.7563	NaN	24.3227	23.9583	NaN	24.4868	24.0993	23.8132				3231900	10777000	514440	0	251390	404720	1828000	1100400	2106800	36561000	29738000	6051300	48309000
19.9013	19.2967	NaN	19.0126	18.691	18.4551	NaN	18.8874	NaN	19.3725	NaN	NaN	18.8429	NaN	NaN	18.8078	18.0704	18.4999	NaN	18.4705	19.3223	NaN	19.7193	NaN	19.1061	18.9359	19.3843	NaN	19.0639	NaN	19.4184	19.0858	19.0603	18.7551				481700	568130	306500	4713600	806200	657040	224560	503170	272620	887860	199990	154730	1075800
21.6876	20.9684	22.0137	22.0923	20.8068	20.9037	21.3512	21.9935	21.0013	19.4247	20.2301	NaN	22.637	22.129	20.8703	21.8536	20.5356	20.6134	20.876	21.6021	20.47	NaN	21.1041	20.8161	21.1121	21.6034	20.7496	20.7788	20.2439	20.2634	21.062	20.5081	20.1466	19.4059				1002200	1187400	7432900	35024000	4895000	5800600	1110900	4117000	5030600	4028900	629900	120430	14479000
19.779	19.2852	18.8664	19.6322	18.5858	19.1752	19.3142	19.8258	19.4781	19.4282	NaN	NaN	19.6407	19.0903	NaN	NaN	18.2505	18.2896	18.3851	18.6803	19.363	NaN	19.2131	18.0658	19.0704	19.0486	19.748	19.7129	19.5535	19.4773	NaN	19.0588	19.0158	19.7967				292030	550140	338870	9050200	1361300	2316700	379470	1405500	1025000	771470	37274	76325	1323700
21.0843	21.4141	21.8684	22.0404	20.7702	21.8641	21.9225	22.3214	21.5513	21.7125	21.6465	22.0481	21.6006	21.8415	21.0148	22.4091	21.5322	21.4682	20.7026	20.907	22.1154	21.6297	21.9635	22.1637	21.805	21.5773	22.3728	NaN	21.1185	20.8782	21.4698	21.8153	21.1362	21.7879				642160	3998900	6247600	24491000	2799400	6510700	2948700	8600700	5881100	5528000	1736100	1060400	6717200
23.366	23.7841	23.246	24.0092	22.9621	23.6504	23.3991	23.5753	22.9672	24.4417	22.2529	22.7865	23.3366	23.4279	23.127	23.2716	23.0009	23.1159	23.3052	23.1058	23.9704	22.9348	23.5108	22.7617	23.3077	23.0039	24.5307	21.9004	23.8831	23.3123	23.2467	23.2548	23.5177	23.3624				2806400	8635500	21969000	178130000	18378000	29540000	6525600	7335300	24558000	47716000	5731300	2604800	43031000
21.5579	22.4142	21.6492	22.0548	22.0882	22.6928	22.0304	21.9782	22.239	22.6346	23.1067	20.7886	21.7893	22.884	21.1427	21.4209	22.0087	22.7512	21.6377	22.0715	21.8355	21.7762	21.2699	21.5115	21.8441	22.6945	21.0813	21.4958	21.7561	22.4482	21.9061	22.1425	21.3533	21.6413				972810	5306900	4497600	41860000	8477800	15942000	1765000	4539000	6496400	15634000	7020100	323410	6774900
19.801	19.751	18.9878	20.9489	19.7468	20.4234	19.8286	19.9223	18.6548	19.5651	NaN	NaN	19.5317	19.4528	20.0006	20.8021	20.4636	20.0427	19.7789	20.4444	19.7386	NaN	19.0694	19.0603	20.5491	20.0242	20.4272	NaN	20.4018	19.8982	20.1776	19.919	20.2318	20.0194				264950	761020	1338800	12556000	1719300	2161100	426890	1323200	338730	2346300	156450	83195	2039500
22.0925	22.2466	22.2021	22.4876	22.0006	22.1166	22.1831	22.7857	22.3013	21.7525	21.4127	22.0513	22.295	22.7575	22.6382	22.7223	22.4555	22.3107	22.3975	22.5854	22.2156	21.4521	22.284	22.9513	22.0129	21.5444	21.9484	21.8516	21.8473	22.7067	NaN	NaN	22.2376	22.1612				977180	2843600	10092000	27579000	8254300	8577600	427540	11184000	14961000	6197200	1411400	769950	9999600
22.1047	21.3271	21.4863	22.081	21.3263	21.512	22.3072	22.0221	20.8345	22.2457	24.9532	21.5906	21.0628	20.9922	21.413	22.0158	21.7765	21.1963	20.9259	21.5292	22.437	21.4124	22.1743	21.6411	21.7093	21.8367	22.3074	21.2432	22.0294	21.3433	21.4764	21.538	22.2911	21.5844				1439600	2230700	6002400	40943000	4628900	7529100	3542600	5300000	2287200	7034100	22067000	1011300	5729300
19.5373	19.007	19.415	19.8506	19.1441	19.1637	19.4317	19.9475	19.7015	18.5468	NaN	NaN	19.4455	18.9391	NaN	19.2752	20.3091	19.548	18.9717	18.9261	19.5947	NaN	19.9492	20.9191	19.4179	19.2971	19.3312	19.4393	19.7958	NaN	NaN	19.2676	19.6702	19.5373				157170	344310	637950	8522300	1023900	1199100	220000	1412400	1011900	1349900	189670	44637	1181100
22.8191	23.4664	22.5491	21.9816	23.2067	24.3588	20.0179	21.7464	24.7271	22.5228	22.5519	NaN	22.169	21.5847	22.7112	21.0828	20.7091	20.3691	23.7249	22.093	21.5727	22.4218	20.9007	21.3332	22.5912	21.956	20.2414	20.4624	21.5097	21.1423	NaN	22.5043	21.1551	21.5851				2689000	9600500	11410000	20127000	15938000	41509000	1034700	6647900	53712000	15351000	1621600	60751	8108800
23.4832	23.864	22.5047	21.5663	23.3233	24.6926	21.2303	22.2585	25.0041	22.8024	22.5178	21.154	22.5003	22.5363	22.5785	20.2441	NaN	NaN	23.4624	21.8175	21.7449	22.0036	21.6061	21.4773	22.3678	21.0327	20.8943	20.5037	22.0714	20.9344	NaN	21.9692	21.2673	20.0755				3515700	10725000	10749000	24817000	18909000	58738000	1132800	3593700	76314000	10352000	2742700	426260	12820000
23.2757	22.2442	22.7123	23.2747	22.4428	22.7643	23.7383	23.7144	21.8584	23.3748	22.8342	22.6708	23.4237	22.5761	22.9475	23.2644	22.321	22.708	22.312	22.6541	22.9504	22.4001	23.0732	21.8351	22.7007	22.7858	22.7187	21.0023	23.361	23.068	22.3628	23.1908	23.4708	23.1645				3335600	3926900	11682000	76330000	8056500	15304000	6943400	16858000	6815000	13136000	6949300	3241600	21405000
21.6419	20.6839	22.1077	22.9117	20.4608	20.618	21.5741	21.1506	19.6798	19.307	22.0446	21.414	23.4526	20.2125	21.2723	22.8134	22.3779	20.4857	19.4849	21.1106	22.3059	NaN	22.4882	23.0434	21.2211	20.7958	23.1946	20.2816	22.1433	21.4231	22.3122	NaN	22.3507	NaN				1039700	941990	9765900	69752000	2154600	3042300	1320900	2508000	528400	1618100	2750300	829420	18055000
NaN	18.453	18.5396	19.1036	18.1958	NaN	19.3953	18.7173	NaN	NaN	NaN	NaN	19.1822	19.4062	NaN	18.6976	18.446	18.4608	18.7959	18.4818	19.4164	NaN	NaN	19.6285	18.9225	18.8349	18.8797	20.2895	19.0799	18.8505	NaN	18.4946	19.0748	NaN				0	206290	776470	3511500	499550	138660	339290	545680	0	29946	0	120420	1350400
18.1356	17.7424	22.096	20.0367	20.2446	18.3364	NaN	19.5555	NaN	20.1179	20.1744	NaN	23.5777	22.826	NaN	NaN	19.798	NaN	19.698	17.7723	19.3759	NaN	19.0788	NaN	21.7456	23.1557	20.3687	NaN	18.6662	20.3455	20.2452	NaN	NaN	NaN				204070	537710	3758800	22231000	1414100	889110	0	1508800	0	5236800	1052700	615450	29054000
19.8532	19.2752	19.5016	19.9329	19.3322	19.9281	19.0725	19.1323	18.9736	18.1708	NaN	NaN	18.6221	19.4862	19.3264	19.4873	19.4455	19.6911	19.5228	19.5372	19.5544	NaN	19.9794	18.4447	19.7912	19.9579	19.2883	NaN	19.6316	19.3979	19.8507	19.5358	19.4323	19.6206				333520	538610	1178100	9241600	1018700	3117300	197460	819080	1004100	423920	64439	74467	412270
17.8882	NaN	17.9595	18.9626	17.8643	18.4545	19.1096	17.7108	NaN	17.7562	NaN	NaN	18.0657	NaN	NaN	18.3531	NaN	NaN	NaN	NaN	18.2944	NaN	19.1432	19.5803	NaN	NaN	18.0061	NaN	18.689	NaN	NaN	20.565	18.624	NaN				22389	0	297690	4035800	380480	726290	165880	284070	0	204310	0	0	411190
NaN	19.6385	21.2612	NaN	19.8654	20.1244	NaN	NaN	NaN	18.7358	NaN	NaN	19.8928	20.3699	NaN	NaN	20.4158	NaN	18.9598	NaN	20.7099	NaN	21.4843	NaN	20.5028	NaN	NaN	NaN	20.6309	NaN	NaN	NaN	NaN	NaN				311530	404960	3815100	16995000	1836300	2306900	1192300	4226500	1992300	949310	0	140440	2468400
20.9369	20.0637	21.269	21.3413	20.459	20.5333	21.05	20.7856	20.2382	21.1121	20.3893	20.7084	20.7961	19.99	21.3025	22.4986	21.2993	19.9819	19.9141	19.8791	21.8704	20.588	22.2338	21.6941	20.889	20.6033	22.1331	19.2129	22.0397	20.7132	21.5354	19.8984	21.6758	20.3265				796660	1400500	5874500	19736000	2526600	2694600	1524900	2352600	1384000	5694900	592010	300940	7165900
19.8306	20.4261	21.4055	19.7721	21.0313	17.8218	19.8624	18.6702	NaN	NaN	18.2779	19.3117	21.64	19.0538	NaN	NaN	21.6106	19.1361	22.6706	21.9467	18.8839	NaN	18.4071	NaN	22.6072	22.322	19.489	NaN	18.8522	19.9576	NaN	NaN	19.7791	NaN				597040	1438700	3979100	11105000	3316000	776480	540420	704580	98903	86253	255190	201950	5354600
19.6477	19.3818	19.7119	19.3552	19.1436	19.5049	NaN	19.7071	19.4046	18.7157	19.3247	NaN	19.9538	19.722	18.938	18.8433	19.7102	18.922	NaN	19.6539	19.7003	18.8215	19.7574	20.3767	18.9555	18.9852	19.8941	NaN	19.9061	19.7845	NaN	NaN	19.475	20.0351				167400	280930	1175900	8606800	1284000	3253400	103650	518140	1088000	330050	565650	0	3534700
25.3782	25.9054	25.2946	25.5295	26.3002	26.5769	25.0303	25.061	25.7839	26.2878	24.7797	24.8775	25.8185	27.0806	25.106	25.2778	25.4837	26.5865	25.9827	26.3606	25.4553	25.8258	24.6435	24.5987	25.237	26.3273	24.6041	24.1194	25.6087	26.6163	24.7505	25.8331	24.9052	25.336				11643000	48422000	72786000	399120000	131010000	192470000	14821000	51034000	120600000	159910000	22615000	6992600	125690000
23.4583	24.941	24.0471	23.335	24.4631	23.5002	24.4576	24.3546	23.752	24.3468	23.1855	23.0692	24.8071	24.6381	23.9362	21.7141	24.7246	24.954	25.2902	24.7225	22.9051	23.1644	21.9071	20.5194	24.7753	24.3748	22.8571	NaN	24.0149	23.4679	22.8254	23.5968	23.8136	23.484				2763300	40451000	46979000	85552000	38649000	19777000	9946700	32126000	32969000	24753000	3716300	986550	83622000
21.6363	20.3883	NaN	18.5873	19.2458	19.2027	22.424	18.9893	NaN	17.567	NaN	17.4805	20.0903	NaN	20.0211	NaN	22.2645	NaN	19.0748	18.9208	20.1192	NaN	19.7696	NaN	20.3373	NaN	22.5514	NaN	22.1326	17.9492	20.9725	NaN	20.1806	19.0663				987920	1051800	276890	2906100	1903000	1197700	2253300	1031700	211990	186170	620110	53465	1988400
20.5745	20.876	20.6963	21.3453	20.8271	21.2051	19.8291	20.6308	20.5875	22.2242	22.0823	18.9633	21.6123	21.1746	20.5803	20.7466	20.7739	20.6695	20.2847	21.2023	21.2298	20.6756	20.2212	19.5313	20.9075	20.6373	20.4902	19.6432	21.5892	20.8273	20.8733	21.1358	21.1602	20.6121				569540	1369700	2645800	23617000	3085700	5753500	491030	2380900	2197300	8378600	4530700	77396	6064600
20.2024	20.1168	19.69	20.5978	20.2273	20.5303	20.7245	20.2499	20.0883	21.8543	19.1186	NaN	20.6187	20.6385	20.1001	20.3672	20.1431	20.6044	19.9268	20.2989	20.4171	20.0906	19.8895	20.4219	NaN	20.3889	20.0475	19.7557	19.8998	20.4922	NaN	20.4016	20.0772	20.2761				398820	899770	1234300	16085000	2177300	2685600	759050	597790	1475700	4080300	241920	0	5200500
23.8431	23.3298	24.2745	24.2395	23.4409	23.8337	24.0555	23.812	23.6861	24.1825	23.5014	23.7483	24.7371	23.8317	24.198	24.6544	23.9841	23.8443	23.1187	23.603	24.9763	24.0391	24.3458	22.7691	23.5607	23.8297	24.754	22.4575	24.4575	23.949	24.2726	23.9379	24.468	23.548				3891300	7776200	32375000	103460000	15162000	21355000	11033000	34518000	28341000	19882000	10639000	2124300	85553000
19.262	18.3991	NaN	19.3076	18.474	18.6462	18.8201	NaN	NaN	16.7727	NaN	NaN	18.3539	17.9334	NaN	18.4749	19.2472	18.0401	18.3174	18.6228	18.4633	NaN	18.3971	NaN	NaN	NaN	18.5461	19.3781	18.9261	NaN	NaN	NaN	19.3611	18.6916				193770	253780	523600	5445900	746840	1020800	85561	0	0	146520	0	0	714480
23.3301	24.1333	23.0097	23.2987	25.7194	25.1334	22.8575	22.4222	23.5575	22.5356	25.1006	21.9908	22.2172	24.3836	22.7863	22.2181	23.0135	22.5868	23.5904	24.5046	22.9247	23.7939	19.5005	NaN	23.0232	24.2501	21.4891	18.5739	24.1029	23.9816	21.1398	22.7317	21.9209	22.6213				2692800	12585000	11899000	85599000	77542000	73237000	3492300	8356600	20809000	24690000	53016000	733990	10771000
21.965	21.4961	21.4739	21.9016	21.2602	21.374	22.2239	22.1757	21.5781	23.2487	21.9086	NaN	21.7652	21.1813	22.1069	22.525	21.2681	21.5487	20.1858	21.5808	22.4406	21.2709	22.2849	22.3171	21.1586	21.248	22.595	20.8018	21.9329	21.4618	22.1958	21.5459	21.7205	21.5823				1513600	2573500	8926500	48291000	4244300	7547700	2359200	5621100	5838600	20560000	7637700	103480	9782400
22.0049	22.3679	21.8107	22.611	22.347	21.719	21.7449	21.6463	22.2232	22.3355	20.454	NaN	21.0639	21.4335	21.9979	21.9061	21.7731	22.0291	22.2719	22.5609	21.8289	21.6203	21.9816	20.4472	22.0175	22.1384	21.4091	NaN	22.3366	22.106	21.5565	22.513	22.5066	22.0963				1408300	3912700	7051800	54599000	8500700	8112200	1813600	4049200	7847000	12453000	744240	168800	3742600
19.0356	NaN	19.111	19.616	18.6902	18.7052	20.4113	19.9535	NaN	18.6615	NaN	NaN	18.9573	NaN	20.4346	22.4862	18.6249	NaN	NaN	NaN	19.4459	NaN	19.0216	19.2087	18.4424	17.4134	20.3216	NaN	19.7087	19.0772	NaN	NaN	20.5092	21.2903				154390	132290	849840	7783200	574380	956290	769130	1330700	174560	829160	0	0	968560
22.9269	22.7513	22.6469	23.136	22.582	22.988	23.0016	23.3199	22.2566	22.3071	22.5644	23.4422	22.0228	22.2857	22.0634	22.695	22.2478	22.4615	22.2912	22.6703	23.5283	22.3955	22.8525	22.2936	22.885	23.1055	23.4945	21.8194	23.1197	22.6075	22.8985	22.8674	22.7236	22.2563				2289100	6052100	12282000	76019000	12226000	18398000	4434300	11566000	11339000	12007000	5691300	2836100	12150000
19.6291	19.0417	NaN	19.5346	18.7892	19.5712	19.6746	19.4186	19.2608	18.9164	NaN	NaN	19.474	18.8057	NaN	19.031	18.8228	19.0294	19.3148	19.1821	19.3275	NaN	19.5702	19.3973	19.8216	20.001	19.2761	19.3653	19.255	NaN	NaN	19.5189	19.7143	19.3151				349560	433670	210280	6380900	1175000	2423700	436920	1009000	325970	1332500	209670	178190	820840
24.1461	23.6388	23.2323	23.4117	23.8332	23.9345	23.5376	23.5813	22.9884	23.4471	23.8511	24.1272	24.0218	23.8435	23.78	24.4603	23.759	23.9482	23.8466	24.2421	23.94	23.3117	23.975	23.4289	23.761	23.8476	24.4487	22.7478	24.1917	23.9537	24.4536	23.6791	25.2251	24.1009				7691100	10827000	18710000	106900000	23526000	39197000	3570000	9678700	22923000	13892000	15385000	5687600	37669000
26.0235	27.0728	26.1194	24.9345	26.644	27.1024	26.0882	26.6388	27.3135	26.7497	26.142	27.013	25.4478	25.3229	26.0431	23.5487	25.2076	27.7033	27.0483	26.6399	26.4493	26.9979	25.8743	23.7935	24.8993	24.5887	23.6404	23.8651	25.2229	25.3694	25.8134	27.1429	24.3869	24.8012				18199000	115510000	127270000	223490000	140820000	251440000	47653000	173680000	437020000	200120000	69260000	35243000	93648000
20.2941	20.8393	20.0333	19.8609	21.3171	21.3463	19.8672	20.2175	20.2255	20.5804	NaN	NaN	18.9452	21.5238	18.5369	18.0274	19.479	21.6269	20.4176	21.3083	19.6206	21.1778	NaN	NaN	19.4878	20.5045	NaN	NaN	19.7573	21.3286	18.4352	20.3017	18.8643	20.0538				381830	1070000	1976800	8869100	3997900	7551100	527490	1479300	1486300	3671100	0	82221	1496600
NaN	19.917	NaN	19.2591	19.6872	20.1493	NaN	20.2167	NaN	20.4545	NaN	NaN	20.0181	19.2997	19.8563	19.7759	20.8676	19.5065	20.7207	19.9424	19.167	NaN	NaN	21.4633	19.5104	NaN	19.0898	19.9976	19.2406	18.7308	NaN	NaN	19.817	19.6795				92469	872240	706110	1003800	1710100	1547100	283190	1655000	2081600	2027000	389430	188460	2746800
19.1929	18.7741	18.7673	19.8707	19.1453	19.0823	NaN	20.07	NaN	20.0141	NaN	18.9932	19.4754	18.7205	19.3996	20.498	19.2719	19.3713	NaN	19.4936	19.2936	NaN	19.3528	18.1306	NaN	19.3399	20.1631	NaN	19.2951	18.812	NaN	NaN	19.6158	NaN				235700	820290	584960	6619300	613040	1088000	105320	1682700	659350	1528300	150060	122530	1497700
23.8331	22.8805	23.1155	23.2643	22.4946	22.7207	23.1688	23.1145	21.8468	22.6574	23.7271	23.6173	23.0819	22.3505	22.5224	22.374	23.3711	22.1765	21.7679	22.5372	23.3986	22.3614	23.4488	22.932	22.6327	22.5544	23.8533	22.9676	23.3669	22.6697	22.6565	22.1974	23.1174	22.5877				4162700	7573100	13777000	78381000	9900600	12981000	5445300	12486000	7419900	10039000	10925000	2845800	20692000
NaN	17.5057	NaN	17.8251	17.6774	18.6376	NaN	NaN	NaN	NaN	NaN	NaN	18.8066	17.9969	18.5488	NaN	18.0029	NaN	NaN	17.8715	17.614	NaN	NaN	NaN	17.175	NaN	NaN	17.7427	18.1249	NaN	NaN	NaN	17.659	NaN				56391	159080	175500	1739900	346260	1017500	132110	258630	0	75706	0	0	759700
18.0168	17.7791	NaN	18.5892	17.9771	17.8814	NaN	17.6674	NaN	18.6963	NaN	NaN	18.2357	17.1829	18.1479	18.3993	17.9643	NaN	NaN	17.6918	17.9347	NaN	NaN	17.8023	18.061	17.9953	18.2201	NaN	18.1469	18.0638	NaN	NaN	18.6033	NaN				92084	110220	146680	4470800	468790	805070	81777	343520	149430	374210	0	0	602300
20.2221	20.0881	19.1328	20.4241	20.2376	19.3479	19.8996	20.5648	19.1309	17.7055	NaN	19.2237	20.7544	19.2367	NaN	19.7333	19.1989	18.9808	18.8451	NaN	20.4672	NaN	19.6651	19.551	NaN	19.5507	19.926	20.5704	19.9887	20.1129	NaN	19.4142	20.0994	19.4978				297620	547710	427700	10692000	2646200	1969100	469380	1669300	541790	200240	618330	122410	1651700
23.2981	23.2984	23.4736	23.971	23.3048	23.183	23.7553	23.9081	23.2134	23.8538	24.2431	23.0466	23.647	23.4511	23.5602	23.9157	23.7673	23.3648	22.9049	23.5008	24.0087	23.3879	23.8602	22.4992	23.2286	23.5211	23.5585	22.743	24.0765	23.0035	23.7069	23.1257	23.7344	23.4854				3133700	7912000	22445000	92298000	14718000	16753000	5642300	18668000	31049000	27479000	25435000	1062600	22264000
23.3162	23.0993	22.9802	23.2487	22.7479	22.9589	22.5348	NaN	23.1116	22.0576	23.0679	23.1756	23.1071	22.9243	21.7983	22.9846	22.301	22.158	21.7587	21.8158	23.2915	22.5444	23.357	22.3167	22.8252	22.9174	23.4757	21.2273	22.5466	22.6844	22.9467	22.5748	22.38	22.9126				3078800	5143100	14760000	87736000	5032600	14443000	1707700	6419100	9462300	12671000	3435500	2221000	23578000
18.3729	NaN	18.4586	19.2237	17.9488	NaN	NaN	NaN	NaN	NaN	NaN	NaN	NaN	NaN	19.7424	20.3559	19.0031	NaN	NaN	NaN	18.9895	NaN	20.6924	NaN	NaN	NaN	20.2542	NaN	19.6416	NaN	NaN	NaN	19.4398	NaN				56922	0	488840	5123600	214480	190510	0	0	113550	55436	137420	0	141060
19.2403	19.0846	18.7992	19.2288	19.3374	19.4347	19.1328	18.9738	18.2245	20.2538	NaN	NaN	20.3424	19.4923	18.4551	19.3195	19.4235	19.1017	18.6626	19.0963	20.3671	NaN	18.5727	NaN	19.7209	19.5371	NaN	NaN	19.509	19.2329	18.8868	18.79	19.0544	19.184				226110	710210	718610	7350300	1268400	1867100	188440	573420	277220	1618700	0	32404	2003200
19.3736	19.3267	18.8054	19.7434	19.05	19.9253	20.5374	19.9753	19.417	20.6617	20.9974	19.5139	19.2532	19.2963	NaN	19.1065	18.9279	18.7506	19.2702	19.5714	19.835	NaN	19.5932	18.2045	19.4509	19.3087	20.1865	20.0575	19.4161	19.1307	19.6899	19.5593	19.4686	20.117				246960	450990	706920	10114000	1135000	2517800	746830	1339400	1426000	3736000	1638900	85342	1218600
20.0929	19.8889	19.9746	20.1712	19.409	19.8796	19.4892	19.7006	19.4523	19.7734	18.7838	NaN	20.0654	19.7321	NaN	19.7084	18.8619	19.0721	19.3335	19.4757	19.9945	NaN	19.4006	18.3387	19.6471	19.1899	19.7191	19.0658	20.3512	NaN	NaN	NaN	19.4689	NaN				253720	869740	1906700	10546000	1020000	1840600	221330	1163400	628380	2262700	443130	28859	2261900
22.1243	21.5553	21.2234	21.9897	21.5221	21.8855	21.2118	21.1738	20.9125	22.7003	20.2927	20.2349	21.3927	21.5246	21.2975	21.2597	20.8062	21.1995	21.4738	21.8495	21.9331	20.7261	20.9289	20.615	21.3755	20.8464	21.2791	20.9458	21.8279	21.8071	20.8645	21.0807	21.5583	20.9471				1006800	1547700	6560500	43859000	5654200	8398600	1617600	3894200	5181200	7397300	1256300	370810	6305600
NaN	17.3733	NaN	18.1468	17.2597	18.1141	NaN	NaN	NaN	16.46	NaN	18.3974	18.0878	17.52	18.1842	18.4465	NaN	NaN	NaN	NaN	17.8637	NaN	17.8899	18.3439	NaN	NaN	NaN	19.4323	17.5907	NaN	NaN	NaN	17.7737	NaN				28154	137360	161880	2366700	181710	466390	0	101010	115130	54923	0	93856	509800
19.651	19.854	20.1123	20.2869	20.441	NaN	20.5848	21.5069	NaN	21.3536	NaN	NaN	20.5282	21.3184	NaN	20.797	20.1969	20.9918	20.8954	21.851	20.7331	20.8438	NaN	21.9755	20.558	20.1017	NaN	21.0164	20.9435	NaN	NaN	20.8146	20.4749	21.0495				191340	852660	2236300	11172000	2249600	903780	616900	3078100	2441200	6925700	0	337770	3146800
21.1298	21.5756	22.365	23.1817	22.1741	21.9537	22.2036	21.7013	21.354	21.4088	21.4995	NaN	22.1712	22.6583	21.8481	21.6142	21.8791	21.6099	21.4001	22.287	22.8697	22.3732	22.7025	19.7584	22.5998	22.7986	22.0365	20.483	22.0295	22.0543	NaN	22.3528	21.8974	21.5513				1223500	2376000	12828000	59327000	6105400	6939600	1806700	8599500	11550000	13371000	4104200	183040	8861100
NaN	NaN	19.0139	19.6876	19.0708	19.2329	NaN	NaN	18.8293	19.1635	NaN	NaN	NaN	18.7156	NaN	19.1624	20.0257	20.1719	19.1359	19.5463	20.4057	NaN	NaN	NaN	20.0943	18.9084	NaN	NaN	19.6228	NaN	NaN	NaN	19.3459	NaN				0	42427	2049300	8782300	861720	1115800	0	47917	1784900	400320	0	0	215250
21.0197	NaN	20.3313	20.6529	20.2831	20.6721	NaN	19.9543	19.6795	20.0883	NaN	NaN	NaN	NaN	NaN	21.1547	20.1903	20.3555	20.4059	20.8238	20.0568	19.8738	19.7553	20.2418	19.7221	19.8843	NaN	NaN	20.9177	NaN	NaN	20.1864	20.6996	20.4312				625070	839940	1909200	12291000	2242400	3170600	330100	1057000	1454300	1635100	173600	0	2816000
19.2334	NaN	19.3867	20.0266	19.0239	18.1942	19.5115	19.0671	18.561	18.3294	NaN	18.1422	18.9128	18.5125	20.1792	20.1447	19.8958	19.244	18.354	19.892	19.7681	NaN	19.5637	18.0692	19.6526	19.9023	19.1416	18.3339	19.8705	20.25	NaN	NaN	20.0047	20.0727				145740	135480	928770	6843000	727800	554680	306090	419870	488720	568740	228370	66435	647620
NaN	NaN	NaN	19.7636	18.7713	18.7256	NaN	19.0199	18.5641	17.6352	19.2476	NaN	19.0259	18.2241	18.8894	NaN	18.9061	18.4799	NaN	18.1306	18.7101	NaN	19.3673	18.6674	18.8629	18.8391	18.9015	18.2654	19.3614	18.9	19.6659	18.5164	19.333	19.0065				137020	238540	775040	8945500	703830	942930	144290	801150	531650	164350	516880	146320	1233300
19.3387	19.5057	19.8492	19.4391	19.6608	19.6724	19.7309	20.2295	19.8388	20.528	NaN	NaN	20.0401	19.6652	NaN	19.8748	19.963	NaN	NaN	20.1363	19.6979	NaN	19.9359	20.2665	19.6932	19.1195	20.2976	19.8898	NaN	19.5166	NaN	NaN	19.9855	20.1381				200870	301190	1530700	5942900	1232000	1332400	620250	2005400	1490000	2182200	0	0	1663300
18.7205	NaN	18.1053	18.1797	NaN	17.7809	NaN	NaN	NaN	17.7658	17.7361	NaN	17.7487	NaN	NaN	NaN	18.3351	NaN	16.9508	NaN	17.9571	NaN	18.4497	NaN	NaN	NaN	17.9627	NaN	18.3807	NaN	NaN	NaN	18.4393	NaN				170890	158090	367000	2809500	258700	514980	0	96576	0	295880	142340	106760	373850
NaN	NaN	NaN	19.523	19.6961	18.6789	NaN	NaN	NaN	19.5787	NaN	NaN	20.9305	19.8544	NaN	NaN	19.0108	19.3252	18.7645	18.1784	19.7239	NaN	18.8379	NaN	19.9233	20.0414	NaN	19.4807	18.8682	NaN	NaN	NaN	19.5619	NaN				259620	440110	434330	7438400	1272700	945650	0	722090	611540	1274400	1344600	304550	3877400
21.0047	20.4206	21.0931	21.6355	21.0605	20.7061	22.3067	21.6273	19.1056	20.9139	21.2319	20.4386	21.3367	19.8926	22.7415	22.5718	20.835	20.3926	19.5318	20.0389	20.9824	19.8686	22.139	21.374	20.7664	20.5235	22.3544	21.3408	21.6952	21.1487	20.7546	20.1972	22.0676	21.7482				847450	1023900	4225300	23350000	3256400	5474000	1434700	4209800	785660	2713600	1580900	416310	4719900
21.7441	20.8601	20.8317	21.0696	21.9605	22.509	21.0517	20.961	21.0727	20.3899	24.8333	20.8402	20.985	20.1875	20.5938	21.2095	21.549	20.1306	21.1523	21.38	21.6705	20.4481	22.0739	20.8178	21.2707	21.1878	21.7006	21.0721	22.8334	20.9704	22.8536	20.6164	21.5401	20.7416				1080700	1357100	1594800	19303000	4623000	9835800	302480	1527000	1679000	4484500	23876000	380310	5396800
NaN	NaN	20.6356	20.3802	19.935	19.7219	21.2828	21.0986	NaN	NaN	NaN	NaN	20.1273	19.8602	19.6599	21.1502	19.8459	19.9266	19.2201	NaN	NaN	NaN	20.7072	20.8519	19.9126	20.273	NaN	20.6061	NaN	20.3843	NaN	20.6778	20.18	19.4365				103900	95856	1916100	15868000	924720	2175500	1556500	3554800	0	136770	0	66399	2354000
21.3117	22.0019	21.4623	21.6845	20.9686	21.4322	20.6377	21.3048	20.5932	21.4494	21.1904	21.9308	20.4948	20.2949	20.8067	21.0989	20.5208	21.1032	20.3492	20.6372	21.7463	21.2333	21.7861	20.9871	21.4593	21.0601	21.299	20.0611	21.2194	21.6377	21.2914	20.8331	20.7926	20.9852				882190	2045700	5412800	24936000	5385300	6868900	623090	1849200	1261600	5200200	1015300	781040	1955800
20.6439	20.9537	19.7006	19.9922	20.6787	21.3276	NaN	20.1639	NaN	21.124	20.6657	NaN	20.0689	20.2115	20.3864	20.5176	19.6725	20.8974	21.2567	20.847	19.6527	20.3368	20.1343	NaN	19.4163	20.0519	19.8201	NaN	20.0782	21.2338	NaN	19.7747	20.2485	20.5634				516880	1758200	659620	8159000	3307400	6521000	192270	1575600	765510	2808200	1311800	82369	1385900
NaN	NaN	17.2375	19.0613	NaN	17.8428	NaN	NaN	NaN	16.6926	NaN	NaN	NaN	NaN	NaN	19.116	17.8499	17.1415	NaN	17.3673	17.291	NaN	18.1668	16.803	17.7994	17.2697	NaN	NaN	18.0472	NaN	NaN	NaN	18.9753	NaN				43905	0	221870	3845300	110500	381330	65549	0	69439	300300	0	0	183840
21.4736	21.1376	20.7455	21.6385	21.6158	20.8857	21.3927	21.209	20.3484	19.8636	20.5784	21.4526	21.8517	21.1876	21.3882	21.1729	21.4964	20.6756	21.0989	20.988	20.9447	20.6365	21.2418	19.7864	21.8422	22.1875	21.1494	19.8953	21.5472	21.2295	20.6918	21.2641	21.0259	20.9406				958770	1476400	3554000	24871000	5619600	4020600	1796700	3861200	2942900	1623500	1138100	469590	4265400
19.5379	19.7327	21.6416	20.8321	19.8366	20.3663	NaN	20.0992	21.028	21.3947	NaN	NaN	20.5537	20.1701	NaN	NaN	20.0815	19.7805	NaN	20.1891	20.7834	NaN	21.1605	NaN	20.6268	NaN	NaN	NaN	20.1722	19.381	NaN	19.7783	20.4561	NaN				290730	203530	4760900	17588000	1796400	893970	111000	2176600	4057000	3348200	0	78752	4709900
19.1971	19.2752	19.3162	19.3309	18.7762	19.0889	19.4245	19.634	18.9185	19.1138	NaN	NaN	18.9322	19.2311	NaN	19.2152	19.4368	18.6234	18.9595	19.4558	19.1071	NaN	NaN	NaN	19.2797	19.1773	NaN	NaN	19.3921	19.1645	19.3742	NaN	18.8122	19.7082				145830	294280	573180	6782900	539710	489940	190490	1540700	681370	467030	0	0	1069600
20.1312	19.8764	20.2377	20.4757	19.3362	NaN	20.3424	NaN	19.1227	20.9266	17.7101	NaN	NaN	NaN	NaN	NaN	20.1411	19.6527	19.2928	19.6852	20.1385	NaN	20.1895	19.2074	19.6962	19.6852	20.7447	19.0346	19.775	19.8594	19.5032	19.382	20.2481	19.9694				369300	1478700	1994800	12115000	1130800	371230	686380	252670	533260	3033600	507630	0	107010
21.6299	21.021	21.2319	21.8133	20.8221	21.5345	21.4849	21.1152	20.9271	22.2837	20.7194	21.9827	21.7429	21.2457	21.0433	21.2956	20.9179	21.1975	20.5104	21.0207	21.5043	21.3085	21.0631	20.8067	21.0592	20.8653	21.6869	20.4077	21.6401	21.4172	20.7887	20.9334	21.2165	20.7664				742100	1374700	3303000	32070000	4264300	6760600	1553400	3545500	3444800	7581500	1897400	916390	5936000
19.5491	19.4068	18.951	19.2185	19.7559	19.312	18.3266	18.0952	NaN	18.1432	NaN	NaN	18.0732	18.1471	NaN	17.7776	19.3292	18.8684	20.032	20.0324	19.0961	18.7358	18.7353	NaN	19.0615	20.1745	19.1931	NaN	19.3684	18.6075	NaN	18.4729	19.7438	NaN				241200	524400	775780	5426600	1473500	1018000	219130	356840	276110	453830	148090	0	591470
23.6392	23.3955	23.6391	23.782	23.3623	23.5114	23.5788	23.3705	23.5404	24.2189	22.4298	22.4309	23.3196	23.6052	23.6497	24.028	23.3329	23.5765	23.2884	23.5874	23.7541	23.3094	23.3868	24.5151	23.5144	23.2887	23.0572	23.183	23.4227	23.3565	23.4968	23.7049	24.1307	23.9038				3110600	8680500	21510000	111670000	14900000	23961000	6206200	17213000	24739000	47506000	4890100	1619100	25981000
19.9716	19.4295	19.7076	19.8092	19.9937	19.9812	20.3774	20.375	19.3283	19.3516	NaN	NaN	20.8237	20.8167	NaN	NaN	20.0934	19.0829	19.8197	18.9752	20.6185	NaN	20.1174	20.8487	19.4941	20.7534	19.89	19.9531	19.982	19.8537	20.5071	19.5612	19.1418	19.4942				292080	812630	1316200	6940700	979820	2839400	577320	1801600	1103800	1728900	129320	71505	7170200
NaN	NaN	NaN	21.3695	19.8839	20.3548	NaN	NaN	NaN	NaN	NaN	NaN	NaN	20.9612	21.7519	21.9961	NaN	NaN	NaN	20.0491	NaN	NaN	21.22	21.8403	19.8592	20.481	NaN	NaN	20.7722	NaN	NaN	NaN	20.9482	20.3018				120580	221510	626780	14196000	1500600	3192900	0	0	282870	445170	0	0	1626100
NaN	NaN	NaN	NaN	20.0765	NaN	NaN	20.663	19.0982	20.829	NaN	NaN	20.4942	18.6142	NaN	20.6381	20.779	20.6928	NaN	17.5761	21.0075	NaN	20.6779	21.7338	NaN	19.0826	NaN	NaN	19.9862	20.2758	NaN	NaN	20.1488	20.6278				32867	38011	534800	5844600	4318300	964720	337510	608370	547530	5061700	0	17275	2718200
19.5386	19.7807	20.8	22.4979	NaN	17.7081	21.9843	21.2084	NaN	21.2982	20.8366	NaN	21.6585	17.7458	21.6006	22.8192	20.0907	22.2891	NaN	NaN	21.4102	NaN	21.3542	22.0013	18.7155	19.7652	21.4069	NaN	20.9203	19.1392	21.2004	21.7778	NaN	NaN				178260	412370	1754100	40541000	218370	447720	3066600	4887000	55324	12398000	1782500	139620	4435300
20.494	19.8115	20.3028	20.1375	19.8034	20.5977	20.2977	20.8678	20.8025	19.6946	NaN	20.5051	20.0964	19.2206	20.6403	21.7305	20.0676	18.9989	18.7624	18.9457	21.0828	20.5914	20.6818	22.02	19.5988	19.9452	20.2122	20.0921	20.516	19.846	22.3414	20.2148	20.4362	19.4837				429660	445400	1552500	11082000	1124700	2602900	387540	3628700	2225500	3912200	904980	346110	2884200
17.2428	17.3773	17.2667	17.9722	18.4347	17.7064	NaN	NaN	NaN	19.2389	NaN	NaN	NaN	18.5217	NaN	NaN	18.0423	18.842	17.6908	18.1415	NaN	18.683	NaN	NaN	17.5233	17.995	NaN	NaN	16.7244	NaN	NaN	18.5513	16.7469	NaN				46392	120500	231200	1739700	726890	1011900	0	398250	360120	436900	0	0	0
21.6111	19.5091	21.9067	22.1482	20.8757	19.6167	20.9802	20.8438	20.4167	19.5032	22.6088	23.1057	22.8985	19.5668	22.1757	23.1514	22.3919	20.5684	NaN	19.1746	22.7642	19.5965	23.2949	19.9669	20.7996	19.9429	22.3091	20.2899	22.4381	NaN	23.9075	NaN	23.0569	21.1461				749800	647920	6084000	31078000	2490200	1753000	1426200	2811300	2400900	1970000	4654000	1701200	13063000
20.1005	NaN	20.4359	20.8643	NaN	NaN	20.0118	NaN	NaN	NaN	20.5793	NaN	19.74	19.8572	NaN	NaN	20.5486	20.2973	NaN	NaN	20.3633	NaN	NaN	21.4038	NaN	NaN	20.5582	20.5219	NaN	NaN	NaN	NaN	NaN	20.1969				293430	108130	2433800	11517000	416900	687150	467250	0	1565200	316370	978600	0	2707200
20.0743	20.0752	20.3153	20.2192	19.6077	19.9362	20.3365	20.2244	19.5119	21.0822	NaN	NaN	20.3465	20.1494	19.2524	20.5324	20.3349	19.7907	19.5535	20.0695	20.7988	19.8886	20.307	19.9638	19.8769	20.2952	20.2986	20.1999	19.3132	18.7841	21.1725	19.503	19.9127	19.3233				330080	657690	2753200	9545200	1355700	1952500	640950	1683700	1993100	3706000	197680	197130	3462200
20.4897	21.0634	21.7428	21.9731	21.6671	21.1429	22.3757	22.0226	22.2195	22.3728	22.9127	22.0222	21.694	22.1081	22.5012	23.3369	22.6678	21.9264	20.3532	21.4194	22.253	21.1661	24.1905	21.9523	22.0534	21.5546	22.6826	22.2578	20.9324	20.7529	21.7268	21.1165	21.5977	22.1286				473110	1475700	5953100	40591000	6783200	6528800	746140	6863900	7026400	9612600	2311500	1308000	6522800
22.9552	21.9845	22.7306	22.6851	23.3932	24.7048	24.0547	25.6875	22.7083	23.3894	21.2222	23.9656	21.4074	21.816	21.8836	24.4994	22.2362	23.0332	22.6043	23.8778	24.2092	24.0816	22.3192	25.5711	23.1758	22.8087	23.1237	24.7108	22.9606	22.4215	22.1005	24.3357	22.3089	24.2615				2228500	1594300	9465000	85588000	18464000	48802000	10017000	61554000	16360000	15036000	3708600	4161100	13576000
19.4342	NaN	NaN	19.0672	18.3662	18.0717	NaN	18.9926	NaN	NaN	NaN	NaN	18.7878	NaN	NaN	19.2489	18.5959	NaN	18.2781	18.4325	19.3073	NaN	NaN	NaN	18.981	18.6421	19.3057	NaN	18.3938	NaN	NaN	NaN	NaN	NaN				187320	268700	72060	4806500	563240	852200	293410	725300	0	470430	436300	0	697690
19.107	19.2054	NaN	20.4316	19.2636	19.9998	NaN	NaN	NaN	18.8743	NaN	NaN	19.155	18.9083	NaN	19.1497	19.4918	19.1582	20.5665	19.0133	19.5572	NaN	NaN	NaN	21.5789	19.9693	19.6563	19.0778	NaN	NaN	NaN	NaN	18.9383	NaN				129760	374520	1399900	9919100	920630	2356800	326900	760020	877180	2099400	232840	47422	1487300
18.3565	17.955	NaN	NaN	NaN	17.233	18.8444	20.9534	NaN	NaN	NaN	NaN	NaN	NaN	NaN	17.8852	NaN	NaN	NaN	17.8812	NaN	NaN	NaN	19.7767	NaN	NaN	NaN	22.7858	NaN	NaN	NaN	18.6173	NaN	NaN				88671	92787	0	650050	0	185300	271980	3663300	0	0	0	0	0
19.7075	19.4648	18.9034	19.3647	20.1231	19.9009	20.6123	19.7149	18.4797	19.3355	20.1727	NaN	20.4825	19.6487	20.3628	19.0636	19.2766	19.251	19.3516	20.1666	19.8308	NaN	19.6385	18.8036	19.8928	20.0791	NaN	NaN	19.8766	20.2586	19.6112	19.9142	20.3554	NaN				301700	605570	907190	8841800	1797400	1202400	892770	1330600	703780	891430	820810	329250	3574000
NaN	NaN	19.216	19.8047	NaN	19.4252	NaN	NaN	NaN	NaN	20.9206	NaN	20.8103	NaN	20.9316	NaN	19.7749	19.0298	NaN	NaN	20.0663	NaN	NaN	NaN	NaN	NaN	20.1177	NaN	20.7165	20.2932	NaN	NaN	NaN	NaN				133700	95935	1238000	5870600	0	561000	0	202940	0	0	1057700	190690	6151000
19.3389	18.4595	NaN	19.6028	18.2874	18.9482	NaN	19.5865	NaN	17.583	23.0401	NaN	19.4402	19.616	NaN	19.427	19.2792	NaN	17.9719	18.2643	18.3356	NaN	18.1896	17.6653	18.0344	NaN	NaN	NaN	18.6271	18.0259	18.584	18.27	17.8968	NaN				337660	265920	80148	4285100	657910	1263300	79353	317750	0	449870	8266700	0	958830
NaN	NaN	18.029	18.248	18.1448	18.8293	NaN	18.4793	18.1173	18.488	NaN	NaN	NaN	18.5014	NaN	NaN	18.3737	18.3077	18.2387	18.8922	18.9919	NaN	NaN	NaN	NaN	18.3827	NaN	NaN	NaN	NaN	NaN	NaN	NaN	NaN				30914	70726	213040	2562100	761230	1044800	122260	411650	475080	1035200	89204	0	155960
21.2357	20.3784	20.0247	20.1691	19.6943	19.7394	19.8161	20.0208	18.874	18.3121	NaN	20.4535	18.6922	18.7722	NaN	18.2916	19.6028	19.3404	19.2004	19.9282	20.1137	NaN	19.8425	20.0106	19.5184	20.0039	20.0666	21.5022	20.1479	19.4293	19.99	19.5427	19.7269	19.9145				609030	912170	2131800	8985000	1970400	1945900	566640	1352600	896810	488250	452440	300550	729220
NaN	18.8429	NaN	18.3209	17.5001	17.4431	NaN	NaN	NaN	17.8365	NaN	NaN	NaN	17.8515	NaN	17.002	17.5203	NaN	17.9358	18.0849	17.7254	NaN	NaN	NaN	NaN	17.5131	NaN	NaN	18.5114	NaN	NaN	NaN	17.7463	NaN				50790	485330	161350	2606800	187060	285680	32818	107070	113820	389350	0	0	0
22.6148	21.7492	20.8814	20.9959	21.4626	21.4974	21.6174	22.1508	21.0194	21.2757	20.824	22.4127	20.369	20.1393	20.2039	20.5268	20.3979	21.1558	NaN	21.2361	21.8714	NaN	21.7033	21.5797	22.012	22.2176	22.0172	19.9504	20.6469	21.6531	21.193	21.5181	21.7132	NaN				2097700	2038700	2950500	16464000	4084700	6437600	1472900	6243900	4053800	10125000	1569700	1190200	2712900
20.5178	21.6715	NaN	20.2905	23.2626	22.5403	NaN	20.46	23.1766	21.7947	NaN	NaN	20.479	23.4737	18.3184	NaN	21.3451	22.2097	22.0244	22.794	18.9188	21.827	19.8909	NaN	20.3133	21.3783	NaN	NaN	20.4707	22.4608	NaN	20.5799	17.762	21.6609				261290	1836800	242870	6629300	18448000	14657000	116230	810620	25066000	5569400	0	0	2518800
22.1947	20.1631	19.3046	18.4004	19.0006	17.8382	NaN	NaN	NaN	NaN	NaN	NaN	22.3008	19.5714	NaN	20.1121	23.3855	21.2428	22.503	19.4475	18.5545	NaN	NaN	NaN	20.1996	19.8961	19.0578	NaN	20.7246	20.3376	NaN	NaN	19.7269	NaN				1277300	1059900	964740	1826400	729370	275240	238430	131570	342470	711120	625060	0	10712000
25.404	25.5489	24.7926	22.4467	23.6773	25.0053	24.5877	24.2471	23.0374	22.7402	24.7027	26.0953	23.7701	21.4875	22.5421	21.3563	23.2367	22.7055	23.4634	24.2276	23.0454	24.4523	25.0926	27.8218	25.9472	25.1059	26.3942	26.9974	19.8644	22.5492	27.8448	24.6392	23.3819	23.9952			+	13374000	28432000	45973000	36716000	19097000	62618000	373170	31826000	12921000	8699300	22879000	19179000	27621000
24.4449	24.9689	24.1215	23.9895	25.2266	25.5878	24.6284	23.0297	23.1231	24.9007	24.2413	25.0703	26.3592	25.8627	24.7017	25.275	26.2352	24.7249	25.5585	25.6228	24.4583	24.7416	22.7731	20.5073	24.4573	24.21	24.2552	NaN	24.7616	25.0326	23.4707	22.5634	23.0917	24.547				4613200	14843000	36041000	128500000	71112000	79641000	11240000	10747000	15869000	96128000	15303000	5278700	230370000
25.2433	25.6379	24.8218	25.0863	25.6158	25.4229	24.9066	24.9189	25.0067	26.2991	24.7085	24.9303	24.8043	25.8479	24.4573	24.4378	25.242	26.3166	25.4477	25.9661	25.2371	25.2086	24.5376	23.7606	25.0172	25.4639	24.5825	24.3664	25.3799	25.6225	24.7845	25.181	24.8456	24.8889				10876000	40023000	55626000	309190000	83939000	91852000	14516000	50311000	80146000	121480000	20927000	6567300	58221000
18.5289	18.9332	19.5366	19.1332	19.3849	19.4916	19.4853	NaN	18.6161	19.0821	NaN	19.2304	NaN	18.7744	NaN	NaN	NaN	18.4393	18.8173	19.3158	18.2095	19.0019	NaN	NaN	18.0468	19.5024	NaN	NaN	18.0318	18.7448	NaN	18.5461	17.1147	18.1769				107850	457230	1053300	5634200	1440800	1612000	416970	169270	630090	414780	0	182360	215230
19.8045	19.8453	20.1444	20.0178	19.5614	19.7168	NaN	19.5461	19.9257	20.0852	19.4778	19.7326	NaN	18.6213	NaN	NaN	19.929	19.4655	19.2653	19.6766	19.4747	NaN	19.2509	20.5533	19.9112	20.2107	19.2365	19.2063	19.5617	19.269	19.6494	19.5664	19.2393	NaN				326180	847230	1569200	10173000	1470200	2286300	199280	1016100	1079200	1337300	1359000	230970	254770
18.3876	18.0139	18.8837	18.9158	NaN	18.7991	18.8783	18.4404	18.7722	17.527	NaN	NaN	17.7523	NaN	NaN	19.4195	18.2677	18.1037	17.7446	NaN	18.7652	NaN	19.0197	NaN	18.3531	18.776	NaN	NaN	17.7087	NaN	NaN	18.222	18.2139	NaN				118880	249640	982150	3897300	301730	479620	245000	444400	779730	434330	0	44226	392280
26.5708	27.4679	24.7527	22.6185	24.2214	25.2844	23.0537	25.4185	24.8522	25.5398	25.1311	27.4472	25.1519	23.2366	24.0759	22.5351	24.8776	24.7328	25.7656	24.2689	23.7058	24.9035	28.4441	29.5894	25.9104	25.2233	27.3394	28.4297	21.3225	24.3008	27.5583	26.4342	27.8017	23.9365				26190000	114520000	43089000	46247000	28051000	80396000	4046200	53441000	50546000	49372000	27645000	57149000	56109000
22.9095	22.5472	22.5488	23.2071	22.7226	22.7202	22.5771	22.5291	21.8952	23.0173	21.8403	21.1817	23.2639	23.3091	22.9738	23.3948	22.5443	22.7018	22.6407	23.259	23.2427	22.6951	22.8913	21.4743	22.8755	22.6217	23.1162	19.6841	23.052	22.6048	22.5964	22.4374	22.3086	22.3001				1509100	3150400	13264000	84374000	9248200	12729000	3593400	11441000	10496000	21603000	3219400	691080	16634000
20.1184	20.7878	20.076	20.5509	21.9342	21.4016	20.4974	19.8315	20.4295	19.6009	NaN	NaN	19.2201	20.9269	20.1686	18.4273	21.1977	21.8884	21.829	21.2715	19.6993	18.9106	NaN	NaN	21.4936	21.6646	NaN	NaN	20.469	20.8235	NaN	20.5766	20.3272	20.2683				564270	1376100	1960600	12718000	7857600	6396500	537910	1230400	2745400	2813600	79041	0	1105900
19.9738	18.8117	19.2948	19.7147	18.8838	19.024	19.9518	19.2066	18.9438	17.4066	19.8568	NaN	19.1775	18.5883	NaN	18.8271	19.5086	18.9158	18.7097	19.2115	19.5575	NaN	19.9381	19.0115	18.8792	19.4663	19.1448	20.9571	19.1466	19.6236	NaN	18.7666	19.3381	18.9856				343030	449010	1418500	6750100	889570	1247800	313210	1117800	528170	253970	577990	158300	853620
23.1883	24.5264	23.972	24.3736	24.5007	24.804	23.8679	23.8772	24.3983	25.5458	21.7009	23.063	24.2971	25.4883	24.0065	23.26	23.8453	24.8819	24.196	24.251	24.1363	23.9619	22.6811	22.0379	23.921	24.3511	22.8882	20.7882	23.5814	23.6376	23.2547	23.8754	23.4549	23.6073				2732900	20498000	26698000	160390000	34075000	53167000	7315100	27802000	46916000	65859000	1961500	1923000	58988000
20.4442	NaN	20.3958	20.5676	19.5918	20.2186	20.6235	19.8792	19.6574	18.847	NaN	20.0352	20.8865	20.0528	19.7087	21.2713	20.4363	19.8702	20.0606	19.6011	20.0356	NaN	20.8477	19.9092	19.3816	20.3556	20.5665	19.8668	20.7401	20.467	21.4181	19.4176	20.6717	19.8917				295390	164600	2288900	15981000	1130300	2103700	888130	839980	1496700	1263600	697700	144490	4384700
20.2581	NaN	19.4909	19.879	19.7701	19.7352	19.3136	19.8823	18.693	18.5059	NaN	17.7549	NaN	NaN	NaN	19.7688	18.9549	NaN	18.9769	19.6863	19.9788	NaN	19.112	NaN	19.2097	19.2584	19.6166	NaN	20.1773	19.1623	19.4154	19.2872	19.4805	19.4983				400040	298480	1288900	11639000	914510	2113800	328430	786270	670370	1251400	0	82134	240410
20.7681	21.1494	20.7939	21.1301	20.1476	20.5694	20.9459	21.1003	19.8063	20.4666	20.3669	20.0022	21.0001	21.0333	18.6584	19.9126	20.5299	20.3356	18.8554	19.9868	20.6464	NaN	19.8854	20.196	20.176	20.0089	20.396	21.3374	20.273	20.4744	20.8182	18.8687	20.362	19.8875				506890	1739400	3143300	17952000	2025700	3549800	885810	2121500	1141900	3304300	600500	171630	5793800
21.0442	19.9186	19.4963	19.9139	18.9663	19.7806	19.6609	19.5855	19.0627	19.1994	17.8756	19.6584	19.3244	18.9884	18.9239	20.2268	19.3203	18.8399	19.5051	19.4555	19.819	18.618	19.6136	19.6677	19.0683	18.3626	19.4583	18.6626	20.3697	NaN	19.5763	19.4629	20.0609	19.3352				715570	738350	1444500	11434000	717760	1565500	434290	950520	866120	1156100	365310	147000	1495800
NaN	18.8288	19.4598	NaN	19.1289	NaN	19.2024	19.6579	NaN	19.7483	18.795	NaN	18.9769	18.3532	NaN	18.1407	NaN	NaN	NaN	19.7376	20.2954	NaN	19.9408	18.7443	NaN	19.317	NaN	NaN	NaN	19.1072	19.3596	18.9632	19.4873	18.7689				126180	319860	1354900	3044200	515190	418940	580780	693570	259720	2629600	310440	136570	1654900
21.3786	21.7821	21.8905	22.1424	21.8525	22.1677	21.4014	21.8513	21.6314	20.167	21.6102	20.3767	22.3514	22.5332	22.6548	22.7283	21.3083	21.5452	21.2864	21.8277	22.3646	21.2882	22.3998	21.2964	21.3883	21.6744	22.7246	21.2257	21.7465	21.8465	21.7157	21.9003	22.1302	22.0324				623160	2489200	7145000	33747000	4952300	7920200	1469300	5002400	5381800	4831600	2145200	355230	11701000
21.3877	21.7616	21.6446	22.567	21.7877	22.8103	22.8158	22.902	20.7649	22.9554	21.9357	NaN	22.0405	23.0334	21.9138	22.4923	22.5753	22.1509	21.1048	22.1416	23.259	21.6473	22.6889	21.3402	21.5885	21.4575	20.9685	20.7972	22.1782	19.3839	20.973	20.8783	21.1969	NaN				823640	3821300	6610500	45283000	3464800	9611000	3135100	7764800	8361500	18697000	2058400	273860	9954200
19.366	18.8892	19.1922	NaN	20.8789	19.9536	NaN	NaN	20.6511	16.6266	NaN	19.7121	19.1063	NaN	NaN	NaN	18.9273	NaN	NaN	19.0594	19.6077	NaN	NaN	NaN	18.7456	NaN	21.0675	NaN	20.8791	NaN	19.6627	NaN	18.7683	NaN				307250	378180	610160	715380	2987800	2026900	41679	0	2359500	38554	0	188180	1540100
20.7066	20.2559	20.0239	19.9234	21.0181	21.4693	20.1629	19.603	19.5495	19.56	20.1127	21.4733	20.2997	20.1766	20.1862	19.8032	20.1027	19.7233	21.396	21.6194	21.0137	19.9166	20.0589	18.7567	20.2289	20.8081	20.8565	NaN	20.8193	19.8088	19.7215	19.6651	19.1691	20.1153				501900	689980	1816300	7108000	3506200	8031600	714410	1050600	1664200	2702800	751710	719250	3490900
19.7907	20.2622	20.808	20.817	20.2128	20.3205	20.043	20.4564	19.7052	19.7608	20.0095	NaN	19.2053	19.5829	NaN	18.8912	19.1485	19.9359	19.8017	20.2892	20.2641	19.7905	19.7826	18.2959	20.2697	20.215	19.9916	20.0276	20.179	20.4588	19.6422	20.1936	20.0744	19.9184				258500	839810	2955700	17325000	2219000	2449600	596110	3117600	1110000	1087100	321710	0	703630
21.2511	20.9525	21.2394	21.9772	21.1638	21.08	20.5485	20.9594	20.7096	21.4278	NaN	21.3272	22.4689	21.7632	21.555	22.4142	21.8896	21.7077	19.898	20.7591	21.3841	20.4905	21.8767	21.7188	21.2655	20.6727	20.5371	20.0946	21.7904	21.9154	21.3678	20.1621	20.7355	20.5735				647640	1483700	3628800	39766000	4657900	4380100	544170	2915200	2555800	3878700	209280	350200	11251000
NaN	18.118	18.1883	NaN	18.2577	18.4176	NaN	NaN	19.4368	19.8303	NaN	NaN	NaN	17.1975	NaN	NaN	19.4198	19.961	18.9198	19.2695	NaN	NaN	17.6208	NaN	NaN	NaN	NaN	NaN	19.5249	19.2792	NaN	NaN	18.6852	NaN				28421	232210	473780	1030300	702270	1205100	0	0	871680	1235000	0	0	0
21.7207	21.4131	20.963	21.516	21.1443	21.552	22.3826	22.2855	21.4024	22.3116	21.6269	22.1484	21.8259	20.9287	20.5033	20.5164	21.099	21.2754	20.6969	21.5885	22.2082	21.533	22.2285	21.8019	21.5342	21.9897	21.569	19.841	20.9617	22.4399	21.3294	21.2717	22.0288	21.5365				1096000	2500700	1958100	32137000	3408100	6033800	2023000	7537600	6972700	11185000	3052300	1059700	6072600
20.6035	20.3541	19.825	19.8792	19.6888	19.5258	19.822	20.1163	19.7762	20.6306	NaN	NaN	20.3343	20.1136	20.1911	20.6855	19.9704	19.6318	20.3206	19.6035	19.6591	NaN	20.2568	19.9219	19.849	19.7224	19.6706	NaN	20.5428	20.3752	19.7214	NaN	20.5109	19.5474				481030	934160	1772900	9237200	1513700	1795500	302980	1377500	1871800	2591900	0	43737	2286500
21.609	20.4185	20.7485	21.2567	20.5295	21.0744	20.6107	20.7388	20.0674	20.4559	20.1182	NaN	21.2279	20.8357	19.8733	20.9263	22.0061	20.9706	20.6551	21.3632	21.1506	20.419	21.1367	20.4567	21.012	20.4903	20.9606	20.1904	21.3472	20.8187	20.5316	20.6243	21.3243	20.3569				784300	1396500	2424200	19318000	1977500	2814600	1052800	2117500	2671900	4386800	453620	76466	5950900
NaN	NaN	NaN	18.9355	NaN	19.6851	NaN	19.4384	NaN	NaN	NaN	NaN	19.1947	18.9106	NaN	19.1854	18.2343	18.3866	NaN	NaN	NaN	NaN	19.2808	18.5591	NaN	NaN	NaN	18.7392	NaN	NaN	19.4642	19.2947	NaN	NaN				175740	269700	326930	3720000	240430	1553600	134350	902570	221060	32697	152740	123610	1504600
18.9726	NaN	NaN	17.3192	NaN	NaN	NaN	NaN	18.0328	NaN	NaN	NaN	NaN	NaN	NaN	NaN	17.8964	NaN	NaN	NaN	18.151	NaN	18.9491	17.4572	16.6899	NaN	NaN	NaN	18.8842	NaN	19.3025	NaN	19.2929	NaN				92473	0	118890	1528700	75446	85976	0	0	533820	0	0	0	0
17.9293	18.404	18.0606	17.9649	18.4537	19.2385	NaN	18.0358	16.7936	18.398	16.9993	NaN	NaN	18.2228	NaN	NaN	17.479	17.7056	18.7646	18.2727	19.0492	NaN	NaN	NaN	18.1995	18.6004	16.6851	NaN	18.2716	NaN	NaN	18.1988	17.9346	NaN				68630	447560	299620	2276500	427800	917440	179480	236700	397950	514190	217520	0	216370
18.6919	NaN	17.9313	18.6495	17.9567	17.7797	NaN	17.6589	NaN	NaN	NaN	NaN	NaN	NaN	NaN	18.2468	17.8393	17.3524	NaN	NaN	18.3138	NaN	17.9417	17.233	NaN	NaN	18.3143	NaN	18.7874	NaN	NaN	NaN	18.689	NaN				141810	39213	295220	3216400	291970	472110	36730	220180	184660	283210	104340	0	149250
19.9947	19.5214	21.0154	21.5634	19.2035	19.0369	21.3279	21.0876	18.9677	20.0931	21.997	NaN	20.1794	19.0302	20.5751	21.4653	19.9333	19.972	19.2274	19.163	20.1674	NaN	21.3524	19.6672	19.5943	19.6121	20.4667	NaN	20.7384	19.3008	19.899	20.559	21.5295	21.1011				331580	367500	3032200	28343000	1107300	1095100	1620000	3864900	731550	1528600	3990100	56441	2071600
NaN	19.3693	18.7514	20.03	19.0712	NaN	19.6787	19.5696	NaN	19.5245	NaN	NaN	NaN	19.3048	19.8494	20.3528	NaN	18.7155	NaN	NaN	NaN	19.5777	20.329	NaN	NaN	NaN	NaN	NaN	NaN	NaN	NaN	18.4743	19.8714	20.0118				99595	434230	513390	8466500	768080	1428100	396150	1334700	566640	1303000	0	0	894390
17.7063	17.3334	NaN	17.2838	16.6876	17.3046	NaN	NaN	NaN	16.8705	NaN	NaN	NaN	NaN	NaN	NaN	16.8873	17.1879	NaN	17.5513	NaN	NaN	NaN	NaN	NaN	17.2177	NaN	NaN	NaN	NaN	NaN	NaN	17.5823	17.4256				73806	136140	0	1453700	144750	326710	0	70242	0	142450	0	0	0
19.4293	19.9481	19.4404	20.2233	18.7519	19.3142	NaN	18.9367	19.229	20.0827	NaN	NaN	NaN	19.2813	NaN	19.3007	19.2033	18.6951	NaN	19.389	20.1662	NaN	NaN	NaN	19.3684	19.6957	19.2192	NaN	19.3638	NaN	NaN	19.699	19.2884	NaN				233720	318260	1414900	9241800	689440	1283700	238280	661710	1075300	1732000	217560	67108	779070
22.1312	21.7099	21.1137	21.5596	21.1499	22.144	21.9853	21.8307	21.1629	19.3253	21.8191	21.7321	21.1554	20.971	21.3516	22.1013	20.8692	20.8432	20.9836	21.6096	21.7595	20.9334	21.5536	20.0552	21.2995	21.6203	21.9733	19.3881	21.9113	21.3785	21.4889	21.345	21.4081	21.7255				1279700	2597000	4175700	26601000	4220700	9976300	1978400	5069500	4601800	912930	2752600	924890	5967900
19.4036	19.6711	19.5435	19.4664	20.0658	19.8573	NaN	NaN	18.6141	19.2983	19.5313	NaN	19.7487	19.1291	19.0808	20.12	19.7913	20.134	19.757	20.364	19.7368	NaN	NaN	NaN	19.3688	18.7463	19.8687	NaN	20.1035	19.9579	19.9964	NaN	19.9259	NaN				159760	351980	943400	13236000	1821300	3275900	86960	270230	379200	1319200	363840	120670	1119600
20.5698	20.8392	20.8308	21.2795	20.9261	21.2689	20.9648	20.9848	20.9918	20.0013	20.8944	NaN	20.8795	21.2726	20.1003	20.7226	20.7273	20.5641	20.9534	21.0274	20.9241	NaN	20.8213	NaN	20.6623	20.8365	21.3191	NaN	21.0234	20.7397	NaN	NaN	20.5289	20.9158				540950	769740	3426800	20114000	3322800	6120200	986050	2921400	3789500	881830	1420900	0	4961900
NaN	19.7504	NaN	21.2977	19.6762	NaN	NaN	20.1744	19.8006	20.4443	20.4659	20.3126	20.5968	21.0554	20.3472	20.765	NaN	NaN	NaN	NaN	20.4536	NaN	20.8025	19.9785	NaN	19.6947	20.69	NaN	NaN	NaN	20.1253	NaN	20.1417	20.2079				367540	1156500	1185500	16816000	1932000	3045200	409270	2038900	990330	1524900	1233700	459250	2976300
22.3274	21.8713	21.8854	22.4137	21.5929	22.1903	22.6102	22.6525	22.1606	22.0191	22.1254	22.8395	20.9741	21.4398	21.4402	21.7104	21.5189	21.4887	21.4781	21.7988	22.3931	21.6989	22.2001	20.8075	22.1351	22.0511	22.6963	20.9862	21.9052	21.7659	22.1616	21.9316	21.836	21.8313				1885200	3591300	5632300	50664000	4492800	8642600	3152500	7711700	7274500	12723000	3484500	2119700	3552200
19.0057	20.0379	19.1946	20.1847	20.019	20.807	19.258	18.8061	18.7354	20.6493	NaN	18.0664	20.3932	19.9106	20.0903	20.2389	20.1426	19.7572	20.4108	20.9076	20.1328	19.487	19.2485	18.6659	19.4256	20.0429	19.7795	NaN	18.9861	20.2251	20.1402	18.6686	19.9098	19.371				294290	1107700	1060600	18879000	1280300	2751500	361140	588590	1215800	1227400	142230	52450	1172700
19.4857	19.5177	19.4836	19.8784	19.4725	19.44	20.2969	19.6121	19.1224	20.1675	NaN	NaN	19.1536	18.4129	19.3242	19.5771	19.3955	19.5895	19.0646	19.4968	20.1928	18.9951	18.9557	19.1026	19.5403	19.0309	19.7175	17.8365	19.7112	18.9889	18.9673	19.5676	19.8627	19.0172				218960	592920	1057200	7918300	1216200	1699500	670090	1007900	906630	2534600	170090	126900	773910
18.6271	19.2695	NaN	18.3071	18.0817	18.8416	NaN	19.7885	NaN	17.8201	NaN	NaN	18.2155	18.5237	NaN	NaN	NaN	NaN	19.2805	19.4601	18.0792	NaN	NaN	NaN	19.0579	18.693	NaN	NaN	NaN	NaN	NaN	18.1942	NaN	NaN				143350	621070	0	1476700	843350	831740	73908	595100	184890	707660	101910	42874	752510
22.4256	22.2332	21.6655	22.2986	22.096	22.2846	21.7635	21.9163	21.3832	22.097	23.3224	22.0122	22.5251	22.4015	21.4634	21.6185	21.96	21.796	21.3667	21.9151	22.3911	21.2903	22.1685	20.3606	21.7481	22.2024	21.6459	21.7985	22.2257	21.8806	22.2621	20.9764	22.0421	21.2577				1686200	3197100	6429600	43706000	8047900	8254200	1691900	6926000	4872700	5666700	6475900	785310	13575000
NaN	17.8891	17.9015	18.6667	17.5286	17.5342	NaN	17.6062	17.7136	16.918	NaN	NaN	NaN	NaN	NaN	NaN	NaN	17.3484	17.2474	17.6001	NaN	NaN	NaN	NaN	17.6306	18.0119	NaN	NaN	NaN	NaN	NaN	NaN	17.8553	NaN				37401	183710	705480	4106400	276900	355390	85225	222900	332170	120080	0	0	0
20.5124	19.9944	20.1824	20.8192	20.3031	21.1779	20.4631	19.9902	NaN	19.9448	NaN	NaN	20.7569	21.4035	NaN	20.3081	20.3678	20.3296	NaN	20.3876	20.4138	NaN	21.4326	NaN	20.4623	20.2031	NaN	NaN	20.6488	NaN	21.6558	20.4082	20.5195	NaN				413350	1169600	2072200	12294000	2054300	4991400	794490	1602200	1238400	906630	592590	296430	4720600
NaN	18.87	18.7179	19.1587	18.6368	19.3445	NaN	18.642	18.4359	19.31	NaN	NaN	19.5009	18.7361	19.8059	19.6523	19.2975	19.8413	19.0283	19.4132	18.9707	NaN	19.6251	NaN	18.8887	19.1403	19.2769	NaN	19.8127	NaN	18.9525	NaN	20.0255	19.858				100120	180220	639610	5197800	921240	1031800	212790	515610	477500	802820	0	0	1423500
18.7087	17.7665	18.4695	19.3044	18.445	18.1541	NaN	18.3191	NaN	17.9837	18.1544	NaN	18.1197	18.6883	NaN	17.8369	18.3115	NaN	18.0167	18.2513	19.1667	NaN	18.5889	NaN	NaN	18.3629	NaN	NaN	18.3283	18.6635	NaN	18.5799	NaN	18.379				157880	152450	782860	6662500	584820	811100	264570	552770	374360	396530	194730	0	571280
22.9621	21.4703	NaN	18.8909	18.3859	20.4618	21.5478	23.031	NaN	19.7496	19.5605	21.8666	19.0072	19.1145	NaN	23.6112	19.2795	19.4936	21.2337	21.8141	21.4521	19.916	19.2188	23.1796	21.2212	NaN	NaN	21.4295	NaN	NaN	NaN	20.6512	20.0628	19.2416				2197800	1345400	0	3025000	468570	2277500	1627200	14273000	0	3522200	448450	635430	705710
19.3032	18.9266	19.0084	19.9011	19.6268	19.2445	19.5881	18.6522	18.5484	18.6142	19.6631	19.8185	19.5655	19.01	NaN	18.2951	19.8594	18.5916	19.1686	19.3033	19.027	NaN	20.0645	19.206	18.8271	19.5814	19.6313	18.9798	19.1568	19.4748	NaN	18.9773	19.0474	19.1184				163120	231350	738610	11503000	1140700	1159700	267170	547930	392380	547460	1402600	353440	1054400
NaN	17.8458	NaN	18.1295	17.3998	16.6993	NaN	17.6458	17.2054	18.2352	NaN	NaN	NaN	NaN	NaN	16.6948	17.882	17.8703	NaN	17.9407	17.2675	NaN	18.4107	NaN	17.9357	18.78	17.7352	NaN	17.2772	NaN	NaN	NaN	NaN	17.5817				14719	169360	83190	2461300	142140	251780	48321	255470	132860	387630	196460	0	174010
NaN	22.7112	NaN	24.4389	NaN	NaN	NaN	NaN	NaN	23.3055	NaN	24.2984	NaN	23.3986	23.3572	NaN	23.0724	22.6876	NaN	22.9364	24.3281	NaN	24.2987	NaN	23.1902	23.5043	NaN	NaN	NaN	NaN	NaN	NaN	23.1526	NaN				79177	184030	50510000	8760500	477010	415620	254720	18617000	26603000	44763000	180550	8180300	613220
20.263	20.4667	NaN	17.9447	NaN	NaN	NaN	NaN	19.1203	21.2459	NaN	NaN	20.2123	20.3525	20.0633	NaN	20.3954	NaN	NaN	19.4308	NaN	NaN	19.3557	NaN	NaN	18.568	20.2334	NaN	19.134	20.1035	NaN	NaN	19.4826	19.5165				280340	989150	799940	1384300	365090	0	440490	107800	587210	6477700	124080	0	2069100
18.6182	NaN	NaN	18.2875	NaN	17.7899	NaN	NaN	NaN	20.1048	NaN	NaN	NaN	NaN	NaN	NaN	18.8941	NaN	NaN	17.6133	18.185	NaN	NaN	NaN	17.5015	17.522	NaN	NaN	17.7954	17.9154	NaN	17.808	NaN	18.019				157760	0	118340	2913500	54911	414890	163590	0	0	1519200	0	45706	0
NaN	19.7924	19.6281	19.281	19.2145	19.1921	NaN	19.5056	18.6859	19.7182	NaN	NaN	19.9316	19.0056	19.654	18.913	19.1008	18.6349	18.3146	18.8116	19.6338	NaN	NaN	NaN	19.8128	19.7169	19.6672	NaN	20.0793	19.3675	NaN	NaN	19.8253	NaN				96018	1154200	2055400	2550100	1398100	1063900	84723	2362700	322710	506720	749070	0	1954300
19.379	19.2953	19.9353	19.9996	19.0755	18.9327	19.696	19.6728	NaN	20.1843	18.4436	NaN	NaN	19.0595	NaN	NaN	NaN	19.3987	18.9732	18.738	19.3756	NaN	19.412	NaN	19.2528	19.2327	NaN	NaN	17.6078	19.572	NaN	18.9377	18.9912	19.118				198970	479560	1783100	6202500	806150	909910	480010	1154700	0	2326700	195590	63321	359710
NaN	17.7664	NaN	17.8144	18.3525	18.1746	NaN	17.723	NaN	17.1712	NaN	NaN	NaN	17.5501	NaN	NaN	NaN	NaN	NaN	17.8562	17.8077	NaN	NaN	NaN	19.6836	18.4554	NaN	19.73	17.6552	NaN	NaN	18.5106	NaN	NaN				48856	190600	0	1214500	574780	659910	0	193420	323900	260650	1170200	0	0
19.2382	19.4114	18.9303	19.6359	18.9494	19.3279	19.7529	19.3026	18.5464	19.017	NaN	NaN	19.8626	18.7211	NaN	NaN	18.7536	18.9593	18.9599	19.628	18.9848	NaN	19.5755	18.7467	18.6645	19.2603	18.9029	NaN	19.1505	19.5295	19.7326	19.4119	20.0658	19.1233				272630	427080	713480	7890100	793750	1745700	427790	1031400	482110	888060	198690	60558	1507600
21.0982	19.1618	20.8311	21.0844	NaN	18.8779	20.2123	NaN	NaN	20.2485	NaN	NaN	NaN	NaN	NaN	NaN	20.2721	19.8921	NaN	19.0035	21.0123	NaN	21.0624	NaN	20.6414	20.1525	NaN	NaN	20.8574	19.8494	NaN	NaN	19.5555	NaN				883100	435060	3286100	13815000	134480	580610	641600	371700	516720	3120000	0	0	475540
17.6898	17.3769	17.4513	18.3455	17.7232	17.6845	NaN	NaN	NaN	NaN	NaN	NaN	17.9394	18.3989	NaN	18.1429	17.5905	NaN	17.8297	18.2862	17.4842	NaN	NaN	16.3974	18.1149	18.1321	NaN	NaN	18.0084	17.2284	NaN	17.9034	17.9794	18.2607				70502	104730	201950	2908400	458190	500610	32144	124620	74862	128050	0	0	492850
18.7986	NaN	18.7732	NaN	NaN	19.4401	NaN	NaN	17.9004	NaN	NaN	NaN	NaN	NaN	NaN	NaN	NaN	NaN	18.6285	NaN	NaN	18.1049	18.425	18.3214	NaN	NaN	19.1246	NaN	19.0366	NaN	18.4016	NaN	19.308	18.3945				187810	110900	549340	1739300	292000	1240000	129900	170980	443880	290340	0	95212	181260
18.6513	NaN	NaN	18.534	18.1458	18.8213	NaN	18.8269	18.65	19.1709	NaN	NaN	NaN	18.8312	NaN	NaN	NaN	19.3349	18.5385	18.5897	18.7128	NaN	NaN	NaN	18.5018	18.4537	NaN	NaN	NaN	18.774	NaN	NaN	NaN	18.6981				165510	373750	130430	3425500	377040	1076700	102420	450170	449870	885420	0	0	242070
21.5451	21.7822	20.7109	21.5542	21.403	21.5785	21.308	21.2758	20.4906	21.2791	19.375	NaN	21.2069	21.3367	20.7482	21.6058	21.132	21.4141	21.7576	21.7162	21.4981	20.3721	20.9424	19.7609	21.6434	21.2271	21.0692	19.8448	21.9034	21.1742	21.1521	20.9139	21.9982	21.2838				960530	2858900	4402400	22373000	4106000	4775600	1830500	5627900	3042100	2261100	539520	140750	4933000
18.5058	NaN	17.8502	18.7064	17.9813	17.4899	NaN	17.1036	NaN	17.0752	NaN	NaN	17.3282	NaN	NaN	18.0849	17.7404	NaN	NaN	NaN	18.1433	NaN	18.2601	NaN	NaN	17.7159	18.8644	NaN	18.7348	NaN	NaN	NaN	17.8601	NaN				93282	112710	288910	4018600	250720	211860	69373	88975	0	105780	0	0	254940
22.7214	23.8541	22.5175	23.3481	23.5311	23.2714	22.6784	22.3851	23.7905	24.7969	19.9533	20.4619	22.4481	22.7696	23.3996	22.1617	22.9119	24.1166	23.6515	23.6384	23.1104	23.48	21.4384	19.9724	23.6582	23.8549	20.5099	20.2875	23.3207	23.8754	21.3743	23.7462	22.8869	23.0899				2301600	14842000	11567000	86722000	16306000	22863000	4073400	8399700	26370000	42113000	567020	282430	8374900
19.3133	19.814	18.7946	18.9328	19.4961	19.2936	19.5488	19.7136	20.5733	20.0343	NaN	NaN	18.6221	20.5501	NaN	18.4591	18.9872	20.0661	19.1747	19.2939	18.4847	19.1639	NaN	NaN	19.3645	20.6201	NaN	NaN	17.5182	19.8733	NaN	19.7952	17.7324	18.9135				214350	760910	409480	3652500	1181800	1688600	235010	2964100	3625800	780240	0	0	485760
NaN	NaN	18.533	18.8773	19.2859	19.2932	18.848	NaN	NaN	19.2649	NaN	NaN	20.6028	19.1398	NaN	19.3116	19.184	18.3091	NaN	19.1065	18.8068	NaN	19.6666	NaN	18.4585	17.6477	NaN	NaN	19.2539	18.572	20.6898	NaN	NaN	NaN				101600	0	421380	2932500	584480	1501100	195870	273710	317940	1054700	132120	97139	1600000
18.4088	NaN	NaN	18.0672	17.8397	18.0548	NaN	NaN	NaN	17.1485	NaN	NaN	20.5791	19.2491	NaN	18.5623	17.6461	17.6908	17.5224	17.7485	NaN	NaN	NaN	NaN	NaN	18.6263	NaN	NaN	18.181	NaN	NaN	NaN	NaN	NaN				109090	107140	120170	1916800	375730	1129600	56636	0	0	135190	0	0	2437100
21.0055	20.9102	21.6108	21.2519	20.6491	21.2605	21.5178	22.0087	20.9604	21.3456	20.7856	19.785	21.6166	21.4419	21.2175	22.125	21.1508	21.6276	20.8649	20.7472	21.9536	20.8157	21.9199	20.8066	21.0846	21.2734	21.5429	NaN	21.0833	21.7083	NaN	NaN	21.2209	21.0337				533890	1613400	8400200	37881000	2384200	4664800	1509000	4009600	3833000	3569200	823560	179680	6647100
20.6443	19.6533	19.8626	20.1195	19.6718	19.935	20.1319	20.182	19.8874	19.1397	19.5046	20.0992	19.4346	19.5225	19.4347	19.5115	19.4484	19.2476	19.1366	19.5471	19.8643	19.9993	20.493	20.1806	19.7582	19.6089	20.002	19.8781	19.799	19.5923	20.2403	19.6903	20.1549	20.0039				440360	669740	1248200	13766000	1649600	2805300	623260	1733400	1864000	1280600	253200	187470	1285600
19.9816	19.3116	18.9038	19.2016	18.7633	19.6907	18.7502	NaN	17.7735	18.5134	18.1434	NaN	18.4795	19.2791	18.5979	18.298	18.924	19.0383	18.475	19.0362	19.3503	NaN	19.9974	NaN	18.4391	18.8424	19.3299	NaN	19.8615	18.8893	18.9663	18.9379	NaN	19.2736				387090	552660	321320	5362900	1073500	2780600	164250	211470	537360	206440	100080	13865	962180
20.2505	19.8638	19.785	20.3068	19.517	19.0712	20.1662	20.3709	19.5964	19.3098	20.7576	20.785	19.617	19.6043	19.9037	20.092	19.8029	19.6722	NaN	19.3471	20.1608	19.4845	20.0751	20.2667	19.9798	20.1974	20.7011	20.8784	20.3647	20.1568	NaN	19.4928	19.714	19.8053				376860	792900	1781900	14659000	1108200	1378600	383790	1738500	1025100	1347800	1096300	529090	2487700
19.7461	19.9297	19.6529	19.9791	19.7944	19.743	NaN	19.693	18.8713	19.0175	18.9171	19.0888	19.7821	19.2925	NaN	19.1275	19.9014	19.5375	19.4787	19.7132	19.8604	19.5119	19.9707	18.7319	20.022	19.6891	19.5257	NaN	20.0156	20.013	19.869	19.666	19.903	20.0618				264310	888510	1646400	9564800	2214300	1592300	175660	909160	692280	1361900	276530	139680	1429200
19.4192	19.5638	19.6478	20.0667	19.0397	19.131	19.7109	19.815	18.6336	19.1822	NaN	NaN	19.1534	19.0031	18.7523	19.543	19.9215	19.6564	18.7703	19.579	20.0608	19.6452	19.5257	18.7284	18.6899	19.4197	19.0993	NaN	20.325	19.3093	19.5589	19.27	19.6378	19.6628				85170	671400	1603900	12586000	802410	772250	520040	1374500	565190	1837200	155700	100510	1283600
19.6574	19.9118	20.0726	20.7621	20.07	20.1657	19.6144	19.5338	19.6588	19.5789	NaN	NaN	NaN	19.494	NaN	NaN	18.863	19.4998	19.348	19.9673	20.2798	NaN	18.9428	19.2165	19.8412	19.8694	19.5094	NaN	19.8836	19.8046	19.5164	NaN	20.156	19.4146				129490	1150800	986070	15806000	2117700	3870400	237320	1659300	862210	545430	0	0	492690
18.2571	17.786	17.8356	18.1767	17.5931	17.469	NaN	NaN	NaN	16.7553	NaN	NaN	NaN	NaN	NaN	NaN	17.8364	17.3264	NaN	17.6869	18.4834	NaN	18.0728	18.6548	17.4032	18.1642	NaN	17.8322	18.2603	18.1921	NaN	NaN	17.7769	17.9424				98777	156340	328950	3948100	266080	411970	94579	253600	0	92515	196810	61451	118940
22.7653	24.5815	24.8466	24.7285	24.966	23.3831	23.0242	23.9093	23.9427	23.7815	21.8106	21.3852	23.802	24.7626	23.5361	22.0911	24.8531	24.8493	25.4762	24.929	22.9153	23.5033	21.1123	NaN	24.8815	25.164	22.3745	NaN	23.4382	23.4649	21.9291	22.7998	22.9795	22.8832				2235500	18176000	62441000	254960000	56070000	25600000	2682600	17255000	41013000	16771000	3793900	720320	23645000
18.8095	19.7891	22.6932	21.5099	19.7033	16.7556	20.6311	18.8429	NaN	18.9427	18.3604	18.8566	22.4972	22.8542	19.3352	18.8467	23.5355	19.2955	21.0082	21.2555	19.2898	NaN	NaN	NaN	22.6101	22.0787	21.31	NaN	18.5159	NaN	19.7233	NaN	19.6507	18.333				90209	847870	8830200	23215000	1662200	126730	1207500	1472600	0	1256400	141590	261050	10770000
NaN	NaN	18.0768	18.1342	19.413	19.0186	NaN	19.6053	19.2912	18.1582	NaN	NaN	NaN	21.045	NaN	NaN	NaN	20.0095	18.2428	17.8177	NaN	NaN	NaN	NaN	NaN	NaN	NaN	NaN	17.4143	20.2189	NaN	NaN	NaN	18.4955				17059	85219	474990	2223700	1355000	1196000	327930	989960	1180400	294210	0	0	0
20.5683	20.5698	21.3051	21.7762	20.6979	21.1862	21.3511	21.0679	20.5295	19.9724	20.758	20.8871	21.4791	21.0031	21.0677	21.662	21.1508	21.5842	20.4587	21.5538	22.0719	20.6749	21.2321	21.1251	20.9052	21.8357	21.8284	NaN	20.9827	21.1966	21.2288	20.5639	21.3773	20.8517				678390	1597300	4562500	31163000	3539700	5108100	735410	2167900	2815700	3499200	2313600	550600	6431200
20.6473	19.3778	19.7403	20.264	19.748	19.9925	18.6823	18.6814	19.31	18.733	NaN	19.7172	20.2901	19.0609	NaN	19.151	19.433	18.5452	18.5848	18.9643	20.2998	18.3737	19.7556	19.0043	20.8102	20.0605	19.8033	19.6694	21.143	20.3785	21.5566	NaN	20.1006	19.1147				467510	449410	1655900	9678800	1424500	2086900	338550	670790	1511400	754870	119730	164290	1987000
23.3527	22.6787	22.6527	23.1919	22.051	22.6398	22.6233	23.4112	22.1041	23.0004	22.74	22.4907	23.99	23.1052	22.5504	23.3372	22.0428	22.2822	22.1944	22.5142	23.6944	22.6286	22.6285	21.3637	22.4366	22.5022	23.5936	22.3559	22.8217	22.8143	22.4059	21.5892	22.7903	22.261				2573000	5121800	10203000	73029000	7038000	12715000	3331900	15295000	7925000	12385000	5574800	1813300	31865000
NaN	20.426	20.6414	21.1861	19.8269	20.6081	NaN	19.7886	19.7914	19.6584	NaN	NaN	19.9601	21.1867	19.8828	20.8438	20.7992	20.6486	19.5019	20.4938	21.3847	19.6808	NaN	NaN	21.4764	21.2919	20.5434	NaN	20.8493	20.1169	NaN	20.1019	20.4179	NaN				66716	1875400	2595000	14165000	2037600	4351700	302430	1246700	1626700	1715800	665910	343510	3038200
NaN	18.66	NaN	18.8568	NaN	18.4165	NaN	NaN	NaN	19.4063	NaN	NaN	NaN	18.1708	NaN	18.3903	18.0016	NaN	NaN	18.0299	19.3313	NaN	NaN	17.7553	NaN	18.6223	NaN	NaN	19.4078	NaN	NaN	NaN	19.3277	NaN				200710	478660	594520	3768900	684860	653170	276460	551220	385310	818340	416190	181030	1122600
18.5518	18.2403	NaN	18.5913	18.5849	18.5303	NaN	NaN	NaN	NaN	NaN	NaN	NaN	17.9269	NaN	18.4027	18.6998	NaN	NaN	18.6991	NaN	NaN	17.8016	17.392	18.3404	18.2137	NaN	NaN	19.2482	NaN	NaN	NaN	NaN	NaN				101800	184870	443970	3477100	691470	691950	163110	257160	285980	1204900	0	0	858250
17.2587	NaN	17.3834	18.6297	17.3454	16.9397	18.1242	17.9272	17.8965	16.7841	NaN	NaN	18.1891	18.3616	18.099	17.5337	17.9984	17.1623	17.41	17.095	17.8448	NaN	NaN	NaN	17.84	18.15	18.6705	NaN	17.7094	NaN	NaN	NaN	17.4548	NaN				49361	0	233960	3233900	302340	190480	147360	548190	312670	200710	0	0	479940
NaN	17.8195	NaN	16.9981	17.3744	18.0087	NaN	NaN	17.0271	17.4637	NaN	NaN	NaN	16.8902	NaN	NaN	NaN	NaN	17.9477	18.1525	NaN	NaN	NaN	NaN	17.8111	NaN	NaN	NaN	18.2261	17.9555	NaN	NaN	17.9933	17.6886				45358	208070	86568	785360	363320	585770	45494	148530	168070	293490	202340	0	108970
20.5338	20.3259	20.3638	20.4536	19.3978	20.1983	20.1173	19.8531	19.7708	20.121	19.2582	NaN	19.1504	19.167	NaN	18.5528	19.3429	19.5033	19.8727	19.9717	19.5466	19.5673	20.4141	18.2267	20.1216	20.1347	19.5361	NaN	20.073	20.22	19.9562	20.3165	19.7653	19.4415				336460	910000	2175000	20292000	1674100	3527200	302330	928090	1367600	2253200	395630	0	702980
NaN	NaN	NaN	19.5609	NaN	NaN	19.9418	19.135	18.2384	18.2004	NaN	NaN	18.8923	NaN	19.2819	20.0192	18.3715	NaN	NaN	19.1013	19.8381	NaN	20.5139	20.4523	19.065	18.9192	20.1541	NaN	NaN	NaN	NaN	18.6946	19.6811	NaN				146990	0	970110	6505200	359500	663760	486360	956380	570890	1322600	209670	123450	834800
NaN	16.5225	16.8182	17.6237	17.6286	17.7788	NaN	NaN	NaN	17.7519	NaN	NaN	17.7303	17.8531	NaN	17.4688	17.6164	NaN	17.352	17.5931	NaN	NaN	NaN	NaN	NaN	17.0445	NaN	NaN	17.8263	NaN	NaN	NaN	NaN	NaN				20236	47076	140680	2077200	314630	486620	0	65452	59528	298490	0	0	437910
22.3461	22.0082	21.8801	22.5321	21.9104	22.1113	21.5638	21.7055	21.6944	22.7208	24.5691	21.9652	22.7184	22.282	22.1413	23.4537	21.9026	21.6075	21.5801	22.1133	22.2441	21.2869	22.0289	21.0244	21.9419	21.8543	22.3916	21.5736	22.6984	21.8452	22.2779	22.0923	22.5784	22.7813				1480700	2500700	8018100	41637000	6989200	8194600	1127300	7829300	8621700	8728100	23113000	823220	18159000
19.022	NaN	19.3156	19.3525	NaN	NaN	NaN	19.1631	NaN	18.9958	18.9429	NaN	18.7625	18.6983	NaN	18.3037	19.7728	NaN	17.7983	NaN	19.2571	NaN	19.255	19.9235	18.6867	19.0785	19.0846	19.4141	18.4182	18.8963	NaN	18.521	18.5521	NaN				167680	33660	1190700	7085300	0	824450	0	352900	283470	559450	421920	92494	798580
17.6103	NaN	17.1818	17.3698	17.21	NaN	NaN	NaN	NaN	NaN	NaN	NaN	NaN	NaN	NaN	NaN	18.3778	17.4199	16.5851	NaN	18.2619	NaN	NaN	NaN	17.3335	17.0955	NaN	NaN	17.9306	NaN	NaN	NaN	NaN	NaN				95932	208190	243620	1488100	251760	381740	32659	88414	203200	634280	0	0	301670
20.259	19.4284	NaN	17.4614	NaN	18.7102	18.7506	NaN	NaN	17.3443	20.6037	20.9224	21.184	18.4538	18.5411	NaN	20.508	NaN	NaN	20.2489	19.136	NaN	NaN	NaN	NaN	17.5606	20.3044	NaN	19.1916	NaN	NaN	NaN	19.4993	19.364				437630	447930	413040	1100100	0	954730	146760	0	0	205300	814400	400880	6314900
18.0278	18.7068	NaN	19.0081	19.3207	19.6738	NaN	NaN	17.8575	18.5136	NaN	NaN	NaN	19.9469	NaN	NaN	18.7017	NaN	18.1118	18.6786	18.61	18.8458	NaN	NaN	NaN	NaN	NaN	NaN	18.9721	18.6641	NaN	NaN	NaN	NaN				73790	540190	255130	4823900	734390	1719700	107750	531930	482910	1004100	0	0	360240
19.5848	20.2247	19.5578	19.8614	19.1914	20.1227	19.4969	19.9915	18.8463	20.4552	22.7966	NaN	19.4156	19.3124	NaN	18.983	19.5367	19.894	19.1194	19.1256	19.5469	19.5857	19.0898	18.6433	19.2971	19.0106	19.7803	19.6676	19.8124	19.207	19.9862	16.6226	19.9363	19.5539				223600	561470	781000	9816600	1126800	2820500	253420	1464500	689360	761260	9857100	65177	656580
18.7064	NaN	NaN	18.5894	NaN	18.99	NaN	18.8112	NaN	18.9415	NaN	NaN	19.0332	NaN	NaN	18.9929	NaN	17.9317	17.8476	NaN	18.4227	NaN	NaN	18.6151	NaN	18.524	18.6717	NaN	18.5988	17.9194	NaN	19.2464	18.1926	18.2374				143110	42201	338010	3075400	0	1078900	137600	598560	440310	1045900	0	0	861000
NaN	NaN	NaN	NaN	17.5539	18.469	NaN	19.9303	NaN	NaN	NaN	NaN	NaN	NaN	NaN	20.4384	NaN	18.6689	NaN	NaN	18.7078	NaN	NaN	21.6343	NaN	NaN	NaN	22.577	NaN	NaN	NaN	19.0507	16.953	19.3619				0	0	0	0	139020	521810	85498	1531000	0	0	0	47730	302720
21.9513	21.5074	21.3843	21.8927	21.3156	21.2136	NaN	22.1059	21.2518	19.1415	21.9526	21.3877	20.8176	20.6097	20.6673	20.1841	21.1333	21.2116	20.8348	21.1579	21.704	20.6364	21.6836	20.416	NaN	21.5629	22.4315	21.2035	21.2871	20.9561	22.0196	21.4457	22.3963	21.1535				1639700	2941900	3863500	28526000	5084200	5881300	681720	3925000	4920300	634050	2782400	792260	3774000
23.3927	23.5889	23.3318	24.0776	24.0304	24.746	23.4214	23.4109	23.4814	24.126	21.6529	22.3153	24.7116	24.8733	24.0389	24.3975	24.407	24.074	24.056	24.0675	23.2593	22.7636	23.5136	22.8432	23.4369	23.7137	23.3877	22.7185	24.3372	23.4747	22.9787	23.5828	23.3956	23.1471				2269600	6726800	19028000	129890000	23357000	46643000	3386800	11941000	25585000	39001000	1903000	1192900	69805000
24.0893	24.296	23.8018	23.7763	24.1724	24.633	23.999	23.7821	23.7838	24.2457	23.0382	23.5529	23.7377	24.774	23.0771	23.3321	23.7352	24.9103	23.6457	24.4728	23.5891	23.553	23.5344	22.9732	23.3786	24.0775	23.1474	23.768	23.9834	24.4796	23.234	23.3104	23.812	24.2309				5900900	17762000	22880000	102620000	31134000	45631000	9776900	20661000	27679000	48400000	8845800	3176000	25901000
28.9405	29.3283	28.971	29.32	29.1574	29.3054	28.7927	29.4499	28.8508	30.0861	28.5628	28.1959	29.4908	29.8577	28.8074	28.7137	29.2964	29.5465	28.8454	28.9941	29.2786	28.9632	28.8932	27.2771	28.8986	29.3915	29.0135	27.6544	29.033	29.4003	29.0477	28.8788	29.3527	28.6097			+	141370000	483330000	861750000	4994300000	1017600000	1197500000	269240000	908840000	874690000	1745300000	367360000	131890000	1153500000
22.4295	21.7365	21.8416	22.401	21.8521	21.6978	22.4668	22.1486	21.6516	22.2713	21.2863	21.7896	21.6291	21.033	21.1265	21.7414	21.8534	21.6127	21.6278	22.0872	22.5353	21.5057	22.2976	21.6459	22.2771	22.2248	21.7908	21.2719	21.8656	21.7125	22.3235	22.4208	22.1478	22.2965				1639400	2917700	6142700	39273000	6493200	6667900	2894600	6868600	6495100	6581000	2316700	1287000	5601700
21.426	21.6676	20.7084	22.0644	21.2845	21.2853	NaN	21.2017	21.2359	21.4642	21.1779	NaN	21.2294	20.7615	22.1203	22.0324	21.4209	21.218	19.6188	21.1563	21.2695	NaN	21.2416	20.8228	20.8903	21.248	21.2036	NaN	21.0368	NaN	NaN	NaN	20.7273	20.9934				1292800	2751200	3021100	35131000	5406800	6160700	1016600	4444200	4003800	6634700	1393200	63072	3461000
19.6321	19.5194	19.3741	19.8574	18.8957	19.5427	19.5874	19.6289	18.7832	18.6129	19.4801	NaN	19.6186	18.5289	19.7649	19.1107	19.073	NaN	18.6824	19.3035	19.5433	NaN	19.5911	19.3276	19.2139	19.0672	19.7996	NaN	19.4325	NaN	19.3498	19.3504	19.9323	NaN				288250	543710	1284100	7718600	767310	1764900	521390	1207300	860330	465680	568170	132800	1280400
20.5297	20.1258	19.1371	19.9538	19.8926	20.766	19.7976	20.151	19.1636	18.8527	18.7727	19.6075	20.0394	20.493	18.9988	19.0512	18.9208	19.7005	20.4374	20.2965	19.35	19.8348	19.2657	18.8459	19.2576	19.9022	19.1045	18.2595	19.9381	20.8831	19.3183	19.7828	18.891	20.2749				452060	914870	1009200	8150500	1623200	3572000	526780	1495300	949170	709160	337990	223480	2228100
18.2687	18.5954	18.7828	19.3015	18.5681	18.3955	NaN	17.8188	17.6147	18.7026	NaN	NaN	17.8353	18.1877	NaN	17.9438	18.3155	18.4056	18.5215	19.0475	19.2158	NaN	18.1572	NaN	18.9259	18.8208	18.1584	NaN	18.5769	18.1301	NaN	18.4115	18.2854	18.3345				54979	269590	568490	4897500	923780	1023900	46426	325760	223670	863900	0	0	222560
18.8011	18.808	19.4738	19.568	18.7912	19.0495	19.6658	19.3965	18.7496	18.8575	NaN	NaN	18.3436	18.3668	18.3864	18.4028	19.0968	19.3441	19.1208	19.0383	19.1824	NaN	19.9258	18.584	19.7005	18.8391	19.5899	17.9464	19.1036	18.8851	NaN	20.1137	19.2704	NaN				154570	417890	1872300	6295400	744470	975410	378140	1219300	1070500	467420	183350	0	605670
20.5637	19.6804	20.6827	20.4736	NaN	20.758	21.1315	NaN	NaN	18.8668	NaN	NaN	20.2253	NaN	NaN	20.7821	20.4739	NaN	20.1107	19.4202	NaN	20.1596	21.3789	NaN	20.7796	20.6878	NaN	NaN	21.0019	20.4512	NaN	20.8434	20.2998	NaN				249260	609740	2766300	11883000	1522600	3221600	861050	3279900	2773800	3123400	1235000	146720	4681700
18.2822	18.7061	18.7348	19.3352	18.7151	19.2451	18.412	18.2106	17.6951	NaN	NaN	NaN	18.4483	17.9756	NaN	18.0886	18.7136	18.6478	18.7671	19.3691	18.5359	NaN	17.8978	17.5561	19.3008	19.3681	18.5399	NaN	18.9343	NaN	18.6086	NaN	18.8749	18.8821				79761	215990	1029900	6217300	691880	1050700	194830	561560	455780	120920	0	0	835170
21.9652	20.8422	21.4835	21.8506	21.8145	21.8637	21.2965	21.1068	20.6071	21.0316	20.0278	NaN	21.0919	20.6374	20.8014	21.2801	21.3652	21.5533	21.5301	21.8039	21.7301	NaN	20.1617	19.0361	21.0352	21.642	21.3362	19.8819	21.8533	21.354	21.1615	20.5289	21.6231	20.8428				986330	3478400	5801300	34550000	6013100	7896100	743360	2450000	1971400	5483100	627710	0	1957000
21.2632	19.8652	20.1267	20.8672	20.942	20.7329	20.1531	20.3559	20.271	18.5777	19.5798	20.8519	20.2205	19.8135	19.6448	20.5233	20.8015	20.3998	20.5648	21.4524	20.7664	20.8579	20.3804	18.8889	20.3915	20.3627	20.9685	19.1137	21.0366	20.6634	21.3679	20.0806	20.8689	20.5693				695200	638220	1997500	20503000	3651700	4173800	654620	1859300	1288500	1006300	517190	231850	2442400
NaN	NaN	NaN	18.7569	18.542	18.0202	NaN	NaN	NaN	17.9491	NaN	NaN	NaN	NaN	NaN	18.8406	19.0121	19.0705	17.7946	19.1367	18.8048	NaN	19.2847	NaN	NaN	19.1397	NaN	NaN	18.5307	NaN	NaN	18.5275	NaN	NaN				68513	41685	92864	4694200	593050	512750	155650	0	32867	163450	0	0	0
19.9641	18.9804	19.5265	19.6682	18.6955	18.6687	NaN	18.7731	NaN	20.2691	18.5829	NaN	19.0637	19.5944	19.415	19.6963	19.5755	20.1032	18.9405	19.398	19.5215	19.6648	19.984	NaN	19.7604	19.8289	19.016	NaN	19.0264	NaN	19.9922	19.5246	19.3194	NaN				320710	459260	1301300	7861000	859850	1045600	296640	610140	49655	1281400	310300	122400	1162800
21.5308	21.3022	20.9431	22.106	21.4435	22.0123	21.7376	21.2818	20.9718	20.1647	21.6258	21.6589	21.5368	21.1206	21.8965	22.9093	21.3862	21.2201	20.7166	20.8661	21.4994	21.4317	21.0734	21.3761	21.5321	21.488	21.6262	NaN	21.5332	21.3612	21.7006	21.4612	20.902	21.3023				819930	1681100	4562600	26182000	4424900	6798200	1990500	3999500	7565400	7809800	1608700	533080	1982200
21.956	21.0757	21.1406	21.2541	20.272	20.0539	23.3769	23.0809	21.8187	20.1892	20.4284	19.8447	22.5313	NaN	21.6877	19.7884	20.1241	19.7837	19.5441	19.2129	21.4276	21.7826	21.8837	NaN	20.2777	19.9567	22.1134	20.4713	21.496	20.631	21.0497	20.0415	20.9301	21.3001				1652400	3981600	2337400	22165000	2276200	2597800	3050800	6283200	17436000	6237400	1112300	365530	2477900
22.8278	22.4627	22.854	22.7808	22.8409	22.629	23.1072	22.5218	21.9363	22.6802	22.0529	22.3699	21.2566	20.6021	20.9675	21.9392	22.3778	22.1908	22.7051	23.2542	22.9619	22.5935	22.5038	21.8561	22.8822	23.0843	23.084	20.7904	23.0526	23.0946	22.2767	22.8162	22.502	22.9524				2039300	3274600	6122900	51432000	9240800	11137000	2002700	5166300	13191000	24859000	3444700	1298200	2239000
21.9237	21.5043	22.0589	22.2794	21.1715	21.5622	22.0203	21.8831	21.5481	22.0014	20.9643	21.0791	20.4316	20.3718	20.6003	21.7102	21.4976	21.5995	20.5704	21.2573	22.0451	21.6644	22.1053	21.9863	22.0681	21.8851	22.0753	19.5941	21.5466	21.1453	21.6201	21.6972	20.9426	21.225				1227800	2405700	7164000	37943000	3962000	6651400	2259900	4766400	5412600	11126000	1585700	579340	3094300
19.2706	19.0368	NaN	20.3643	19.707	19.3835	NaN	19.7609	NaN	19.4348	20.1684	NaN	20.5296	19.7772	19.8436	20.4813	20.4367	20.0855	18.9083	19.2554	20.1079	NaN	NaN	NaN	NaN	19.3329	19.6028	NaN	20.401	20.5276	NaN	NaN	NaN	NaN				182390	304600	540510	14510000	1450900	1326600	209850	1932600	676000	287100	707290	36563	4109900
NaN	19.1465	NaN	19.6474	19.8193	20.0961	NaN	NaN	20.6389	NaN	NaN	NaN	20.4698	NaN	20.4461	21.8979	21.4963	NaN	NaN	19.0676	22.1408	NaN	NaN	NaN	20.1908	NaN	21.6657	21.5065	20.4434	NaN	NaN	NaN	19.886	NaN				363430	505420	1303700	6287600	1264400	2244000	358220	556890	4795400	129220	999240	2116200	2919400
19.1595	20.6463	20.352	20.9019	NaN	19.1991	20.9556	20.0878	19.2804	22.2968	NaN	NaN	21.3895	NaN	19.8025	20.3538	NaN	19.6504	NaN	NaN	19.4533	19.8675	NaN	NaN	NaN	NaN	19.7661	19.823	19.3386	NaN	NaN	18.9208	19.698	20.452				105230	2331500	2893400	22571000	384360	760580	884230	1359000	724300	8472600	1273800	147250	4794400
NaN	NaN	19.5818	19.9021	18.7748	18.9367	NaN	19.1268	NaN	18.057	NaN	NaN	NaN	NaN	NaN	NaN	18.2165	18.4345	18.5665	18.7811	19.0517	19.2057	19.3519	NaN	19.6983	19.6198	18.9863	NaN	18.7859	NaN	NaN	19.6513	NaN	NaN				38013	131400	1311400	8647400	694240	937000	238360	878010	315570	334520	1494800	0	0
23.5759	23.196	23.2877	23.3012	22.8217	23.1663	23.2206	23.0635	22.5738	23.7797	22.2601	22.7026	23.0668	22.1752	23.2815	24.13	23.186	23.0474	22.5591	23.0583	23.904	22.746	23.4998	22.7545	23.0596	23.1097	23.6426	21.9058	23.0992	23.1323	23.4433	22.7515	23.4551	22.6917				3327000	5397700	17624000	98667000	11769000	17193000	3999700	18372000	13667000	17864000	3126400	1223500	20763000
20.8485	20.4842	20.15	20.4675	20.4602	20.748	20.3622	20.8029	20.7581	21.9867	20.6194	21.0238	20.0114	20.7399	NaN	19.884	20.7692	20.5283	20.2832	20.4884	20.6455	20.3421	20.8686	20.9679	20.2278	20.0739	20.9396	19.9441	20.1387	20.9182	NaN	20.0592	20.5312	20.6586				517390	1169600	2237300	11822000	2726900	3704200	891770	2751800	2911900	5739600	1577100	660050	1913500
21.1235	21.1721	20.9413	21.4001	21.1046	21.125	21.6592	20.8523	20.0814	22.0639	18.2095	NaN	21.1173	21.7346	20.6057	20.5932	21.0937	21.7128	20.8782	21.3884	22.1509	20.9842	18.978	NaN	21.9126	21.7558	21.7756	18.9412	20.8921	20.3092	19.2782	20.1401	21.2482	21.571				647360	782840	4330100	24594000	3393100	4457300	2072100	4618900	5640800	8144400	45220	54519	3231200
19.3858	17.8498	18.7514	19.7988	18.8248	18.7827	18.6582	18.1007	18.243	19.3528	NaN	NaN	NaN	18.4035	NaN	18.5332	19.2927	19.5376	18.5826	18.3393	19.643	NaN	18.3078	NaN	19.0657	19.1928	18.3491	NaN	19.252	NaN	NaN	NaN	18.3782	18.3265				158540	414020	693680	7182700	1060000	1159000	199580	250790	540930	653410	0	0	304600
21.6871	21.33	20.8697	21.8055	20.8444	20.8648	21.0064	21.4705	21.3006	20.4982	20.5414	20.9196	20.6627	20.3819	20.7769	20.2298	20.3665	20.9683	20.8034	20.9574	20.7757	20.4436	21.0975	19.2175	21.2775	21.1176	21.317	21.573	21.3879	21.1987	21.273	20.6756	21.1514	21.1239				1335400	2286500	3126400	22502000	3399300	4214800	1435000	4272700	3586300	1976400	1042200	512260	2807400
21.6439	21.4201	20.8515	21.6974	21.4065	21.7888	21.3368	21.2017	21.2397	20.6597	21.0473	20.92	20.9242	21.3008	21.1616	21.7251	21.0266	20.6198	21.1375	20.9516	21.4257	20.8733	21.4469	19.887	21.0584	21.5982	21.2888	18.9198	21.9683	21.891	21.1864	20.8591	21.5495	20.8996				839340	2241400	3536900	29230000	5214200	7620200	1473400	3621500	4302700	2319400	1136700	586800	4571700
21.5514	20.6359	21.655	22.1775	21.334	21.837	21.76	21.9855	21.2992	20.2002	21.1826	21.0266	20.334	20.2659	21.5954	21.1461	21.5271	21.3877	21.2864	21.4679	22.1098	20.9951	20.898	20.9573	21.9051	21.905	21.9631	20.0351	21.7418	21.3249	21.3533	21.3621	21.5709	20.9095				938700	1549400	5251000	35932000	4612400	7984100	1479600	4856000	5663300	1834500	1881100	672090	2377500
23.2716	22.9953	22.9837	23.3848	22.8305	22.9839	23.808	23.4362	23.2164	22.4534	22.7129	22.7388	23.1634	23.8146	22.9454	22.8567	22.7011	22.7143	22.3428	22.9216	23.0518	22.6394	23.4846	24.1603	22.7739	23.1584	23.0317	22.7563	22.8896	22.5233	23.1271	23.0465	22.9729	22.9957				9562300	3044100	12796000	77027000	42085000	49296000	4071900	5716700	10975000	8773400	6307600	1456700	10701000
21.6972	21.6	21.6409	21.5941	21.2598	21.6927	21.332	22.2568	21.6617	22.4559	20.9174	21.9971	21.3629	21.0966	21.024	21.5131	22.0267	21.4456	20.9542	21.7217	22.0862	21.2264	21.6048	22.3645	21.4456	21.49	21.5998	21.6601	21.5974	21.5355	21.2579	20.8001	21.7136	22.5903				813340	2392800	4774600	26948000	6681900	10409000	1035500	7803700	5776900	7403900	1265900	792370	6112100
22.1198	22.4716	22.4347	22.5023	22.1498	22.1841	21.9467	22.5248	22.5972	23.1531	21.4882	21.7561	22.7072	22.7068	22.9559	22.6985	21.7571	21.7772	21.782	22.0335	23.0967	22.1653	23.1395	23.0476	21.7484	22.2007	23.1991	22.1336	22.413	21.756	22.765	22.2886	22.34	22.5315				1216100	4344700	8793900	50490000	7957100	11717000	1973000	10931000	12501000	17057000	2387900	691570	15727000
22.5887	22.1376	22.4207	21.7468	21.3566	21.4757	NaN	22.7726	23.2932	22.291	22.282	NaN	21.6425	21.3826	NaN	21.4317	21.5763	22.3261	21.0901	21.5189	NaN	21.8564	22.4338	21.4621	22.3153	21.8829	21.6701	NaN	21.2563	21.5223	21.3457	20.2951	21.6409	21.6754				1740800	1546300	8975600	33716000	4620400	5342700	718490	10103000	11748000	19660000	3291000	209600	3774000
22.5735	21.8987	22.3751	22.8158	22.0169	22.7772	22.7321	22.7017	22.1362	21.4995	22.2575	21.6983	22.6225	22.6343	23.1915	23.1691	22.439	22.37	22.086	22.4564	22.4537	22.0767	23.2891	23.6673	22.3023	22.4412	22.4742	21.1235	22.7296	22.9765	22.3341	22.2836	22.6817	22.4003				1029300	2698600	11083000	56200000	7204700	13401000	3596800	11517000	7999900	9145600	2217300	1113400	17886000
21.8781	21.8138	21.9988	22.0632	21.2036	21.4748	22.4442	22.0942	21.6853	21.4497	21.3163	21.2294	20.9661	21.2606	21.1741	21.3883	21.2364	21.5585	21.057	21.4102	22.3799	21.5842	22.1816	22.8107	21.3817	22.0635	22.2998	20.8639	21.6245	22.069	NaN	21.9922	21.4795	NaN				972670	2651400	5307900	37826000	3846200	7238700	2969300	6676900	5903800	10541000	2597800	1043800	2464200
21.5004	21.0431	21.1238	21.5784	21.1753	22.1231	21.6799	22.0105	21.0216	22.916	21.0194	21.2638	21.3927	21.7502	21.135	21.6662	21.1641	21.4572	21.1084	21.2805	21.7432	21.3882	21.5701	21.7601	21.4808	21.3505	21.7175	20.056	21.442	20.8353	22.4717	21.2852	20.4775	21.1791				787200	2213500	2588200	28564000	2719100	7284500	1347400	5564900	2664000	10592000	1665300	363180	5338800
18.9758	NaN	17.4946	18.0676	18.1284	18.6509	18.7547	17.7479	NaN	18.8236	NaN	NaN	NaN	17.6479	17.8503	18.7077	18.4654	17.5626	NaN	18.5693	18.3584	NaN	NaN	NaN	NaN	NaN	18.3857	18.4034	18.5533	18.7194	NaN	NaN	19.0443	NaN				259270	38469	292110	2570000	499040	1362800	206500	180560	108730	425990	171840	0	398300
22.7409	22.0568	22.7577	23.2728	22.786	23.0811	23.1652	23.5684	22.942	23.3586	23.4913	23.1425	24.0466	23.207	24.669	24.4987	24.2142	23.5746	22.6136	23.088	22.794	21.725	23.6782	23.2224	22.7227	22.9087	23.9704	20.3661	23.9191	23.7466	23.7041	22.7641	24.0719	23.4892				2665500	3726300	13437000	73048000	10727000	16610000	4424500	18116000	11760000	15847000	9182400	2705400	29604000
22.2444	22.4408	21.6479	22.0595	21.0733	21.9081	21.692	21.7056	21.5419	22.2056	20.8984	21.7908	21.3791	21.1752	22.0063	22.2791	21.4306	21.6109	21.2537	21.6934	22.0044	21.7675	21.9177	21.6699	21.602	21.7458	22.4318	20.4854	21.8283	21.7359	21.3764	21.519	22.1234	21.8665				1956600	5491600	6096300	27346000	3460700	7434300	2024700	5477400	7351700	7555800	1380300	873140	4252500
23.0672	23.2506	23.0411	23.7327	23.0777	23.7922	24.29	23.2307	23.4578	24.2357	23.6862	23.4727	23.1887	23.0744	22.7946	23.6383	22.9538	23.1665	22.3186	23.0178	23.9704	22.6659	23.8472	23.4923	23.2406	23.3169	23.4822	22.2464	23.3506	22.7953	23.4278	23.2197	23.064	22.9777				2173000	5920300	19031000	95211000	12762000	20119000	10099000	24868000	23665000	39722000	8380200	2364300	17401000
21.5898	21.1319	20.718	20.8833	20.3371	21.2031	20.8802	20.9583	20.6042	20.4538	20.5049	NaN	19.6303	19.4477	NaN	NaN	20.0954	19.7112	20.7416	20.6624	20.448	20.0109	20.5349	20.9864	20.3384	20.3004	NaN	NaN	21.1795	20.8701	20.4559	20.5525	20.8437	21.1178				1386500	1896300	2459900	13242000	1971300	4947900	883800	2353700	2394000	1719800	1052500	258920	2027700
21.3404	21.3327	20.7052	21.8814	20.6837	20.7741	21.4108	21.0577	21.1884	20.9938	21.3065	NaN	21.3637	20.8083	22.036	22.2953	21.6072	20.8731	20.6159	21.6018	21.8264	20.7636	21.466	21.2138	20.5834	21.3224	22.0806	20.1502	21.6819	20.8669	NaN	20.5493	20.6928	21.36				643870	1831700	4657800	25614000	1083300	4498200	1990700	4693100	6639800	5545300	1973400	268230	4284700
26.9224	26.0259	27.07	27.4006	26.0767	25.528	27.012	26.7248	26.3692	27.3326	26.8728	27.0474	25.0031	24.0987	25.9484	26.9905	26.8419	26.228	25.1332	25.5685	27.4277	26.3124	27.7429	26.5616	26.9339	26.8423	27.1407	26.4676	27.3525	26.0135	27.0845	25.7885	27.3681	26.6348				43497000	67040000	187260000	1233800000	97093000	153290000	68376000	159720000	146880000	202180000	140010000	31514000	58782000
20.5838	19.8626	19.8351	20.22	19.7894	19.7566	20.6098	20.2356	20.1486	20.1494	19.2168	NaN	20.4205	19.9339	20.7401	20.9769	20.1135	20.2229	19.5036	20.037	20.1941	NaN	21.6243	20.2322	19.9156	19.1252	19.9753	NaN	20.341	20.022	NaN	20.3884	20.8119	20.3382				239320	475620	1266200	8822300	1490800	2264900	866610	1397200	1964700	3279600	431100	212440	2995900
20.4541	21.036	20.4511	21.2933	21.4831	21.8465	20.3624	20.9674	19.2379	21.0725	19.3069	21.9195	19.8527	20.7534	NaN	19.3444	20.5323	19.8162	20.4755	21.6516	21.3052	20.2703	20.019	18.3774	20.574	21.1895	20.2018	NaN	21.0765	20.7863	19.5834	20.9235	20.4031	20.017				631340	1700800	2483600	20168000	3864300	6248000	1069900	3292600	1849400	2777500	1351700	625080	2806600
20.2934	20.5289	19.9593	20.4257	20.1732	20.4571	NaN	19.8475	19.2552	21.3265	16.3535	NaN	20.0983	19.5385	18.7795	19.7662	19.5774	19.4353	20.0604	20.5845	20.9649	NaN	19.033	18.735	20.9404	19.583	20.4896	18.9414	20.5045	20.1788	19.69	20.0205	20.0772	19.4601				398750	1089700	1407200	9927000	1581500	2927400	307740	2406500	1467700	3674300	25583	5188	2840900
20.7569	20.3204	20.5745	20.8214	20.29	20.5114	21.3179	20.9987	20.7656	20.0179	NaN	NaN	21.0655	NaN	20.8779	20.9938	20.8545	20.5937	19.1166	19.3338	20.7768	20.1301	21.3134	NaN	20.1057	20.6387	20.7722	NaN	20.2322	19.5894	20.633	20.6166	20.1533	NaN				609700	1176500	2485900	18087000	2503300	3381600	1381500	3053700	3266800	4281400	431150	241630	5113400
21.1092	22.8749	22.5016	22.475	NaN	21.8036	22.1086	21.8814	22.0809	23.7989	18.7671	19.2017	NaN	21.8806	NaN	21.8804	21.722	21.8597	NaN	21.8433	22.841	22.2018	NaN	22.2111	21.7878	21.2398	22.1111	20.3005	22.0311	20.8881	21.5878	22.1106	21.7114	21.3647				393400	6236900	14138000	35424000	646380	1438500	3333000	8802700	8513900	26019000	317140	779230	455110
20.5368	21.2033	21.6205	21.7478	21.3589	22.1924	NaN	21.7141	21.3095	22.4784	NaN	NaN	21.6435	21.6677	21.3261	21.4583	20.7104	21.2739	20.4786	21.4312	22.258	20.8767	21.4675	NaN	20.5497	21.061	21.6	NaN	21.2085	21.3576	20.6903	19.8795	21.4508	20.3814				512570	1951300	5292600	27039000	4457200	8479900	499470	4567700	4894600	9454200	387410	167730	6585100
NaN	19.0817	NaN	NaN	18.5465	19.3939	20.214	19.16	18.3213	18.7793	NaN	NaN	NaN	NaN	NaN	NaN	18.9296	19.0258	19.052	19.4524	19.3371	NaN	18.9849	NaN	NaN	19.2398	NaN	NaN	19.3874	18.8704	NaN	NaN	19.6105	NaN				130390	554500	738660	2612200	889220	1281800	295330	903840	331290	453420	171560	79266	574900
18.9732	19.2068	19.0204	20.2103	19.488	20.3572	19.4489	18.7239	18.6587	19.8081	NaN	NaN	18.2894	18.9949	18.966	20.1376	19.6193	19.9402	19.24	20.1299	19.3589	NaN	18.1164	18.307	19.4766	19.9844	18.8344	NaN	20.1432	19.8321	NaN	18.6796	19.0546	19.2834				169710	351110	808270	11923000	1233900	3213000	238150	566720	568180	1448300	81063	10410	796160
21.774	21.8135	21.5749	21.4653	21.3076	21.0173	22.1382	22.454	22.1453	23.0315	21.1092	NaN	21.4183	22.5687	22.7159	22.4472	21.1673	22.0136	21.4273	20.3077	22.2273	21.1968	21.8105	21.3893	21.8021	21.3816	22.0067	NaN	21.5982	NaN	NaN	NaN	NaN	21.825				741870	2256400	4695600	24598000	2930800	4507600	2037400	13372000	8636500	17297000	3337800	748320	6180000
NaN	19.5632	20.938	21.2584	20.7666	20.9438	21.0061	21.0445	21.3508	20.5425	20.8938	NaN	20.6451	20.1808	20.7995	21.8285	20.5414	20.1454	19.2896	19.3228	21.2991	NaN	21.2046	20.3811	20.8486	21.0427	21.5605	20.196	19.4204	NaN	NaN	NaN	20.3184	19.4612				153270	469140	3767300	20456000	1875000	3412300	890850	3070500	5208700	2746300	1255100	39195	2736400
NaN	NaN	19.5028	19.7871	19.4722	19.6237	NaN	NaN	NaN	18.8816	NaN	NaN	19.9587	19.383	NaN	20.2118	19.3642	NaN	19.4795	20.1005	19.7423	NaN	NaN	NaN	19.7314	19.9382	NaN	NaN	19.9862	NaN	NaN	19.2508	19.4132	19.7197				0	59292	1861800	4506700	1569500	3060400	506110	0	2110500	1612100	111770	0	942770
19.7388	20.6276	20.2577	20.6862	19.9476	20.5541	20.5689	20.5064	20.618	21.1834	20.0077	20.4763	21.0941	21.267	21.234	21.4318	20.1586	20.8626	18.8201	19.756	20.1927	19.7663	20.9288	20.1474	19.5334	19.819	21.068	NaN	20.2462	20.0782	20.1376	19.8753	20.9909	20.2371				380230	1750100	2335000	8233100	1833600	3809000	607250	1718300	2105900	4732500	596980	354930	4723800
21.075	23.0019	NaN	23.1902	22.6884	22.8491	23.3628	NaN	23.0768	23.9855	23.4252	22.5405	24.0323	24.5109	22.0349	NaN	22.8264	23.0424	22.5457	22.9575	23.7445	NaN	24.9914	NaN	22.5609	22.1798	NaN	NaN	22.6325	NaN	NaN	NaN	21.9661	21.8672				1148900	8609000	32975000	157970000	11935000	13169000	8360500	26371000	22126000	41070000	7824200	1509600	21480000
23.2864	23.0892	22.4932	23.1529	23.0598	23.3026	23.4939	23.2381	22.347	21.9009	22.1432	22.6436	23.8372	23.5755	23.3723	23.9489	23.2631	23.1046	22.6587	23.1899	23.7413	23.0555	23.1634	22.1765	22.8537	23.3695	23.1093	21.8397	23.7684	23.612	22.7808	23.0195	23.5577	23.5255				3386200	6594800	13864000	92875000	14895000	21401000	5909300	12513000	10811000	6643600	3171400	1596000	31504000
22.2518	22.2873	22.6231	NaN	NaN	NaN	NaN	22.9733	22.1174	22.5429	NaN	NaN	23.8831	22.5109	NaN	22.5617	NaN	NaN	21.2271	NaN	22.4243	22.0748	NaN	NaN	NaN	NaN	NaN	NaN	NaN	22.6364	NaN	22.8525	NaN	22.674				298970	564990	1458000	3663700	489110	756330	124600	2573600	1025700	116770000	0	0	4770600
23.3598	23.516	23.3131	23.4957	23.4939	23.4206	23.6705	24.4466	22.7751	24.3743	22.7433	23.1135	23.6391	24.0623	23.1286	24.4006	24.2019	23.8601	24.0893	24.0618	24.2773	23.8743	23.9868	24.7101	23.6415	23.2681	23.6517	23.6465	24.0743	23.0557	23.2025	23.611	23.2575	23.2311				2353600	7713900	19362000	94389000	14976000	20583000	6329500	26421000	20778000	47225000	4046700	2472200	39169000
18.8699	19.0111	NaN	19.8878	19.2113	19.0279	19.533	NaN	19.1357	17.6443	19.6137	19.0043	20.6973	19.6213	19.6934	20.7307	19.2262	NaN	19.1837	19.5816	19.6174	NaN	19.195	NaN	20.5008	19.84	19.8987	NaN	19.3592	19.5782	NaN	NaN	19.1796	19.2925				130590	401060	957900	8974400	963270	1574500	403660	360050	889420	372680	634550	140170	2863200
20.3355	20.2101	20.9496	21.4733	20.4028	21.5415	21.0384	21.8458	20.4799	22.1602	21.2944	NaN	21.5804	21.2875	21.3802	21.0073	20.4274	20.3912	19.578	20.4889	21.3259	20.7471	20.8823	21.2571	20.6873	20.6586	21.2143	20.2038	20.7038	21.204	20.7546	19.5565	21.1817	21.2337				386000	701240	4176000	21644000	2557300	5376000	623000	4451800	3885600	6078100	1576200	131730	6763600
20.0685	20.243	20.0795	20.016	19.4907	NaN	21.1368	NaN	NaN	21.0637	NaN	NaN	19.5119	19.6392	19.5528	21.4755	NaN	19.636	18.799	19.4367	20.3599	NaN	NaN	NaN	20.0031	20.6357	NaN	NaN	20.4462	20.5328	NaN	NaN	19.7215	NaN				400270	474610	1624200	5759700	1406100	1034700	1112100	1102600	850180	3569200	871520	83673	1497000
22.6602	22.5581	21.9808	22.2884	21.8855	22.3057	22.4456	23.0289	22.0222	21.1019	22.1444	22.5062	21.8479	21.8317	21.1567	21.3788	21.4364	21.4808	21.7846	21.9083	22.8072	22.1949	22.4626	21.197	22.1203	22.0559	22.687	21.0677	22.2335	22.6218	22.3372	22.3872	22.1242	22.2382				1651600	5313800	8212500	48093000	7323000	13088000	2351100	10256000	8259300	4927500	2719900	1445100	5795700
20.8554	20.623	19.5199	20.0425	20.0037	20.6275	20.8885	20.5163	19.8791	20.1679	20.2077	20.3644	20.9626	20.7633	20.7167	20.8806	19.6082	20.5457	NaN	19.4403	20.6605	NaN	19.7901	20.106	19.7449	19.7783	20.8707	NaN	19.8768	20.0943	NaN	20.6669	20.4214	19.6911				414510	920250	1158800	10673000	2247400	5414600	799190	1786200	2266300	2627700	560670	231610	4216200
22.6585	23.5272	22.9555	23.5358	23.5472	24.0438	22.5987	23.0897	23.7762	24.323	21.1284	22.0145	22.8695	24.3762	22.9131	22.1287	23.0643	24.3452	23.7856	23.8809	22.678	23.6452	22.3106	22.6802	22.4913	24.109	22.2007	NaN	22.0356	23.9323	22.9098	23.52	21.9266	21.9747				2458200	9045300	19030000	100810000	19020000	34681000	1781000	18135000	23520000	42739000	1136600	950040	14151000
26.1448	26.3006	24.1511	23.0196	26.1028	26.2857	25.704	24.3113	25.0041	26.5218	25.751	25.3935	25.9704	26.7889	24.9061	21.8211	27.3372	26.0177	25.786	25.6233	23.7752	25.2458	25.9059	22.4554	24.0484	25.5798	25.9665	21.271	25.3977	26.3847	22.8067	26.5675	25.3118	25.2211				27557000	63711000	37497000	226560000	115770000	133550000	33356000	32853000	59602000	104820000	59518000	26617000	103150000
25.3076	24.8653	24.9981	25.3134	24.6664	25.0623	24.7653	25.2712	24.7519	25.7323	24.3839	25.1855	24.5057	24.8424	24.8301	24.3539	24.9974	25.2159	24.2732	25.0023	25.3848	24.5777	25.3851	25.1485	25.345	25.2293	24.9759	23.4069	25.1995	25.1	24.9643	25.4345	24.9168	24.9689				10621000	29640000	64950000	357500000	42513000	76116000	13796000	42263000	50231000	158070000	12749000	6930900	46267000
20.0439	NaN	NaN	NaN	NaN	NaN	NaN	NaN	NaN	NaN	18.8765	18.9766	NaN	NaN	17.4936	NaN	23.8131	NaN	NaN	NaN	NaN	NaN	18.8393	NaN	NaN	NaN	18.1247	NaN	17.8353	NaN	NaN	18.1325	19.4583	NaN				1205000	82691	0	0	0	0	0	0	0	52548	928670	364550	487490
21.295	21.2008	20.1688	21.4387	20.7145	20.1492	20.501	19.8768	19.1789	21.3622	16.6213	NaN	19.6053	19.8937	18.5811	18.9287	21.6532	21.1962	20.9382	21.59	20.8257	NaN	18.5709	NaN	21.3979	20.951	NaN	18.3353	20.4412	20.5109	18.8348	20.937	20.9106	20.8598			+	807640	1774900	1692800	22359000	2994000	2191400	701050	1129400	913330	3755600	76766	129710	1475900
19.338	18.4216	18.4357	18.8322	18.2645	18.649	19.4622	19.797	NaN	NaN	NaN	18.438	18.561	NaN	NaN	19.065	19.6798	18.0142	NaN	18.4998	18.8082	NaN	18.9782	19.9007	18.4634	17.9954	18.8233	19.6409	19.3215	NaN	NaN	19.3732	NaN	18.9527				218940	242520	467530	3382800	426330	881100	427650	1506800	43224	357420	72909	127040	721120
21.8474	21.9046	21.579	22.3033	21.5733	22.1567	21.6893	21.945	21.6468	22.4318	20.8467	21.9929	22.0382	22.2532	21.1029	22.1552	21.9534	21.5602	21.6372	22.1264	21.8922	21.2302	20.797	19.7817	21.6224	21.6171	21.1645	21.5706	22.4875	22.173	21.8977	21.3164	21.9989	22.3993				1285900	3268500	4537500	38621000	5380400	9247500	1715800	4342300	5405400	7028000	1157600	865010	10011000
25.901	23.9323	24.9646	26.206	26.0884	28.2525	24.9754	25.6249	28.0263	24.9469	25.0931	26.2931	23.787	21.9051	24.9199	29.0257	27.2463	26.5204	29.8222	26.4399	24.8885	25.6161	28.0132	30.4317	29.4483	26.6436	26.1795	28.9791	26.2631	25.3992	24.3574	21.4946	25.6183	27.7312				26717000	14671000	58912000	706490000	123180000	582830000	26230000	105160000	555820000	63687000	40162000	36753000	49900000
24.7188	22.4378	23.7661	25.8799	25.6956	27.6464	24.0423	25.3498	27.7316	24.3047	24.8085	26.5691	23.1731	20.8516	24.6554	28.3754	26.3266	25.8618	29.3862	25.7004	24.737	25.3986	27.0972	28.4007	28.9174	26.4757	25.2496	27.5928	25.9351	23.1703	23.1656	21.0081	24.5627	26.506				9176100	4401700	17531000	353640000	75756000	316380000	7269300	54021000	454880000	28324000	17817000	20377000	18912000
19.6568	19.4023	18.7555	19.2165	19.0324	19.6218	19.1216	19.2779	18.5636	20.4472	NaN	NaN	20.1312	18.9691	19.4668	19.7237	18.3068	18.3729	19.0349	19.2063	19.8372	18.351	18.8798	18.4295	19.2726	18.4894	19.2276	18.8066	19.6624	18.8892	19.4103	19.4899	19.3629	NaN				299420	590830	988350	5188200	780940	924190	265790	1101100	733540	1835400	71584	50123	2005500
19.3654	19.4168	20.0548	19.9799	20.0885	20.0624	NaN	19.4756	18.8891	20.3734	NaN	NaN	20.0208	19.5737	20.2299	19.6786	20.1661	20.2442	19.2778	20.186	19.7548	NaN	NaN	NaN	18.6733	19.3877	NaN	NaN	18.897	NaN	NaN	NaN	20.0969	NaN				204000	597490	1976300	8022500	2398600	2485400	113540	429250	322740	2913200	86312	35030	2125600
NaN	NaN	18.9656	19.1518	18.0303	17.8907	NaN	19.3972	18.7088	17.5556	NaN	NaN	18.5452	18.4033	NaN	18.5561	18.7753	NaN	17.9666	18.8858	19.5347	NaN	NaN	NaN	NaN	18.6839	NaN	NaN	NaN	NaN	NaN	NaN	NaN	NaN				84844	0	3810300	4755100	256440	279140	0	856570	509720	76457	0	0	505110
17.7764	20.2801	NaN	19.2886	19.8684	19.4829	NaN	20.0113	NaN	NaN	NaN	NaN	20.9991	20.9753	21.396	21.1311	19.5839	21.1135	18.3698	18.5196	19.7142	NaN	20.9513	NaN	19.0402	20.1807	21.0352	NaN	18.4983	19.1473	NaN	20.1416	19.8603	19.608				55776	572870	899930	7018100	2234600	2318800	0	1616300	213310	613200	98319	65276	4505100
19.638	20.2239	23.0802	22.5501	19.0615	NaN	19.8304	NaN	22.2708	21.4444	NaN	20.4857	NaN	NaN	21.0554	22.0936	21.0864	20.3875	21.5716	20.3099	20.6923	21.2394	19.6904	22.1	19.8851	19.998	21.3354	21.4456	NaN	NaN	NaN	NaN	NaN	NaN				269250	1036800	10495000	38462000	976130	647820	563360	1269900	6426300	4947300	116280	773490	3294000
NaN	22.0165	NaN	NaN	20.3658	20.1593	NaN	NaN	20.3151	17.3062	21.9518	23.0028	19.7702	NaN	NaN	NaN	20.8135	19.0254	18.0679	18.301	NaN	19.9707	22.2902	22.263	NaN	19.9642	21.5838	24.1524	18.029	NaN	23.1808	22.1933	NaN	20.6405				0	6449000	251730	1138200	2875700	3461500	61051	909040	3612200	582060	11724000	1508700	1467800
21.2535	21.3069	21.1181	21.9247	20.8361	21.2571	21.3485	21.6679	21.0308	19.5087	20.8236	20.9818	20.92	20.9831	20.4961	21.4512	20.5492	20.8396	20.0463	21.1548	21.4705	20.5152	21.2708	19.3107	20.9239	20.6136	21.369	NaN	21.2155	20.7911	21.0888	20.9463	20.6793	20.6886				786570	2085200	3701700	30690000	3144100	5397000	1360800	4003800	3711000	1284000	1306000	572960	3550400
22.1546	21.9727	21.5166	22.0916	21.3498	22.4209	20.8297	21.1358	21.4415	20.6309	NaN	NaN	21.4731	21.882	21.4709	20.2332	21.4558	20.8615	21.7432	21.9764	21.4159	20.8848	22.4745	20.1125	20.9131	21.482	21.9219	NaN	21.8264	21.3192	21.4142	21.4303	21.2809	21.391				888330	1677300	7506500	28975000	2932100	6845900	2178700	3169600	5000600	3326500	2211400	309010	4601800
21.0493	23.2733	21.0493	22.2804	22.8781	23.7811	21.7022	21.4678	21.3107	23.3773	19.7314	19.8882	20.7707	23.189	22.3217	21.5155	21.7413	22.0785	22.5752	22.9926	21.4322	23.2381	NaN	NaN	21.145	22.1639	19.918	NaN	22.4378	23.1025	NaN	22.4706	20.861	22.3134				528550	6139700	2654900	49216000	12368000	29898000	1348500	4555800	4394100	28812000	614770	205950	4303300
24.9891	25.6027	23.7691	23.9109	25.3137	25.6923	24.2772	24.3657	25.3882	25.439	24.0093	24.7403	25.3652	25.8865	24.4164	23.58	24.8282	24.0316	24.8116	26.1018	24.8376	25.4029	22.6831	20.779	23.6661	24.8329	24.66	19.5748	25.137	25.162	23.2146	24.5616	23.2802	24.5087				7691400	33947000	24097000	116910000	72122000	106280000	8887500	29313000	127310000	122420000	12173000	5791200	92851000
21.2456	21.3538	20.994	21.6937	20.5849	20.5561	20.2469	21.0538	21.6509	21.3778	19.4515	NaN	20.1752	21.3288	20.5811	20.1241	19.7522	20.6597	20.6363	21.1685	20.6021	21.0018	20.2494	NaN	20.8099	21.4416	19.8861	NaN	20.6318	21.472	20.1471	20.8267	20.5197	19.9026				554310	2015800	3081300	28715000	2268500	3534900	601790	3047100	6214700	7506000	386520	0	1792000
22.9195	22.888	22.7195	23.013	22.7711	22.9905	22.8835	23.2281	22.5552	22.8837	23.0206	22.3716	22.9517	22.1685	22.2247	22.0861	22.4757	22.5883	22.9022	23.0271	22.873	22.3743	22.48	21.8304	22.9791	23.0149	22.682	23.5637	22.6988	22.7652	22.875	22.6815	22.5947	22.6994				2324100	5618600	12059000	65562000	13378000	17088000	2917100	13345000	11178000	15816000	11169000	899610	12148000
21.8839	21.1303	21.4073	21.4567	20.4898	20.961	20.8967	21.3114	20.8846	21.1727	21.434	21.0352	21.9486	21.2042	21.3641	21.9727	20.8293	20.9021	20.6512	21.2563	21.3996	21.0632	21.9093	19.1032	21.1537	20.8045	20.8118	NaN	22.2948	21.6004	21.7329	20.8663	21.8839	21.1897				1067900	1438500	5999800	26258000	2794500	3044400	1072600	2666700	3657400	3813300	2869800	374480	7483500
20.8225	20.8519	20.8525	20.8233	20.0081	20.2691	20.4829	19.8138	19.9273	21.2285	21.7505	NaN	21.5193	21.0478	19.8479	19.6657	20.1136	19.2305	20.1697	20.4185	20.1967	NaN	19.5625	18.9849	20.3249	20.3016	20.1756	20.4149	20.6148	19.6189	NaN	19.3301	19.642	18.6404				416740	1196400	4609700	19383000	2095800	3161800	577700	1618100	1226500	3714600	1239100	2331600	7093000
20.4306	19.7349	19.6908	19.8678	19.9492	19.9767	20.242	19.8549	18.7692	19.8827	19.7968	NaN	19.0545	19.1802	NaN	19.5095	19.848	19.9831	19.2611	20.5535	20.6656	19.1718	20.4074	19.9898	20.0465	19.9935	20.581	NaN	20.5812	19.6949	19.8073	19.3261	20.6673	20.2605				434460	718930	1353700	8069600	1590000	2225800	668770	1483100	665510	1252800	894240	94714	1003400
20.664	19.1738	19.1828	19.4039	19.6481	19.6004	NaN	NaN	19.2783	19.2119	NaN	NaN	18.5197	17.8205	NaN	NaN	18.9871	NaN	19.2457	NaN	19.6438	NaN	18.7788	19.4286	19.4934	19.4533	19.2812	NaN	20.2551	NaN	NaN	19.3133	19.5509	19.7381				442810	421900	1435500	5800000	1198000	676690	0	872210	1388200	286550	208930	0	866330
22.7212	21.2996	21.1791	21.6693	21.0389	21.7923	24.7734	25.4109	22.0682	23.406	22.5625	25.3513	21.0154	21.1472	21.309	24.8839	21.6886	21.738	21.5707	21.8359	23.7645	24.1802	21.3194	24.4428	22.7065	23.0301	21.2069	22.9072	23.6873	24.6162	22.8433	25.375	21.9277	23.0389				1450100	2164500	3890000	28841000	3610200	8256800	13034000	67818000	9562500	33945000	5682500	10439000	5469200
22.3769	21.3366	21.3979	21.8979	21.666	22.1149	21.4091	21.5365	21.2581	22.0147	21.2541	21.1927	22.0405	21.8035	21.4436	22.4042	21.9431	22.352	21.301	21.8001	21.7659	21.4208	21.6958	20.0807	21.2169	21.7683	21.143	19.8652	22.4974	21.2556	22.6524	21.3793	22.0407	21.6826				1484900	1730200	5629100	26821000	5425700	9231700	1170600	3823900	5573500	6162800	1888400	480240	9798200
22.6915	24.5893	21.5832	21.4301	24.5326	24.4766	23.1511	23.4956	24.4633	25.1534	21.4671	21.9932	22.7526	25.1275	22.0085	19.3323	23.1792	24.3932	24.0083	24.3178	22.0705	23.4549	20.6911	NaN	22.4139	23.877	21.8725	NaN	23.1925	24.764	19.3687	24.0854	22.7996	23.8142				1483600	18510000	6705100	26305000	37956000	40087000	3609000	18655000	51235000	90472000	1631200	696690	17769000
NaN	NaN	18.6921	17.7802	NaN	21.8596	NaN	20.0114	19.615	20.1695	21.0516	19.1799	NaN	20.3777	NaN	20.1383	NaN	NaN	NaN	18.1901	NaN	NaN	NaN	NaN	NaN	NaN	NaN	19.9222	NaN	NaN	NaN	19.9267	NaN	19.8071				0	0	193920	1984600	66676	8110200	0	579320	1251300	1064500	3230400	302170	0
21.311	21.5703	21.3782	22.3028	21.1612	21.9289	21.8045	20.9824	21.5694	22.0048	20.6082	21.1201	21.8063	22.0136	21.6724	21.881	21.3352	21.4529	21.2018	21.6281	21.7297	21.3065	21.8616	22.5663	22.0494	21.3322	22.0196	NaN	22.3958	22.0902	21.4469	21.9026	21.5063	21.3613				668040	1754500	4955600	32939000	4345700	6204000	2448200	3593700	4980800	7376900	1490200	781720	5587800
19.8092	20.6262	18.6242	19.548	20.5031	21.0374	18.3609	19.8854	19.6794	20.5215	26.4408	NaN	NaN	20.0589	17.7048	17.3201	17.6218	20.3954	20.4738	21.2874	19.3076	17.5493	17.5999	NaN	19.066	19.9424	17.4367	19.3262	18.7027	19.5033	NaN	18.6497	18.0136	19.4044				326890	1391000	1400600	9551500	2377100	2899900	541700	1998800	5453800	6311500	66313000	66749	220260
NaN	19.6669	NaN	20.1115	19.7299	19.1846	NaN	20.5716	20.3936	21.6505	NaN	NaN	NaN	20.1244	20.0637	NaN	19.2306	20.628	19.795	20.1562	20.819	19.5577	NaN	20.5341	20.0776	20.5878	20.6481	NaN	19.9672	19.3623	NaN	NaN	NaN	NaN				57103	450040	563470	8366000	736380	1108900	381090	2709000	3996400	4804900	1167600	63758	2456900
21.2857	22.1117	22.1927	22.4274	21.651	22.2017	22.7694	22.4055	22.0058	22.6442	22.6941	22.4441	22.1656	21.8671	22.2549	23.4343	21.9457	22.6137	21.675	22.2459	22.9471	22.8226	22.6532	21.4089	22.8283	22.7628	22.6781	21.2074	21.55	21.2972	22.3346	21.7846	21.8361	21.9239				1062800	4764800	8565600	48163000	5851600	13799000	3877900	7632400	12032000	15257000	4302000	1229600	9853300
21.2033	20.6369	20.8311	21.6317	20.2267	20.1021	20.5341	20.1106	NaN	19.0541	NaN	20.3712	NaN	20.383	NaN	20.5571	20.7868	20.6033	20.1264	20.7591	21.1283	20.0238	NaN	NaN	20.5315	21.96	20.3808	NaN	20.165	NaN	21.1788	NaN	20.2119	20.186				348790	714470	2962600	26170000	1368700	10863000	2401800	2743000	575150	348180	159700	210810	2510700
21.6749	20.3375	17.3506	20.9206	16.8805	18.8337	20.2013	23.8086	19.8762	20.3962	18.7447	23.7043	18.2346	18.7995	NaN	24.3017	19.8109	18.352	20.578	21.074	18.6303	19.8301	18.6308	27.2395	25.424	19.4105	NaN	26.7364	18.0308	19.6198	18.9995	21.5977	19.4561	21.5679			+	1325000	2447800	355310	20743000	219510	1006200	980150	16680000	3173200	4615900	1387100	3814000	2579400
21.5265	21.6278	20.9216	NaN	20.1814	21.1788	NaN	20.6744	NaN	NaN	NaN	20.5699	21.537	21.801	21.604	21.9527	20.8595	21.3041	20.9557	20.9098	NaN	21.1346	21.3387	NaN	NaN	20.488	NaN	NaN	20.3098	NaN	21.0386	20.1302	21.6268	20.5885				725960	2241400	3524900	2563300	2399800	4343700	107400	3734700	4021400	4629900	715080	357280	4851100
22.0253	23.1228	21.1711	21.6716	22.2354	22.8069	20.8689	21.5191	21.9984	22.6804	19.1632	19.9043	21.8244	23.4636	21.2881	19.9905	21.0871	22.5475	22.385	22.5663	20.95	22.8866	20.8836	NaN	20.6797	22.0015	NaN	NaN	21.1597	22.6819	NaN	21.7049	20.3797	20.8645				825600	6274300	3705700	32196000	10806000	15404000	535040	3635700	7379100	13500000	431950	263170	8477900
22.5068	22.7038	22.8626	22.7982	22.1419	19.9618	22.1443	21.4539	19.2192	18.0429	21.4434	20.8411	23.6899	20.1027	21.9655	19.6839	23.4515	21.8984	22.1599	20.9406	22.4285	20.0891	20.6512	NaN	23.8127	21.8801	22.247	NaN	22.0803	20.8629	21.7124	19.6849	22.4462	20.8638				1668300	6141500	14347000	46995000	6958300	2432700	2289700	2829000	1992900	155560	2327500	452520	32489000
19.623	17.9018	18.3559	18.2372	17.9688	18.1498	18.7352	18.7044	18.729	18.5941	NaN	NaN	NaN	NaN	19.1895	19.3734	18.5867	NaN	NaN	18.4835	18.3872	NaN	19.5108	NaN	NaN	17.772	NaN	NaN	18.6048	NaN	NaN	NaN	19.23	NaN				263440	104900	1303200	1888100	128320	271690	279610	594100	495920	752080	418440	105630	166320
19.8443	20.531	20.3071	21.2496	20.842	20.4625	20.7075	20.6379	19.9772	19.2598	19.8637	20.712	20.1751	20.9326	20.0588	18.8872	19.5355	20.0663	20.6142	21.3943	19.7476	19.8535	19.7256	NaN	20.6069	20.3101	19.3001	NaN	20.0608	20.5272	19.3614	NaN	19.6029	19.3741				331660	1411000	2897800	15059000	3620400	2869000	799980	2722700	2439200	1653000	693530	462160	1818100
24.0724	23.3926	23.8094	24.2559	23.5376	23.9589	23.7934	23.7177	22.8141	23.0071	22.9682	23.4113	23.6839	23.4442	23.4068	23.846	23.9043	23.609	23.1055	23.589	23.483	22.9406	23.9683	23.3564	24.5682	23.9283	24.1661	24.2935	24.0382	23.9718	23.5333	23.8557	24.4414	24.0935				5400600	11005000	20964000	152320000	20053000	34508000	7406200	23059000	16891000	12758000	7188300	2575500	27686000
22.7818	22.5289	22.2037	22.3384	21.8606	22.7083	22.5785	22.5364	22.157	22.7342	21.9756	22.3919	21.7745	21.6322	21.0009	21.5721	21.4364	21.7486	21.8347	22.5587	22.4412	22.1229	22.3906	21.1997	22.0991	22.1346	23.0438	20.4231	22.6987	22.8764	21.8059	21.979	22.542	22.5505				1891100	4031600	7963700	38096000	6271900	13040000	3487700	9747200	11922000	9675800	5349400	1840500	10809000
22.838	23.3635	22.4733	23.1075	23.1844	23.502	22.3236	23.4198	23.7156	22.8757	21.0081	20.4282	21.7954	23.1487	22.4362	21.8353	21.5638	22.4808	23.2004	23.5014	22.3537	22.8167	21.3198	21.2844	22.3339	22.8828	21.0065	21.6332	22.6494	23.0048	21.6912	22.4953	21.9194	22.1462				2468900	7798300	9276000	71753000	16597000	26989000	2841700	13843000	27489000	15323000	911900	233610	7353900
20.0406	20.7077	20.1461	20.6333	21.3881	21.7814	20.3298	20.263	20.7491	21.8522	21.3638	NaN	21.707	21.9206	19.6605	19.4109	20.5788	20.6822	20.977	21.1145	20.4455	NaN	18.8061	NaN	21.1189	20.7714	20.2918	NaN	20.9727	20.696	NaN	19.2353	18.678	NaN				238860	1008300	1753900	17149000	4749600	7574000	514650	1893100	2783200	7352400	3415800	0	4844000
19.3142	19.9512	19.7414	20.1471	20.2586	20.4593	19.3077	19.6062	18.7018	20.4088	NaN	NaN	19.18	19.7754	NaN	19.1698	18.891	20.9236	20.4227	20.8178	19.9388	19.2286	18.8918	18.0289	19.6074	20.5005	18.3603	NaN	19.6215	19.8917	18.9592	19.745	19.9313	20.0503				244410	1118400	1311400	9965000	2071000	3114500	449020	1538300	1104700	3384700	0	0	1138800
20.4135	20.2555	20.7529	21.2117	20.3937	20.7176	21.461	20.6963	20.0084	20.4779	21.3477	NaN	19.2412	19.8773	NaN	19.4865	20.4792	20.7019	20.5051	20.5609	21.3719	20.5385	20.9334	20.8262	20.4983	20.8788	20.8973	20.7046	20.9886	20.1609	20.5329	20.4473	20.2385	NaN				536610	348420	3018700	23383000	3019500	5164000	1303700	2351400	1750600	4196900	1869700	233300	1067500
21.455	21.8705	21.8894	22.0527	22.7512	21.7525	22.2347	21.7919	21.3142	23.2728	25.1785	NaN	21.8764	21.3845	20.7876	20.9273	21.0476	21.8098	NaN	21.4395	21.5748	22.2287	22.0549	22.4793	21.456	20.9931	21.2772	24.0518	20.8687	21.4094	NaN	24.1545	22.1665	22.7945				181430	646830	2577600	12495000	2580600	2079800	746570	1937900	2521200	6290700	108990000	261500	2202500
NaN	NaN	17.3815	18.2604	17.4517	NaN	NaN	17.5983	17.3846	17.0761	NaN	NaN	NaN	NaN	NaN	NaN	17.4761	NaN	17.4998	17.5108	NaN	NaN	18.0835	NaN	17.4242	17.712	NaN	NaN	17.1748	NaN	NaN	NaN	18.3173	NaN				87594	88034	242110	1937200	289600	543740	0	241260	299380	152890	198550	41331	409910
23.0468	22.5023	23.0366	23.0573	22.8027	22.8679	22.2231	22.5238	21.319	21.6709	22.1571	22.1106	23.4069	23.6439	22.6321	22.8183	22.9222	22.807	22.7844	23.4156	22.1941	21.1636	22.0733	20.739	22.523	23.117	22.4094	22.0018	22.4638	22.9981	21.052	21.7188	23.0198	21.5169				2126700	3632300	15166000	87896000	15042000	17029000	1691500	9831100	3524400	8266500	3376100	957280	26278000
20.1002	20.5746	20.701	20.6951	22.1741	22.6104	21.1083	19.6568	18.2147	21.3778	22.1207	20.3052	21.6343	20.6353	19.35	19.9793	22.7072	21.5373	22.1551	21.4375	20.6163	20.3752	NaN	NaN	21.0554	20.6279	19.8995	20.3904	21.5013	21.1071	NaN	19.8432	19.482	21.5209				368940	674360	2247200	14337000	8946400	16209000	1366300	915340	458060	5883400	2194500	201170	6373800
NaN	18.5391	NaN	16.5699	17.6659	18.1566	NaN	17.0225	NaN	15.9245	NaN	NaN	NaN	16.6608	NaN	NaN	NaN	18.3623	18.835	18.509	NaN	NaN	NaN	NaN	NaN	17.0926	NaN	NaN	NaN	NaN	NaN	NaN	17.3849	NaN				0	331390	0	1153500	400700	332260	0	181500	230500	175920	0	0	0
19.5026	19.2122	19.0872	19.4385	19.5553	20.1393	20.9004	19.681	18.6707	19.1863	18.8014	19.1091	18.4887	18.6122	NaN	19.8908	19.0877	19.6872	18.9617	19.6546	19.8206	18.9612	19.4153	17.8994	19.5025	19.1496	19.7684	18.6055	19.7041	18.9018	19.2298	19.2361	19.4423	19.4303				318190	371060	946310	6464800	1340300	2710600	1124700	1224200	721320	894520	437130	166000	919170
20.2382	19.9071	19.4045	20.2063	19.7903	20.4834	19.9866	20.9446	19.2762	19.1697	NaN	NaN	20.4713	19.1368	19.9573	20.6481	19.7613	19.6738	NaN	19.0912	20.3275	NaN	20.7875	18.7565	19.4637	19.8462	19.7922	NaN	20.1157	19.8873	20.121	19.7045	19.8318	19.8612				555300	481530	1306000	7038200	1667500	2141000	598180	1397900	962770	1970200	195530	99410	3119700
19.3548	18.6952	19.4368	20.2514	19.2738	18.6299	NaN	NaN	18.8112	19.5108	NaN	NaN	20.5704	20.3668	19.3221	19.8023	19.5423	19.5873	19.3509	20.4849	20.8612	20.0722	NaN	NaN	20.103	19.9418	19.922	NaN	20.7636	NaN	NaN	NaN	20.2795	NaN				149310	203150	1301900	8928000	1210800	530300	0	2336700	1001300	611540	378690	0	3725200
NaN	NaN	20.0832	21.2787	19.0265	19.4519	NaN	19.5477	21.3762	19.7717	18.3772	NaN	NaN	18.7966	NaN	19.4416	18.3566	19.8162	19.1851	20.1718	18.9377	NaN	18.8	18.7608	19.6734	20.1623	19.0281	NaN	19.8559	NaN	NaN	20.2137	NaN	NaN				138810	522680	1964800	11930000	761370	1350600	295950	1429300	3959700	801870	259300	0	309380
21.1661	20.5898	20.8294	21.1035	21.0124	21.8005	20.3686	21.0473	20.9211	21.7311	24.4419	NaN	NaN	21.7752	18.6976	18.9226	NaN	19.7408	21.5733	21.3733	20.6211	21.9153	NaN	17.3919	19.9654	20.7	19.5445	NaN	20.2622	21.528	NaN	20.8739	NaN	20.6859				351910	1850100	1832400	12682000	3271400	6354000	372570	2280300	3232200	6247900	25961000	48101	584140
19.8213	18.9193	19.1535	19.3461	19.0946	19.9105	19.7331	20.5811	20.5772	19.9247	19.2342	NaN	19.2413	18.9507	19.8715	19.1101	18.923	19.0894	18.9061	18.7843	19.8466	NaN	19.7633	NaN	19.2432	19.4587	19.7165	18.8565	19.5354	19.8791	19.8113	19.9411	19.6854	19.6147				297300	404400	1158500	6924600	1240800	2229400	441400	1627400	3570000	1076100	305980	157570	1475100
18.7184	17.9487	18.339	19.1456	19.4807	19.1476	NaN	NaN	18.109	20.4964	NaN	NaN	NaN	20.43	NaN	NaN	18.2175	17.7161	17.7872	18.7936	18.1672	NaN	NaN	NaN	NaN	18.5867	NaN	NaN	18.0211	NaN	NaN	NaN	16.986	NaN				91729	202560	527430	5188600	584560	1131300	194510	402730	427490	2312700	0	0	349560
20.0007	19.8011	19.1484	20.2504	19.6395	19.605	19.9108	19.6194	20.0973	20.1355	NaN	NaN	17.9988	20.0609	NaN	16.8417	19.6656	20.0743	20.1755	21.5323	19.5008	NaN	NaN	NaN	20.537	20.6205	18.0555	NaN	19.5857	19.9795	NaN	20.5531	17.8847	20.2268				390250	1037500	1130700	9697800	1703700	1733500	490210	480600	1753400	1945600	149240	202670	496980
20.2619	18.4408	18.2404	NaN	NaN	NaN	NaN	NaN	NaN	18.4968	NaN	19.6611	18.4587	18.2147	19.3148	NaN	22.2968	NaN	18.0136	17.9892	NaN	NaN	19.4537	NaN	NaN	NaN	18.5191	NaN	19.0986	19.1962	NaN	18.7998	19.1467	18.9351				600140	155550	691680	643140	0	84372	95391	0	0	1629800	0	292960	865690
18.0859	18.6362	18.4278	18.8177	18.1605	18.8252	NaN	18.8393	18.1936	18.5841	NaN	NaN	NaN	18.35	NaN	17.7532	17.8942	18.4136	18.3222	19.2449	18.6091	NaN	NaN	NaN	18.6776	18.1948	NaN	19.0589	NaN	NaN	NaN	NaN	18.0719	18.554				59016	247260	727440	4368600	482810	1108600	56048	472420	646970	906350	254890	0	117640
19.4483	17.9171	NaN	17.741	19.97	22.936	NaN	NaN	19.2113	18.7102	NaN	19.6844	NaN	18.1373	NaN	19.3623	18.7202	21.3348	18.782	20.6954	20.3039	NaN	NaN	20.8871	NaN	NaN	NaN	20.605	17.2765	NaN	19.6645	21.1568	NaN	20.6831				191470	181230	0	813150	1779100	10475000	262510	165630	1215600	1846300	0	145310	0
19.4619	18.7248	NaN	NaN	NaN	20.8454	NaN	NaN	18.8211	18.7766	NaN	NaN	NaN	NaN	NaN	18.9624	NaN	19.5829	NaN	18.6912	19.3857	NaN	NaN	20.3911	NaN	NaN	NaN	20.4358	NaN	NaN	NaN	20.8214	NaN	18.8762				160680	112280	0	185300	281020	3294900	37601	0	669880	838950	0	166540	0
20.8093	20.9138	20.7746	21.0094	20.6478	20.7869	20.6781	20.4808	20.0143	21.5563	21.1208	NaN	21.9316	21.4175	19.3859	20.3347	20.9598	19.8697	20.7514	21.2895	20.5253	NaN	19.6484	19.175	20.8542	20.7062	20.7925	21.0724	20.9041	19.8264	NaN	NaN	20.0649	NaN				649830	1532200	2760400	19697000	2082500	4220800	805040	986200	1880200	3515600	1578400	400600	7316000
NaN	NaN	NaN	NaN	NaN	NaN	20.9921	21.5814	NaN	18.7539	NaN	NaN	NaN	NaN	NaN	20.5572	NaN	NaN	NaN	19.345	NaN	NaN	NaN	21.9184	NaN	NaN	NaN	21.2258	NaN	NaN	NaN	20.1416	20.1454	20.0205				97494	0	0	1571700	0	521820	596630	6948800	0	726850	0	0	0
20.3728	20.0213	20.3539	20.8992	20.4972	20.1518	20.0057	19.828	19.8167	20.0485	NaN	20.3466	20.4317	20.3135	NaN	20.4986	20.4453	20.3195	19.4509	19.7999	21.126	19.9264	20.2669	18.2364	21.3828	21.0465	20.3311	NaN	20.9026	20.3749	20.4297	20.3151	20.2593	19.8687				421610	731990	1564900	19722000	2717800	3862700	634340	538490	1713600	2033600	84848	419430	1780900
19.6679	18.9765	19.5403	19.6689	18.8764	18.3158	18.006	19.5931	19.0371	19.9538	NaN	NaN	18.7405	19.1352	NaN	NaN	19.1926	19.0747	19.5966	20.8998	18.2187	18.0113	NaN	NaN	20.1011	19.6094	NaN	18.6799	18.0142	18.2512	NaN	18.8096	18.5865	NaN				325730	553140	1594300	6569600	641860	1077400	127410	798730	1206300	1488100	0	0	767180
21.6877	20.9452	20.6779	21.2092	20.5998	21.4781	21.168	20.8365	19.9213	20.902	19.6454	NaN	21.5228	20.182	21.1261	21.7652	20.772	20.6445	20.7868	21.6046	20.9947	20.8363	21.3714	19.1254	20.8927	20.0988	21.734	NaN	21.646	20.7936	21.6873	20.7379	21.8542	21.1212				1567500	1798300	2913800	21221000	2865800	6295300	1241200	2469200	1492500	1999400	746550	243310	3929200
21.7322	21.954	19.4877	20.3572	20.7949	21.8867	20.4811	19.9505	20.7057	21.9998	20.3287	20.5425	22.1603	21.5253	21.1569	19.8794	20.9406	21.0547	19.7939	21.7863	20.3406	20.1804	19.804	NaN	20.6112	20.3835	20.502	NaN	21.382	20.9295	19.7819	19.7625	20.2723	20.8792				1275200	2608600	1275900	10077000	3809600	9010200	719630	1308500	4216600	5786400	690980	555860	8791000
18.0297	18.4943	17.7883	18.7826	18.2688	18.8806	17.7752	17.6266	17.2715	18.0801	18.3987	NaN	17.9395	18.0491	NaN	18.2049	17.6649	17.7585	17.5249	18.3047	18.7964	NaN	NaN	17.761	17.8955	18.3131	18.1268	NaN	18.5097	NaN	17.5016	NaN	18.4675	NaN				133310	281160	319890	5170400	557150	764460	190810	271510	267510	401150	334480	92756	359050
23.2938	23.9065	22.9102	22.9717	23.6442	23.3914	22.2302	22.2301	22.4584	23.6137	19.6404	20.8058	23.3407	24.4712	21.7812	20.3381	22.919	23.7506	24.1851	24.0006	22.1968	22.7838	20.2258	NaN	22.9316	23.6227	21.3981	NaN	22.6502	23.2982	21.2413	21.8843	22.323	21.5813				2941400	10803000	16149000	74600000	23921000	27878000	3030600	7327700	8614700	15806000	506770	288980	22713000
20.9341	20.8992	20.4402	20.6372	20.1153	20.5784	20.9171	21.0883	20.6044	20.1809	19.9375	20.8015	20.0227	20.2676	NaN	19.1595	20.3206	20.2086	20.553	20.7434	20.7183	20.4265	20.0729	20.3968	20.6744	20.8394	20.357	20.4422	20.512	20.8265	20.1717	19.4193	20.4808	20.7375				676820	1170200	3095100	17909000	2934500	5525600	583960	2921200	1603200	2575500	783300	315870	2163500
20.8467	20.3102	18.3966	18.1879	18.8935	19.8402	18.7662	18.9736	18.0364	17.6278	NaN	NaN	NaN	19.6555	NaN	NaN	18.3505	19.0486	19.4752	19.3949	18.6181	18.711	NaN	NaN	18.4553	19.0557	NaN	19.5554	19.1953	19.4483	NaN	19.493	18.608	18.3479				754820	1087700	347650	4486700	1176900	2228700	213440	642470	275100	1054000	0	0	201180
22.922	22.2445	19.8023	19.8256	19.6717	19.5466	20.0499	20.5246	20.3433	22.232	22.0316	21.8923	22.0925	21.7308	21.9719	19.4177	23.2484	20.1262	20.9508	20.9001	20.0282	22.0234	20.258	NaN	18.5984	19.7315	21.9555	NaN	21.5737	22.4727	NaN	22.1827	21.5424	21.5609				2780300	4576800	1568400	5602800	1532200	2133200	854580	2004500	2242500	14494000	4535400	1004000	8086900
19.2534	19.4176	20.1743	18.8797	20.3542	19.6099	NaN	19.4361	21.0371	20.718	NaN	NaN	19.9693	NaN	NaN	18.6666	20.7432	NaN	20.8009	19.5154	19.5493	NaN	NaN	20.4705	19.7684	19.0729	19.6944	20.3001	NaN	NaN	NaN	19.9373	NaN	NaN				246850	600230	1380300	5299300	2004400	1871200	0	516730	2534200	2240600	0	89742	1222200
22.2766	22.124	22.8211	23.231	22.5735	23.0408	22.6597	22.7376	22.7632	23.0455	26.0412	22.6028	22.4881	22.1249	22.4259	22.6772	22.6701	22.6576	22.2569	23.1849	23.076	22.0631	22.6347	21.7908	22.8354	22.7261	22.6864	22.9072	22.9026	22.5145	22.6801	22.2536	22.3674	22.0848				1866000	3592900	9712300	82094000	11855000	19016000	2894900	9316700	12005000	12808000	55687000	1365300	16865000
21.7602	21.7807	21.5314	21.7371	21.0681	21.2955	21.3615	21.7721	21.1197	22.6416	22.1904	22.0709	21.6257	21.2937	21.603	21.8219	21.2742	21.1202	20.6621	21.363	21.5771	21.254	21.5986	20.9206	21.1915	21.1512	21.7282	21.6446	21.3957	21.0985	21.3679	20.9352	21.8161	21.3871				1172000	2237100	6517400	31978000	3783700	5637900	2118000	6053200	4717000	6463800	2558700	774750	10113000
NaN	18.9353	19.5495	20.0064	19.1759	19.0386	NaN	NaN	18.773	20.5177	NaN	NaN	20.9548	21.6064	NaN	NaN	21.8685	20.54	19.9577	19.3134	19.4561	NaN	NaN	NaN	18.9868	19.2452	NaN	NaN	18.717	NaN	NaN	18.8287	17.936	NaN				0	259740	811570	8869000	1382600	1031800	0	0	424540	2670300	103730	56863	6129400
20.9353	20.6931	20.152	20.7647	20.3769	20.9785	19.924	20.5906	20.041	21.1688	NaN	NaN	19.8243	20.9749	19.5966	19.9638	19.8033	20.5707	20.426	20.7667	20.2856	19.8488	19.6903	17.8197	20.2312	20.4888	19.6989	NaN	20.4246	21.1172	19.8658	19.6273	20.456	20.3443				592220	1508300	1735900	13498000	2456900	5157100	359060	1569800	1614300	3694100	176930	96773	2487400
20.3524	21.0426	20.3905	20.6605	20.4369	21.1453	20.9206	20.2677	19.8955	21.8344	19.2868	20.2994	20.9136	21.0301	20.1546	20.6625	20.1673	20.2496	19.9704	20.3392	20.8526	20.0843	20.2172	19.4182	19.7609	20.0912	20.6837	20.7782	20.8283	19.6538	20.7087	20.4043	20.6335	22.1545				331620	1456700	2606400	9950900	2641000	2373300	333950	2737500	2776200	6472700	1571800	222720	4015500
20.1941	19.2464	19.3568	19.7642	19.7799	20.0894	NaN	18.6433	18.6153	20.3478	NaN	NaN	NaN	19.5455	NaN	NaN	19.0531	19.6674	20.1212	20.0721	18.9749	NaN	19.2615	17.8218	19.4224	19.8151	18.1286	NaN	19.9944	20.2349	NaN	NaN	19.5644	18.5136				386580	506310	771760	11906000	1531300	2886400	0	764450	863710	2584500	0	0	315510
25.2404	27.3863	24.6351	24.8654	26.3327	25.0442	24.4661	24.6892	26.1945	26.5243	22.2677	20.2587	23.6672	26.6713	24.7886	21.2063	27.4737	27.8711	28.4324	27.2792	23.4568	25.1498	20.3906	NaN	26.318	26.9637	21.5601	20.5202	24.455	25.4275	22.6603	25.1723	23.4497	24.5885			+	14071000	126650000	104040000	278440000	121150000	83670000	24190000	67375000	329810000	232550000	11853000	1738600	25886000
21.2906	21.2406	21.4736	21.7127	21.0362	21.3014	21.0697	20.707	20.5012	20.2227	20.4531	20.2834	20.8808	20.4414	20.4604	20.862	20.4041	20.4781	20.3236	20.8915	21.0251	20.8082	20.8475	20.1701	20.972	21.0463	21.218	21.0655	21.6373	20.7116	20.818	20.7684	21.2732	20.577				974940	2114000	4410800	28243000	3523700	5430900	1096200	2444300	2589500	2730100	866580	379800	3580500
20.4149	21.2145	20.0864	21.291	22.1462	21.9284	20.5725	20.4283	20.4967	20.419	NaN	NaN	19.8955	20.8412	20.7017	19.3008	20.0675	20.264	21.5125	21.8021	19.7313	21.6032	NaN	NaN	20.9801	21.1965	NaN	NaN	20.8435	20.5244	NaN	19.747	19.5021	19.8884				421990	1855400	1847900	18787000	8331800	11877000	894060	1595000	2683800	1982400	130030	41683	1665000
25.4059	25.5816	25.1768	25.2998	25.4959	25.6075	25.2647	25.8427	25.4205	25.83	25.2633	26.0283	25.5194	26.3326	24.5202	24.7369	25.1392	25.182	24.9019	25.3689	25.1327	24.4259	24.4928	24.664	24.9136	25.8304	24.7474	25.506	24.9337	25.1635	24.4401	25.1761	24.6272	25.3534				9568200	29084000	70824000	306600000	103690000	96151000	15209000	73464000	87871000	99160000	36636000	16077000	98775000
20.5898	19.5455	19.8267	21.1482	20.2584	20.4399	19.9538	20.0167	19.7947	19.8212	NaN	NaN	20.5446	19.5288	19.2317	20.8362	19.9735	20.2547	19.3392	19.9411	21.4278	20.0552	19.8739	19.0608	20.5994	20.6783	20.4467	NaN	20.5133	19.8986	18.448	19.4496	20.2039	19.0699				997400	727220	1350800	15196000	2501900	2531100	248960	1132400	1374800	2201900	68450	0	2878400
20.9123	20.2132	19.9212	21.0516	20.7906	20.8165	20.9572	20.0554	19.9671	21.675	NaN	NaN	20.8965	20.5213	20.7091	22.1553	20.9958	20.8494	20.4141	21.1041	21.0797	20.7238	21.3613	19.8227	20.7273	20.9634	20.7007	NaN	20.9172	20.7751	20.0626	20.4576	20.4907	19.9471				561670	580820	3368100	16826000	2174400	2422900	746210	1018100	1226100	3294100	0	144310	6547900
20.5616	20.1643	20.1956	20.0073	19.8378	20.1762	20.1598	20.0917	19.6045	20.3922	NaN	NaN	20.4529	19.4956	19.6423	20.2684	20.3525	19.8812	20.0061	19.6975	20.6021	NaN	19.7638	19.4629	19.8749	19.9938	NaN	NaN	20.6922	20.4837	19.9498	20.0044	20.2242	20.1509				191470	350540	2922600	3243500	1411900	963930	990210	2166100	3519700	4331500	341780	217000	3968100
18.8605	17.9426	18.6184	19.2111	18.0959	18.6712	NaN	18.6754	18.1877	17.5631	19.1193	NaN	18.3995	18.1333	NaN	17.2798	18.5995	NaN	18.0207	18.7722	18.8385	NaN	NaN	NaN	18.6165	NaN	NaN	19.5758	19.8074	NaN	NaN	NaN	18.7913	NaN				181820	117010	555990	7105800	578460	1198700	222280	494100	433790	331520	299430	0	353310
NaN	21.0616	20.9141	20.6053	21.8982	21.6128	20.3125	20.7229	21.9278	22.0913	NaN	NaN	19.7762	22.0689	20.4187	NaN	21.0483	21.465	20.6557	21.6509	20.6282	21.5952	NaN	NaN	20.8575	21.8196	NaN	NaN	20.0393	22.0653	NaN	21.4405	19.932	20.2361				103780	1403700	3545600	7893600	6095500	3946600	338510	2906700	8120300	9033700	0	0	1239100
20.1733	20.6167	20.353	20.503	20.6048	21.0225	20.1598	19.4781	19.7485	20.4419	22.2025	19.8296	19.6118	20.6906	NaN	19.0607	19.8806	20.2364	20.6777	21.2634	20.0474	20.4354	NaN	NaN	20.1181	20.4685	19.8892	NaN	20.5348	20.6129	NaN	19.9055	19.9401	20.0718				320040	1425400	1882000	14594000	2904300	4427500	563740	1019000	2146500	1797400	4101700	203340	943190
23.5541	24.5978	23.5567	22.6987	23.8889	24.3362	24.02	24.4986	25.341	25.1099	24.0674	24.8227	22.8997	23.2141	23.2363	20.8786	23.004	23.5592	23.9594	24.8113	23.4133	23.695	22.3973	21.4083	22.6873	22.8108	22.6128	22.0156	23.8293	22.6161	23.0034	24.7208	22.9457	23.7477				4171900	19312000	21877000	55954000	23549000	36074000	10152000	39009000	83042000	46820000	20591000	9429500	14633000
19.5857	18.7201	20.4418	20.7167	19.499	19.8616	19.8646	NaN	19.4889	19.7034	NaN	NaN	NaN	NaN	NaN	19.927	18.8481	NaN	17.5724	18.774	20.5662	19.3526	NaN	NaN	19.5076	19.55	NaN	NaN	NaN	NaN	NaN	NaN	NaN	NaN				155530	378400	2053500	14215000	1060800	1718100	431180	851270	1835100	2177900	0	0	1711000
20.0795	19.4007	20.1509	20.2678	18.9485	19.4883	19.9479	19.7709	19.0994	20.4708	NaN	NaN	20.4011	19.8457	18.6114	20.2172	20.2435	19.8815	19.0562	19.3113	20.4209	NaN	20.1164	20.0098	19.439	19.8254	20.0175	NaN	19.8041	19.9877	20.4963	NaN	19.9183	NaN				305770	316730	2024900	9492800	1270800	1969500	404860	1477200	492080	1880400	94703	63904	3519500
18.4936	19.7668	19.0184	19.1548	19.9767	20.1373	19.5116	19.7365	20.3743	21.1429	NaN	NaN	20.8748	21.2713	19.8917	20.198	19.7705	20.7614	19.9861	20.3393	19.609	NaN	20.3057	NaN	19.9053	20.1033	NaN	NaN	20.1494	20.1602	20.7183	20.141	19.5432	NaN				273330	890690	1054100	6495300	1962100	2503200	456390	1436600	2489800	3814100	237080	80331	4969900
18.67	19.4525	19.204	19.1861	19.6005	19.4475	NaN	18.3697	NaN	19.7817	NaN	NaN	18.8828	19.5384	NaN	18.0898	19.6499	19.7311	19.5297	19.5476	18.7392	NaN	NaN	NaN	18.7571	19.5389	NaN	NaN	19.2925	19.0003	NaN	NaN	19.2617	NaN				128570	327550	933480	6794900	1501000	1476100	124710	442010	343760	1280300	0	0	743940
21.9061	21.5371	22.2374	22.0607	21.6749	21.981	21.497	21.302	21.3362	21.1613	21.5912	22.2477	23.0647	22.728	22.3221	21.9112	21.8501	21.5417	21.357	22.1205	22.0777	21.3226	22.1151	21.4645	21.883	21.8241	21.7245	20.0382	21.8531	22.0961	22.0122	20.812	21.7582	20.8942				953820	1217100	11097000	47688000	6603400	8161100	713890	3714700	2964500	4460100	2291600	1471100	15094000
NaN	18.6263	18.675	18.6505	19.6046	19.0478	19.5401	18.795	20.3305	19.8846	NaN	NaN	18.5165	19.1995	NaN	20.7462	18.4918	19.0251	19.2451	19.0263	18.543	NaN	NaN	19.917	18.3364	18.715	NaN	NaN	18.5722	19.4677	NaN	19.7163	18.4616	19.1423				27797	401070	469750	2431300	1541300	1305500	297860	853460	3285500	1830800	287720	70925	390070
19.4272	18.8909	19.164	19.0409	18.7648	NaN	19.4532	18.685	18.4073	18.6613	NaN	NaN	NaN	NaN	18.8315	NaN	18.7815	18.8944	NaN	NaN	19.9264	NaN	19.4373	NaN	NaN	19.5969	19.1786	NaN	19.6892	NaN	19.2644	19.3383	NaN	19.3878				236250	373850	941660	4126800	717400	381450	400550	544700	509670	782240	0	0	201750
20.078	20.1087	19.7018	18.7979	19.2604	20.0235	20.2492	20.3332	20.8003	21.3627	NaN	NaN	20.9332	20.8579	19.9445	19.58	19.3086	19.6722	19.7785	20.9004	19.9675	20.2079	20.7839	NaN	19.4917	19.373	NaN	NaN	19.388	NaN	NaN	19.6832	NaN	NaN				307080	1135900	1494100	4369000	540850	2453400	413000	3027700	4908600	7249600	251200	0	2978700
18.7121	NaN	18.9952	18.4516	18.539	18.1716	18.8952	NaN	NaN	NaN	NaN	NaN	18.3133	NaN	NaN	NaN	19.7904	17.5444	17.1654	17.9572	19.2093	NaN	NaN	NaN	21.4052	18.4801	17.8078	NaN	18.9688	NaN	NaN	NaN	18.5181	NaN				224920	70832	1019800	2571900	996760	254050	264060	0	294770	0	289650	0	833610
21.0207	21.8496	21.2318	22.0151	22.1059	22.4996	21.6489	22.1546	22.6053	22.9767	20.863	21.3338	21.1412	22.2988	20.107	20.7894	20.6472	21.7559	22.3695	22.7705	22.3799	22.0324	20.921	21.8154	21.332	21.5398	20.4066	21.9338	21.078	22.1258	NaN	22.326	21.1231	21.848				864280	2483300	6359400	33538000	7777600	11915000	2228300	5556600	11265000	7174500	1366600	701630	5528500
NaN	NaN	NaN	18.7472	18.0335	17.8195	NaN	18.4169	NaN	17.9803	NaN	NaN	NaN	17.8492	NaN	18.458	18.636	18.176	NaN	17.9052	18.1875	NaN	NaN	NaN	NaN	NaN	NaN	NaN	19.2372	NaN	NaN	NaN	18.7441	NaN				18751	0	504640	4208500	369160	466050	79096	240360	0	350270	0	0	1328500
NaN	NaN	NaN	NaN	21.0999	20.5778	NaN	NaN	NaN	NaN	21.9421	NaN	21.9636	NaN	NaN	20.9043	22.0428	20.4009	NaN	21.1362	21.7934	NaN	NaN	NaN	NaN	NaN	22.5683	NaN	NaN	NaN	22.0355	NaN	21.0268	NaN				363380	327890	333440	718200	3957400	2924200	0	1896100	146930	79328	6725200	1636100	7330200
19.8966	20.4221	20.5223	20.6707	20.4066	20.3337	20.2754	20.3857	20.5775	22.1437	NaN	NaN	19.3339	20.3606	20.4886	18.5815	19.8887	20.8072	20.8548	20.4525	20.8654	20.594	NaN	NaN	20.532	20.8806	19.6231	NaN	19.9992	19.7884	NaN	19.9381	19.2312	19.7947				214970	1381600	1232300	9177500	2006200	2800900	583240	1686500	2829500	7358500	2097200	215440	1036300
19.7637	19.6446	NaN	16.6804	19.9287	20.3924	NaN	16.5133	18.1341	19.9019	NaN	NaN	18.7151	20.6186	18.2202	NaN	20.4235	20.9223	19.994	20.78	NaN	NaN	NaN	NaN	17.149	18.5028	NaN	NaN	NaN	19.6236	NaN	18.597	18.8235	18.192				400710	837700	114330	1015200	1411700	2689400	0	151160	616050	1053700	87476	20376	1060600
NaN	18.7093	NaN	NaN	18.0855	18.2435	NaN	18.6851	NaN	NaN	NaN	NaN	NaN	NaN	NaN	17.7048	NaN	NaN	NaN	15.8667	NaN	NaN	NaN	20.757	NaN	NaN	NaN	20.8143	NaN	NaN	18.2542	17.5185	17.5094	NaN				65973	273610	0	257680	338240	804370	0	434080	0	0	0	123500	174890
26.8778	25.737	27.1114	26.0943	25.5794	25.3606	25.9238	26.3974	25.9814	27.4819	26.8551	25.8692	25.1352	25.0315	25.4607	27.0237	27.3633	26.1997	24.5513	24.5978	27.29	26.4521	26.8553	25.6447	25.7536	25.5609	27.2107	26.0467	26.8431	25.6526	27.8061	25.661	27.7334	26.235				16905000	8357700	411220000	822920000	119100000	54833000	66801000	264660000	284960000	443850000	79874000	8527400	146740000
25.3872	25.5005	24.6874	25.1418	24.8694	24.7488	24.6274	24.3994	24.536	25.7788	22.9415	22.8289	24.1726	25.0078	23.8028	24.0053	25.0459	25.281	25.2562	25.8474	25.044	24.5861	23.968	22.6103	25.2954	25.3688	24.2548	23.3042	25.1295	25.0822	24.1657	25.2187	24.7899	24.942				13204000	38288000	44910000	272420000	46614000	56486000	16191000	36515000	53003000	105440000	5956200	2239400	49031000
21.8774	22.0423	21.9988	22.5391	21.5029	21.9603	21.389	21.7823	21.9588	21.9319	23.7314	21.2561	21.0892	21.5745	21.4161	21.7689	21.188	21.4264	21.2792	21.784	22.1119	22.0849	21.5012	20.8196	21.5239	21.4897	22.4188	19.6093	22.0107	21.5088	21.1141	21.0203	21.2348	20.7524				1188300	1968500	8624500	57976000	4471100	7757800	2494500	5193300	5383500	8600300	8934200	496600	5831300
NaN	NaN	17.6914	18.5068	17.8342	17.7172	18.4065	18.2886	NaN	18.5357	NaN	NaN	NaN	17.736	NaN	17.9687	17.5953	17.8059	NaN	17.6198	18.4856	NaN	NaN	NaN	18.6495	18.4519	17.6835	NaN	18.1365	NaN	NaN	17.6592	18.4415	NaN				128610	85273	413540	4039700	227820	332310	258460	618670	191960	640240	87114	0	293960
19.6991	19.2067	18.8204	NaN	NaN	NaN	NaN	NaN	18.3004	18.7473	NaN	18.8531	19.642	18.602	18.479	19.057	NaN	NaN	NaN	NaN	18.8309	NaN	18.9316	NaN	18.3095	NaN	20.0085	NaN	NaN	NaN	19.582	NaN	19.7906	19.1334				283490	498810	677620	2054000	367370	673620	178730	164000	547460	620510	363510	262740	1641500
NaN	19.3439	NaN	20.0401	18.8212	19.5423	NaN	19.5868	NaN	19.0016	NaN	NaN	NaN	NaN	NaN	19.1854	18.8949	NaN	NaN	19.3503	19.6858	NaN	NaN	NaN	19.6333	NaN	NaN	NaN	18.981	NaN	NaN	18.8946	NaN	NaN				113000	425560	1264100	8020800	652280	1077200	260370	990300	850320	2118500	306480	0	719900
20.0281	19.2359	19.7662	19.6205	18.8208	18.9988	NaN	19.1778	18.9379	NaN	19.2079	19.3861	19.3634	NaN	NaN	NaN	19.3064	18.7396	NaN	NaN	20.0724	NaN	19.6369	19.4212	19.1361	18.7499	19.5352	18.8998	20.7748	19.7293	20.0998	NaN	20.5587	19.2661				309600	195170	2179400	4774500	747040	498710	271130	731470	820620	85145	465870	198350	717770
19.9787	19.0417	17.9837	18.1806	18.594	18.8098	19.0024	19.0877	17.5604	18.7728	19.8294	NaN	18.2486	17.9643	NaN	NaN	18.5122	18.464	19.3258	19.8126	18.4536	NaN	18.3321	18.4183	19.2214	18.9845	NaN	NaN	18.1968	18.1466	NaN	20.9737	NaN	17.4074				455750	342300	383640	3559400	413170	1317900	236140	353770	135590	730400	811400	0	433860
NaN	18.6404	20.6157	17.9415	18.1261	18.9362	NaN	20.5781	19.7415	NaN	18.4941	20.2285	NaN	NaN	18.1452	18.19	17.2182	NaN	NaN	NaN	NaN	20.6851	22.7501	24.0705	NaN	18.6078	21.108	23.2458	NaN	17.7415	20.5577	18.8329	19.0234	18.7925			+	42519	319520	1481700	1107600	218230	640360	827760	2062000	2136500	0	2565900	1479200	1577000
22.1066	23.8207	22.6256	23.551	23.4312	23.0089	21.174	23.7952	24.3476	22.561	20.5596	20.5124	21.9834	24.5512	20.2731	19.3325	23.6348	24.2413	23.8283	24.2092	22.3071	24.1925	19.7818	NaN	23.1214	24.452	20.8316	NaN	21.6774	23.843	19.6333	22.7673	21.3985	23.0254				892610	13780000	6753100	102110000	19415000	17979000	2577400	20425000	40845000	24748000	1162100	232030	9501500
NaN	18.2181	16.6729	18.4469	16.9913	17.1539	NaN	NaN	17.034	19.6683	NaN	NaN	NaN	18.2749	NaN	NaN	NaN	NaN	18.1395	18.7796	NaN	NaN	NaN	NaN	NaN	17.1639	NaN	NaN	16.9413	17.6718	NaN	NaN	NaN	NaN				12479	313930	142260	2148600	181790	439100	0	66513	243600	906480	0	0	69932
NaN	17.2582	NaN	18.2524	17.3708	17.7361	NaN	17.1415	NaN	18.1899	18.3693	NaN	18.8182	17.357	NaN	18.7725	17.6774	17.7148	NaN	17.5372	18.2828	NaN	NaN	NaN	18.4514	17.4846	18.0593	NaN	18.2931	NaN	NaN	NaN	17.9852	NaN				38387	91227	276070	3324000	513260	543320	141230	81677	0	734470	279690	0	744740
19.984	19.5446	19.444	19.8117	19.6819	19.9057	20.1555	20.0515	20.4959	18.8296	19.297	19.8368	19.5331	19.6443	19.4612	19.07	18.676	19.7084	19.4036	19.7374	19.5705	20.0695	19.2452	NaN	19.6605	19.6124	19.3566	19.2395	18.1812	19.7174	19.7523	NaN	19.2254	20.1113				351510	972340	1373500	9808500	1297600	2508500	660980	1753100	2774400	1379700	354640	209070	2172700
18.4083	19.2489	17.7128	19.3479	17.293	18.8139	NaN	19.0861	17.6688	NaN	NaN	NaN	NaN	NaN	NaN	NaN	16.5754	16.8002	17.6574	18.4679	20.3252	19.3309	NaN	NaN	NaN	NaN	17.6292	NaN	18.1517	18.2348	NaN	NaN	17.7208	NaN				142870	370030	428960	4038900	327830	1287400	0	739290	418170	168390	0	38995	421990
20.1183	21.6977	22.8021	22.9512	21.5897	20.9128	21.7673	20.9355	20.6728	22.2798	NaN	NaN	20.4374	20.7972	22.0082	22.7473	20.8345	20.7891	20.9098	20.9983	22.0023	21.2661	20.8833	19.6592	21.6533	19.7892	21.7581	NaN	21.8121	20.0522	19.9847	20.5902	20.8946	20.3801				442920	2199000	12375000	65517000	4573400	5900000	853820	2578600	3438600	7278400	21888	153850	5597300
NaN	18.1676	17.5132	17.9176	16.8179	16.7921	NaN	NaN	NaN	NaN	NaN	NaN	18.7398	18.3577	NaN	18.8854	17.1289	17.2791	NaN	18.2377	18.1194	NaN	19.4283	17.885	NaN	17.2054	NaN	NaN	18.4562	NaN	NaN	NaN	18.1492	NaN				0	191970	284850	1634200	194450	341670	0	79060	104660	100180	0	26644	597550
NaN	19.5981	19.1036	20.2912	20.5421	20.3739	NaN	19.5005	17.9386	18.5343	NaN	NaN	NaN	19.7777	NaN	NaN	18.9952	20.0794	20.4576	19.3503	19.77	19.298	NaN	18.9814	19.4622	21.1604	NaN	NaN	17.5321	19.8406	NaN	19.5191	NaN	17.5926				0	274430	946900	14832000	2382800	2571800	58528	362370	176460	809250	0	0	0
NaN	NaN	23.0089	23.0134	18.9683	19.1562	NaN	NaN	NaN	18.6433	NaN	NaN	20.7787	18.8696	20.8741	22.5619	19.2711	19.9179	NaN	19.1048	19.0779	NaN	20.1155	18.8188	20.5652	21.188	21.6803	NaN	20.9505	NaN	NaN	NaN	17.6079	NaN				0	35389	10692000	53014000	837730	1119600	260170	510020	0	550810	0	37820	3651400
20.0285	19.5977	18.5926	19.4014	19.0514	19.3641	18.5398	19.8538	18.964	19.3335	23.7699	17.6119	18.5907	20.2586	NaN	19.3913	19.6588	19.3301	18.8977	19.2319	19.1359	20.5149	17.4583	19.5281	19.0496	18.6423	17.8079	19.406	18.9648	17.3055	NaN	18.4606	19.7489	17.0219				299120	451790	1022300	5992000	829220	1501600	357820	980220	896160	1844700	9417700	174650	1326100
21.2199	22.1422	20.7917	20.8947	21.314	21.6543	20.6992	20.7677	21.3104	23.5417	NaN	NaN	20.2826	22.2989	18.9957	18.5705	20.9184	21.9753	21.4273	21.2393	20.5385	21.9948	19.8905	19.3013	21.0843	21.9528	NaN	NaN	20.4177	22.5172	NaN	21.0208	18.1863	19.7146				619640	3990200	2427700	16173000	5370200	8307300	594120	2306600	4742300	18581000	148210	97865	1628800
18.3579	NaN	18.0912	18.6386	18.8911	18.5164	NaN	19.0981	17.831	18.2735	NaN	NaN	19.0617	18.5398	18.6037	19.1772	18.1799	18.2688	17.8772	18.6281	18.5757	NaN	18.5769	17.3422	18.1968	18.6095	NaN	NaN	18.3886	NaN	NaN	NaN	17.9889	NaN				70540	106280	521920	5843500	649970	864460	216070	365000	197080	422690	532190	0	994260
18.7645	18.0125	18.8703	19.6945	19.1505	18.2265	18.7355	18.3662	18.6172	17.7471	18.5895	NaN	17.3929	NaN	NaN	19.1436	19.1087	18.1446	NaN	NaN	19.3664	17.6673	20.0407	19.1845	NaN	18.8791	19.2297	18.6927	19.7208	18.621	19.1471	18.5667	19.4063	18.702				202320	299690	603350	10465000	766940	513060	141050	268340	568470	318450	258890	46444	249730
18.4675	NaN	NaN	20.6033	19.13	20.2714	21.1495	21.3773	20.7778	21.0869	NaN	NaN	NaN	19.3359	NaN	NaN	NaN	NaN	19.4492	22.1743	20.3555	NaN	NaN	23.4857	NaN	NaN	NaN	21.9292	19.0451	NaN	NaN	21.0014	NaN	21.5778				64215	21438	714640	6525900	574700	1927500	1664100	5992500	2975900	4386500	212910	0	1194500
17.9392	18.3553	NaN	18.1236	18.748	20.3506	NaN	18.1279	19.5004	18.8944	20.0603	19.331	18.2299	18.8676	NaN	NaN	17.834	18.6403	18.2948	19.238	19.0047	NaN	NaN	NaN	17.9266	NaN	18.5767	NaN	NaN	NaN	NaN	NaN	17.7853	18.6137				75661	179550	858900	3467800	831660	2218400	0	176130	1832200	1686200	396730	170190	860390
21.1094	21.0822	20.8294	20.9055	20.1739	20.7671	20.8688	20.7697	19.8936	19.0036	20.5253	20.9719	20.5954	20.0363	19.6833	21.2114	20.6727	20.3352	20.3491	20.7314	21.3312	20.1829	20.7236	19.2265	20.5841	21.0106	20.814	18.6562	20.8657	21.0938	21.019	19.7126	20.8075	20.8084				592520	1496700	2410700	22551000	2387000	4403700	1051700	1744300	1133100	783960	956630	498590	4246300
18.2185	18.4949	18.3292	18.8251	18.4926	18.3888	NaN	17.8799	17.8056	18.1127	NaN	NaN	17.6196	17.846	17.9501	18.1486	18.0102	18.5309	18.467	19.4389	18.4398	NaN	NaN	NaN	18.6231	17.8445	NaN	17.9758	17.9378	18.5928	NaN	NaN	18.1875	NaN				94936	268020	505530	3465100	697210	977840	135670	397140	429750	349440	530750	72387	571600
20.4685	19.5088	19.7978	19.8977	19.1072	19.669	19.9061	19.3573	19.7121	19.0088	19.6904	20.0551	20.1388	19.7351	20.3958	20.4084	18.9021	18.9621	18.4726	18.3187	20.5609	19.473	19.9317	NaN	19.5679	19.6774	20.4349	NaN	19.2871	19.335	20.1348	NaN	19.9905	19.7156				407650	645070	1115700	14245000	1224100	2525600	260920	873860	910890	959840	454870	154350	3876800
20.4507	19.8197	20.8773	20.5117	20.4499	20.1294	21.6937	21.2072	20.3955	19.3433	20.6911	21.3758	21.4706	20.5295	21.2174	21.609	20.1634	20.3979	NaN	20.4613	21.415	20.0893	21.417	18.9023	20.8385	21.1909	21.2574	20.3013	20.3727	20.5735	20.9734	20.4433	20.7672	20.2932				627020	722580	3231700	13944000	1869700	3932900	1565300	3404500	2031900	5813800	1128000	435100	4789800
19.0644	19.0353	19.0108	19.0044	18.9877	19.2107	19.1412	NaN	19.257	20.0039	NaN	NaN	NaN	18.6173	17.8488	NaN	18.3514	19.4307	19.7255	19.5335	19.1273	18.9715	18.57	NaN	19.1074	18.6696	NaN	NaN	18.9101	19.109	NaN	18.7479	NaN	19.0484				163800	309100	1327300	7143300	971120	1169700	328410	417800	1374700	1005300	149340	0	338950
19.8107	20.7484	20.245	20.7868	20.5825	21.1636	20.2866	20.3241	21.6079	22.1138	20.9676	NaN	19.515	20.3161	20.0213	NaN	19.3772	19.9496	20.4274	21.2987	20.5625	20.7737	NaN	NaN	20.7066	19.9455	NaN	NaN	19.932	20.6137	21.165	20.5755	19.7189	20.8522				214690	1203900	1892100	23378000	3142600	4584300	250360	2241100	10764000	8223000	633830	0	1139400
20.1557	20.6135	19.5094	NaN	20.752	20.7393	20.5819	19.7769	19.4334	20.3764	NaN	NaN	NaN	19.6128	NaN	NaN	19.6697	20.4778	20.3818	21.4082	NaN	20.2173	NaN	NaN	NaN	20.4667	NaN	NaN	18.537	19.6842	NaN	NaN	18.6285	19.5313				145670	1704100	1996300	947810	2127800	5207700	645540	2478400	537730	1693000	118060	0	0
20.8188	20.4652	21.0682	21.0429	20.7445	20.6192	20.3049	20.3458	20.4619	20.3418	19.5479	NaN	21.2162	21.419	21.4054	20.1842	20.6475	19.8828	20.8715	20.631	21.1019	NaN	20.1075	18.8256	20.7254	20.245	20.8568	NaN	20.8138	20.3102	20.0793	18.8051	21.0048	19.5579				602270	916050	4216600	15725000	2922800	3109100	831440	1405500	1820300	3895100	643080	146580	5006900
19.8981	21.0547	19.2096	20.0664	20.0223	20.2824	18.6707	19.1508	20.7951	21.4443	NaN	NaN	18.4505	19.9114	NaN	NaN	19.1756	19.9654	20.126	20.5798	19.5475	20.4866	NaN	NaN	19.7398	19.7568	NaN	NaN	19.834	20.2522	NaN	19.1138	19.4133	19.4503				353960	1906100	929870	9155300	1911700	2728300	225520	726770	3166000	3627600	63952	0	747190
17.9726	19.5231	NaN	17.5905	18.6584	18.7521	NaN	NaN	16.8251	17.5476	NaN	NaN	NaN	18.0229	NaN	NaN	18.832	NaN	18.4532	19.0419	NaN	NaN	NaN	NaN	NaN	18.4704	NaN	NaN	17.7451	18.5749	NaN	NaN	17.0383	NaN				76848	423730	176180	1416000	896570	1078900	0	275060	184090	521760	0	0	86318
19.4911	19.2638	19.2933	20.2259	19.8714	20.1117	19.9644	20.2326	18.4156	20.2167	NaN	NaN	19.6762	19.0891	19.5253	20.5317	19.2366	19.4344	18.9618	19.3806	19.3292	NaN	20.2794	18.5244	19.306	18.9985	19.9301	NaN	19.8422	18.7813	NaN	19.2108	20.1607	19.428				325410	423410	895950	10625000	1415700	2810000	355230	1339300	676390	1519100	36900	0	1973900
19.3549	NaN	18.0696	18.9082	NaN	18.5904	NaN	NaN	NaN	17.8523	NaN	NaN	17.9322	NaN	18.3258	18.7257	18.1182	17.8185	17.4918	18.168	19.083	NaN	NaN	NaN	NaN	NaN	18.0364	NaN	NaN	18.244	18.7178	NaN	18.1641	NaN				168500	128670	382540	2520100	241700	625300	45511	100580	102790	231720	0	0	885100
19.4119	18.6201	18.9515	18.3927	18.6223	19.5822	NaN	20.0597	NaN	19.0412	22.3233	NaN	18.8508	18.5471	NaN	17.0977	18.315	18.7095	18.7659	18.0807	20.1518	19.0553	19.7338	19.9893	19.7219	19.7415	19.4931	18.9411	19.0626	19.4883	NaN	NaN	18.4474	19.1293				301330	292850	888570	7097300	1101100	2186900	269450	1169600	393820	1171600	4054600	115970	818270
NaN	18.4346	NaN	17.8773	17.9337	18.0447	NaN	NaN	17.7907	19.4703	NaN	NaN	18.2882	18.6651	NaN	NaN	17.7653	17.7368	NaN	18.7064	18.185	NaN	NaN	NaN	18.0812	18.1251	NaN	NaN	18.1945	18.0639	NaN	NaN	18.5289	NaN				43150	321050	0	1682200	352180	568040	98443	355710	371070	1310200	125530	0	580470
18.4262	19.6117	18.108	19.0871	19.824	19.3145	NaN	18.1918	17.9297	21.1077	NaN	NaN	17.7454	20.0606	18.1309	19.3898	19.4473	20.4031	18.2897	19.8235	18.8365	18.9416	NaN	NaN	18.2743	20.3684	17.7625	NaN	18.4333	19.4164	NaN	18.7447	18.3742	NaN				98334	524230	659540	5392800	1396100	1588100	194700	446430	696140	3167600	0	44572	325330
NaN	19.8511	20.2298	20.5627	20.0601	20.6069	NaN	20.5376	19.9465	19.8941	NaN	NaN	20.3649	20.0085	18.7556	21.002	20.5238	19.5367	18.2691	20.638	20.7425	19.8541	19.7341	19.2147	19.2718	19.8859	20.145	NaN	19.5747	19.9113	NaN	NaN	19.8919	NaN				340740	960800	2014800	10394000	2351400	3356000	412380	2198200	1736700	1418200	0	110040	3470400
20.1486	20.4181	20.2289	20.1016	19.8879	20.0483	NaN	20.3479	19.0512	20.4638	NaN	NaN	20.5853	20.9818	19.2222	19.7032	20.2225	20.4494	20.7043	21.1581	19.937	NaN	NaN	NaN	20.1471	20.5143	19.4206	NaN	19.0509	20.7184	19.9239	19.1702	19.6365	19.7923				349450	1268400	2002700	12964000	2017800	2936100	0	1997500	678360	1795600	165820	102870	3894600
19.2043	19.2694	19.9111	20.205	19.4492	18.9343	20.2976	19.6879	19.3918	19.49	NaN	NaN	NaN	18.5384	NaN	19.6417	20.1436	19.8196	19.0552	20.2247	20.3082	NaN	20.1448	22.7992	19.8761	19.3096	NaN	21.8078	20.0708	19.7547	NaN	NaN	19.9856	NaN				78660	514110	2829100	9561000	1476400	1531100	643500	1431800	691030	2360900	135850	0	931860
23.5768	25.9633	25.0789	25.9834	27.2311	25.7051	24.199	24.9947	26.8467	25.0615	23.2904	24.4463	23.2568	26.5879	24.0798	23.3448	25.1951	26.1847	25.8584	26.5386	24.6201	26.0667	22.586	17.4963	25.1296	26.5668	21.3519	22.0663	25.4461	26.6129	23.5532	26.3951	23.7973	26.1443				2736000	48575000	68271000	566360000	259470000	121380000	7708800	46921000	275220000	87821000	4899000	3747000	16904000
19.4903	18.8359	18.6513	19.264	19.0056	18.8926	19.8841	19.0852	17.9734	19.1941	NaN	NaN	19.1546	18.974	19.0347	20.0154	18.4538	NaN	18.9956	19.2961	19.2138	NaN	19.4617	17.2405	18.5186	17.4506	19.8128	NaN	19.3971	18.8568	19.1235	19.0371	19.2967	19.2441				281010	412970	911680	4462600	719830	972910	463350	625440	368660	674780	122930	0	930170
19.619	18.8534	NaN	20.1173	18.6425	19.5411	NaN	NaN	NaN	19.8627	NaN	NaN	20.0871	18.573	19.0399	20.0401	19.3205	18.4853	19.0456	19.9627	20.0332	NaN	20.1941	NaN	NaN	19.3003	NaN	NaN	NaN	NaN	NaN	NaN	19.2981	NaN				213360	280170	903220	6070800	465560	714570	0	607770	746390	2535000	348140	0	1481700
20.2154	19.4012	19.7271	19.63	18.2352	18.6269	NaN	NaN	NaN	18.0415	20.0426	NaN	19.9245	18.8714	18.5645	19.6075	20.0613	18.7431	18.976	18.9944	18.654	NaN	19.7131	NaN	18.9259	18.5698	19.5232	NaN	19.2109	19.3606	NaN	NaN	19.2212	18.4875				469510	591280	1598200	8413000	708270	729570	0	111160	0	204400	651500	0	1722500
NaN	18.5861	NaN	19.7912	18.5304	NaN	NaN	19.2882	18.8124	18.9415	18.819	NaN	NaN	NaN	NaN	NaN	19.1501	NaN	NaN	18.5049	NaN	NaN	NaN	19.3415	18.6276	18.9052	NaN	NaN	NaN	NaN	NaN	NaN	18.4007	18.516				162240	270200	844250	6004500	671580	824160	436570	902170	727690	732550	361840	176850	1317700
19.3024	19.0383	19.6263	19.9962	19.5361	18.9038	NaN	19.2077	18.855	20.8323	NaN	NaN	19.2988	20.0877	NaN	NaN	20.2888	19.7623	19.2809	19.832	19.4857	19.5029	19.5502	19.4851	20.3981	20.0819	NaN	NaN	19.5692	NaN	NaN	NaN	19.1701	NaN				240590	534910	1208200	13863000	678700	1050600	121550	1437300	315370	2764800	0	0	1517700
19.1887	20.1547	18.8568	19.4568	19.5913	19.7831	18.6289	18.8376	19.906	20.5561	NaN	NaN	18.4687	20.027	NaN	18.4098	19.2502	19.9533	20.0975	19.9395	19.2267	18.7198	NaN	18.4299	19.5644	18.7603	NaN	NaN	19.7654	20.4561	NaN	20.1835	18.6068	20.0807				262170	697200	998470	6993400	1245600	1925100	232850	901380	3033900	1480800	0	105270	663220
19.3396	19.4298	19.8594	NaN	19.3714	19.746	NaN	NaN	NaN	19.4637	NaN	NaN	19.8784	19.5229	NaN	20.3865	19.6691	19.8705	NaN	18.902	NaN	NaN	NaN	NaN	NaN	19.6317	NaN	NaN	19.7822	NaN	NaN	NaN	18.5349	NaN				208360	255740	1110500	9554100	875160	1174800	537750	1421500	827090	4538900	582230	179670	2262500
21.256	23.1669	23.551	23.2409	22.9657	19.8553	19.7988	20.8149	18.5266	20.4876	NaN	NaN	21.9461	23.1131	21.3267	21.4197	21.9578	22.8036	24.521	23.6048	NaN	NaN	NaN	NaN	23.1335	23.6789	NaN	NaN	19.7975	22.4416	NaN	NaN	20.6303	NaN				967290	7941000	19494000	73837000	13445000	2577100	510630	3188700	596580	2174300	167020	0	7520400
18.5915	NaN	18.0325	18.5477	17.8493	18.251	NaN	17.8481	17.5897	17.1026	NaN	NaN	18.107	17.5834	NaN	18.2475	18.0043	NaN	NaN	18.9877	18.3945	NaN	18.1156	NaN	18.0745	18.2261	NaN	NaN	18.5742	NaN	NaN	NaN	NaN	18.2308				173800	127890	349690	3309700	534860	441570	0	228650	230740	402650	0	0	1272200
18.8385	19.0317	NaN	21.0732	19.3279	18.8017	NaN	19.3333	NaN	20.7262	NaN	NaN	NaN	20.3638	19.883	19.5289	20.2024	NaN	NaN	20.6436	18.7422	NaN	NaN	NaN	NaN	19.8924	NaN	NaN	20.9767	19.6818	NaN	NaN	21.2343	19.4385				131030	582200	460250	18371000	1375400	1534500	368290	1529500	299470	4450100	0	0	1035400
19.3311	NaN	NaN	18.782	19.2298	18.6718	NaN	NaN	19.0877	19.4786	NaN	NaN	NaN	18.656	NaN	NaN	18.7854	18.5418	NaN	18.95	NaN	19.2707	NaN	NaN	19.1313	19.2619	NaN	NaN	18.962	NaN	NaN	NaN	19.1743	NaN				191800	440580	554660	3866600	799670	910650	126190	1562400	1175200	1468100	494030	99848	1088700
18.8374	18.2532	NaN	18.2349	NaN	17.9119	18.6849	18.405	18.6919	19.0207	NaN	NaN	18.1319	NaN	NaN	NaN	17.848	18.2352	17.9548	18.8256	19.2427	NaN	18.3485	19.1145	18.1588	17.6693	18.5294	19.0348	18.0641	NaN	NaN	NaN	18.9258	NaN				175100	265930	374590	3234500	142140	581540	145600	495910	462230	920870	0	0	521490
20.4533	21.4712	NaN	21.1527	20.1796	20.6845	NaN	NaN	20.0902	21.3155	NaN	NaN	22.0604	22.8151	NaN	19.8522	21.3853	20.9114	NaN	20.1509	20.8948	NaN	NaN	NaN	20.2162	20.4814	NaN	NaN	20.8019	NaN	NaN	NaN	20.458	NaN				699460	2431200	1891000	14036000	2016700	4279000	849830	3163600	2672700	8087600	1101500	523630	6635300
19.405	19.4357	18.771	18.6116	19.8551	19.3668	19.2665	18.8866	19.1116	20.0263	NaN	NaN	NaN	19.895	NaN	NaN	18.6706	19.8416	19.3127	19.3696	18.5098	NaN	NaN	NaN	18.4874	18.8068	NaN	NaN	18.6587	19.9916	NaN	19.1688	18.665	19.3059				195030	805210	468450	2901100	1113200	2322900	234220	398520	641670	1923600	0	10482	192340
18.8383	21.1677	19.4247	20.8221	22.1393	22.0502	NaN	19.0811	22.2807	20.936	NaN	NaN	18.9519	22.3776	19.4279	19.5163	20.4109	20.8436	20.8887	21.0072	20.2327	20.9725	NaN	NaN	19.4856	21.0455	NaN	NaN	18.9607	20.5407	NaN	18.808	18.8803	20.3519				139850	1911400	1359300	21783000	7929600	9988000	0	823380	7928200	4386900	219690	0	1180600
NaN	19.173	18.922	19.1198	20.0543	19.5494	19.2102	19.887	18.8004	18.2043	NaN	NaN	18.6363	19.4006	19.957	NaN	18.6506	NaN	19.4775	19.3347	NaN	19.2125	NaN	NaN	18.476	18.5122	NaN	NaN	18.2318	18.9275	NaN	NaN	NaN	NaN				73577	580900	979080	5293100	1713700	2050400	263660	1188600	1474700	390490	0	0	368690
18.3958	NaN	17.3719	18.0982	17.4384	16.933	NaN	NaN	16.7103	18.2764	NaN	NaN	18.0884	NaN	NaN	18.5078	18.3212	NaN	NaN	17.7579	18.7982	NaN	NaN	NaN	NaN	NaN	NaN	NaN	18.665	NaN	NaN	NaN	18.7694	NaN				65964	53328	301780	2614400	267570	323510	88443	41177	153150	509630	0	0	772540
NaN	19.4381	19.1814	19.3872	19.738	19.9441	NaN	NaN	19.2336	19.9296	NaN	NaN	19.7495	20.3445	NaN	NaN	19.2217	NaN	19.7686	19.539	NaN	NaN	NaN	NaN	19.8982	NaN	NaN	NaN	NaN	19.8089	NaN	NaN	19.5537	19.0705				384830	819890	1013000	6770400	1620100	2219200	187580	671380	1156200	1252200	216730	135610	1788900
19.5686	19.6599	20.0335	20.1657	17.7594	18.2148	18.9955	18.8656	NaN	18.6676	20.8211	NaN	18.2968	NaN	19.0947	19.3839	18.7831	17.9061	18.8523	18.8989	19.0874	NaN	18.767	NaN	20.32	19.0376	19.9592	NaN	18.4951	NaN	NaN	NaN	18.7896	NaN				331030	592250	1590400	5293000	455760	688230	206280	440260	171420	508570	1724300	147210	505640
19.9894	20.4346	19.4627	19.905	20.4755	20.5832	NaN	19.498	NaN	18.9301	NaN	NaN	NaN	20.8075	NaN	NaN	20.2149	20.679	20.6029	20.5704	19.7572	NaN	NaN	19.1293	19.7917	20.8486	NaN	19.9826	19.9228	20.7694	NaN	NaN	NaN	NaN				229020	1004000	1341100	10920000	3017200	3495200	106310	847860	200390	969920	0	100690	0
NaN	17.9559	NaN	18.291	18.4507	18.4139	NaN	NaN	NaN	19.1694	NaN	NaN	NaN	18.6232	NaN	NaN	18.4882	19.118	NaN	18.1652	NaN	NaN	NaN	NaN	NaN	17.8677	NaN	NaN	18.3028	18.5768	NaN	NaN	NaN	NaN				30936	273480	661430	2920700	412760	476650	0	360900	903240	1075200	0	0	0
22.612	23.0916	22.7363	23.0992	22.693	22.9259	22.4978	22.7381	22.6693	23.1475	20.2911	20.347	21.7653	23.2327	22.7714	22.5556	21.6771	22.7777	22.5717	22.7957	22.4235	22.5237	21.8849	21.1119	22.6459	22.7457	21.7444	NaN	22.4516	22.6668	21.5886	21.842	21.4597	22.0321				1193700	6335900	12874000	64994000	11735000	16494000	2796800	9395100	16420000	25715000	826820	187310	7447000
18.4212	19.3538	18.4504	19.2147	19.4612	19.073	17.9876	18.1888	18.5939	18.0787	NaN	NaN	NaN	19.6338	NaN	NaN	17.7769	18.3829	19.5125	20.0761	18.3551	NaN	NaN	NaN	19.3897	17.682	17.3911	NaN	18.4396	19.3334	NaN	17.7508	17.9582	NaN				129530	921360	532740	3839900	1472900	1447600	105970	412170	550120	805360	0	0	437310
20.3743	19.737	20.6979	20.162	19.7074	20.5869	19.7456	19.2005	19.343	20.3663	20.5527	19.2474	21.2152	20.6298	20.1774	19.8888	19.8184	20.3499	19.3462	20.1033	20.0463	NaN	20.1895	NaN	20.1915	20.2525	20.2617	NaN	18.9866	20.7366	20.6873	NaN	20.0949	20.3806				455970	891380	3240600	12332000	1456900	3288400	415200	1167800	1697900	1383400	881640	320700	3942900
NaN	19.7444	21.592	20.9625	20.4733	20.3044	20.6427	NaN	18.673	20.1187	19.2053	NaN	20.9417	19.3304	19.4339	19.612	22.0404	18.7262	21.6849	19.6709	NaN	19.2873	NaN	NaN	21.0477	20.6822	NaN	NaN	18.8325	19.2625	NaN	18.8649	18.0148	19.6549				0	562250	5128500	13500000	2208600	1744100	861960	56381	633020	1468700	444360	172360	7227100
18.2738	18.13	18.476	18.5452	17.7488	17.9809	NaN	NaN	NaN	NaN	NaN	NaN	18.4091	18.3849	NaN	NaN	18.2665	17.6652	NaN	17.9315	18.9362	NaN	NaN	NaN	NaN	17.5656	NaN	NaN	18.6587	NaN	NaN	NaN	18.1252	NaN				96254	221830	609990	3092400	383840	545220	0	217920	214080	43636	160440	0	830430
19.6228	NaN	19.2969	19.9596	19.4882	19.1132	19.5202	19.9145	18.7897	20.0836	NaN	NaN	NaN	NaN	NaN	19.4308	19.4254	19.306	19.1486	19.3688	19.5325	19.4423	19.5661	NaN	19.1211	19.6205	20.0366	NaN	18.5001	19.7121	20.1559	NaN	20.1316	19.758				283270	234170	1296700	9543400	1591500	1148100	333730	2421100	291600	959390	0	0	552780
18.8527	NaN	18.3419	18.6902	18.8196	18.6836	NaN	NaN	NaN	18.655	NaN	NaN	18.552	18.5788	NaN	19.1937	18.7088	18.7446	NaN	NaN	18.6638	NaN	18.9193	NaN	NaN	NaN	NaN	NaN	19.3455	18.7267	NaN	18.5823	19.301	18.505				130600	0	143610	3394800	612810	866860	0	526590	0	1401200	219920	0	432780
22.3025	21.9157	22.2391	22.9058	22.0857	21.578	23.3494	23.1071	22.3454	21.6769	23.2146	NaN	22.9031	NaN	22.9481	23.0331	21.9326	22.5628	21.4935	21.2702	22.2748	22.4944	24.3789	NaN	22.883	21.9362	21.8683	NaN	21.3206	21.9389	23.5929	22.7139	22.3923	23.1321				479900	1164900	9998300	15964000	2607800	2544000	6531800	18141000	3648100	7194100	6735500	3229500	14164000
19.8866	20.1392	19.8907	20.3309	20.6473	20.9176	19.9486	20.0756	19.4971	21.5809	17.8695	NaN	20.1162	20.5089	20.2418	19.4284	20.5216	20.4885	20.5547	20.5204	20.3172	19.7354	19.9984	18.2739	20.6479	20.0032	NaN	NaN	20.4396	20.0664	NaN	19.792	20.0859	19.8712				365410	813600	1747000	10672000	2265700	3397000	734010	1501900	1919900	4267400	357210	201850	2098200
NaN	NaN	18.8771	18.7066	17.9493	19.2655	19.8178	NaN	18.9939	19.5506	NaN	NaN	19.9744	19.3219	19.3376	19.8771	NaN	NaN	NaN	NaN	18.604	NaN	18.5789	NaN	18.7075	NaN	19.4234	NaN	19.2068	NaN	NaN	18.883	NaN	NaN				175500	111580	259420	2928800	207540	1080900	529580	368740	299660	1319200	100840	0	3945800
19.7149	NaN	19.3589	20.041	18.5703	18.7091	20.0371	19.8233	18.8438	17.9222	19.7244	19.6216	19.3813	19.3658	18.6553	19.5438	18.4826	18.3588	NaN	18.0058	19.6648	NaN	19.479	NaN	19.6046	19.4345	20.0274	NaN	19.6991	NaN	NaN	19.4443	19.1347	19.6775				156920	81407	1344800	4448400	316590	1066600	619630	1198900	1024400	1585500	769500	250820	1668800
19.1067	19.1205	NaN	18.406	18.561	18.3789	NaN	19.4197	19.5888	NaN	NaN	NaN	18.8336	18.524	NaN	NaN	18.0904	18.0842	NaN	18.8163	18.9352	NaN	19.3063	19.5584	18.89	NaN	18.9426	20.2097	18.7641	NaN	NaN	NaN	18.8935	18.9594				148390	486010	311550	2219300	670550	920890	198760	943450	1349500	126680	0	0	927940
21.0176	19.3476	20.2247	20.6447	19.7161	19.9317	20.7863	NaN	NaN	17.994	20.5587	20.7707	20.6551	NaN	20.4085	21.0651	20.3137	NaN	NaN	18.8019	20.5854	NaN	21.3373	NaN	20.3606	19.5593	20.2099	NaN	21.0307	19.9686	20.9061	NaN	20.8904	20.7603				376300	218680	2923600	14135000	979020	1188900	915760	397470	307440	59897	422460	191220	8124500
22.0149	22.4159	21.9796	22.3669	21.9821	22.2275	22.2541	21.7314	22.1628	23.3931	21.3514	19.83	22.1998	22.4876	21.7917	22.4645	22.135	22.5943	21.6885	22.2337	22.2612	21.7805	21.8614	20.569	21.5897	22.1416	21.5999	NaN	22.4147	22.4052	22.1907	21.9801	22.4782	21.9523				1187500	4686500	10805000	43944000	7583300	9948100	1330200	4158800	7881000	20116000	2398000	283500	12822000
18.2506	NaN	18.9984	19.4658	18.3698	18.3631	19.032	19.2325	18.6322	20.3329	18.104	NaN	NaN	18.5565	18.1286	18.6476	18.3147	18.5282	NaN	18.8166	19.1	NaN	18.2632	NaN	18.7065	19.1703	18.6276	NaN	18.5709	NaN	18.1777	NaN	17.8478	NaN				147270	203790	1047200	6821200	213980	450460	409750	365160	1129900	1560100	37330	0	78059
NaN	20.1062	18.4696	19.3169	18.8285	18.5186	18.843	18.8976	18.0335	19.9454	18.6163	NaN	NaN	19.9409	NaN	NaN	18.6666	19.0205	19.0781	19.3713	19.3419	19.2579	17.5582	17.6707	18.9081	18.848	18.2589	NaN	19.687	NaN	NaN	17.6917	NaN	NaN				18564	1443400	299760	7449900	538690	914080	107010	503180	420540	935820	500250	25371	267800
23.2547	23.84	22.4559	22.6454	24.1869	24.7072	22.2282	22.743	25.1514	23.9298	22.4477	22.7242	25.0403	24.9768	23.3932	21.7371	22.8329	23.4654	23.0264	23.9871	22.879	23.448	21.5076	NaN	23.5405	23.5715	22.8942	NaN	23.9026	23.1662	22.4177	23.1728	22.3235	21.882				2363500	10820000	10919000	51797000	34582000	48917000	1330900	9316200	75997000	23832000	3875300	1642900	82766000
25.3481	25.7511	26.8563	26.7684	25.5734	25.5219	25.364	25.5061	25.7805	26.0622	23.2587	24.53	25.8427	24.6863	26.9456	26.7427	26.6245	26.3249	26.5779	25.8009	25.2588	26.0649	25.2075	26.933	26.0865	26.3924	26.0907	26.0864	26.4632	25.845	24.2418	25.3586	25.7652	26.1576				10629000	40972000	214920000	828210000	70846000	75873000	18397000	77710000	136330000	139070000	10017000	4444800	109790000
23.5577	24.4481	26.1156	26.0481	24.8819	24.7472	24.5769	23.839	24.77	26.5796	21.5861	21.7043	24.5162	23.4564	26.0976	26.1989	24.223	24.7699	26.0883	25.519	23.7755	24.3437	23.819	25.4993	24.2878	24.8529	23.4171	25.4509	25.5166	24.4439	22.2871	23.6443	25.0109	24.4718				2086200	14628000	122640000	502140000	38769000	50854000	15706000	18542000	35946000	149830000	2441500	2528600	65075000
NaN	20.4593	NaN	20.2832	NaN	NaN	22.1014	22.2971	18.8156	NaN	20.7645	19.681	21.5908	20.8157	21.0555	21.7597	21.6697	21.5023	NaN	NaN	NaN	NaN	NaN	NaN	NaN	NaN	NaN	NaN	21.4668	21.119	20.2696	20.9292	21.9713	22.086				553650	1617800	5082900	20255000	0	0	2191100	7584200	215070	134460	1468400	120420	4782400
23.7311	23.8742	25.5087	25.3283	24.4689	24.5522	22.8657	23.4903	23.6967	25.2549	21.3092	22.9138	24.2732	23.3529	25.2415	25.1253	24.8842	24.693	26.3046	24.925	23.7123	24.6011	23.4599	24.9837	24.6318	24.8132	24.7445	24.4673	24.8544	24.5063	22.7067	23.8408	24.651	24.5536				4793500	12810000	83919000	382290000	35577000	52530000	2973400	14832000	29173000	68361000	2990300	903090	35965000
21.8304	23.1763	25.0047	25.3604	23.8401	23.8149	23.2355	24.5829	23.8852	24.8567	21.4538	22.7815	23.5846	22.0268	26.2953	26.4004	23.993	24.1415	24.6777	22.839	22.9327	24.1368	24.4299	24.627	23.2914	23.7569	23.3073	23.79	22.8497	22.7398	22.1886	22.5984	24.3261	24.5068				2491700	9392500	52918000	274290000	26087000	32757000	5484800	27612000	42827000	52103000	2304600	1994500	21380000
NaN	19.0071	20.0166	19.7508	18.1277	17.8968	NaN	19.0862	17.905	17.136	NaN	NaN	18.8289	18.0466	NaN	NaN	19.3693	19.5464	NaN	18.6644	18.4462	20.2007	NaN	NaN	NaN	20.2235	19.1414	NaN	18.9108	NaN	NaN	NaN	NaN	NaN				141040	521240	1513600	6186000	570280	868890	0	568020	438860	209710	0	0	1033100
22.9322	22.6369	23.3562	22.5614	21.4789	21.9682	20.6423	20.604	25.3465	24.1562	20.3414	21.0848	21.5141	22.515	22.6017	23.4079	23.8539	23.7215	22.7394	21.9405	22.4109	23.6127	20.7834	25.0802	22.78	22.9917	22.2199	23.0706	21.9603	20.5999	20.4079	21.0601	21.194	21.1795				2265300	6232500	15225000	46020000	5834300	9131000	747990	3020900	70176000	30146000	932750	527130	6484000
NaN	NaN	18.9871	19.2462	18.8243	19.0103	18.956	18.9458	18.8393	19.3297	NaN	NaN	19.4623	19.27	18.1583	19.0693	18.1776	18.6514	18.4901	19.0612	19.1008	NaN	NaN	NaN	19.0511	19.4288	19.2735	20.5221	19.3049	18.891	19.3637	18.6036	19.2513	19.2281				0	113200	874490	4941800	811620	1301200	204980	472140	650750	1775200	0	0	1199600
20.9174	21.924	22.059	21.929	22.682	22.4434	NaN	21.1776	21.0268	21.3427	20.3426	NaN	21.7196	21.2959	21.3026	21.6018	22.2589	22.446	22.892	21.3167	21.3163	22.0571	NaN	20.0231	21.8452	21.0719	21.9009	20.771	21.1828	21.0606	21.1537	21.2229	21.3157	21.2505				405390	1502700	12974000	27853000	12116000	9913200	0	5534600	3534200	4467300	1380200	91888	9828200
21.9132	22.2829	21.3411	21.8022	21.4424	22.2058	21.5884	22.0891	21.9453	22.815	21.052	21.8251	22.5707	22.6603	21.5218	21.6598	21.5266	21.829	21.9325	22.3553	21.6043	20.8198	21.2051	20.2406	21.4006	21.8519	21.4344	NaN	21.5272	21.8968	21.2628	21.0726	20.984	21.3933				762760	4464500	8069500	25029000	3529200	7316400	2338200	4892500	6978100	14032000	3070100	978300	13541000
22.3317	22.5563	21.7926	22.723	21.7672	21.7867	21.321	21.0696	21.686	23.8067	21.2592	20.2348	22.1707	21.6909	21.8626	22.7071	22.022	22.1485	21.6816	21.9739	22.7166	22.016	21.75	21.2504	21.9076	21.9798	21.8397	19.9352	22.7151	21.7994	22.0326	21.8047	22.0525	21.1499				1666100	3280500	6771500	43558000	4480300	6280100	2660600	12258000	5860800	18060000	2272900	839390	6918400
32.4239	32.003	31.9386	29.0743	30.2594	31.0764	33.5646	32.8385	31.5286	31.8804	32.8377	32.1369	33.6473	32.5374	33.885	32.8713	30.3841	31.8868	31.7484	31.3136	31.5649	31.5977	32.2029	31.8862	32.6966	32.0174	32.6809	33.1531	31.577	33.4781	32.8286	33.8107	32.5308	31.731			+	1294500000	3393400000	9976000000	6847600000	3131500000	2870500000	7872300000	9947800000	9370900000	17682000000	9276300000	3598200000	11631000000
24.2224	22.2014	21.4541	24.0862	25.0377	23.0837	20.2519	24.5622	21.3612	21.6105	29.3783	19.4725	22.8541	22.878	NaN	22.5905	24.3124	23.6982	21.3781	20.8829	22.273	24.6411	23.2321	22.1279	22.1136	22.6281	23.5483	23.0133	21.6863	21.0933	24.1014	22.7781	27.2994	26.7478			+	2453600	6573200	18273000	54421000	17273000	26265000	269740	14986000	15854000	3689100	649120000	1977400	3944100
17.7239	19.5283	NaN	17.7983	17.7953	19.0057	18.8361	25.9183	NaN	19.1097	NaN	19.702	NaN	NaN	NaN	25.9834	18.0594	NaN	17.9915	17.7454	NaN	17.8049	NaN	26.2153	24.2886	NaN	NaN	25.87	15.1093	NaN	NaN	18.3567	18.2367	17.5208			+	375780	763660	0	9459300	295490	1975400	2080300	51610000	630650	1881600	0	1654100	0
[truncated: 62 more columns]
