# Supplementary material for: Combining discovery and targeted proteomics reveals a prognostic signature in oral cancer
Source: Nat Commun. 2018 Sep 5;9:3598. doi: 10.1038/s41467-018-05696-2 (PMC6125363; doi:10.1038/s41467-018-05696-2)
Supplement: Supplementary file 16 — Supplementary Data 13 [file 41467_2018_5696_MOESM16_ESM.xlsx]

## Sheet: Supplementary Data 13
Supplementary Data 13. Differentially abundant proteins in front and inner tumor stroma by discovery proteomics, with replacement of missing values by data imputation.
LFQ intensity _P1F	LFQ intensity _P2F	LFQ intensity _P3F	LFQ intensity _P4F	LFQ intensity _P5F	LFQ intensity _P6F	LFQ intensity _P7F	LFQ intensity _P8F	LFQ intensity _P9F	LFQ intensity _P10F	LFQ intensity _P12F	LFQ intensity _P13F	LFQ intensity _P14F	LFQ intensity _P15F	LFQ intensity _P16F	LFQ intensity _P17F	LFQ intensity _P18F	LFQ intensity _P1I	LFQ intensity _P2I	LFQ intensity _P3I	LFQ intensity _P4I	LFQ intensity _P5I	LFQ intensity _P6I	LFQ intensity _P7I	LFQ intensity _P8I	LFQ intensity _P9I	LFQ intensity _P10I	LFQ intensity _P12I	LFQ intensity _P13I	LFQ intensity _P14I	LFQ intensity _P15I	LFQ intensity _P16I	LFQ intensity _P17I	LFQ intensity _P18I	Paired Student's t-test p-value	Paired Student's t-test significant	Uniprot IDs	Protein IDs
E	E	E	E	E	E	E	E	E	E	E	E	E	E	E	E	E	E	E	E	E	E	E	E	E	E	E	E	E	E	E	E	E	E
Front	Front	Front	Front	Front	Front	Front	Front	Front	Front	Front	Front	Front	Front	Front	Front	Front	Inner	Inner	Inner	Inner	Inner	Inner	Inner	Inner	Inner	Inner	Inner	Inner	Inner	Inner	Inner	Inner	Inner
22.0629	21.3684	21.6756	21.0587	20.4823	19.7211	23.3288	20.5601	21.5668	20.9963	22.2577	21.5752	20.8943	21.362	21.2412	21.9857	20.9121	21.1182	21.2681	21.0982	21.0913	20.4551	18.181	21.595	22.0123	20.9963	21.7876	16.7856	21.264	21.3205	18.1326	20.3726	20.3177	20.3699	0.038764	+	O14773	>sp|O14773|TPP1_HUMAN Tripeptidyl-peptidase 1 OS=Homo sapiens GN=TPP1 PE=1 SV=2;>sp|O14773-2|TPP1_HUMAN Isoform 2 of Tripeptidyl-peptidase 1 OS=Homo sapiens GN=TPP1
23.4855	22.87	23.4633	23.1074	23.3923	22.7437	22.6359	22.5404	22.8153	23.1524	23.3871	23.0255	23.0141	22.7151	23.4386	23.5914	22.7563	23.6068	23.2003	23.8803	23.3668	23.9152	23.0155	23.7452	22.2093	23.9675	23.4689	23.1814	22.2632	23.5385	23.5315	23.1816	23.3973	23.1789	0.0467273	+	J3QRS3	>tr|J3QRS3|J3QRS3_HUMAN Myosin regulatory light chain 12A OS=Homo sapiens GN=MYL12A PE=4 SV=1;>sp|O14950|ML12B_HUMAN Myosin regulatory light chain 12B OS=Homo sapiens GN=MYL12B PE=1 SV=2;>sp|P19105|ML12A_HUMAN Myosin regulatory light chain 12A OS=Homo sapiens GN=MYL12A PE=1 SV=2;>tr|J3KTJ1|J3KTJ1_HUMAN Myosin regulatory light chain 12A (Fragment) OS=Homo sapiens GN=MYL12A PE=4 SV=1
19.208	16.1782	18.6321	16.3813	19.8551	17.1397	16.918	17.6929	16.7573	19.0034	16.3023	16.6092	17.9435	16.5489	17.7724	17.1137	17.7359	19.4111	18.158	19.4539	16.383	17.8589	18.2896	19.0422	18.0829	17.9627	18.6942	17.8561	18.8707	18.6558	16.5455	19.0091	18.6389	18.6659	0.0058632	+	O15460	>sp|O15460|P4HA2_HUMAN Prolyl 4-hydroxylase subunit alpha-2 OS=Homo sapiens GN=P4HA2 PE=1 SV=1;>sp|O15460-2|P4HA2_HUMAN Isoform IIa of Prolyl 4-hydroxylase subunit alpha-2 OS=Homo sapiens GN=P4HA2;>tr|E7EPI9|E7EPI9_HUMAN Prolyl 4-hydroxylase subunit alpha-2 (Fragment) OS=Homo sapiens GN=P4HA2 PE=4 SV=1;>tr|E7ENX0|E7ENX0_HUMAN Prolyl 4-hydroxylase subunit alpha-2 (Fragment) OS=Homo sapiens GN=P4HA…
25.8456	26.4373	25.2994	26.3597	25.4003	25.7135	25.1968	25.7348	26.2872	24.808	26.9759	27.1783	26.1465	27.1389	26.7284	26.6143	26.8757	25.4453	26.2663	24.8811	25.8968	25.8926	25.5918	24.8149	26.7876	25.8002	25.5925	25.1302	25.5014	25.9578	26.0768	24.1466	25.0061	24.3921	0.017393	+	U3KQK0	>tr|U3KQK0|U3KQK0_HUMAN Histone H2B OS=Homo sapiens GN=HIST1H2BN PE=1 SV=1;>sp|Q5QNW6-2|H2B2F_HUMAN Isoform 2 of Histone H2B type 2-F OS=Homo sapiens GN=HIST2H2BF;>sp|O60814|H2B1K_HUMAN Histone H2B type 1-K OS=Homo sapiens GN=HIST1H2BK PE=1 SV=3;>sp|P57053|H2BFS_HUMAN Histone H2B type F-S OS=Homo sapiens GN=H2BFS PE=1 SV=2;>sp|P58876|H2B1D_HUMAN Histone H2B type 1-D OS=Homo sapiens GN=HIST1H2BD P…
19.8092	17.8942	16.3683	19.5815	17.0933	19.4925	20.2378	17.2818	19.5255	19.0449	16.7854	16.236	18.1776	17.1881	18.8845	17.3458	19.7451	19.4746	17.2624	16.3841	19.252	16.8196	20.1144	18.7178	18.0624	17.934	17.0464	16.287	16.8278	18.4488	16.9832	16.99	17.1416	18.048	0.0297849	+	O75339	>sp|O75339|CILP1_HUMAN Cartilage intermediate layer protein 1 OS=Homo sapiens GN=CILP PE=1 SV=4
20.7727	20.696	20.2454	20.4562	19.2272	19.7198	20.8994	19.7075	20.6082	19.5713	20.3383	20.6836	20.2026	20.56	20.9746	20.6909	20.9563	19.2198	20.4851	20.019	20.2248	18.036	20.3645	19.4624	21.1233	19.7779	20.1017	19.5517	19.2166	20.0618	17.6038	19.6454	19.0489	19.888	0.0104069	+	O75367	>sp|O75367|H2AY_HUMAN Core histone macro-H2A.1 OS=Homo sapiens GN=H2AFY PE=1 SV=4;>sp|O75367-3|H2AY_HUMAN Isoform 3 of Core histone macro-H2A.1 OS=Homo sapiens GN=H2AFY;>sp|O75367-2|H2AY_HUMAN Isoform 1 of Core histone macro-H2A.1 OS=Homo sapiens GN=H2AFY;>tr|D6RCF2|D6RCF2_HUMAN Histone H2A OS=Homo sapiens GN=H2AFY PE=1 SV=1;>tr|B4DJC3|B4DJC3_HUMAN Histone H2A OS=Homo sapiens GN=H2AFY PE=2 SV=1;>…
20.1033	16.3639	22.2853	18.6981	21.3135	18.1133	20.4497	16.4616	20.169	20.6766	20.7256	18.6175	19.3813	17.0013	20.2843	19.4946	19.3318	20.8715	19.9402	22.0753	20.8328	19.9894	17.0271	22.1476	20.3296	21.1167	21.3902	19.6898	20.3656	21.2954	20.658	18.2779	20.4843	21.1452	0.024297	+	O75369-8	>sp|O75369-8|FLNB_HUMAN Isoform 8 of Filamin-B OS=Homo sapiens GN=FLNB;>sp|O75369|FLNB_HUMAN Filamin-B OS=Homo sapiens GN=FLNB PE=1 SV=2;>sp|O75369-9|FLNB_HUMAN Isoform 9 of Filamin-B OS=Homo sapiens GN=FLNB;>sp|O75369-2|FLNB_HUMAN Isoform 2 of Filamin-B OS=Homo sapiens GN=FLNB;>sp|O75369-3|FLNB_HUMAN Isoform 3 of Filamin-B OS=Homo sapiens GN=FLNB;>sp|O75369-6|FLNB_HUMAN Isoform 6 of Filamin-B OS…
19.4713	20.2296	18.5811	16.7014	18.1521	19.8832	19.2033	18.5475	20.1158	18.6315	19.8989	19.9122	19.2207	19.3529	19.5451	19.8949	19.5391	16.3266	20.5596	17.5862	18.3296	18.0481	16.7053	18.6402	18.6425	19.0242	18.8238	16.7488	17.0257	19.7198	16.818	18.9315	17.4934	16.7411	0.00535066	+	O75915	>sp|O75915|PRAF3_HUMAN PRA1 family protein 3 OS=Homo sapiens GN=ARL6IP5 PE=1 SV=1;>tr|F8WF33|F8WF33_HUMAN PRA1 family protein 3 OS=Homo sapiens GN=ARL6IP5 PE=1 SV=1;>tr|C9JQU6|C9JQU6_HUMAN PRA1 family protein 3 OS=Homo sapiens GN=ARL6IP5 PE=1 SV=1;>tr|F8WF90|F8WF90_HUMAN PRA1 family protein 3 OS=Homo sapiens GN=ARL6IP5 PE=1 SV=1
16.2844	16.6539	19.4804	17.673	18.1837	17.4958	16.8718	17.6284	16.9298	16.5724	18.7233	17.2934	17.4444	16.291	16.8728	19.5327	16.8723	19.6554	17.579	19.9613	20.2923	19.7067	16.5668	21.2592	16.8307	17.2921	19.0745	20.0383	19.1793	18.0974	17.0542	17.237	20.2296	16.2859	0.00480571	+	O95302-3	>sp|O95302-3|FKBP9_HUMAN Isoform 3 of Peptidyl-prolyl cis-trans isomerase FKBP9 OS=Homo sapiens GN=FKBP9;>sp|O95302|FKBP9_HUMAN Peptidyl-prolyl cis-trans isomerase FKBP9 OS=Homo sapiens GN=FKBP9 PE=1 SV=2;>sp|O95302-2|FKBP9_HUMAN Isoform 2 of Peptidyl-prolyl cis-trans isomerase FKBP9 OS=Homo sapiens GN=FKBP9;>tr|C9J4P8|C9J4P8_HUMAN Peptidyl-prolyl cis-trans isomerase (Fragment) OS=Homo sapiens GN…
20.7592	22.0961	21.1463	19.9929	19.456	20.5812	23.1049	19.8951	23.5971	19.2188	22.2108	20.9746	20.9071	22.4816	20.9957	20.4679	21.8042	20.5124	21.9462	19.2522	19.2951	20.183	21.2835	22.3687	18.7746	21.8195	20.7404	16.2299	19.3097	20.5101	19.39	20.7345	18.4944	20.7205	0.0202279	+	P00488	>sp|P00488|F13A_HUMAN Coagulation factor XIII A chain OS=Homo sapiens GN=F13A1 PE=1 SV=4;>tr|A6PVK5|A6PVK5_HUMAN Coagulation factor XIII A chain (Fragment) OS=Homo sapiens GN=F13A1 PE=4 SV=4;>tr|Q9NQP5|Q9NQP5_HUMAN Coagulation factor XIII A chain (Fragment) OS=Homo sapiens GN=F13A1 PE=4 SV=2;>tr|H0Y796|H0Y796_HUMAN Coagulation factor XIII A chain (Fragment) OS=Homo sapiens GN=F13A1 PE=4 SV=1
16.9376	16.5757	17.4556	17.3751	18.6132	17.2251	17.4804	19.2125	18.4596	18.7816	17.4003	16.4185	16.7581	17.7806	17.1415	17.4037	18.8537	16.8554	16.7341	16.8915	16.2234	16.2582	17.0166	17.262	17.3628	16.6929	16.9391	18.1709	16.9464	16.5741	16.4605	17.563	18.1252	16.0316	0.0224708	+	P01019	>sp|P01019|ANGT_HUMAN Angiotensinogen OS=Homo sapiens GN=AGT PE=1 SV=1
17.6515	20.2439	19.9105	17.6665	20.0463	17.2609	18.9445	19.6834	20.0865	20.652	17.3825	16.6552	17.3639	17.7708	19.4193	18.4604	16.53	15.8693	19.4126	19.795	16.8883	18.4669	15.8171	15.9892	19.4593	19.3553	19.3224	18.1212	17.5475	16.9388	17.831	19.0271	19.3796	15.7317	0.0203495	+	P01042	>sp|P01042|KNG1_HUMAN Kininogen-1 OS=Homo sapiens GN=KNG1 PE=1 SV=2;>sp|P01042-2|KNG1_HUMAN Isoform LMW of Kininogen-1 OS=Homo sapiens GN=KNG1;>sp|P01042-3|KNG1_HUMAN Isoform 3 of Kininogen-1 OS=Homo sapiens GN=KNG1
20.5978	20.8604	21.2669	20.0193	17.9299	21.0489	21.5697	20.0908	21.4953	18.4918	20.8474	20.7494	20.2738	21.6965	21.3633	20.5862	21.4966	19.4518	20.9264	20.3331	18.2613	18.1735	17.9109	18.4368	21.7311	20.6242	21.2725	17.3974	20.4403	20.2809	16.7815	19.683	16.3212	19.4863	0.0151867	+	P01903	>sp|P01903|DRA_HUMAN HLA class II histocompatibility antigen, DR alpha chain OS=Homo sapiens GN=HLA-DRA PE=1 SV=1;>tr|Q30118|Q30118_HUMAN HLA class II histocompatibility antigen, DR alpha chain OS=Homo sapiens GN=HLA-DRA PE=1 SV=1;>sp|P01906|DQA2_HUMAN HLA class II histocompatibility antigen, DQ alpha 2 chain OS=Homo sapiens GN=HLA-DQA2 PE=1 SV=2;>tr|F5GZ59|F5GZ59_HUMAN Uncharacterized protein OS…
21.8807	17.5574	21.2282	16.2204	16.4313	21.6661	22.5124	22.8333	24.5265	22.6823	16.7932	23.3115	18.6672	20.5994	20.57	17.3217	22.553	20.8651	18.7378	16.2985	16.971	19.934	17.3187	18.2099	19.7446	18.9714	17.6748	16.5285	20.1892	17.1575	18.0282	16.5529	20.7346	19.6719	0.0110853	+	P02144	>sp|P02144|MYG_HUMAN Myoglobin OS=Homo sapiens GN=MB PE=1 SV=2;>tr|B0QYF8|B0QYF8_HUMAN Myoglobin (Fragment) OS=Homo sapiens GN=MB PE=3 SV=1;>tr|F2Z2F1|F2Z2F1_HUMAN Myoglobin (Fragment) OS=Homo sapiens GN=MB PE=3 SV=1;>tr|Q8WVH6|Q8WVH6_HUMAN Myoglobin OS=Homo sapiens GN=MB PE=2 SV=1;>tr|B0QYF7|B0QYF7_HUMAN Myoglobin (Fragment) OS=Homo sapiens GN=MB PE=3 SV=1;>tr|F2Z337|F2Z337_HUMAN Myoglobin (Frag…
23.7403	21.1996	20.9642	24.6191	22.37	23.9871	20.639	22.2229	22.5308	22.7723	24.3139	24.277	26.0193	24.2243	21.241	23.8465	24.6552	24.1268	22.5882	22.8946	27.2672	23.3664	25.4507	20.2333	27.0271	22.304	23.329	24.2046	29.0109	22.9461	27.586	23.3733	25.2527	23.5392	0.0229702	+	P02533	>sp|P02533|K1C14_HUMAN Keratin, type I cytoskeletal 14 OS=Homo sapiens GN=KRT14 PE=1 SV=4;CON__P02533;CON__Q61782;CON__Q9D312;>sp|P35900|K1C20_HUMAN Keratin, type I cytoskeletal 20 OS=Homo sapiens GN=KRT20 PE=1 SV=1;CON__P35900;>tr|K7ENV3|K7ENV3_HUMAN Keratin, type I cytoskeletal 16 (Fragment) OS=Homo sapiens GN=KRT16 PE=4 SV=3;CON__REFSEQ:XP_986630;CON__O76014;>sp|Q7Z3Y9|K1C26_HUMAN Keratin, typ…
25.555	26.295	25.044	24.4248	24.4537	24.433	24.6703	23.8776	25.3436	25.6603	25.3535	25.0302	25.3899	24.9956	24.3473	25.0455	24.68	25.3585	25.9391	25.1309	25.3728	25.8639	25.4748	25.142	24.6464	25.5583	25.4837	24.913	25.8538	26.3464	24.8951	25.5402	24.4463	24.7886	0.031289	+	P02545	>sp|P02545|LMNA_HUMAN Prelamin-A/C OS=Homo sapiens GN=LMNA PE=1 SV=1;>sp|P02545-3|LMNA_HUMAN Isoform ADelta10 of Prelamin-A/C OS=Homo sapiens GN=LMNA;>sp|P02545-6|LMNA_HUMAN Isoform 6 of Prelamin-A/C OS=Homo sapiens GN=LMNA;>sp|P02545-2|LMNA_HUMAN Isoform C of Prelamin-A/C OS=Homo sapiens GN=LMNA;>sp|P02545-4|LMNA_HUMAN Isoform 4 of Prelamin-A/C OS=Homo sapiens GN=LMNA;>sp|P02545-5|LMNA_HUMAN Iso…
16.8873	17.7655	18.3275	19.7852	16.5943	16.8809	16.9917	16.2778	15.8592	17.2604	19.4363	16.2346	17.6602	16.5685	18.8168	17.4199	17.6035	17.2607	19.7231	19.9444	19.196	19.835	17.4696	17.4388	17.2944	19.658	16.972	20.4135	19.1483	18.2077	17.1236	16.8593	17.1726	19.9822	0.0122469	+	P03956	>sp|P03956|MMP1_HUMAN Interstitial collagenase OS=Homo sapiens GN=MMP1 PE=1 SV=3
20.8693	19.6259	20.1087	20.1971	19.3832	17.3051	20.1612	19.9173	20.5067	19.994	20.1686	20.2325	19.8314	19.9801	20.9922	20.7041	20.53	20.1444	20.3953	20.0088	19.4469	19.0615	17.11	19.7889	20.3291	20.0746	20.2229	19.5139	19.3579	20.2984	17.7541	20.5595	19.5225	20.2577	0.0342365	+	P04899-4	>sp|P04899-4|GNAI2_HUMAN Isoform sGi2 of Guanine nucleotide-binding protein G(i) subunit alpha-2 OS=Homo sapiens GN=GNAI2;>sp|P04899|GNAI2_HUMAN Guanine nucleotide-binding protein G(i) subunit alpha-2 OS=Homo sapiens GN=GNAI2 PE=1 SV=3;>sp|P04899-2|GNAI2_HUMAN Isoform 2 of Guanine nucleotide-binding protein G(i) subunit alpha-2 OS=Homo sapiens GN=GNAI2;>sp|P04899-5|GNAI2_HUMAN Isoform 5 of Guanin…
22.2743	17.1387	16.5108	17.488	17.1857	22.0554	20.7472	21.1849	23.7339	19.7457	17.321	19.5273	17.611	21.1064	20.8355	17.429	20.3889	19.7775	17.2843	17.0447	16.5705	17.7681	21.0925	16.6815	16.5666	16.2922	17.714	17.5173	16.5265	17.9075	15.9315	17.4932	18.1396	17.3602	0.00299011	+	P06732	>sp|P06732|KCRM_HUMAN Creatine kinase M-type OS=Homo sapiens GN=CKM PE=1 SV=2
17.186	16.6969	19.6051	16.4247	18.9463	17.1298	18.9021	17.8887	18.45	19.5641	18.5872	16.9419	18.8103	16.8545	18.3918	17.0407	18.0576	20.2963	19.28	20.294	19.6428	19.0588	16.4604	21.1145	18.5067	19.6445	20.079	22.3303	16.8393	18.8269	19.2906	19.3858	19.2989	18.9516	0.000483433	+	P06756	>sp|P06756|ITAV_HUMAN Integrin alpha-V OS=Homo sapiens GN=ITGAV PE=1 SV=2;>sp|P06756-2|ITAV_HUMAN Isoform 2 of Integrin alpha-V OS=Homo sapiens GN=ITGAV;>sp|P06756-3|ITAV_HUMAN Isoform 3 of Integrin alpha-V OS=Homo sapiens GN=ITGAV
20.7639	19.7685	21.0969	20.2559	19.5694	19.1031	20.0288	20.704	20.3488	20.5718	20.5023	20.4368	19.9848	20.5083	20.9932	20.2421	21.3779	19.834	20.1648	20.9224	19.9189	19.4233	19.1111	19.4788	20.0048	19.8572	20.7871	19.9241	20.2109	20.0152	19.487	20.2604	19.5494	20.4288	0.00110723	+	P07195	>sp|P07195|LDHB_HUMAN L-lactate dehydrogenase B chain OS=Homo sapiens GN=LDHB PE=1 SV=2;>tr|A8MW50|A8MW50_HUMAN L-lactate dehydrogenase (Fragment) OS=Homo sapiens GN=LDHB PE=1 SV=1;>tr|C9J7H8|C9J7H8_HUMAN L-lactate dehydrogenase B chain (Fragment) OS=Homo sapiens GN=LDHB PE=1 SV=3;>tr|F5H793|F5H793_HUMAN L-lactate dehydrogenase B chain (Fragment) OS=Homo sapiens GN=LDHB PE=1 SV=1;>sp|Q6ZMR3|LDH6A…
20.1729	18.9866	19.7168	16.9037	16.9824	17.9211	19.493	19.7204	19.8783	18.7533	19.2062	19.3318	18.1837	19.1166	20.444	19.8359	18.761	19.1567	19.1213	19.8934	19.6545	18.1222	16.8805	18.5319	19.6468	18.7897	19.6324	16.9424	15.9886	18.6876	16.1018	17.1822	16.4491	16.9807	0.0483754	+	P07203	>sp|P07203|GPX1_HUMAN Glutathione peroxidase 1 OS=Homo sapiens GN=GPX1 PE=1 SV=4;>tr|A0A087WUQ6|A0A087WUQ6_HUMAN Glutathione peroxidase OS=Homo sapiens GN=GPX1 PE=1 SV=1;>sp|P07203-2|GPX1_HUMAN Isoform 2 of Glutathione peroxidase 1 OS=Homo sapiens GN=GPX1
24.9545	25.2396	25.1459	24.484	24.1133	23.6439	25.2409	24.7622	25.5782	25.512	24.8735	24.2839	25.4368	24.282	24.7003	23.9131	24.8394	25.3175	25.3488	25.1225	24.8393	25.0154	24.6492	25.9115	25.2144	25.638	26.0594	24.6763	25.3597	25.4966	25.5116	25.3798	24.869	24.662	0.000572995	+	P07355-2	>sp|P07355-2|ANXA2_HUMAN Isoform 2 of Annexin A2 OS=Homo sapiens GN=ANXA2;>sp|P07355|ANXA2_HUMAN Annexin A2 OS=Homo sapiens GN=ANXA2 PE=1 SV=2;>tr|H0YN42|H0YN42_HUMAN Annexin (Fragment) OS=Homo sapiens GN=ANXA2 PE=1 SV=1;>tr|H0YMU9|H0YMU9_HUMAN Annexin OS=Homo sapiens GN=ANXA2 PE=1 SV=1;>tr|H0YMD0|H0YMD0_HUMAN Annexin (Fragment) OS=Homo sapiens GN=ANXA2 PE=1 SV=1;>sp|A6NMY6|AXA2L_HUMAN Putative a…
18.6614	20.2864	19.1804	19.2065	18.4371	17.4969	22.8343	18.892	20.6827	18.6832	18.457	18.5547	18.8889	21.6496	18.0554	16.5743	17.327	18.407	18.9682	18.5219	18.6452	16.8252	18.4246	18.3829	17.7618	17.9839	18.6525	15.855	18.3023	18.3658	16.8761	17.022	17.4687	16.4552	0.00593431	+	P08294	>sp|P08294|SODE_HUMAN Extracellular superoxide dismutase [Cu-Zn] OS=Homo sapiens GN=SOD3 PE=1 SV=2
20.6153	21.0663	19.6006	20.8483	22.3555	19.7634	24.6134	21.1689	19.6638	20.5528	21.3177	20.0915	23.7108	23.1453	20.0465	23.503	20.0898	19.6397	20.1651	18.877	21.0099	22.0516	22.2755	20.608	20.389	18.6743	19.4535	16.9059	20.5147	22.4991	22.7655	20.1277	18.8538	19.2472	0.026852	+	P08311	>sp|P08311|CATG_HUMAN Cathepsin G OS=Homo sapiens GN=CTSG PE=1 SV=2
18.9767	16.4275	17.837	16.178	16.9254	17.4403	19.1738	18.9874	19.2122	17.6495	19.7482	19.3218	18.2843	19.7348	19.3157	19.6954	19.6429	16.8965	18.9381	17.0014	17.0089	18.8352	16.7472	15.9389	19.2373	16.7959	18.1622	17.7978	18.0308	18.0333	17.0529	17.4459	15.8051	16.9501	0.0294408	+	A0A0A0MT22	>tr|A0A0A0MT22|A0A0A0MT22_HUMAN Protein tyrosine phosphatase, receptor type, C, isoform CRA_d OS=Homo sapiens GN=PTPRC PE=4 SV=1;>sp|P08575|PTPRC_HUMAN Receptor-type tyrosine-protein phosphatase C OS=Homo sapiens GN=PTPRC PE=1 SV=2;>tr|X6R433|X6R433_HUMAN Receptor-type tyrosine-protein phosphatase C OS=Homo sapiens GN=PTPRC PE=1 SV=1;>sp|P08575-2|PTPRC_HUMAN Isoform 2 of Receptor-type tyrosine-pr…
22.8192	21.6081	21.9038	22.2743	21.2413	19.4796	21.9581	21.5184	21.7223	22.0789	23.2321	20.9261	22.2691	20.68	22.4297	21.4653	21.912	21.9712	21.88	22.5563	22.2567	22.4708	20.4504	22.2329	23.6309	22.0036	22.7556	23.4876	21.0355	22.0152	21.6923	22.5785	22.8133	21.2807	0.0242154	+	P09211	>sp|P09211|GSTP1_HUMAN Glutathione S-transferase P OS=Homo sapiens GN=GSTP1 PE=1 SV=2;>tr|A8MX94|A8MX94_HUMAN Glutathione S-transferase P OS=Homo sapiens GN=GSTP1 PE=1 SV=1;>tr|A0A087X2E9|A0A087X2E9_HUMAN Glutathione S-transferase P (Fragment) OS=Homo sapiens GN=GSTP1 PE=1 SV=1;>tr|A0A087X243|A0A087X243_HUMAN Glutathione S-transferase P (Fragment) OS=Homo sapiens GN=GSTP1 PE=1 SV=1
23.1823	23.692	24.6612	23.1759	23.6281	21.4463	24.3748	24.9859	23.0045	24.3722	23.2807	22.0233	23.864	22.1837	23.1245	22.3503	22.7592	24.0901	24.4698	24.8865	23.5007	25.4965	22.0888	24.7552	24.3963	24.1731	25.1641	24.3521	20.9628	24.4443	21.1845	23.9388	23.6253	23.0183	0.0185018	+	P09382	>sp|P09382|LEG1_HUMAN Galectin-1 OS=Homo sapiens GN=LGALS1 PE=1 SV=2;>tr|F8WEI7|F8WEI7_HUMAN Galectin-1 OS=Homo sapiens GN=LGALS1 PE=1 SV=1
19.0801	17.2633	18.9833	16.4453	17.4615	17.1924	18.2379	17.6981	19.0486	15.9595	19.3299	17.1965	20.0593	17.2415	18.5807	17.7233	16.7411	20.0828	17.8095	20.8857	19.4102	20.2895	15.4951	21.4614	17.5291	18.7606	20.9856	16.4502	17.2994	20.0881	17.1451	20.575	20.3035	19.6923	0.0278072	+	D3DQH8	>tr|D3DQH8|D3DQH8_HUMAN SPARC OS=Homo sapiens GN=SPARC PE=4 SV=1;>sp|P09486|SPRC_HUMAN SPARC OS=Homo sapiens GN=SPARC PE=1 SV=1;>tr|F5GY03|F5GY03_HUMAN SPARC (Fragment) OS=Homo sapiens GN=SPARC PE=4 SV=1;>tr|E5RK62|E5RK62_HUMAN SPARC (Fragment) OS=Homo sapiens GN=SPARC PE=4 SV=1
26.8225	27.2579	26.0179	27.0682	26.4828	26.7069	25.6815	26.186	26.9607	24.9634	27.5026	27.5878	26.6048	27.484	27.1064	27.4472	27.2584	25.9323	27.2363	25.937	26.7108	25.7828	26.748	25.291	27.8981	26.282	25.408	25.6929	26.7506	26.7838	26.8839	25.9756	25.9394	25.9655	0.0345274	+	P0C0S8	>sp|P0C0S8|H2A1_HUMAN Histone H2A type 1 OS=Homo sapiens GN=HIST1H2AG PE=1 SV=2;>sp|P20671|H2A1D_HUMAN Histone H2A type 1-D OS=Homo sapiens GN=HIST1H2AD PE=1 SV=2;>sp|Q9BTM1|H2AJ_HUMAN Histone H2A.J OS=Homo sapiens GN=H2AFJ PE=1 SV=1;>sp|Q96KK5|H2A1H_HUMAN Histone H2A type 1-H OS=Homo sapiens GN=HIST1H2AH PE=1 SV=3;>sp|Q99878|H2A1J_HUMAN Histone H2A type 1-J OS=Homo sapiens GN=HIST1H2AJ PE=1 SV=3…
19.2266	17.4315	20.0434	17.4454	17.092	20.0418	19.1852	19.7838	18.9361	16.9019	21.0997	20.0189	17.3387	19.7414	22.3093	24.3459	18.7666	16.7972	19.1023	17.8257	16.721	16.3226	18.1215	17.2698	17.4617	16.8298	16.7956	17.5721	17.9249	16.6081	18.9304	17.7782	17.8868	16.987	0.000445856	+	P10153	>sp|P10153|RNAS2_HUMAN Non-secretory ribonuclease OS=Homo sapiens GN=RNASE2 PE=1 SV=2
24.8247	22.7236	23.9406	23.6711	20.5408	22.3942	20.9392	22.5732	22.7755	19.5744	25.2185	23.7282	22.8691	23.8548	27.2985	27.2164	24.5935	20.9365	23.729	22.6317	21.3524	21.5322	23.3418	17.5811	21.763	16.3281	20.4467	22.5853	21.8393	17.4706	22.0792	20.0725	18.0044	20.3247	0.00189338	+	P11678	>sp|P11678|PERE_HUMAN Eosinophil peroxidase OS=Homo sapiens GN=EPX PE=1 SV=2
25.6348	26.7446	26.3827	25.5081	26.4807	26.4604	26.2464	25.9363	26.2747	26.7483	25.6343	24.8005	26.7977	25.1013	26.3337	25.1245	25.6019	26.0163	26.1269	25.1544	25.7669	25.4918	25.7615	25.6987	24.7324	24.6661	26.3439	25.6258	23.59	26.5779	23.1434	25.4066	25.597	25.4462	0.00195523	+	P12109	>sp|P12109|CO6A1_HUMAN Collagen alpha-1(VI) chain OS=Homo sapiens GN=COL6A1 PE=1 SV=3;>tr|A0A087X0S5|A0A087X0S5_HUMAN Collagen alpha-1(VI) chain OS=Homo sapiens GN=COL6A1 PE=1 SV=1
25.1789	26.2192	25.3255	24.7654	25.9705	25.7485	25.6369	25.4542	25.6283	25.8792	25.0535	24	25.9038	24.3226	25.2983	24.768	24.9998	25.1761	25.45	24.3969	24.6154	23.7131	25.637	25.2202	24.0189	23.9818	25.227	25.3916	22.4189	25.909	22.0541	24.6629	24.978	24.7619	0.00205639	+	P12110	>sp|P12110|CO6A2_HUMAN Collagen alpha-2(VI) chain OS=Homo sapiens GN=COL6A2 PE=1 SV=4;>sp|P12110-3|CO6A2_HUMAN Isoform 2C2A' of Collagen alpha-2(VI) chain OS=Homo sapiens GN=COL6A2;>tr|H7C0M5|H7C0M5_HUMAN Collagen alpha-2(VI) chain (Fragment) OS=Homo sapiens GN=COL6A2 PE=4 SV=1;>tr|C9JH44|C9JH44_HUMAN Collagen alpha-2(VI) chain (Fragment) OS=Homo sapiens GN=COL6A2 PE=4 SV=1
27.7398	28.4854	28.2617	27.3163	28.6652	27.5775	28.0514	27.7323	27.9205	28.5214	27.5924	26.5105	28.5195	27.118	28.0342	26.6874	27.5971	28.1625	28.0173	27.5062	27.5277	27.8157	27.8345	27.6024	26.4057	26.6309	28.0718	27.7851	25.1949	28.5364	25.0792	27.4251	27.4286	27.4242	0.0205163	+	P12111	>sp|P12111|CO6A3_HUMAN Collagen alpha-3(VI) chain OS=Homo sapiens GN=COL6A3 PE=1 SV=5;>sp|P12111-2|CO6A3_HUMAN Isoform 2 of Collagen alpha-3(VI) chain OS=Homo sapiens GN=COL6A3;>sp|P12111-4|CO6A3_HUMAN Isoform 4 of Collagen alpha-3(VI) chain OS=Homo sapiens GN=COL6A3;>tr|E7ENL6|E7ENL6_HUMAN Collagen alpha-3(VI) chain OS=Homo sapiens GN=COL6A3 PE=4 SV=2;>sp|P12111-5|CO6A3_HUMAN Isoform 5 of Collag…
21.6338	19.5154	20.5233	17.2759	17.607	17.1941	17.6783	16.8682	20.8171	17.3136	21.3663	19.4363	20.5243	20.0659	25.1457	24.5074	21.6693	17.9833	20.2411	19.5559	16.6661	18.4365	17.0103	17.9193	19.1848	17.451	16.071	17.5036	16.8651	17.322	19.6578	16.2529	17.7468	19.8861	0.0114108	+	P12724	>sp|P12724|ECP_HUMAN Eosinophil cationic protein OS=Homo sapiens GN=RNASE3 PE=1 SV=2
24.4456	20.4392	20.7011	25.9554	22.7824	23.8542	21.96	22.6504	21.9391	22.7319	23.8838	24.7772	24.5924	23.1575	22.0302	23.4076	24.3188	23.495	22.4098	23.1803	26.8007	25.4957	26.1911	22.6454	26.2719	21.9155	23.2415	23.2067	28.4197	22.2719	28.1318	23.0406	25.3093	24.451	0.00922589	+	P13647	>sp|P13647|K2C5_HUMAN Keratin, type II cytoskeletal 5 OS=Homo sapiens GN=KRT5 PE=1 SV=3;CON__P13647;>tr|H0YI76|H0YI76_HUMAN Keratin, type II cytoskeletal 5 (Fragment) OS=Homo sapiens GN=KRT5 PE=1 SV=1;>tr|F8W0C6|F8W0C6_HUMAN Keratin, type II cytoskeletal 5 (Fragment) OS=Homo sapiens GN=KRT5 PE=1 SV=3;>tr|H0YIN9|H0YIN9_HUMAN Keratin, type II cytoskeletal 5 (Fragment) OS=Homo sapiens GN=KRT5 PE=1 S…
18.8666	19.6415	19.1421	19.1723	15.9202	17.324	16.2782	18.3953	20.9886	17.9428	20.8413	16.1304	18.6965	18.9501	23.2787	22.2633	19.5663	18.0053	20.1792	17.663	16.9292	17.438	17.5286	17.2052	17.0996	17.3341	17.6863	17.0886	18.0433	16.9512	17.1472	16.6622	17.8673	17.5127	0.0157285	+	P13727	>sp|P13727|PRG2_HUMAN Bone marrow proteoglycan OS=Homo sapiens GN=PRG2 PE=1 SV=2;>sp|P13727-2|PRG2_HUMAN Isoform 2 of Bone marrow proteoglycan OS=Homo sapiens GN=PRG2
23.2027	22.6148	21.9806	22.5865	21.448	23.0096	22.8979	23.633	23.2048	20.6621	23.313	23.3898	22.1908	23.4131	23.9174	23.5205	23.96	21.4825	23.2789	21.7319	21.9985	20.3385	22.1115	20.6813	23.2438	21.9434	22.1622	21.5682	21.5255	21.6747	21.0225	22.4848	19.7434	22.0073	0.00114366	+	P13796	>sp|P13796|PLSL_HUMAN Plastin-2 OS=Homo sapiens GN=LCP1 PE=1 SV=6;>tr|Q5TBN3|Q5TBN3_HUMAN Plastin-2 (Fragment) OS=Homo sapiens GN=LCP1 PE=1 SV=1;>sp|P13796-2|PLSL_HUMAN Isoform 2 of Plastin-2 OS=Homo sapiens GN=LCP1;>tr|Q5TBN5|Q5TBN5_HUMAN Plastin-2 (Fragment) OS=Homo sapiens GN=LCP1 PE=1 SV=1
19.9436	18.7484	20.295	19.8817	19.9518	18.4982	19.0419	16.5757	19.1108	19.8755	20.4622	17.8267	19.8939	15.8756	19.0967	17.8236	18.7204	20.004	19.1885	20.2356	20.7217	18.1613	17.5189	20.0994	19.235	19.8463	20.2921	19.8087	18.95	20.8922	16.7589	19.6854	20.0437	19.6595	0.0472844	+	P13797	>sp|P13797|PLST_HUMAN Plastin-3 OS=Homo sapiens GN=PLS3 PE=1 SV=4;>sp|P13797-2|PLST_HUMAN Isoform 2 of Plastin-3 OS=Homo sapiens GN=PLS3;>tr|A0A0A0MSQ0|A0A0A0MSQ0_HUMAN Plastin-3 OS=Homo sapiens GN=PLS3 PE=4 SV=1;>tr|F8W8D8|F8W8D8_HUMAN Plastin-3 OS=Homo sapiens GN=PLS3 PE=1 SV=1;>sp|P13797-3|PLST_HUMAN Isoform 3 of Plastin-3 OS=Homo sapiens GN=PLS3;>tr|H7C4N2|H7C4N2_HUMAN Plastin-3 (Fragment) OS…
16.7647	18.1451	16.9982	16.2845	16.6074	16.8395	16.8021	17.4047	15.0616	16.29	18.6331	17.556	17.0615	16.8136	17.0386	18.1661	16.3882	17.7877	17.257	16.6886	19.5144	17.367	16.8119	16.3007	19.0111	17.6818	18.9134	16.9454	19.6065	15.9544	19.1463	16.9856	19.9072	19.2361	0.022225	+	P16144	>sp|P16144|ITB4_HUMAN Integrin beta-4 OS=Homo sapiens GN=ITGB4 PE=1 SV=5;>sp|P16144-3|ITB4_HUMAN Isoform Beta-4B of Integrin beta-4 OS=Homo sapiens GN=ITGB4;>sp|P16144-2|ITB4_HUMAN Isoform Beta-4A of Integrin beta-4 OS=Homo sapiens GN=ITGB4;>sp|P16144-4|ITB4_HUMAN Isoform Beta-4D of Integrin beta-4 OS=Homo sapiens GN=ITGB4;>tr|J3QS11|J3QS11_HUMAN Integrin beta-4 (Fragment) OS=Homo sapiens GN=ITGB…
23.8948	24.0577	22.9972	23.8126	23.4256	24.4638	22.6254	23.7061	23.5859	22.2595	24.7652	25.1049	23.0988	25.1448	24.4576	24.9949	24.6704	22.2494	24.0922	22.8751	23.5717	22.9428	24.4672	21.9378	24.8411	22.8824	23.0306	23.1918	24.4794	23.603	24.2579	23.5687	22.5809	23.8339	0.0313584	+	P16401	>sp|P16401|H15_HUMAN Histone H1.5 OS=Homo sapiens GN=HIST1H1B PE=1 SV=3
25.1836	25.7733	24.2504	25.4137	23.8953	25.9285	24.0846	25.2697	25.7542	23.258	26.0569	26.6899	24.5211	26.8271	25.4516	26.2997	25.9253	23.5917	25.6653	24.4174	24.9565	25.3913	25.704	23.5933	26.6886	24.1793	23.7716	24.2867	25.7221	24.7767	25.1582	24.1384	23.9077	23.8491	0.0399889	+	P16403	>sp|P16403|H12_HUMAN Histone H1.2 OS=Homo sapiens GN=HIST1H1C PE=1 SV=2
21.6419	22.1077	20.4608	21.5741	19.6798	22.0446	23.4526	21.2723	22.3779	19.4849	22.3059	22.4882	21.2211	23.1946	22.1433	22.3122	22.3507	20.6839	22.9117	20.618	21.1506	19.307	21.414	20.2125	22.8134	20.4857	21.1106	17.2508	23.0434	20.7958	20.2816	21.4231	17.4041	16.2105	0.0295021	+	P20039	>sp|P20039|2B1B_HUMAN HLA class II histocompatibility antigen, DRB1-11 beta chain OS=Homo sapiens GN=HLA-DRB1 PE=1 SV=1
20.9369	21.269	20.459	21.05	20.2382	20.3893	20.7961	21.3025	21.2993	19.9141	21.8704	22.2338	20.889	22.1331	22.0397	21.5354	21.6758	20.0637	21.3413	20.5333	20.7856	21.1121	20.7084	19.99	22.4986	19.9819	19.8791	20.588	21.6941	20.6033	19.2129	20.7132	19.8984	20.3265	0.0275095	+	P20700	>sp|P20700|LMNB1_HUMAN Lamin-B1 OS=Homo sapiens GN=LMNB1 PE=1 SV=2;>tr|E9PBF6|E9PBF6_HUMAN Lamin-B1 OS=Homo sapiens GN=LMNB1 PE=1 SV=1
19.8306	21.4055	21.0313	19.8624	17.5929	18.2779	21.64	15.8334	21.6106	22.6706	18.8839	18.4071	22.6072	19.489	18.8522	16.4953	19.7791	20.4261	19.7721	17.8218	18.6702	16.8774	19.3117	19.0538	16.6727	19.1361	21.9467	15.7983	16.9513	22.322	17.2733	19.9576	17.4176	16.962	0.0125573	+	P20774	>sp|P20774|MIME_HUMAN Mimecan OS=Homo sapiens GN=OGN PE=1 SV=1;>tr|Q5TBF5|Q5TBF5_HUMAN Mimecan (Fragment) OS=Homo sapiens GN=OGN PE=4 SV=1
25.3782	25.2946	26.3002	25.0303	25.7839	24.7797	25.8185	25.106	25.4837	25.9827	25.4553	24.6435	25.237	24.6041	25.6087	24.7505	24.9052	25.9054	25.5295	26.5769	25.061	26.2878	24.8775	27.0806	25.2778	26.5865	26.3606	25.8258	24.5987	26.3273	24.1194	26.6163	25.8331	25.336	0.00102035	+	P21333	>sp|P21333|FLNA_HUMAN Filamin-A OS=Homo sapiens GN=FLNA PE=1 SV=4;>sp|P21333-2|FLNA_HUMAN Isoform 2 of Filamin-A OS=Homo sapiens GN=FLNA;>tr|Q5HY54|Q5HY54_HUMAN Filamin-A OS=Homo sapiens GN=FLNA PE=1 SV=1;>tr|Q60FE5|Q60FE5_HUMAN Filamin A OS=Homo sapiens GN=FLNA PE=1 SV=1;>tr|A0A087WWY3|A0A087WWY3_HUMAN Filamin-A OS=Homo sapiens GN=FLNA PE=1 SV=1;>tr|F8WE98|F8WE98_HUMAN Filamin-A (Fragment) OS=Ho…
21.6363	17.5874	19.2458	22.424	18.1017	17.137	20.0903	20.0211	22.2645	19.0748	20.1192	19.7696	20.3373	22.5514	22.1326	20.9725	20.1806	20.3883	18.5873	19.2027	18.9893	17.567	17.4805	16.6148	16.7699	15.5879	18.9208	17.1924	16.8056	17.8444	17.6643	17.9492	17.3079	19.0663	0.000271694	+	P21980	>sp|P21980|TGM2_HUMAN Protein-glutamine gamma-glutamyltransferase 2 OS=Homo sapiens GN=TGM2 PE=1 SV=2;>sp|P21980-2|TGM2_HUMAN Isoform 2 of Protein-glutamine gamma-glutamyltransferase 2 OS=Homo sapiens GN=TGM2;>sp|P21980-3|TGM2_HUMAN Isoform 3 of Protein-glutamine gamma-glutamyltransferase 2 OS=Homo sapiens GN=TGM2;>tr|A2A299|A2A299_HUMAN Protein-glutamine gamma-glutamyltransferase 2 (Fragment) OS…
20.2941	20.0333	21.3171	19.8672	20.2255	17.5003	18.9452	18.5369	19.479	20.4176	19.6206	17.5975	19.4878	16.5429	19.7573	18.4352	18.8643	20.8393	19.8609	21.3463	20.2175	20.5804	15.8339	21.5238	18.0274	21.6269	21.3083	21.1778	17.4365	20.5045	17.3033	21.3286	20.3017	20.0538	0.0124823	+	P24844	>sp|P24844|MYL9_HUMAN Myosin regulatory light polypeptide 9 OS=Homo sapiens GN=MYL9 PE=1 SV=4;>sp|P24844-2|MYL9_HUMAN Isoform 2 of Myosin regulatory light polypeptide 9 OS=Homo sapiens GN=MYL9
23.8331	23.1155	22.4946	23.1688	21.8468	23.7271	23.0819	22.5224	23.3711	21.7679	23.3986	23.4488	22.6327	23.8533	23.3669	22.6565	23.1174	22.8805	23.2643	22.7207	23.1145	22.6574	23.6173	22.3505	22.374	22.1765	22.5372	22.3614	22.932	22.5544	22.9676	22.6697	22.1974	22.5877	0.0403757	+	P25705	>sp|P25705|ATPA_HUMAN ATP synthase subunit alpha, mitochondrial OS=Homo sapiens GN=ATP5A1 PE=1 SV=1;>sp|P25705-2|ATPA_HUMAN Isoform 2 of ATP synthase subunit alpha, mitochondrial OS=Homo sapiens GN=ATP5A1;>sp|P25705-3|ATPA_HUMAN Isoform 3 of ATP synthase subunit alpha, mitochondrial OS=Homo sapiens GN=ATP5A1;>tr|K7EK77|K7EK77_HUMAN ATP synthase subunit alpha, mitochondrial (Fragment) OS=Homo sapi…
18.3729	18.4586	17.9488	17.5522	16.4625	16.8926	15.7066	19.7424	19.0031	16.9607	18.9895	20.6924	16.6126	20.2542	19.6416	16.9449	19.4398	16.0432	19.2237	17.7831	17.4464	17.0772	17.0419	17.8445	20.3559	17.1796	15.8774	15.5798	16.0398	15.9873	17.1332	16.7394	17.4692	17.1239	0.0337515	+	P26583	>sp|P26583|HMGB2_HUMAN High mobility group protein B2 OS=Homo sapiens GN=HMGB2 PE=1 SV=2;>tr|D6R9A6|D6R9A6_HUMAN High mobility group protein B2 (Fragment) OS=Homo sapiens GN=HMGB2 PE=1 SV=1
21.7441	20.8317	21.9605	21.0517	21.0727	24.8333	20.985	20.5938	21.549	21.1523	21.6705	22.0739	21.2707	21.7006	22.8334	22.8536	21.5401	20.8601	21.0696	22.509	20.961	20.3899	20.8402	20.1875	21.2095	20.1306	21.38	20.4481	20.8178	21.1878	21.0721	20.9704	20.6164	20.7416	0.00810316	+	P29401-2	>sp|P29401-2|TKT_HUMAN Isoform 2 of Transketolase OS=Homo sapiens GN=TKT;>sp|P29401|TKT_HUMAN Transketolase OS=Homo sapiens GN=TKT PE=1 SV=3;>tr|E9PFF2|E9PFF2_HUMAN Transketolase OS=Homo sapiens GN=TKT PE=1 SV=1;>tr|F8W888|F8W888_HUMAN Transketolase OS=Homo sapiens GN=TKT PE=1 SV=1
21.6111	21.9067	20.8757	20.9802	20.4167	22.6088	22.8985	22.1757	22.3919	18.2864	22.7642	23.2949	20.7996	22.3091	22.4381	23.9075	23.0569	19.5091	22.1482	19.6167	20.8438	19.5032	23.1057	19.5668	23.1514	20.5684	19.1746	19.5965	19.9669	19.9429	20.2899	16.9369	17.5843	21.1461	0.00304003	+	P31146	>sp|P31146|COR1A_HUMAN Coronin-1A OS=Homo sapiens GN=CORO1A PE=1 SV=4;>tr|H3BRY3|H3BRY3_HUMAN Coronin OS=Homo sapiens GN=CORO1A PE=1 SV=1;>tr|H3BTU6|H3BTU6_HUMAN Coronin (Fragment) OS=Homo sapiens GN=CORO1A PE=1 SV=1;>tr|H3BRJ0|H3BRJ0_HUMAN Coronin (Fragment) OS=Homo sapiens GN=CORO1A PE=1 SV=1;>tr|H3BSL1|H3BSL1_HUMAN Coronin (Fragment) OS=Homo sapiens GN=CORO1A PE=1 SV=1;>tr|H3BU76|H3BU76_HUMAN …
22.9552	22.7306	23.3932	24.0547	22.7083	21.2222	21.4074	21.8836	22.2362	22.6043	24.2092	22.3192	23.1758	23.1237	22.9606	22.1005	22.3089	21.9845	22.6851	24.7048	25.6875	23.3894	23.9656	21.816	24.4994	23.0332	23.8778	24.0816	25.5711	22.8087	24.7108	22.4215	24.3357	24.2615	0.00248602	+	P31947	>sp|P31947|1433S_HUMAN 14-3-3 protein sigma OS=Homo sapiens GN=SFN PE=1 SV=1;>sp|P31947-2|1433S_HUMAN Isoform 2 of 14-3-3 protein sigma OS=Homo sapiens GN=SFN
20.5178	17.8419	23.2626	17.1751	23.1766	15.9454	20.479	18.3184	21.3451	22.0244	18.9188	19.8909	20.3133	16.1886	20.4707	17.5025	17.762	21.6715	20.2905	22.5403	20.46	21.7947	16.9192	23.4737	16.9837	22.2097	22.794	21.827	15.8469	21.3783	17.7436	22.4608	20.5799	21.6609	0.0358901	+	P35442	>sp|P35442|TSP2_HUMAN Thrombospondin-2 OS=Homo sapiens GN=THBS2 PE=1 SV=2;>tr|Q5RI53|Q5RI53_HUMAN Thrombospondin-2 (Fragment) OS=Homo sapiens GN=THBS2 PE=4 SV=1
25.2433	24.8218	25.6158	24.9066	25.0067	24.7085	24.8043	24.4573	25.242	25.4477	25.2371	24.5376	25.0172	24.5825	25.3799	24.7845	24.8456	25.6379	25.0863	25.4229	24.9189	26.2991	24.9303	25.8479	24.4378	26.3166	25.9661	25.2086	23.7606	25.4639	24.3664	25.6225	25.181	24.8889	0.0413408	+	P35579	>sp|P35579|MYH9_HUMAN Myosin-9 OS=Homo sapiens GN=MYH9 PE=1 SV=4;>sp|P35579-2|MYH9_HUMAN Isoform 2 of Myosin-9 OS=Homo sapiens GN=MYH9;>tr|Q5BKV1|Q5BKV1_HUMAN MYH9 protein OS=Homo sapiens GN=MYH9 PE=1 SV=1;>tr|B1AH99|B1AH99_HUMAN Myosin-9 (Fragment) OS=Homo sapiens GN=MYH9 PE=1 SV=1;>sp|A7E2Y1|MYH7B_HUMAN Myosin-7B OS=Homo sapiens GN=MYH7B PE=1 SV=3
19.366	19.1922	20.8789	16.2752	20.6511	16.468	19.1063	17.7873	18.9273	16.5794	19.6077	17.6323	18.7456	21.0675	20.8791	19.6627	18.7683	18.8892	17.4964	19.9536	17.3535	16.6266	19.7121	16.0922	18.3921	16.8827	19.0594	17.7274	16.6888	16.6127	15.7813	17.9055	17.5576	16.558	0.0256983	+	P39059	>sp|P39059|COFA1_HUMAN Collagen alpha-1(XV) chain OS=Homo sapiens GN=COL15A1 PE=1 SV=2;>tr|A0A087X0K0|A0A087X0K0_HUMAN Collagen alpha-1(XV) chain OS=Homo sapiens GN=COL15A1 PE=4 SV=1
18.4842	16.862	17.4538	17.76	17.6457	16.0056	19.1947	16.8767	18.2343	17.2884	16.8936	19.2808	16.5431	16.3931	16.37	19.4642	16.6203	17.6731	18.9355	19.6851	19.4384	17.0282	16.1117	18.9106	19.1854	18.3866	17.3222	17.5281	18.5591	17.611	18.7392	17.1989	19.2947	18.4213	0.0157627	+	P41091	>sp|P41091|IF2G_HUMAN Eukaryotic translation initiation factor 2 subunit 3 OS=Homo sapiens GN=EIF2S3 PE=1 SV=3;>sp|Q2VIR3|IF2GL_HUMAN Putative eukaryotic translation initiation factor 2 subunit 3-like protein OS=Homo sapiens GN=EIF2S3L PE=5 SV=2;>sp|Q2VIR3-2|IF2GL_HUMAN Isoform 2 of Putative eukaryotic translation initiation factor 2 subunit 3-like protein OS=Homo sapiens GN=EIF2S3L;>tr|F8W810|F8…
18.9726	17.2703	17.2539	16.9418	18.0328	16.6579	17.7573	15.6708	17.8964	17.7959	18.151	18.9491	16.6899	17.4808	18.8842	19.3025	19.2929	17.7439	17.3192	16.4783	17.465	16.7995	16.7348	16.9301	16.03	17.6094	17.52	17.2828	17.4572	16.7044	16.1602	16.1173	18.0323	17.9853	0.00211128	+	P41218	>sp|P41218|MNDA_HUMAN Myeloid cell nuclear differentiation antigen OS=Homo sapiens GN=MNDA PE=1 SV=1
19.4036	19.5435	20.0658	17.0126	18.6141	19.5313	19.7487	19.0808	19.7913	19.757	19.7368	16.4925	19.3688	19.8687	20.1035	19.9964	19.9259	19.6711	19.4664	19.8573	16.6913	19.2983	16.3066	19.1291	20.12	20.134	20.364	15.724	16.6244	18.7463	17.3134	19.9579	17.4589	16.0974	0.0420003	+	P46777	>sp|P46777|RL5_HUMAN 60S ribosomal protein L5 OS=Homo sapiens GN=RPL5 PE=1 SV=3;>tr|Q5T7N0|Q5T7N0_HUMAN 60S ribosomal protein L5 (Fragment) OS=Homo sapiens GN=RPL5 PE=1 SV=2
18.6513	17.0894	18.1458	17.2186	18.65	16.0926	18.2125	16.3998	15.5351	18.5385	18.7128	17.0138	18.5018	16.988	17.3738	16.8417	15.3401	17.2727	18.534	18.8213	18.8269	19.1709	16.4772	18.8312	16.8634	19.3349	18.5897	17.3041	17.903	18.4537	17.7615	18.774	18.0897	18.6981	0.0186135	+	P50281	>sp|P50281|MMP14_HUMAN Matrix metalloproteinase-14 OS=Homo sapiens GN=MMP14 PE=1 SV=3;>tr|F8W1B7|F8W1B7_HUMAN Matrix metalloproteinase-14 (Fragment) OS=Homo sapiens GN=MMP14 PE=4 SV=1
19.3133	18.7946	19.4961	19.5488	20.5733	16.484	18.6221	18.0434	18.9872	19.1747	18.4847	16.9076	19.3645	17.113	17.5182	16.6245	17.7324	19.814	18.9328	19.2936	19.7136	20.0343	17.1751	20.5501	18.4591	20.0661	19.2939	19.1639	17.8617	20.6201	17.3109	19.8733	19.7952	18.9135	0.00244073	+	P50479	>sp|P50479|PDLI4_HUMAN PDZ and LIM domain protein 4 OS=Homo sapiens GN=PDLIM4 PE=1 SV=2;>sp|P50479-2|PDLI4_HUMAN Isoform 2 of PDZ and LIM domain protein 4 OS=Homo sapiens GN=PDLIM4
18.8095	22.6932	19.7033	20.6311	17.0958	18.3604	22.4972	19.3352	23.5355	21.0082	19.2898	17.6605	22.6101	21.31	18.5159	19.7233	19.6507	19.7891	21.5099	16.7556	18.8429	18.9427	18.8566	22.8542	18.8467	19.2955	21.2555	18.0583	17.2715	22.0787	17.4123	17.6263	16.737	18.333	0.0204709	+	P51888	>sp|P51888|PRELP_HUMAN Prolargin OS=Homo sapiens GN=PRELP PE=1 SV=1
18.1479	17.5187	17.5539	16.3732	17.2984	17.6987	16.2881	17.2087	16.486	16.2186	18.7078	17.4365	16.2538	17.3374	18.62	16.357	16.953	17.751	17.2185	18.469	19.9303	16.6955	16.5521	16.733	20.4384	18.6689	16.809	17.1678	21.6343	16.7788	22.577	17.3936	19.0507	19.3619	0.02656	+	P58107	>sp|P58107|EPIPL_HUMAN Epiplakin OS=Homo sapiens GN=EPPK1 PE=1 SV=2
24.0893	23.8018	24.1724	23.999	23.7838	23.0382	23.7377	23.0771	23.7352	23.6457	23.5891	23.5344	23.3786	23.1474	23.9834	23.234	23.812	24.296	23.7763	24.633	23.7821	24.2457	23.5529	24.774	23.3321	24.9103	24.4728	23.553	22.9732	24.0775	23.768	24.4796	23.3104	24.2309	0.00307192	+	B7Z6Z4	>tr|B7Z6Z4|B7Z6Z4_HUMAN Myosin light polypeptide 6 OS=Homo sapiens GN=MYL6 PE=1 SV=1;>tr|G3V1V0|G3V1V0_HUMAN Myosin light polypeptide 6 OS=Homo sapiens GN=MYL6 PE=1 SV=1;>tr|G8JLA2|G8JLA2_HUMAN Myosin light polypeptide 6 OS=Homo sapiens GN=MYL6 PE=1 SV=1;>tr|J3KND3|J3KND3_HUMAN Myosin light polypeptide 6 OS=Homo sapiens GN=MYL6 PE=1 SV=1;>sp|P60660|MYL6_HUMAN Myosin light polypeptide 6 OS=Homo sa…
19.6321	19.3741	18.8957	19.5874	18.7832	19.4801	19.6186	19.7649	19.073	18.6824	19.5433	19.5911	19.2139	19.7996	19.4325	19.3498	19.9323	19.5194	19.8574	19.5427	19.6289	18.6129	17.5035	18.5289	19.1107	17.8281	19.3035	17.3131	19.3276	19.0672	17.1176	18.9162	19.3504	17.7093	0.0175789	+	G3V5Z7	>tr|G3V5Z7|G3V5Z7_HUMAN Proteasome subunit alpha type OS=Homo sapiens GN=PSMA6 PE=1 SV=1;>sp|P60900|PSA6_HUMAN Proteasome subunit alpha type-6 OS=Homo sapiens GN=PSMA6 PE=1 SV=1;>tr|G3V295|G3V295_HUMAN Proteasome subunit alpha type OS=Homo sapiens GN=PSMA6 PE=1 SV=1;>tr|G3V3I1|G3V3I1_HUMAN Proteasome subunit alpha type OS=Homo sapiens GN=PSMA6 PE=1 SV=1;>tr|G3V3U4|G3V3U4_HUMAN Proteasome subunit …
20.5297	19.1371	19.8926	19.7976	19.1636	18.7727	20.0394	18.9988	18.9208	20.4374	19.35	19.2657	19.2576	19.1045	19.9381	19.3183	18.891	20.1258	19.9538	20.766	20.151	18.8527	19.6075	20.493	19.0512	19.7005	20.2965	19.8348	18.8459	19.9022	18.2595	20.8831	19.7828	20.2749	0.0289434	+	P60981	>sp|P60981|DEST_HUMAN Destrin OS=Homo sapiens GN=DSTN PE=1 SV=3;>tr|F6RFD5|F6RFD5_HUMAN Destrin OS=Homo sapiens GN=DSTN PE=1 SV=1;>sp|P60981-2|DEST_HUMAN Isoform 2 of Destrin OS=Homo sapiens GN=DSTN
21.956	21.1406	20.272	23.3769	21.8187	20.4284	22.5313	21.6877	20.1241	19.5441	21.4276	21.8837	20.2777	22.1134	21.496	21.0497	20.9301	21.0757	21.2541	20.0539	23.0809	20.1892	19.8447	19.4895	19.7884	19.7837	19.2129	21.7826	17.6896	19.9567	20.4713	20.631	20.0415	21.3001	0.0047228	+	P61254	>sp|P61254|RL26_HUMAN 60S ribosomal protein L26 OS=Homo sapiens GN=RPL26 PE=1 SV=1;>tr|J3QQV1|J3QQV1_HUMAN 60S ribosomal protein L26 OS=Homo sapiens GN=RPL26 PE=4 SV=1;>tr|J3QQQ9|J3QQQ9_HUMAN KRAB-A domain-containing protein 2 OS=Homo sapiens GN=KRBA2 PE=4 SV=1;>tr|J3QRI7|J3QRI7_HUMAN 60S ribosomal protein L26 (Fragment) OS=Homo sapiens GN=RPL26 PE=4 SV=1;>tr|J3KTJ8|J3KTJ8_HUMAN 60S ribosomal pro…
26.9224	27.07	26.0767	27.012	26.3692	26.8728	25.0031	25.9484	26.8419	25.1332	27.4277	27.7429	26.9339	27.1407	27.3525	27.0845	27.3681	26.0259	27.4006	25.528	26.7248	27.3326	27.0474	24.0987	26.9905	26.228	25.5685	26.3124	26.5616	26.8423	26.4676	26.0135	25.7885	26.6348	0.0465084	+	P62805	>sp|P62805|H4_HUMAN Histone H4 OS=Homo sapiens GN=HIST1H4A PE=1 SV=2
20.7569	20.5745	20.29	21.3179	20.7656	17.3819	21.0655	20.8779	20.8545	19.1166	20.7768	21.3134	20.1057	20.7722	20.2322	20.633	20.1533	20.3204	20.8214	20.5114	20.9987	20.0179	17.413	17.3602	20.9938	20.5937	19.3338	20.1301	17.1147	20.6387	17.0323	19.5894	20.6166	16.0242	0.0244978	+	P62851	>sp|P62851|RS25_HUMAN 40S ribosomal protein S25 OS=Homo sapiens GN=RPS25 PE=1 SV=1
21.1092	22.5016	17.4304	22.1086	22.0809	18.7671	17.0303	16.7476	21.722	16.8677	22.841	17.041	21.7878	22.1111	22.0311	21.5878	21.7114	22.8749	22.475	21.8036	21.8814	23.7989	19.2017	21.8806	21.8804	21.8597	21.8433	22.2018	22.2111	21.2398	20.3005	20.8881	22.1106	21.3647	0.0295281	+	P62854	>sp|P62854|RS26_HUMAN 40S ribosomal protein S26 OS=Homo sapiens GN=RPS26 PE=1 SV=3;>sp|Q5JNZ5|RS26L_HUMAN Putative 40S ribosomal protein S26-like 1 OS=Homo sapiens GN=RPS26P11 PE=5 SV=1
21.0493	21.0493	22.8781	21.7022	21.3107	19.7314	20.7707	22.3217	21.7413	22.5752	21.4322	16.8926	21.145	19.918	22.4378	16.9562	20.861	23.2733	22.2804	23.7811	21.4678	23.3773	19.8882	23.189	21.5155	22.0785	22.9926	23.2381	15.9754	22.1639	17.18	23.1025	22.4706	22.3134	0.0488746	+	P98095-2	>sp|P98095-2|FBLN2_HUMAN Isoform 2 of Fibulin-2 OS=Homo sapiens GN=FBLN2;>sp|P98095|FBLN2_HUMAN Fibulin-2 OS=Homo sapiens GN=FBLN2 PE=1 SV=2;>tr|H7BXL0|H7BXL0_HUMAN Fibulin-2 (Fragment) OS=Homo sapiens GN=FBLN2 PE=4 SV=1;>tr|H7C1A3|H7C1A3_HUMAN Fibulin-2 (Fragment) OS=Homo sapiens GN=FBLN2 PE=4 SV=1
22.7212	21.1791	21.0389	24.7734	22.0682	22.5625	21.0154	21.309	21.6886	21.5707	23.7645	21.3194	22.7065	21.2069	23.6873	22.8433	21.9277	21.2996	21.6693	21.7923	25.4109	23.406	25.3513	21.1472	24.8839	21.738	21.8359	24.1802	24.4428	23.0301	22.9072	24.6162	25.375	23.0389	0.00274634	+	Q01469	>sp|Q01469|FABP5_HUMAN Fatty acid-binding protein, epidermal OS=Homo sapiens GN=FABP5 PE=1 SV=3;>tr|I6L8B7|I6L8B7_HUMAN Fatty acid-binding protein, epidermal OS=Homo sapiens GN=FABP5 PE=1 SV=1;>sp|A8MUU1|FB5L3_HUMAN Putative fatty acid-binding protein 5-like protein 3 OS=Homo sapiens GN=FABP5P3 PE=5 SV=1
17.3727	18.6921	17.365	16.0125	19.615	21.0516	16.3469	16.0393	15.9914	16.0916	16.5299	16.8144	16.8026	16.2086	17.3529	16.9446	19.0053	17.5054	17.7802	21.8596	20.0114	20.1695	19.1799	20.3777	20.1383	17.5124	18.1901	17.9398	16.34	16.4041	19.9222	16.7281	19.9267	19.8071	0.00847615	+	Q02388	>sp|Q02388|CO7A1_HUMAN Collagen alpha-1(VII) chain OS=Homo sapiens GN=COL7A1 PE=1 SV=2;>sp|Q02388-2|CO7A1_HUMAN Isoform 2 of Collagen alpha-1(VII) chain OS=Homo sapiens GN=COL7A1
21.6749	17.3506	16.8805	20.2013	19.8762	18.7447	18.2346	16.5841	19.8109	20.578	18.6303	18.6308	25.424	17.0749	18.0308	18.9995	19.4561	20.3375	20.9206	18.8337	23.8086	20.3962	23.7043	18.7995	24.3017	18.352	21.074	19.8301	27.2395	19.4105	26.7364	19.6198	21.5977	21.5679	0.0227967	+	Q04695	>sp|Q04695|K1C17_HUMAN Keratin, type I cytoskeletal 17 OS=Homo sapiens GN=KRT17 PE=1 SV=2;CON__Q04695;>tr|F5GWP8|F5GWP8_HUMAN Keratin, type I cytoskeletal 17 OS=Homo sapiens GN=KRT17 PE=1 SV=2;>tr|K7EPJ9|K7EPJ9_HUMAN Keratin, type I cytoskeletal 17 (Fragment) OS=Homo sapiens GN=KRT17 PE=1 SV=1;>tr|K7ESE1|K7ESE1_HUMAN Keratin, type I cytoskeletal 17 (Fragment) OS=Homo sapiens GN=KRT17 PE=1 SV=1;>t…
22.5068	22.8626	22.1419	22.1443	19.2192	21.4434	23.6899	21.9655	23.4515	22.1599	22.4285	20.6512	23.8127	22.247	22.0803	21.7124	22.4462	22.7038	22.7982	19.9618	21.4539	18.0429	20.8411	20.1027	19.6839	21.8984	20.9406	20.0891	15.993	21.8801	17.3385	20.8629	19.6849	20.8638	5.73211e-05	+	Q05707	>sp|Q05707|COEA1_HUMAN Collagen alpha-1(XIV) chain OS=Homo sapiens GN=COL14A1 PE=1 SV=3;>sp|Q05707-2|COEA1_HUMAN Isoform 2 of Collagen alpha-1(XIV) chain OS=Homo sapiens GN=COL14A1;>sp|Q05707-3|COEA1_HUMAN Isoform 3 of Collagen alpha-1(XIV) chain OS=Homo sapiens GN=COL14A1;>tr|J3QT83|J3QT83_HUMAN Collagen alpha-1(XIV) chain (Fragment) OS=Homo sapiens GN=COL14A1 PE=4 SV=1;>tr|A0A0A0MQT7|A0A0A0MQT7…
22.838	22.4733	23.1844	22.3236	23.7156	21.0081	21.7954	22.4362	21.5638	23.2004	22.3537	21.3198	22.3339	21.0065	22.6494	21.6912	21.9194	23.3635	23.1075	23.502	23.4198	22.8757	20.4282	23.1487	21.8353	22.4808	23.5014	22.8167	21.2844	22.8828	21.6332	23.0048	22.4953	22.1462	0.0242379	+	Q07065	>sp|Q07065|CKAP4_HUMAN Cytoskeleton-associated protein 4 OS=Homo sapiens GN=CKAP4 PE=1 SV=2
19.3142	19.7414	20.2586	19.3077	18.7018	16.8643	19.18	17.7934	18.891	20.4227	19.9388	18.8918	19.6074	18.3603	19.6215	18.9592	19.9313	19.9512	20.1471	20.4593	19.6062	20.4088	17.2284	19.7754	19.1698	20.9236	20.8178	19.2286	18.0289	20.5005	17.2647	19.8917	19.745	20.0503	0.0455989	+	Q07960	>sp|Q07960|RHG01_HUMAN Rho GTPase-activating protein 1 OS=Homo sapiens GN=ARHGAP1 PE=1 SV=1;>tr|H0YE29|H0YE29_HUMAN Rho GTPase-activating protein 1 (Fragment) OS=Homo sapiens GN=ARHGAP1 PE=1 SV=1;>tr|E9PNR6|E9PNR6_HUMAN Rho GTPase-activating protein 1 (Fragment) OS=Homo sapiens GN=ARHGAP1 PE=1 SV=1
19.4483	17.7881	19.97	17.7238	19.2113	18.0199	16.5368	16.9007	18.7202	18.782	20.3039	17.1181	17.5354	16.8179	17.2765	19.6645	18.1272	17.9171	17.741	22.936	16.0927	18.7102	19.6844	18.1373	19.3623	21.3348	20.6954	16.9375	20.8871	18.0054	20.605	17.67	21.1568	20.6831	0.0391206	+	Q13751	>sp|Q13751|LAMB3_HUMAN Laminin subunit beta-3 OS=Homo sapiens GN=LAMB3 PE=1 SV=1;>tr|X1WI29|X1WI29_HUMAN Laminin subunit beta-3 (Fragment) OS=Homo sapiens GN=LAMB3 PE=1 SV=2;>tr|Q5THA1|Q5THA1_HUMAN Laminin subunit beta-3 (Fragment) OS=Homo sapiens GN=LAMB3 PE=1 SV=1
19.4619	15.9516	17.5716	16.5922	18.8211	16.9227	17.2096	17.1449	17.2819	16.7331	19.3857	17.4116	16.3579	16.1906	16.9498	18.0164	17.6186	18.7248	17.469	20.8454	17.7074	18.7766	16.8424	18.2309	18.9624	19.5829	18.6912	16.5438	20.3911	17.3436	20.4358	17.1275	20.8214	18.8762	0.00666619	+	Q13753	>sp|Q13753|LAMC2_HUMAN Laminin subunit gamma-2 OS=Homo sapiens GN=LAMC2 PE=1 SV=2;>sp|Q13753-2|LAMC2_HUMAN Isoform Short of Laminin subunit gamma-2 OS=Homo sapiens GN=LAMC2
20.8467	18.3966	18.8935	18.7662	18.0364	15.9108	16.7725	15.7559	18.3505	19.4752	18.6181	16.7134	18.4553	17.2039	19.1953	16.9362	18.608	20.3102	18.1879	19.8402	18.9736	17.6278	17.6718	19.6555	17.036	19.0486	19.3949	18.711	16.3017	19.0557	19.5554	19.4483	19.493	18.3479	0.020676	+	Q14247	>sp|Q14247|SRC8_HUMAN Src substrate cortactin OS=Homo sapiens GN=CTTN PE=1 SV=2;>sp|Q14247-3|SRC8_HUMAN Isoform 3 of Src substrate cortactin OS=Homo sapiens GN=CTTN;>sp|Q14247-2|SRC8_HUMAN Isoform 2 of Src substrate cortactin OS=Homo sapiens GN=CTTN;>tr|H0YCD9|H0YCD9_HUMAN Src substrate cortactin (Fragment) OS=Homo sapiens GN=CTTN PE=1 SV=1;>tr|H0YEV2|H0YEV2_HUMAN Src substrate cortactin (Fragmen…
25.4059	25.1768	25.4959	25.2647	25.4205	25.2633	25.5194	24.5202	25.1392	24.9019	25.1327	24.4928	24.9136	24.7474	24.9337	24.4401	24.6272	25.5816	25.2998	25.6075	25.8427	25.83	26.0283	26.3326	24.7369	25.182	25.3689	24.4259	24.664	25.8304	25.506	25.1635	25.1761	25.3534	0.00124729	+	Q15149	>sp|Q15149|PLEC_HUMAN Plectin OS=Homo sapiens GN=PLEC PE=1 SV=3;>sp|Q15149-2|PLEC_HUMAN Isoform 2 of Plectin OS=Homo sapiens GN=PLEC;>sp|Q15149-6|PLEC_HUMAN Isoform 6 of Plectin OS=Homo sapiens GN=PLEC;>sp|Q15149-5|PLEC_HUMAN Isoform 5 of Plectin OS=Homo sapiens GN=PLEC;>sp|Q15149-9|PLEC_HUMAN Isoform 9 of Plectin OS=Homo sapiens GN=PLEC;>sp|Q15149-8|PLEC_HUMAN Isoform 8 of Plectin OS=Homo sapien…
18.7121	18.9952	18.539	18.8952	17.0643	16.3932	18.3133	18.489	19.7904	17.1654	19.2093	17.9196	21.4052	17.8078	18.9688	17.1031	18.5181	16.8122	18.4516	18.1716	16.841	17.6099	15.468	17.1798	15.8852	17.5444	17.9572	17.0852	16.5463	18.4801	15.9641	17.273	16.0825	17.3301	6.43163e-05	+	Q16647	>sp|Q16647|PTGIS_HUMAN Prostacyclin synthase OS=Homo sapiens GN=PTGIS PE=1 SV=1
21.0207	21.2318	22.1059	21.6489	22.6053	20.863	21.1412	20.107	20.6472	22.3695	22.3799	20.921	21.332	20.4066	21.078	18.5278	21.1231	21.8496	22.0151	22.4996	22.1546	22.9767	21.3338	22.2988	20.7894	21.7559	22.7705	22.0324	21.8154	21.5398	21.9338	22.1258	22.326	21.848	0.000926251	+	Q16658	>sp|Q16658|FSCN1_HUMAN Fascin OS=Homo sapiens GN=FSCN1 PE=1 SV=3
26.8778	27.1114	25.5794	25.9238	25.9814	26.8551	25.1352	25.4607	27.3633	24.5513	27.29	26.8553	25.7536	27.2107	26.8431	27.8061	27.7334	25.737	26.0943	25.3606	26.3974	27.4819	25.8692	25.0315	27.0237	26.1997	24.5978	26.4521	25.6447	25.5609	26.0467	25.6526	25.661	26.235	0.0408288	+	Q71DI3	>sp|Q71DI3|H32_HUMAN Histone H3.2 OS=Homo sapiens GN=HIST2H3A PE=1 SV=3
19.6991	18.8204	17.8587	15.5785	18.3004	17.4893	19.642	18.479	18.6338	17.5465	18.8309	18.9316	18.3095	20.0085	17.7658	19.582	19.7906	19.2067	17.2463	16.9578	17.5849	18.7473	18.8531	18.602	19.057	15.5427	18.2816	16.8407	17.3562	17.1954	16.56	17.3503	17.0088	19.1334	0.0430917	+	Q86U42	>sp|Q86U42|PABP2_HUMAN Polyadenylate-binding protein 2 OS=Homo sapiens GN=PABPN1 PE=1 SV=3;>sp|Q86U42-2|PABP2_HUMAN Isoform 2 of Polyadenylate-binding protein 2 OS=Homo sapiens GN=PABPN1;>sp|Q92843-2|B2CL2_HUMAN Isoform 3 of Bcl-2-like protein 2 OS=Homo sapiens GN=BCL2L2;>tr|G3V4T2|G3V4T2_HUMAN Polyadenylate-binding protein 2 OS=Homo sapiens GN=PABPN1 PE=1 SV=1;>tr|B4DEH8|B4DEH8_HUMAN Polyadenyla…
20.0281	19.7662	18.8208	17.0432	18.9379	19.2079	19.3634	17.0148	19.3064	16.9441	20.0724	19.6369	19.1361	19.5352	20.7748	20.0998	20.5587	19.2359	19.6205	18.9988	19.1778	16.8093	19.3861	17.39	16.4466	18.7396	16.8208	15.5161	19.4212	18.7499	18.8998	19.7293	17.5361	19.2661	0.0255865	+	Q86UX7	>sp|Q86UX7|URP2_HUMAN Fermitin family homolog 3 OS=Homo sapiens GN=FERMT3 PE=1 SV=1;>sp|Q86UX7-2|URP2_HUMAN Isoform 2 of Fermitin family homolog 3 OS=Homo sapiens GN=FERMT3;>tr|F5H1C6|F5H1C6_HUMAN Fermitin family homolog 3 (Fragment) OS=Homo sapiens GN=FERMT3 PE=1 SV=1;>tr|H0YFT5|H0YFT5_HUMAN Fermitin family homolog 3 (Fragment) OS=Homo sapiens GN=FERMT3 PE=1 SV=1
17.1002	19.1036	20.5421	18.6934	17.9386	17.0235	16.0324	16.8239	18.9952	20.4576	19.77	16.1421	19.4622	17.7489	17.5321	17.3996	16.923	19.5981	20.2912	20.3739	19.5005	18.5343	16.5676	19.7777	17.1982	20.0794	19.3503	19.298	18.9814	21.1604	18.3999	19.8406	19.5191	17.5926	0.00364793	+	Q8TF66-2	>sp|Q8TF66-2|LRC15_HUMAN Isoform 2 of Leucine-rich repeat-containing protein 15 OS=Homo sapiens GN=LRRC15;>sp|Q8TF66|LRC15_HUMAN Leucine-rich repeat-containing protein 15 OS=Homo sapiens GN=LRRC15 PE=1 SV=2
21.2199	20.7917	21.314	20.6992	21.3104	16.7622	20.2826	18.9957	20.9184	21.4273	20.5385	19.8905	21.0843	17.2571	20.4177	16.7743	18.1863	22.1422	20.8947	21.6543	20.7677	23.5417	16.3939	22.2989	18.5705	21.9753	21.2393	21.9948	19.3013	21.9528	16.4453	22.5172	21.0208	19.7146	0.0163177	+	Q8WX93	>sp|Q8WX93|PALLD_HUMAN Palladin OS=Homo sapiens GN=PALLD PE=1 SV=3;>sp|Q8WX93-3|PALLD_HUMAN Isoform 3 of Palladin OS=Homo sapiens GN=PALLD;>sp|Q8WX93-4|PALLD_HUMAN Isoform 4 of Palladin OS=Homo sapiens GN=PALLD;>sp|Q8WX93-5|PALLD_HUMAN Isoform 5 of Palladin OS=Homo sapiens GN=PALLD;>sp|Q8WX93-8|PALLD_HUMAN Isoform 8 of Palladin OS=Homo sapiens GN=PALLD;>sp|Q8WX93-2|PALLD_HUMAN Isoform 2 of Pallad…
18.4675	15.9611	19.13	21.1495	20.7778	15.4162	16.078	17.1817	16.9945	19.4492	20.3555	16.7537	16.5731	17.2401	19.0451	16.6977	17.36	16.0889	20.6033	20.2714	21.3773	21.0869	17.454	19.3359	17.1632	16.9183	22.1743	16.0597	23.4857	16.2289	21.9292	17.5	21.0014	21.5778	0.0494695	+	Q92597	>sp|Q92597|NDRG1_HUMAN Protein NDRG1 OS=Homo sapiens GN=NDRG1 PE=1 SV=1;>sp|Q92597-2|NDRG1_HUMAN Isoform 2 of Protein NDRG1 OS=Homo sapiens GN=NDRG1;>sp|Q92597-3|NDRG1_HUMAN Isoform 3 of Protein NDRG1 OS=Homo sapiens GN=NDRG1;>tr|E7ESM1|E7ESM1_HUMAN Protein NDRG1 OS=Homo sapiens GN=NDRG1 PE=1 SV=1;>tr|E5RJY1|E5RJY1_HUMAN Protein NDRG1 OS=Homo sapiens GN=NDRG1 PE=1 SV=1;>tr|E5RIM2|E5RIM2_HUMAN Pro…
20.4685	19.7978	19.1072	19.9061	19.7121	19.6904	20.1388	20.3958	18.9021	18.4726	20.5609	19.9317	19.5679	20.4349	19.2871	20.1348	19.9905	19.5088	19.8977	19.669	19.3573	19.0088	20.0551	19.7351	20.4084	18.9621	18.3187	19.473	17.375	19.6774	15.9157	19.335	17.8938	19.7156	0.0365376	+	Q92945	>sp|Q92945|FUBP2_HUMAN Far upstream element-binding protein 2 OS=Homo sapiens GN=KHSRP PE=1 SV=4;>tr|A0A087WTP3|A0A087WTP3_HUMAN Far upstream element-binding protein 2 OS=Homo sapiens GN=KHSRP PE=1 SV=1;>tr|M0QYH3|M0QYH3_HUMAN Far upstream element-binding protein 2 (Fragment) OS=Homo sapiens GN=KHSRP PE=1 SV=1;>tr|M0QXW7|M0QXW7_HUMAN Far upstream element-binding protein 2 (Fragment) OS=Homo sapie…
20.8188	21.0682	20.7445	20.3049	20.4619	19.5479	21.2162	21.4054	20.6475	20.8715	21.1019	20.1075	20.7254	20.8568	20.8138	20.0793	21.0048	20.4652	21.0429	20.6192	20.3458	20.3418	17.3972	21.419	20.1842	19.8828	20.631	16.4898	18.8256	20.245	17.2556	20.3102	18.8051	19.5579	0.00463419	+	Q96CX2	>sp|Q96CX2|KCD12_HUMAN BTB/POZ domain-containing protein KCTD12 OS=Homo sapiens GN=KCTD12 PE=1 SV=1;>sp|Q6ZWB6|KCTD8_HUMAN BTB/POZ domain-containing protein KCTD8 OS=Homo sapiens GN=KCTD8 PE=2 SV=1;>sp|Q68DU8|KCD16_HUMAN BTB/POZ domain-containing protein KCTD16 OS=Homo sapiens GN=KCTD16 PE=2 SV=1
19.8981	19.2096	20.0223	18.6707	20.7951	16.1839	18.4505	16.4506	19.1756	20.126	19.5475	16.554	19.7398	17.2211	19.834	17.1576	19.4133	21.0547	20.0664	20.2824	19.1508	21.4443	17.2702	19.9114	17.5707	19.9654	20.5798	20.4866	16.774	19.7568	17.4185	20.2522	19.1138	19.4503	4.83544e-05	+	Q96D15	>sp|Q96D15|RCN3_HUMAN Reticulocalbin-3 OS=Homo sapiens GN=RCN3 PE=1 SV=1;>tr|M0QZH0|M0QZH0_HUMAN Reticulocalbin-3 (Fragment) OS=Homo sapiens GN=RCN3 PE=4 SV=1;>tr|M0QYB8|M0QYB8_HUMAN Reticulocalbin-3 (Fragment) OS=Homo sapiens GN=RCN3 PE=4 SV=1
18.4262	18.108	19.824	18.0806	17.9297	17.0321	17.7454	18.1309	19.4473	18.2897	18.8365	18.2637	18.2743	17.7625	18.4333	17.0019	18.3742	19.6117	19.0871	19.3145	18.1918	21.1077	18.7848	20.0606	19.3898	20.4031	19.8235	18.9416	18.2488	20.3684	16.7821	19.4164	18.7447	16.7369	0.00967803	+	B4DUT8	>tr|B4DUT8|B4DUT8_HUMAN Calponin OS=Homo sapiens GN=CNN2 PE=1 SV=1;>sp|Q99439|CNN2_HUMAN Calponin-2 OS=Homo sapiens GN=CNN2 PE=1 SV=4;>tr|B4DDF4|B4DDF4_HUMAN Calponin OS=Homo sapiens GN=CNN2 PE=1 SV=1;>tr|A0A087X271|A0A087X271_HUMAN Calponin (Fragment) OS=Homo sapiens GN=CNN2 PE=1 SV=1;>sp|Q99439-2|CNN2_HUMAN Isoform 2 of Calponin-2 OS=Homo sapiens GN=CNN2;>tr|H3BVI6|H3BVI6_HUMAN Calponin (Fragme…
20.2154	19.7271	18.2352	16.6681	17.0625	20.0426	19.9245	18.5645	20.0613	18.976	18.654	19.7131	18.9259	19.5232	19.2109	18.2186	19.2212	19.4012	19.63	18.6269	16.9845	18.0415	17.678	18.8714	19.6075	18.7431	18.9944	16.8914	17.1055	18.5698	16.3152	19.3606	17.9509	18.4875	0.0353977	+	A2A274	>tr|A2A274|A2A274_HUMAN Aconitate hydratase, mitochondrial OS=Homo sapiens GN=ACO2 PE=1 SV=1;>sp|Q99798|ACON_HUMAN Aconitate hydratase, mitochondrial OS=Homo sapiens GN=ACO2 PE=1 SV=2
18.8383	19.4247	22.1393	16.957	22.2807	17.2029	18.9519	19.4279	20.4109	20.8887	20.2327	16.0983	19.4856	16.3343	18.9607	17.5324	18.8803	21.1677	20.8221	22.0502	19.0811	20.936	17.8126	22.3776	19.5163	20.8436	21.0072	20.9725	17.0503	21.0455	17.1148	20.5407	18.808	20.3519	0.00128725	+	Q9NR99	>sp|Q9NR99|MXRA5_HUMAN Matrix-remodeling-associated protein 5 OS=Homo sapiens GN=MXRA5 PE=2 SV=3
19.5686	20.0335	17.7594	18.9955	16.5141	20.8211	18.2968	19.0947	18.7831	18.8523	19.0874	18.767	20.32	19.9592	18.4951	15.8008	18.7896	19.6599	20.1657	18.2148	18.8656	18.6676	16.5459	17.3496	19.3839	17.9061	18.8989	17.3056	16.2141	19.0376	16.9725	16.5413	16.6775	17.7601	0.0498629	+	Q9NZ08-2	>sp|Q9NZ08-2|ERAP1_HUMAN Isoform 2 of Endoplasmic reticulum aminopeptidase 1 OS=Homo sapiens GN=ERAP1;>sp|Q9NZ08|ERAP1_HUMAN Endoplasmic reticulum aminopeptidase 1 OS=Homo sapiens GN=ERAP1 PE=1 SV=3;>tr|H0Y9X5|H0Y9X5_HUMAN Endoplasmic reticulum aminopeptidase 1 (Fragment) OS=Homo sapiens GN=ERAP1 PE=1 SV=1;>tr|D6RAL9|D6RAL9_HUMAN Endoplasmic reticulum aminopeptidase 1 (Fragment) OS=Homo sapiens G…
19.9894	19.4627	20.4755	16.3825	17.1258	17.5765	17.1542	16.0322	20.2149	20.6029	19.7572	15.8239	19.7917	18.2502	19.9228	17.7168	17.5311	20.4346	19.905	20.5832	19.498	18.9301	16.9371	20.8075	17.0374	20.679	20.5704	17.0171	19.1293	20.8486	19.9826	20.7694	18.5449	17.6402	0.0270014	+	Q9NZM1	>sp|Q9NZM1|MYOF_HUMAN Myoferlin OS=Homo sapiens GN=MYOF PE=1 SV=1;>sp|Q9NZM1-6|MYOF_HUMAN Isoform 6 of Myoferlin OS=Homo sapiens GN=MYOF;>sp|Q9NZM1-3|MYOF_HUMAN Isoform 3 of Myoferlin OS=Homo sapiens GN=MYOF;>sp|Q9NZM1-2|MYOF_HUMAN Isoform 2 of Myoferlin OS=Homo sapiens GN=MYOF;>tr|H0YD14|H0YD14_HUMAN Myoferlin (Fragment) OS=Homo sapiens GN=MYOF PE=1 SV=1;>sp|Q9NZM1-5|MYOF_HUMAN Isoform 5 of Myof…
16.8713	16.6416	18.4507	17.1128	17.7459	16.1227	16.9237	17.5411	18.4882	17.2498	16.96	17.1303	17.4261	17.07	18.3028	18.692	16.9767	17.9559	18.291	18.4139	17.3734	19.1694	17.7075	18.6232	17.8004	19.118	18.1652	17.1401	16.5526	17.8677	16.8141	18.5768	17.0425	16.9662	0.0460606	+	Q9NZU5	>sp|Q9NZU5|LMCD1_HUMAN LIM and cysteine-rich domains protein 1 OS=Homo sapiens GN=LMCD1 PE=1 SV=1;>sp|Q9NZU5-2|LMCD1_HUMAN Isoform 2 of LIM and cysteine-rich domains protein 1 OS=Homo sapiens GN=LMCD1;>tr|B4DEY6|B4DEY6_HUMAN LIM and cysteine-rich domains protein 1 OS=Homo sapiens GN=LMCD1 PE=2 SV=1;>tr|C9IYS1|C9IYS1_HUMAN LIM and cysteine-rich domains protein 1 (Fragment) OS=Homo sapiens GN=LMCD1…
22.3025	22.2391	22.0857	23.3494	22.3454	23.2146	22.9031	22.9481	21.9326	21.4935	22.2748	24.3789	22.883	21.8683	21.3206	23.5929	22.3923	21.9157	22.9058	21.578	23.1071	21.6769	18.0552	17.0213	23.0331	22.5628	21.2702	22.4944	19.062	21.9362	17.9182	21.9389	22.7139	23.1321	0.038385	+	A0A087X1Z3	>tr|A0A087X1Z3|A0A087X1Z3_HUMAN Proteasome activator complex subunit 2 OS=Homo sapiens GN=PSME2 PE=1 SV=1;>sp|Q9UL46|PSME2_HUMAN Proteasome activator complex subunit 2 OS=Homo sapiens GN=PSME2 PE=1 SV=4;>tr|H0YM70|H0YM70_HUMAN Proteasome activator complex subunit 2 OS=Homo sapiens GN=PSME2 PE=1 SV=1;>tr|H0YKU2|H0YKU2_HUMAN Proteasome activator complex subunit 2 (Fragment) OS=Homo sapiens GN=PSME2…
21.0176	20.2247	19.7161	20.7863	16.877	20.5587	20.6551	20.4085	20.3137	19.1399	20.5854	21.3373	20.3606	20.2099	21.0307	20.9061	20.8904	19.3476	20.6447	19.9317	16.3538	17.994	20.7707	17.3972	21.0651	17.5691	18.8019	16.7074	16.5709	19.5593	17.6357	19.9686	17.2231	20.7603	0.00419531	+	Q9Y3Z3	>sp|Q9Y3Z3|SAMH1_HUMAN Deoxynucleoside triphosphate triphosphohydrolase SAMHD1 OS=Homo sapiens GN=SAMHD1 PE=1 SV=2;>sp|Q9Y3Z3-4|SAMH1_HUMAN Isoform 4 of Deoxynucleoside triphosphate triphosphohydrolase SAMHD1 OS=Homo sapiens GN=SAMHD1;>sp|Q9Y3Z3-2|SAMH1_HUMAN Isoform 2 of Deoxynucleoside triphosphate triphosphohydrolase SAMHD1 OS=Homo sapiens GN=SAMHD1;>sp|Q9Y3Z3-3|SAMH1_HUMAN Isoform 3 of Deoxyn…
