# Supplementary material for: Combining discovery and targeted proteomics reveals a prognostic signature in oral cancer
Source: Nat Commun. 2018 Sep 5;9:3598. doi: 10.1038/s41467-018-05696-2 (PMC6125363; doi:10.1038/s41467-018-05696-2)
Supplement: Supplementary file 17 — Supplementary Data 14 [file 41467_2018_5696_MOESM17_ESM.xlsx]

## Sheet: Supplementary Data 14
Supplementary Data 14. Front/Inner Ratio of differentially expressed proteins in tumor stroma by discovery proteomics.
LFQ intensity _P1F	LFQ intensity _P2F	LFQ intensity _P3F	LFQ intensity _P4F	LFQ intensity _P5F	LFQ intensity _P6F	LFQ intensity _P7F	LFQ intensity _P8F	LFQ intensity _P9F	LFQ intensity _P10F	LFQ intensity _P12F	LFQ intensity _P13F	LFQ intensity _P14F	LFQ intensity _P15F	LFQ intensity _P16F	LFQ intensity _P17F	LFQ intensity _P18F	LFQ intensity _P1I	LFQ intensity _P2I	LFQ intensity _P3I	LFQ intensity _P4I	LFQ intensity _P5I	LFQ intensity _P6I	LFQ intensity _P7I	LFQ intensity _P8I	LFQ intensity _P9I	LFQ intensity _P10I	LFQ intensity _P12I	LFQ intensity _P13I	LFQ intensity _P14I	LFQ intensity _P15I	LFQ intensity _P16I	LFQ intensity _P17I	LFQ intensity _P18I	mean Front	mean Inner	ratio Front/Inner	Ratio (Log2 of Front/Inner)	Uniprot IDs	Protein IDs
Front	Front	Front	Front	Front	Front	Front	Front	Front	Front	Front	Front	Front	Front	Front	Front	Front	Inner	Inner	Inner	Inner	Inner	Inner	Inner	Inner	Inner	Inner	Inner	Inner	Inner	Inner	Inner	Inner	Inner
4.38109e+06	2.70729e+06	3.34961e+06	2.18419e+06	1.4648e+06	864262	1.0536e+07	1.546e+06	3.10629e+06	2.09179e+06	5.01442e+06	3.12449e+06	1.949e+06	2.69529e+06	2.4787e+06	4.15291e+06	1.97321e+06	2.27621e+06	2.5254e+06	2.2449e+06	2.2342e+06	1.4375e+06	297191	3.1676e+06	4.2301e+06	2.09179e+06	3.62e+06	112972	2.5182e+06	2.61879e+06	287386	1.3576e+06	1.3069e+06	1.355e+06	3.15408e+06	1.98128e+06	1.59194	0.670785	O14773	>sp|O14773|TPP1_HUMAN Tripeptidyl-peptidase 1 OS=Homo sapiens GN=TPP1 PE=1 SV=2;>sp|O14773-2|TPP1_HUMAN Isoform 2 of Tripeptidyl-peptidase 1 OS=Homo sapiens GN=TPP1
1.1745e+07	7.66577e+06	1.1565e+07	9.03661e+06	1.101e+07	7.02302e+06	6.51769e+06	6.10018e+06	7.38082e+06	9.32311e+06	1.097e+07	8.53832e+06	8.47123e+06	6.88512e+06	1.1369e+07	1.2639e+07	7.08458e+06	1.2775e+07	9.63772e+06	1.5441e+07	1.0817e+07	1.58191e+07	8.47898e+06	1.4061e+07	4.84922e+06	1.6404e+07	1.161e+07	9.51281e+06	5.03381e+06	1.2184e+07	1.2125e+07	9.5138e+06	1.1048e+07	9.49608e+06	9.01908e+06	1.11063e+07	0.812072	-0.30032	J3QRS3	>tr|J3QRS3|J3QRS3_HUMAN Myosin regulatory light chain 12A OS=Homo sapiens GN=MYL12A PE=4 SV=1;>sp|O14950|ML12B_HUMAN Myosin regulatory light chain 12B OS=Homo sapiens GN=MYL12B PE=1 SV=2;>sp|P19105|ML12A_HUMAN Myosin regulatory light chain 12A OS=Homo sapiens GN=MYL12A PE=1 SV=2;>tr|J3KTJ1|J3KTJ1_HUMAN Myosin regulatory light chain 12A (Fragment) OS=Homo sapiens GN=MYL12A PE=4 SV=1
605581	74151.1	406270	85358.7	948409	144397	123828	211888	110779	525521	80810.8	99972.2	252069	95879.2	223890	141818	218291	697160	292490	718152	85464	237719	320417	539839	277652	255460	424131	237263	479330	412991	95651.5	527598	408201	415921	255818	377967	0.676827	-0.563141	O15460	>sp|O15460|P4HA2_HUMAN Prolyl 4-hydroxylase subunit alpha-2 OS=Homo sapiens GN=P4HA2 PE=1 SV=1;>sp|O15460-2|P4HA2_HUMAN Isoform IIa of Prolyl 4-hydroxylase subunit alpha-2 OS=Homo sapiens GN=P4HA2;>tr|E7EPI9|E7EPI9_HUMAN Prolyl 4-hydroxylase subunit alpha-2 (Fragment) OS=Homo sapiens GN=P4HA2 PE=4 SV=1;>tr|E7ENX0|E7ENX0_HUMAN Prolyl 4-hydroxylase subunit alpha-2 (Fragment) OS=Homo sapiens GN=P4HA…
6.0296e+07	9.08712e+07	4.1292e+07	8.61143e+07	4.42861e+07	5.50218e+07	3.84591e+07	5.58409e+07	8.18898e+07	2.93741e+07	1.3199e+08	1.5187e+08	7.42831e+07	1.4778e+08	1.1119e+08	1.0273e+08	1.2314e+08	4.5687e+07	8.0712e+07	3.08991e+07	6.24739e+07	6.2294e+07	5.0569e+07	2.95141e+07	1.1584e+08	5.84318e+07	5.0596e+07	3.6723e+07	4.74989e+07	6.51752e+07	7.07781e+07	1.85721e+07	3.36971e+07	2.20169e+07	8.39075e+07	5.18517e+07	1.61822	0.69441	U3KQK0	>tr|U3KQK0|U3KQK0_HUMAN Histone H2B OS=Homo sapiens GN=HIST1H2BN PE=1 SV=1;>sp|Q5QNW6-2|H2B2F_HUMAN Isoform 2 of Histone H2B type 2-F OS=Homo sapiens GN=HIST2H2BF;>sp|O60814|H2B1K_HUMAN Histone H2B type 1-K OS=Homo sapiens GN=HIST1H2BK PE=1 SV=3;>sp|P57053|H2BFS_HUMAN Histone H2B type F-S OS=Homo sapiens GN=H2BFS PE=1 SV=2;>sp|P58876|H2B1D_HUMAN Histone H2B type 1-D OS=Homo sapiens GN=HIST1H2BD P…
918653	243609	84598.8	784520	139826	737621	1.2365e+06	159343	754661	540869	112959	77182.2	296489	149330	483951	166570	878730	728531	157219	85528.6	624361	115670	1.1351e+06	431141	273724	250430	135359	79961.1	116321	357799	129553	130168	144589	271009	456789	303910	1.50304	0.587885	O75339	>sp|O75339|CILP1_HUMAN Cartilage intermediate layer protein 1 OS=Homo sapiens GN=CILP PE=1 SV=4
1.7914e+06	1.6987e+06	1.243e+06	1.4386e+06	613711	863490	1.9559e+06	856118	1.5984e+06	778998	1.3257e+06	1.6842e+06	1.2067e+06	1.54589e+06	2.0605e+06	1.69271e+06	2.03459e+06	610558	1.4677e+06	1.0625e+06	1.2254e+06	268760	1.35e+06	722391	2.2842e+06	898968	1.1252e+06	768508	609210	1.0945e+06	199196	820077	542360	970218	1.43462e+06	942338	1.52241	0.606355	O75367	>sp|O75367|H2AY_HUMAN Core histone macro-H2A.1 OS=Homo sapiens GN=H2AFY PE=1 SV=4;>sp|O75367-3|H2AY_HUMAN Isoform 3 of Core histone macro-H2A.1 OS=Homo sapiens GN=H2AFY;>sp|O75367-2|H2AY_HUMAN Isoform 1 of Core histone macro-H2A.1 OS=Homo sapiens GN=H2AFY;>tr|D6RCF2|D6RCF2_HUMAN Histone H2A OS=Homo sapiens GN=H2AFY PE=1 SV=1;>tr|B4DJC3|B4DJC3_HUMAN Histone H2A OS=Homo sapiens GN=H2AFY PE=2 SV=1;>…
1.1264e+06	84336.5	5.11141e+06	425300	2.6061e+06	283553	1.4321e+06	90247.5	1.1789e+06	1.676e+06	1.7339e+06	402179	682879	131192	1.277e+06	738690	659842	1.9184e+06	1.006e+06	4.41891e+06	1.8677e+06	1.0409e+06	133555	4.6463e+06	1.3177e+06	2.27379e+06	2.74849e+06	845708	1.351e+06	2.5737e+06	1.6545e+06	317820	1.4669e+06	2.31921e+06	1.1553e+06	1.8765e+06	0.615664	-0.699785	O75369-8	>sp|O75369-8|FLNB_HUMAN Isoform 8 of Filamin-B OS=Homo sapiens GN=FLNB;>sp|O75369|FLNB_HUMAN Filamin-B OS=Homo sapiens GN=FLNB PE=1 SV=2;>sp|O75369-9|FLNB_HUMAN Isoform 9 of Filamin-B OS=Homo sapiens GN=FLNB;>sp|O75369-2|FLNB_HUMAN Isoform 2 of Filamin-B OS=Homo sapiens GN=FLNB;>sp|O75369-3|FLNB_HUMAN Isoform 3 of Filamin-B OS=Homo sapiens GN=FLNB;>sp|O75369-6|FLNB_HUMAN Isoform 6 of Filamin-B OS…
726871	1.2295e+06	392151	106567	291291	967043	603628	383139	1.1362e+06	406101	977637	986678	610940	669568	764989	974910	761851	82182.9	1.5455e+06	196779	329429	271041	106854	408560	409209	533149	464021	110123	133427	863478	115541	499969	184518	109541	705239	374313	1.88409	0.913868	O75915	>sp|O75915|PRAF3_HUMAN PRA1 family protein 3 OS=Homo sapiens GN=ARL6IP5 PE=1 SV=1;>tr|F8WF33|F8WF33_HUMAN PRA1 family protein 3 OS=Homo sapiens GN=ARL6IP5 PE=1 SV=1;>tr|C9JQU6|C9JQU6_HUMAN PRA1 family protein 3 OS=Homo sapiens GN=ARL6IP5 PE=1 SV=1;>tr|F8WF90|F8WF90_HUMAN PRA1 family protein 3 OS=Homo sapiens GN=ARL6IP5 PE=1 SV=1
79816.5	103113	731430	208985	297743	184829	119931	202613	124844	97451	432788	160632	178360	80181.4	120015	758469	119965	825770	195804	1.0208e+06	1.2841e+06	855649	97072.2	2.5099e+06	116557	160493	552088	1.0768e+06	593690	280459	136093	154470	1.2295e+06	79900.7	235363	657009	0.358234	-1.48103	O95302-3	>sp|O95302-3|FKBP9_HUMAN Isoform 3 of Peptidyl-prolyl cis-trans isomerase FKBP9 OS=Homo sapiens GN=FKBP9;>sp|O95302|FKBP9_HUMAN Peptidyl-prolyl cis-trans isomerase FKBP9 OS=Homo sapiens GN=FKBP9 PE=1 SV=2;>sp|O95302-2|FKBP9_HUMAN Isoform 2 of Peptidyl-prolyl cis-trans isomerase FKBP9 OS=Homo sapiens GN=FKBP9;>tr|C9J4P8|C9J4P8_HUMAN Peptidyl-prolyl cis-trans isomerase (Fragment) OS=Homo sapiens GN…
1.77481e+06	4.48311e+06	2.32099e+06	1.0434e+06	719168	1.5688e+06	9.02109e+06	975039	1.2689e+07	610131	4.85409e+06	2.0605e+06	1.9663e+06	5.85639e+06	2.0909e+06	1.4503e+06	3.6621e+06	1.4957e+06	4.0408e+06	624439	643268	1.1904e+06	2.55261e+06	5.41571e+06	448441	3.70099e+06	1.7518e+06	76859.7	649811	1.4933e+06	687047	1.74459e+06	369299	1.72779e+06	3.36153e+06	1.68311e+06	1.99722	0.99799	P00488	>sp|P00488|F13A_HUMAN Coagulation factor XIII A chain OS=Homo sapiens GN=F13A1 PE=1 SV=4;>tr|A6PVK5|A6PVK5_HUMAN Coagulation factor XIII A chain (Fragment) OS=Homo sapiens GN=F13A1 PE=4 SV=4;>tr|Q9NQP5|Q9NQP5_HUMAN Coagulation factor XIII A chain (Fragment) OS=Homo sapiens GN=F13A1 PE=4 SV=2;>tr|H0Y796|H0Y796_HUMAN Coagulation factor XIII A chain (Fragment) OS=Homo sapiens GN=F13A1 PE=4 SV=1
125522	97676.9	179750	169989	400988	153208	182865	607473	360480	450629	172990	87593.7	110840	225160	144580	173392	473741	118573	109010	121573	76510	78381.2	132588	157177	168548	105940	125650	295103	126293	97565.3	90175.6	193634	285900	66986.4	242169	138212	1.75216	0.809131	P01019	>sp|P01019|ANGT_HUMAN Angiotensinogen OS=Homo sapiens GN=AGT PE=1 SV=1
205881	1.2417e+06	985523	208038	1.0828e+06	157050	504491	841959	1.1134e+06	1.6477e+06	170868	103208	168681	223632	701119	360700	94628	59860.6	697861	909661	121306	362311	57733.9	65048.1	720850	670710	655588	285120	191562	125626	233163	534229	682108	54412.9	577140	378068	1.52655	0.610277	P01042	>sp|P01042|KNG1_HUMAN Kininogen-1 OS=Homo sapiens GN=KNG1 PE=1 SV=2;>sp|P01042-2|KNG1_HUMAN Isoform LMW of Kininogen-1 OS=Homo sapiens GN=KNG1;>sp|P01042-3|KNG1_HUMAN Isoform 3 of Kininogen-1 OS=Homo sapiens GN=KNG1
1.5869e+06	1.90369e+06	2.5234e+06	1.0627e+06	249718	2.16939e+06	3.1126e+06	1.1167e+06	2.95609e+06	368621	1.8867e+06	1.7628e+06	1.2677e+06	3.39851e+06	2.6977e+06	1.5742e+06	2.9588e+06	717113	1.9929e+06	1.3209e+06	314199	295650	246449	354850	3.4811e+06	1.6162e+06	2.5332e+06	172645	1.4228e+06	1.274e+06	112652	841743	81879.8	734432	1.91743e+06	1.03016e+06	1.86129	0.896303	P01903	>sp|P01903|DRA_HUMAN HLA class II histocompatibility antigen, DR alpha chain OS=Homo sapiens GN=HLA-DRA PE=1 SV=1;>tr|Q30118|Q30118_HUMAN HLA class II histocompatibility antigen, DR alpha chain OS=Homo sapiens GN=HLA-DRA PE=1 SV=1;>sp|P01906|DQA2_HUMAN HLA class II histocompatibility antigen, DQ alpha 2 chain OS=Homo sapiens GN=HLA-DQA2 PE=1 SV=2;>tr|F5GZ59|F5GZ59_HUMAN Uncharacterized protein OS…
3.86139e+06	192886	2.4565e+06	76353.1	88375	3.32769e+06	5.9828e+06	7.47338e+06	2.41661e+07	6.73058e+06	113571	1.041e+07	416279	1.58869e+06	1.5566e+06	163808	6.15352e+06	1.90991e+06	437169	80601	128467	1.0017e+06	163476	303189	878431	513990	209243	94531.7	1.1955e+06	146192	267328	96146.1	1.7448e+06	835291	4.39756e+06	588586	7.4714	2.90138	P02144	>sp|P02144|MYG_HUMAN Myoglobin OS=Homo sapiens GN=MB PE=1 SV=2;>tr|B0QYF8|B0QYF8_HUMAN Myoglobin (Fragment) OS=Homo sapiens GN=MB PE=3 SV=1;>tr|F2Z2F1|F2Z2F1_HUMAN Myoglobin (Fragment) OS=Homo sapiens GN=MB PE=3 SV=1;>tr|Q8WVH6|Q8WVH6_HUMAN Myoglobin OS=Homo sapiens GN=MB PE=2 SV=1;>tr|B0QYF7|B0QYF7_HUMAN Myoglobin (Fragment) OS=Homo sapiens GN=MB PE=3 SV=1;>tr|F2Z337|F2Z337_HUMAN Myoglobin (Frag…
1.4013e+07	2.40839e+06	2.0457e+06	2.57689e+07	5.42052e+06	1.6628e+07	1.63291e+06	4.89491e+06	6.05981e+06	7.16398e+06	2.0855e+07	2.03291e+07	6.8015e+07	1.9599e+07	2.47851e+06	1.5084e+07	2.64221e+07	1.8318e+07	6.3055e+06	7.79739e+06	1.6153e+08	1.0814e+07	4.5859e+07	1.2326e+06	1.3676e+08	5.1782e+06	1.0537e+07	1.9334e+07	5.40931e+08	8.08099e+06	2.0147e+08	1.0866e+07	3.9979e+07	1.219e+07	1.52246e+07	7.27755e+07	0.2092	-2.25704	P02533	>sp|P02533|K1C14_HUMAN Keratin, type I cytoskeletal 14 OS=Homo sapiens GN=KRT14 PE=1 SV=4;CON__P02533;CON__Q61782;CON__Q9D312;>sp|P35900|K1C20_HUMAN Keratin, type I cytoskeletal 20 OS=Homo sapiens GN=KRT20 PE=1 SV=1;CON__P35900;>tr|K7ENV3|K7ENV3_HUMAN Keratin, type I cytoskeletal 16 (Fragment) OS=Homo sapiens GN=KRT16 PE=4 SV=3;CON__REFSEQ:XP_986630;CON__O76014;>sp|Q7Z3Y9|K1C26_HUMAN Keratin, typ…
4.92981e+07	8.23331e+07	3.45931e+07	2.2521e+07	2.2978e+07	2.265e+07	2.6699e+07	1.5413e+07	4.25782e+07	5.30291e+07	4.2871e+07	3.42649e+07	4.3968e+07	3.34529e+07	2.1344e+07	3.463e+07	2.68791e+07	4.30211e+07	6.4335e+07	3.67421e+07	4.3449e+07	6.10679e+07	4.66321e+07	3.70251e+07	2.62599e+07	4.9411e+07	4.6921e+07	3.1591e+07	6.06431e+07	8.532e+07	3.12021e+07	4.8793e+07	2.286e+07	2.89809e+07	3.58531e+07	4.49561e+07	0.797513	-0.32642	P02545	>sp|P02545|LMNA_HUMAN Prelamin-A/C OS=Homo sapiens GN=LMNA PE=1 SV=1;>sp|P02545-3|LMNA_HUMAN Isoform ADelta10 of Prelamin-A/C OS=Homo sapiens GN=LMNA;>sp|P02545-6|LMNA_HUMAN Isoform 6 of Prelamin-A/C OS=Homo sapiens GN=LMNA;>sp|P02545-2|LMNA_HUMAN Isoform C of Prelamin-A/C OS=Homo sapiens GN=LMNA;>sp|P02545-4|LMNA_HUMAN Isoform 4 of Prelamin-A/C OS=Homo sapiens GN=LMNA;>sp|P02545-5|LMNA_HUMAN Iso…
121224	222811	328959	903547	98945.1	120687	130321	79454.4	59441.4	156996	709449	77107.8	207138	97185.9	461768	175358	199149	157035	865479	1.0089e+06	600590	935242	181494	177667	160740	827282	128556	1.3966e+06	581049	302740	142793	118893	147730	1.0357e+06	244091	515793	0.473233	-1.07938	P03956	>sp|P03956|MMP1_HUMAN Interstitial collagenase OS=Homo sapiens GN=MMP1 PE=1 SV=3
1.9155e+06	809067	1.1306e+06	1.2021e+06	683788	161941	1.1725e+06	990138	1.4898e+06	1.0442e+06	1.1786e+06	1.2319e+06	932892	1.0342e+06	2.0859e+06	1.7083e+06	1.5141e+06	1.159e+06	1.3791e+06	1.055e+06	714661	547121	141453	905817	1.3173e+06	1.1042e+06	1.2238e+06	748608	671901	1.2895e+06	221063	1.5453e+06	753099	1.2536e+06	1.19327e+06	942973	1.26543	0.339629	P04899-4	>sp|P04899-4|GNAI2_HUMAN Isoform sGi2 of Guanine nucleotide-binding protein G(i) subunit alpha-2 OS=Homo sapiens GN=GNAI2;>sp|P04899|GNAI2_HUMAN Guanine nucleotide-binding protein G(i) subunit alpha-2 OS=Homo sapiens GN=GNAI2 PE=1 SV=3;>sp|P04899-2|GNAI2_HUMAN Isoform 2 of Guanine nucleotide-binding protein G(i) subunit alpha-2 OS=Homo sapiens GN=GNAI2;>sp|P04899-5|GNAI2_HUMAN Isoform 5 of Guanin…
5.07259e+06	144298	93380.9	183828	149080	4.35859e+06	1.7601e+06	2.3839e+06	1.3951e+07	879138	163738	755598	200184	2.2577e+06	1.87109e+06	176461	1.373e+06	898687	159628	135199	97325.5	223220	2.23609e+06	105103	97058.7	80251.5	214999	187595	94402.7	245860	62495.7	184497	288770	168240	2.10434e+06	322319	6.52873	2.7068	P06732	>sp|P06732|KCRM_HUMAN Creatine kinase M-type OS=Homo sapiens GN=CKM PE=1 SV=2
149111	106237	797503	87971	505139	143407	489880	242679	358089	775120	393821	125900	459689	118498	343931	134820	272829	1.2876e+06	636601	1.2856e+06	818578	546090	90174.4	2.2703e+06	372451	819549	1.1076e+06	5.2735e+06	117253	465019	641269	685012	644960	507001	323801	1.03344e+06	0.313323	-1.67428	P06756	>sp|P06756|ITAV_HUMAN Integrin alpha-V OS=Homo sapiens GN=ITGAV PE=1 SV=2;>sp|P06756-2|ITAV_HUMAN Isoform 2 of Integrin alpha-V OS=Homo sapiens GN=ITGAV;>sp|P06756-3|ITAV_HUMAN Isoform 3 of Integrin alpha-V OS=Homo sapiens GN=ITGAV
1.7805e+06	893117	2.24289e+06	1.2521e+06	778021	563138	1.0697e+06	1.70821e+06	1.3354e+06	1.5586e+06	1.4853e+06	1.4194e+06	1.0376e+06	1.4915e+06	2.08731e+06	1.2402e+06	2.7251e+06	934633	1.1755e+06	1.9873e+06	991250	703061	566250	730619	1.0521e+06	949777	1.8094e+06	994809	1.2136e+06	1.0597e+06	734829	1.256e+06	767278	1.4115e+06	1.45106e+06	1.07868e+06	1.34522	0.42784	P07195	>sp|P07195|LDHB_HUMAN L-lactate dehydrogenase B chain OS=Homo sapiens GN=LDHB PE=1 SV=2;>tr|A8MW50|A8MW50_HUMAN L-lactate dehydrogenase (Fragment) OS=Homo sapiens GN=LDHB PE=1 SV=1;>tr|C9J7H8|C9J7H8_HUMAN L-lactate dehydrogenase B chain (Fragment) OS=Homo sapiens GN=LDHB PE=1 SV=3;>tr|F5H793|F5H793_HUMAN L-lactate dehydrogenase B chain (Fragment) OS=Homo sapiens GN=LDHB PE=1 SV=1;>sp|Q6ZMR3|LDH6A…
1.1821e+06	519441	861660	122609	129482	248196	737871	863819	963737	441881	604822	659842	297739	568401	1.4264e+06	935858	444231	584442	570291	973897	825289	285320	120653	379019	820868	453160	812709	125939	65018.8	422221	70329.9	148720	89471.5	129328	647535	404510	1.60079	0.678781	P07203	>sp|P07203|GPX1_HUMAN Glutathione peroxidase 1 OS=Homo sapiens GN=GPX1 PE=1 SV=4;>tr|A0A087WUQ6|A0A087WUQ6_HUMAN Glutathione peroxidase OS=Homo sapiens GN=GPX1 PE=1 SV=1;>sp|P07203-2|GPX1_HUMAN Isoform 2 of Glutathione peroxidase 1 OS=Homo sapiens GN=GPX1
3.25129e+07	3.9616e+07	3.71251e+07	2.34641e+07	1.8148e+07	1.3108e+07	3.9652e+07	2.8455e+07	5.0097e+07	4.78501e+07	3.07369e+07	2.0426e+07	4.5418e+07	2.03991e+07	2.72609e+07	1.5796e+07	3.002e+07	4.18139e+07	4.27319e+07	3.6527e+07	3.00171e+07	3.39141e+07	2.63109e+07	6.31172e+07	3.89319e+07	5.22161e+07	6.99301e+07	2.681e+07	4.3056e+07	4.73401e+07	4.78369e+07	4.36609e+07	3.06421e+07	2.6546e+07	3.05932e+07	4.1259e+07	0.741493	-0.431494	P07355-2	>sp|P07355-2|ANXA2_HUMAN Isoform 2 of Annexin A2 OS=Homo sapiens GN=ANXA2;>sp|P07355|ANXA2_HUMAN Annexin A2 OS=Homo sapiens GN=ANXA2 PE=1 SV=2;>tr|H0YN42|H0YN42_HUMAN Annexin (Fragment) OS=Homo sapiens GN=ANXA2 PE=1 SV=1;>tr|H0YMU9|H0YMU9_HUMAN Annexin OS=Homo sapiens GN=ANXA2 PE=1 SV=1;>tr|H0YMD0|H0YMD0_HUMAN Annexin (Fragment) OS=Homo sapiens GN=ANXA2 PE=1 SV=1;>sp|A6NMY6|AXA2L_HUMAN Putative a…
414620	1.2788e+06	594110	604952	354909	184965	7.4782e+06	486459	1.6831e+06	420930	359851	385051	485429	3.2898e+06	272410	97578.1	164420	347581	512869	376390	409990	116115	351857	341830	222246	259240	412070	59267.8	323245	337800	120286	133083	181389	89845.6	1.09151e+06	270300	4.03812	2.01368	P08294	>sp|P08294|SODE_HUMAN Extracellular superoxide dismutase [Cu-Zn] OS=Homo sapiens GN=SOD3 PE=1 SV=2
1.6063e+06	2.1957e+06	795003	1.8879e+06	5.36639e+06	889972	2.5667e+07	2.3576e+06	830592	1.5382e+06	2.6138e+06	1.1172e+06	1.373e+07	9.27728e+06	1.0829e+06	1.1888e+07	1.1159e+06	816821	1.1757e+06	481441	2.11159e+06	4.34718e+06	5.07702e+06	1.5982e+06	1.3731e+06	418341	717958	122794	1.4981e+06	5.92811e+06	7.13019e+06	1.1456e+06	473751	622291	4.93881e+06	2.06107e+06	2.39623	1.26077	P08311	>sp|P08311|CATG_HUMAN Cathepsin G OS=Homo sapiens GN=CTSG PE=1 SV=2
515899	88137.6	234140	74142.3	124462	177854	591419	519729	607380	205608	880669	655302	319251	872478	652541	849003	818657	122001	502279	131203	131883	467705	110001	62818	618031	113778	293339	227859	267801	268260	135967	178548	57253.6	126616	481569	224432	2.14572	1.10146	A0A0A0MT22	>tr|A0A0A0MT22|A0A0A0MT22_HUMAN Protein tyrosine phosphatase, receptor type, C, isoform CRA_d OS=Homo sapiens GN=PTPRC PE=4 SV=1;>sp|P08575|PTPRC_HUMAN Receptor-type tyrosine-protein phosphatase C OS=Homo sapiens GN=PTPRC PE=1 SV=2;>tr|X6R433|X6R433_HUMAN Receptor-type tyrosine-protein phosphatase C OS=Homo sapiens GN=PTPRC PE=1 SV=1;>sp|P08575-2|PTPRC_HUMAN Isoform 2 of Receptor-type tyrosine-pr…
7.40049e+06	3.19661e+06	3.9238e+06	5.07252e+06	2.4789e+06	731040	4.07421e+06	3.00381e+06	3.45981e+06	4.43011e+06	9.85258e+06	1.99239e+06	5.05451e+06	1.68e+06	5.64949e+06	2.8954e+06	3.946e+06	4.11129e+06	3.85949e+06	6.16761e+06	5.01111e+06	5.81279e+06	1.4328e+06	4.92919e+06	1.299e+07	4.20478e+06	7.08119e+06	1.1762e+07	2.1494e+06	4.23879e+06	3.3887e+06	6.26351e+06	7.37009e+06	2.5475e+06	4.04951e+06	5.48943e+06	0.737693	-0.438908	P09211	>sp|P09211|GSTP1_HUMAN Glutathione S-transferase P OS=Homo sapiens GN=GSTP1 PE=1 SV=2;>tr|A8MX94|A8MX94_HUMAN Glutathione S-transferase P OS=Homo sapiens GN=GSTP1 PE=1 SV=1;>tr|A0A087X2E9|A0A087X2E9_HUMAN Glutathione S-transferase P (Fragment) OS=Homo sapiens GN=GSTP1 PE=1 SV=1;>tr|A0A087X243|A0A087X243_HUMAN Glutathione S-transferase P (Fragment) OS=Homo sapiens GN=GSTP1 PE=1 SV=1
9.51881e+06	1.3552e+07	2.6532e+07	9.47642e+06	1.2965e+07	2.8575e+06	2.1754e+07	3.3229e+07	8.41487e+06	2.1715e+07	1.019e+07	4.26271e+06	1.5268e+07	4.7638e+06	9.14499e+06	5.3469e+06	7.09927e+06	1.7858e+07	2.32351e+07	3.1016e+07	1.1869e+07	4.73372e+07	4.4607e+06	2.83171e+07	2.2081e+07	1.8916e+07	3.75961e+07	2.1415e+07	2.0438e+06	2.2828e+07	2.3833e+06	1.6081e+07	1.294e+07	8.49569e+06	1.27112e+07	1.93455e+07	0.657064	-0.605895	P09382	>sp|P09382|LEG1_HUMAN Galectin-1 OS=Homo sapiens GN=LGALS1 PE=1 SV=2;>tr|F8WEI7|F8WEI7_HUMAN Galectin-1 OS=Homo sapiens GN=LGALS1 PE=1 SV=1
554239	157312	518261	89233.6	180478	149769	309142	212647	542239	63719.6	658969	150200	1.0926e+06	154956	392061	216386	109542	1.1105e+06	229720	1.9374e+06	696691	1.2816e+06	46184.8	2.8876e+06	189146	444120	2.07629e+06	89536	161306	1.1146e+06	144940	1.562e+06	1.2941e+06	847151	326574	947817	0.344554	-1.5372	D3DQH8	>tr|D3DQH8|D3DQH8_HUMAN SPARC OS=Homo sapiens GN=SPARC PE=4 SV=1;>sp|P09486|SPRC_HUMAN SPARC OS=Homo sapiens GN=SPARC PE=1 SV=1;>tr|F5GY03|F5GY03_HUMAN SPARC (Fragment) OS=Homo sapiens GN=SPARC PE=4 SV=1;>tr|E5RK62|E5RK62_HUMAN SPARC (Fragment) OS=Homo sapiens GN=SPARC PE=4 SV=1
1.1868e+08	1.6049e+08	6.79481e+07	1.4072e+08	9.37828e+07	1.0954e+08	5.38159e+07	7.63413e+07	1.3061e+08	3.27141e+07	1.9016e+08	2.0172e+08	1.0206e+08	1.8772e+08	1.4449e+08	1.8299e+08	1.6054e+08	6.4032e+07	1.581e+08	6.4241e+07	1.0984e+08	5.77301e+07	1.1271e+08	4.10532e+07	2.5013e+08	8.15951e+07	4.45218e+07	5.42429e+07	1.1291e+08	1.1554e+08	1.2384e+08	6.5982e+07	6.43479e+07	6.55222e+07	1.26725e+08	9.3314e+07	1.35805	0.441534	P0C0S8	>sp|P0C0S8|H2A1_HUMAN Histone H2A type 1 OS=Homo sapiens GN=HIST1H2AG PE=1 SV=2;>sp|P20671|H2A1D_HUMAN Histone H2A type 1-D OS=Homo sapiens GN=HIST1H2AD PE=1 SV=2;>sp|Q9BTM1|H2AJ_HUMAN Histone H2A.J OS=Homo sapiens GN=H2AFJ PE=1 SV=1;>sp|Q96KK5|H2A1H_HUMAN Histone H2A type 1-H OS=Homo sapiens GN=HIST1H2AH PE=1 SV=3;>sp|Q99878|H2A1J_HUMAN Histone H2A type 1-J OS=Homo sapiens GN=HIST1H2AJ PE=1 SV=3…
613439	176770	1.0806e+06	178482	139698	1.0794e+06	596098	902633	501569	122454	2.2472e+06	1.0624e+06	165756	876497	5.19719e+06	2.1323e+07	445971	113885	562811	232319	108025	81960.4	285169	158027	180506	116489	113757	194863	248851	99896.7	499581	224786	242361	129901	2.15937e+06	211364	10.2163	3.35281	P10153	>sp|P10153|RNAS2_HUMAN Non-secretory ribonuclease OS=Homo sapiens GN=RNASE2 PE=1 SV=2
2.97161e+07	6.9259e+06	1.61e+07	1.3357e+07	1.5255e+06	5.5124e+06	2.01059e+06	6.24028e+06	7.17959e+06	780722	3.904e+07	1.3896e+07	7.6611e+06	1.5171e+07	1.6507e+08	1.5594e+08	2.5315e+07	2.00681e+06	1.3904e+07	6.49879e+06	2.6773e+06	3.0328e+06	1.0631e+07	196085	3.5588e+06	82268.9	1.4291e+06	6.29302e+06	3.75211e+06	181627	4.431e+06	1.1026e+06	262947	1.3132e+06	3.00848e+07	3.60903e+06	8.33598	3.05935	P11678	>sp|P11678|PERE_HUMAN Eosinophil peroxidase OS=Homo sapiens GN=EPX PE=1 SV=2
5.20989e+07	1.1244e+08	8.74927e+07	4.772e+07	9.36438e+07	9.2336e+07	7.96102e+07	6.4212e+07	8.1185e+07	1.1273e+08	5.20841e+07	2.9221e+07	1.1666e+08	3.59949e+07	8.45757e+07	3.65779e+07	5.0926e+07	6.78709e+07	7.32812e+07	3.73439e+07	5.70969e+07	4.71852e+07	5.68828e+07	5.44591e+07	2.78741e+07	2.66219e+07	8.51722e+07	5.17781e+07	1.2627e+07	1.0017e+08	9.26532e+06	4.4479e+07	5.07541e+07	4.57161e+07	7.23241e+07	4.99164e+07	1.4489	0.534963	P12109	>sp|P12109|CO6A1_HUMAN Collagen alpha-1(VI) chain OS=Homo sapiens GN=COL6A1 PE=1 SV=3;>tr|A0A087X0S5|A0A087X0S5_HUMAN Collagen alpha-1(VI) chain OS=Homo sapiens GN=COL6A1 PE=1 SV=1
3.7983e+07	7.81217e+07	4.2047e+07	2.8519e+07	6.57501e+07	5.6373e+07	5.21752e+07	4.597e+07	5.18662e+07	6.17181e+07	3.48231e+07	1.6777e+07	6.27799e+07	2.0981e+07	4.12608e+07	2.857e+07	3.35491e+07	3.79099e+07	4.5838e+07	2.209e+07	2.57029e+07	1.3752e+07	5.2181e+07	3.9086e+07	1.6998e+07	1.6567e+07	3.92729e+07	4.40189e+07	5.60751e+06	6.30071e+07	4.35451e+06	2.65629e+07	3.30471e+07	2.84499e+07	4.46626e+07	3.02615e+07	1.47589	0.561584	P12110	>sp|P12110|CO6A2_HUMAN Collagen alpha-2(VI) chain OS=Homo sapiens GN=COL6A2 PE=1 SV=4;>sp|P12110-3|CO6A2_HUMAN Isoform 2C2A' of Collagen alpha-2(VI) chain OS=Homo sapiens GN=COL6A2;>tr|H7C0M5|H7C0M5_HUMAN Collagen alpha-2(VI) chain (Fragment) OS=Homo sapiens GN=COL6A2 PE=4 SV=1;>tr|C9JH44|C9JH44_HUMAN Collagen alpha-2(VI) chain (Fragment) OS=Homo sapiens GN=COL6A2 PE=4 SV=1
2.24139e+08	3.7581e+08	3.21829e+08	1.6712e+08	4.25691e+08	2.00289e+08	2.78179e+08	2.22971e+08	2.5405e+08	3.85301e+08	2.0237e+08	9.55989e+07	3.84791e+08	1.4566e+08	2.74881e+08	1.0807e+08	2.0303e+08	3.0044e+08	2.71679e+08	1.9063e+08	1.93489e+08	2.3624e+08	2.39341e+08	2.03771e+08	8.89037e+07	1.0392e+08	2.82141e+08	2.31279e+08	3.84079e+07	3.8932e+08	3.5449e+07	1.8021e+08	1.8065e+08	1.801e+08	2.51164e+08	1.96822e+08	1.2761	0.351738	P12111	>sp|P12111|CO6A3_HUMAN Collagen alpha-3(VI) chain OS=Homo sapiens GN=COL6A3 PE=1 SV=5;>sp|P12111-2|CO6A3_HUMAN Isoform 2 of Collagen alpha-3(VI) chain OS=Homo sapiens GN=COL6A3;>sp|P12111-4|CO6A3_HUMAN Isoform 4 of Collagen alpha-3(VI) chain OS=Homo sapiens GN=COL6A3;>tr|E7ENL6|E7ENL6_HUMAN Collagen alpha-3(VI) chain OS=Homo sapiens GN=COL6A3 PE=4 SV=2;>sp|P12111-5|CO6A3_HUMAN Isoform 5 of Collag…
3.25411e+06	749428	1.507e+06	158698	199640	149948	209743	119633	1.84739e+06	162897	2.7033e+06	709439	1.5081e+06	1.0976e+06	3.71209e+07	2.38479e+07	3.3351e+06	259132	1.2393e+06	770759	103994	354771	132014	247885	595949	179174	68840.5	185820	119368	163852	827168	78094.9	219951	968948	4.62829e+06	383236	12.0769	3.59417	P12724	>sp|P12724|ECP_HUMAN Eosinophil cationic protein OS=Homo sapiens GN=RNASE3 PE=1 SV=2
2.2849e+07	1.4217e+06	1.7047e+06	6.50669e+07	7.21431e+06	1.5164e+07	4.0797e+06	6.58362e+06	4.0208e+06	6.9662e+06	1.5479e+07	2.8753e+07	2.52961e+07	9.356e+06	4.28309e+06	1.1127e+07	2.0926e+07	1.1822e+07	5.57229e+06	9.5051e+06	1.169e+08	4.73129e+07	7.66137e+07	6.56048e+06	8.10259e+07	3.95559e+06	9.91719e+06	9.6809e+06	3.5908e+08	5.06429e+06	2.9411e+08	8.62833e+06	4.15769e+07	2.29339e+07	1.4723e+07	6.53094e+07	0.225435	-2.14922	P13647	>sp|P13647|K2C5_HUMAN Keratin, type II cytoskeletal 5 OS=Homo sapiens GN=KRT5 PE=1 SV=3;CON__P13647;>tr|H0YI76|H0YI76_HUMAN Keratin, type II cytoskeletal 5 (Fragment) OS=Homo sapiens GN=KRT5 PE=1 SV=1;>tr|F8W0C6|F8W0C6_HUMAN Keratin, type II cytoskeletal 5 (Fragment) OS=Homo sapiens GN=KRT5 PE=1 SV=3;>tr|H0YIN9|H0YIN9_HUMAN Keratin, type II cytoskeletal 5 (Fragment) OS=Homo sapiens GN=KRT5 PE=1 S…
477970	817869	578549	590800	62011.1	164080	79473.7	344781	2.0806e+06	251950	1.8787e+06	71736	424819	506460	1.0176e+07	5.03399e+06	776308	263103	1.1873e+06	207530	124795	177562	189075	151110	140440	165226	210910	139373	270129	126711	145154	103711	239111	186996	1.43036e+06	236955	6.03642	2.59369	P13727	>sp|P13727|PRG2_HUMAN Bone marrow proteoglycan OS=Homo sapiens GN=PRG2 PE=1 SV=2;>sp|P13727-2|PRG2_HUMAN Isoform 2 of Bone marrow proteoglycan OS=Homo sapiens GN=PRG2
9.65416e+06	6.4228e+06	4.1384e+06	6.29808e+06	2.86081e+06	8.44467e+06	7.81557e+06	1.3009e+07	9.66809e+06	1.6592e+06	1.0421e+07	1.0991e+07	4.7874e+06	1.117e+07	1.5844e+07	1.2033e+07	1.6319e+07	2.9301e+06	1.0178e+07	3.483e+06	4.18989e+06	1.3259e+06	4.53138e+06	1.6815e+06	9.93322e+06	4.03299e+06	4.69349e+06	3.10939e+06	3.01879e+06	3.34761e+06	2.1301e+06	5.86931e+06	877713	4.21561e+06	8.91389e+06	4.09106e+06	2.17887	1.12358	P13796	>sp|P13796|PLSL_HUMAN Plastin-2 OS=Homo sapiens GN=LCP1 PE=1 SV=6;>tr|Q5TBN3|Q5TBN3_HUMAN Plastin-2 (Fragment) OS=Homo sapiens GN=LCP1 PE=1 SV=1;>sp|P13796-2|PLSL_HUMAN Isoform 2 of Plastin-2 OS=Homo sapiens GN=LCP1;>tr|Q5TBN5|Q5TBN5_HUMAN Plastin-2 (Fragment) OS=Homo sapiens GN=LCP1 PE=1 SV=1
1.0084e+06	440371	1.2865e+06	966038	1.0141e+06	370268	539749	97672.9	566128	961868	1.4446e+06	232471	974248	60123.4	560642	231975	431919	1.0515e+06	597459	1.2346e+06	1.7292e+06	293150	187809	1.1234e+06	617030	942603	1.2839e+06	918328	506411	1.9462e+06	110901	843162	1.0808e+06	828160	658063	899683	0.731439	-0.45119	P13797	>sp|P13797|PLST_HUMAN Plastin-3 OS=Homo sapiens GN=PLS3 PE=1 SV=4;>sp|P13797-2|PLST_HUMAN Isoform 2 of Plastin-3 OS=Homo sapiens GN=PLS3;>tr|A0A0A0MSQ0|A0A0A0MSQ0_HUMAN Plastin-3 OS=Homo sapiens GN=PLS3 PE=4 SV=1;>tr|F8W8D8|F8W8D8_HUMAN Plastin-3 OS=Homo sapiens GN=PLS3 PE=1 SV=1;>sp|P13797-3|PLST_HUMAN Isoform 3 of Plastin-3 OS=Homo sapiens GN=PLS3;>tr|H7C4N2|H7C4N2_HUMAN Plastin-3 (Fragment) OS…
111344	289883	130906	79821	99844.1	117275	114267	173519	34198.1	80127	406569	192702	136781	115183	134625	294129	85770.9	226268	156626	105623	748909	169039	115054	80720.6	528352	210253	493750	126200	798249	63497.4	580232	129767	983217	617500	152761	360780	0.42342	-1.23984	P16144	>sp|P16144|ITB4_HUMAN Integrin beta-4 OS=Homo sapiens GN=ITGB4 PE=1 SV=5;>sp|P16144-3|ITB4_HUMAN Isoform Beta-4B of Integrin beta-4 OS=Homo sapiens GN=ITGB4;>sp|P16144-2|ITB4_HUMAN Isoform Beta-4A of Integrin beta-4 OS=Homo sapiens GN=ITGB4;>sp|P16144-4|ITB4_HUMAN Isoform Beta-4D of Integrin beta-4 OS=Homo sapiens GN=ITGB4;>tr|J3QS11|J3QS11_HUMAN Integrin beta-4 (Fragment) OS=Homo sapiens GN=ITGB…
1.55971e+07	1.74621e+07	8.37258e+06	1.47339e+07	1.1267e+07	2.31389e+07	6.47038e+06	1.3685e+07	1.2591e+07	5.02071e+06	2.85141e+07	3.60861e+07	8.98352e+06	3.7096e+07	2.30389e+07	3.3437e+07	2.67019e+07	4.98579e+06	1.7885e+07	7.69281e+06	1.2468e+07	8.06258e+06	2.31931e+07	4.0172e+06	3.0056e+07	7.73221e+06	8.56861e+06	9.58137e+06	2.339e+07	1.2741e+07	2.0061e+07	1.2442e+07	6.27381e+06	1.4953e+07	1.89527e+07	1.31826e+07	1.43771	0.523774	P16401	>sp|P16401|H15_HUMAN Histone H1.5 OS=Homo sapiens GN=HIST1H1B PE=1 SV=3
3.81069e+07	5.7352e+07	1.9957e+07	4.4699e+07	1.5603e+07	6.3864e+07	1.779e+07	4.04509e+07	5.65969e+07	1.0031e+07	6.9809e+07	1.0826e+08	2.4077e+07	1.1906e+08	4.58879e+07	8.2603e+07	6.37212e+07	1.2642e+07	5.32132e+07	2.24071e+07	3.25569e+07	4.40101e+07	5.46599e+07	1.2656e+07	1.0816e+08	1.89979e+07	1.4321e+07	2.04651e+07	5.53519e+07	2.87431e+07	3.7444e+07	1.8467e+07	1.5737e+07	1.5111e+07	5.16393e+07	3.32319e+07	1.55391	0.635899	P16403	>sp|P16403|H12_HUMAN Histone H1.2 OS=Homo sapiens GN=HIST1H1C PE=1 SV=2
3.27229e+06	4.5194e+06	1.4432e+06	3.1222e+06	839872	4.32611e+06	1.148e+07	2.5328e+06	5.4504e+06	733710	5.18499e+06	5.88312e+06	2.4444e+06	9.59971e+06	4.63241e+06	5.20761e+06	5.3486e+06	1.6845e+06	7.89031e+06	1.6093e+06	2.3279e+06	648600	2.79419e+06	1.215e+06	7.3707e+06	1.4683e+06	2.26429e+06	155961	8.64479e+06	1.82039e+06	1.2746e+06	2.81189e+06	173439	75828.9	4.47181e+06	2.60176e+06	1.71876	0.781369	P20039	>sp|P20039|2B1B_HUMAN HLA class II histocompatibility antigen, DRB1-11 beta chain OS=Homo sapiens GN=HLA-DRB1 PE=1 SV=1
2.0074e+06	2.52699e+06	1.4414e+06	2.17111e+06	1.2368e+06	1.3734e+06	1.8207e+06	2.5863e+06	2.58059e+06	987978	3.834e+06	4.9321e+06	1.9418e+06	4.59951e+06	4.31121e+06	3.03939e+06	3.35021e+06	1.0959e+06	2.6569e+06	1.51749e+06	1.80759e+06	2.2666e+06	1.7134e+06	1.0413e+06	5.92568e+06	1.0355e+06	964312	1.5762e+06	3.39291e+06	1.59301e+06	607679	1.7191e+06	977278	1.3149e+06	2.63182e+06	1.83563e+06	1.43374	0.519782	P20700	>sp|P20700|LMNB1_HUMAN Lamin-B1 OS=Homo sapiens GN=LMNB1 PE=1 SV=2;>tr|E9PBF6|E9PBF6_HUMAN Lamin-B1 OS=Homo sapiens GN=LMNB1 PE=1 SV=1
932439	2.7778e+06	2.1431e+06	953161	197693	317829	3.26801e+06	58388.6	3.20211e+06	6.67622e+06	483759	347610	6.38909e+06	735808	473239	92380.5	899710	1.4089e+06	895373	231679	417160	120392	650712	544201	104469	576152	4.0422e+06	56984.4	126720	5.24329e+06	158405	1.0182e+06	175073	127666	1.76167e+06	935152	1.88383	0.913669	P20774	>sp|P20774|MIME_HUMAN Mimecan OS=Homo sapiens GN=OGN PE=1 SV=1;>tr|Q5TBF5|Q5TBF5_HUMAN Mimecan (Fragment) OS=Homo sapiens GN=OGN PE=4 SV=1
4.36119e+07	4.1156e+07	8.26322e+07	3.42661e+07	5.77729e+07	2.88031e+07	5.9176e+07	3.61129e+07	4.6921e+07	6.63108e+07	4.6006e+07	2.62079e+07	3.9546e+07	2.5501e+07	5.11649e+07	2.8225e+07	3.14211e+07	6.285e+07	4.84341e+07	1.001e+08	3.50031e+07	8.19272e+07	3.08229e+07	1.4193e+08	4.06801e+07	1.0077e+08	8.61669e+07	5.94771e+07	2.5407e+07	8.41967e+07	1.82251e+07	1.0287e+08	5.97759e+07	4.2355e+07	4.38138e+07	6.59406e+07	0.664443	-0.589782	P21333	>sp|P21333|FLNA_HUMAN Filamin-A OS=Homo sapiens GN=FLNA PE=1 SV=4;>sp|P21333-2|FLNA_HUMAN Isoform 2 of Filamin-A OS=Homo sapiens GN=FLNA;>tr|Q5HY54|Q5HY54_HUMAN Filamin-A OS=Homo sapiens GN=FLNA PE=1 SV=1;>tr|Q60FE5|Q60FE5_HUMAN Filamin A OS=Homo sapiens GN=FLNA PE=1 SV=1;>tr|A0A087WWY3|A0A087WWY3_HUMAN Filamin-A OS=Homo sapiens GN=FLNA PE=1 SV=1;>tr|F8WE98|F8WE98_HUMAN Filamin-A (Fragment) OS=Ho…
3.25959e+06	196936	621679	5.6271e+06	281282	144126	1.1163e+06	1.064e+06	5.03839e+06	552180	1.1389e+06	893780	1.3248e+06	6.14691e+06	4.59821e+06	2.0575e+06	1.1884e+06	1.3724e+06	393851	603381	520410	194181	182880	100358	111750	49251.5	496289	149768	114545	235337	207718	253071	162256	548948	2.07353e+06	335082	6.18814	2.6295	P21980	>sp|P21980|TGM2_HUMAN Protein-glutamine gamma-glutamyltransferase 2 OS=Homo sapiens GN=TGM2 PE=1 SV=2;>sp|P21980-2|TGM2_HUMAN Isoform 2 of Protein-glutamine gamma-glutamyltransferase 2 OS=Homo sapiens GN=TGM2;>sp|P21980-3|TGM2_HUMAN Isoform 3 of Protein-glutamine gamma-glutamyltransferase 2 OS=Homo sapiens GN=TGM2;>tr|A2A299|A2A299_HUMAN Protein-glutamine gamma-glutamyltransferase 2 (Fragment) OS…
1.2857e+06	1.0731e+06	2.6127e+06	956337	1.226e+06	185406	504761	380340	730761	1.4006e+06	806078	198319	735191	95478.6	886229	354449	477212	1.87611e+06	952197	2.6661e+06	1.2192e+06	1.5679e+06	58409.3	3.01511e+06	267170	3.23849e+06	2.59679e+06	2.37219e+06	177383	1.4875e+06	161740	2.63361e+06	1.2925e+06	1.0884e+06	818156	1.56887e+06	0.521494	-0.939278	P24844	>sp|P24844|MYL9_HUMAN Myosin regulatory light polypeptide 9 OS=Homo sapiens GN=MYL9 PE=1 SV=4;>sp|P24844-2|MYL9_HUMAN Isoform 2 of Myosin regulatory light polypeptide 9 OS=Homo sapiens GN=MYL9
1.4944e+07	9.08787e+06	5.90932e+06	9.42989e+06	3.77169e+06	1.3886e+07	8.87847e+06	6.02429e+06	1.0849e+07	3.57091e+06	1.1058e+07	1.145e+07	6.50298e+06	1.5155e+07	1.0818e+07	6.6112e+06	9.10003e+06	7.72161e+06	1.0075e+07	6.91209e+06	9.08132e+06	6.61541e+06	1.2868e+07	5.34778e+06	5.4355e+06	4.74031e+06	6.08658e+06	5.38842e+06	8.00239e+06	6.15949e+06	8.2026e+06	6.67219e+06	4.80932e+06	6.30341e+06	9.23804e+06	7.08361e+06	1.30414	0.383101	P25705	>sp|P25705|ATPA_HUMAN ATP synthase subunit alpha, mitochondrial OS=Homo sapiens GN=ATP5A1 PE=1 SV=1;>sp|P25705-2|ATPA_HUMAN Isoform 2 of ATP synthase subunit alpha, mitochondrial OS=Homo sapiens GN=ATP5A1;>sp|P25705-3|ATPA_HUMAN Isoform 3 of ATP synthase subunit alpha, mitochondrial OS=Homo sapiens GN=ATP5A1;>tr|K7EK77|K7EK77_HUMAN ATP synthase subunit alpha, mitochondrial (Fragment) OS=Homo sapi…
339460	360240	253000	192187	90305.1	121665	53475.9	877111	525430	127551	520472	1.6945e+06	100208	1.2506e+06	817909	126160	711138	67527.6	612220	225546	178610	138279	134937	235365	1.3419e+06	148453	60198.5	48976.1	67369.6	64960.7	143749	109413	181448	142826	480083	229517	2.09171	1.06469	P26583	>sp|P26583|HMGB2_HUMAN High mobility group protein B2 OS=Homo sapiens GN=HMGB2 PE=1 SV=2;>tr|D6R9A6|D6R9A6_HUMAN High mobility group protein B2 (Fragment) OS=Homo sapiens GN=HMGB2 PE=1 SV=1
3.51251e+06	1.8662e+06	4.08111e+06	2.1737e+06	2.2056e+06	2.98929e+07	2.0755e+06	1.5825e+06	3.0683e+06	2.3306e+06	3.3379e+06	4.41481e+06	2.53001e+06	3.4082e+06	7.47369e+06	7.57939e+06	3.0495e+06	1.9033e+06	2.20081e+06	5.9686e+06	2.04121e+06	1.374e+06	1.8772e+06	1.1941e+06	2.42489e+06	1.1479e+06	2.72909e+06	1.4305e+06	1.84841e+06	2.38869e+06	2.20461e+06	2.05451e+06	1.6075e+06	1.7532e+06	4.97544e+06	2.12638e+06	2.33986	1.22642	P29401-2	>sp|P29401-2|TKT_HUMAN Isoform 2 of Transketolase OS=Homo sapiens GN=TKT;>sp|P29401|TKT_HUMAN Transketolase OS=Homo sapiens GN=TKT PE=1 SV=3;>tr|E9PFF2|E9PFF2_HUMAN Transketolase OS=Homo sapiens GN=TKT PE=1 SV=1;>tr|F8W888|F8W888_HUMAN Transketolase OS=Homo sapiens GN=TKT PE=1 SV=1
3.20331e+06	3.93159e+06	1.924e+06	2.0686e+06	1.3997e+06	6.39618e+06	7.81888e+06	4.73739e+06	5.50351e+06	319716	7.12392e+06	1.0291e+07	1.8252e+06	5.1965e+06	5.68268e+06	1.5735e+07	8.72631e+06	746157	4.648e+06	803908	1.88201e+06	743102	9.02622e+06	776572	9.31659e+06	1.5549e+06	591738	792719	1.0248e+06	1.0079e+06	1.2819e+06	125463	196512	2.32061e+06	5.40491e+06	2.16701e+06	2.49418	1.31857	P31146	>sp|P31146|COR1A_HUMAN Coronin-1A OS=Homo sapiens GN=CORO1A PE=1 SV=4;>tr|H3BRY3|H3BRY3_HUMAN Coronin OS=Homo sapiens GN=CORO1A PE=1 SV=1;>tr|H3BTU6|H3BTU6_HUMAN Coronin (Fragment) OS=Homo sapiens GN=CORO1A PE=1 SV=1;>tr|H3BRJ0|H3BRJ0_HUMAN Coronin (Fragment) OS=Homo sapiens GN=CORO1A PE=1 SV=1;>tr|H3BSL1|H3BSL1_HUMAN Coronin (Fragment) OS=Homo sapiens GN=CORO1A PE=1 SV=1;>tr|H3BU76|H3BU76_HUMAN …
8.13212e+06	6.95949e+06	1.1017e+07	1.74251e+07	6.85288e+06	2.4464e+06	2.7815e+06	3.86919e+06	4.94031e+06	6.3764e+06	1.9395e+07	5.2329e+06	9.47569e+06	9.13979e+06	8.16273e+06	4.4969e+06	5.19571e+06	4.1494e+06	6.74371e+06	2.73449e+07	5.4038e+07	1.0988e+07	1.6382e+07	3.692e+06	2.3717e+07	8.58413e+06	1.5415e+07	1.7754e+07	4.9851e+07	7.34708e+06	2.74591e+07	5.61732e+06	2.1173e+07	2.0112e+07	7.75877e+06	1.88452e+07	0.411712	-1.28029	P31947	>sp|P31947|1433S_HUMAN 14-3-3 protein sigma OS=Homo sapiens GN=SFN PE=1 SV=1;>sp|P31947-2|1433S_HUMAN Isoform 2 of 14-3-3 protein sigma OS=Homo sapiens GN=SFN
1.5013e+06	234935	1.0063e+07	147991	9.48101e+06	63101.2	1.4615e+06	326871	2.66379e+06	4.2659e+06	495611	972177	1.3029e+06	74687.5	1.4531e+06	185692	222280	3.34019e+06	1.2825e+06	6.0995e+06	1.4424e+06	3.63789e+06	123936	1.1649e+07	129599	4.85059e+06	7.2725e+06	3.7202e+06	58938.4	2.7259e+06	219459	5.77248e+06	1.5673e+06	3.3157e+06	2.05388e+06	3.36518e+06	0.610331	-0.712335	P35442	>sp|P35442|TSP2_HUMAN Thrombospondin-2 OS=Homo sapiens GN=THBS2 PE=1 SV=2;>tr|Q5RI53|Q5RI53_HUMAN Thrombospondin-2 (Fragment) OS=Homo sapiens GN=THBS2 PE=4 SV=1
3.9718e+07	2.9656e+07	5.1418e+07	3.1452e+07	3.37111e+07	2.74161e+07	2.9298e+07	2.30349e+07	3.9682e+07	4.5765e+07	3.95491e+07	2.43531e+07	3.39571e+07	2.51231e+07	4.3664e+07	2.88991e+07	3.01491e+07	5.2211e+07	3.56231e+07	4.4985e+07	3.17211e+07	8.25669e+07	3.1971e+07	6.03931e+07	2.2725e+07	8.35797e+07	6.55508e+07	3.87741e+07	1.4212e+07	4.62789e+07	2.1628e+07	5.16581e+07	3.8041e+07	3.1067e+07	3.39321e+07	4.42933e+07	0.766078	-0.384438	P35579	>sp|P35579|MYH9_HUMAN Myosin-9 OS=Homo sapiens GN=MYH9 PE=1 SV=4;>sp|P35579-2|MYH9_HUMAN Isoform 2 of Myosin-9 OS=Homo sapiens GN=MYH9;>tr|Q5BKV1|Q5BKV1_HUMAN MYH9 protein OS=Homo sapiens GN=MYH9 PE=1 SV=1;>tr|B1AH99|B1AH99_HUMAN Myosin-9 (Fragment) OS=Homo sapiens GN=MYH9 PE=1 SV=1;>sp|A7E2Y1|MYH7B_HUMAN Myosin-7B OS=Homo sapiens GN=MYH7B PE=1 SV=3
675670	599010	1.9283e+06	79309.2	1.6466e+06	90648.8	564381	226211	498530	97923	798930	203172	439520	2.1976e+06	1.9286e+06	829982	446509	485530	184902	1.0154e+06	167466	101180	858888	69860	344012	120834	546321	217011	105644	100214	56318.4	245527	192921	96485.2	779465	288736	2.69957	1.43273	P39059	>sp|P39059|COFA1_HUMAN Collagen alpha-1(XV) chain OS=Homo sapiens GN=COL15A1 PE=1 SV=2;>tr|A0A087X0K0|A0A087X0K0_HUMAN Collagen alpha-1(XV) chain OS=Homo sapiens GN=COL15A1 PE=4 SV=1
366687	119118	179524	221972	205069	65791.3	600061	120335	308380	160077	121749	636950	95489.2	86060.3	84695	723283	100745	208988	501378	842928	710468	133657	70811.2	492799	596168	342701	163869	189012	386219	200190	437581	150446	643121	351034	246823	377728	0.653441	-0.613871	P41091	>sp|P41091|IF2G_HUMAN Eukaryotic translation initiation factor 2 subunit 3 OS=Homo sapiens GN=EIF2S3 PE=1 SV=3;>sp|Q2VIR3|IF2GL_HUMAN Putative eukaryotic translation initiation factor 2 subunit 3-like protein OS=Homo sapiens GN=EIF2S3L PE=5 SV=2;>sp|Q2VIR3-2|IF2GL_HUMAN Isoform 2 of Putative eukaryotic translation initiation factor 2 subunit 3-like protein OS=Homo sapiens GN=EIF2S3L;>tr|F8W810|F8…
514410	158077	156299	125891	268180	103402	221559	52165.2	243971	227559	291061	506109	105720	182909	483840	646571	642292	219510	163530	91299.5	180921	114062	109063	124870	66913.5	199969	187946	159461	179940	106791	73232.7	71086.1	268085	259488	290001	151539	1.9137	0.936365	P41218	>sp|P41218|MNDA_HUMAN Myeloid cell nuclear differentiation antigen OS=Homo sapiens GN=MNDA PE=1 SV=1
693540	764152	1.0975e+06	132224	401241	757738	880931	554489	907350	886051	873713	92198.8	677011	957339	1.1266e+06	1.046e+06	996079	834823	724401	949850	105823	644719	81056.5	573359	1.1395e+06	1.1506e+06	1.3495e+06	54124.7	101028	439749	162871	1.0184e+06	180159	70114.2	755538	563534	1.34072	0.423003	P46777	>sp|P46777|RL5_HUMAN 60S ribosomal protein L5 OS=Homo sapiens GN=RPL5 PE=1 SV=3;>tr|Q5T7N0|Q5T7N0_HUMAN 60S ribosomal protein L5 (Fragment) OS=Homo sapiens GN=RPL5 PE=1 SV=2
411730	139451	290029	152515	411359	69881.4	303745	86464.5	47481.2	380741	429649	132329	371190	129983	169840	117451	41478.9	158345	379571	463221	465019	590239	91231.2	466410	119227	661261	394520	161832	245105	359009	222203	448270	278954	425291	216784	348806	0.621501	-0.686172	P50281	>sp|P50281|MMP14_HUMAN Matrix metalloproteinase-14 OS=Homo sapiens GN=MMP14 PE=1 SV=3;>tr|F8W1B7|F8W1B7_HUMAN Matrix metalloproteinase-14 (Fragment) OS=Homo sapiens GN=MMP14 PE=4 SV=1
651452	454701	739459	766959	1.5602e+06	91662.9	403481	270142	519650	591779	366819	122940	674992	141752	187720	101038	217760	921753	500420	642608	859787	1.0738e+06	147986	1.5353e+06	360370	1.0977e+06	642769	587362	238188	1.6116e+06	162589	960403	909819	493760	462500	749777	0.616851	-0.697007	P50479	>sp|P50479|PDLI4_HUMAN PDZ and LIM domain protein 4 OS=Homo sapiens GN=PDLIM4 PE=1 SV=2;>sp|P50479-2|PDLI4_HUMAN Isoform 2 of PDZ and LIM domain protein 4 OS=Homo sapiens GN=PDLIM4
459441	6.78158e+06	853653	1.624e+06	140073	336540	5.92022e+06	661430	1.2159e+07	2.10911e+06	640940	207175	6.40208e+06	2.59989e+06	374831	865569	823118	905999	2.9863e+06	110650	470198	503859	474672	7.58212e+06	471438	643469	2.5034e+06	272949	158208	4.42958e+06	174436	202319	109225	330209	2.52698e+06	1.31347e+06	1.92389	0.944027	P51888	>sp|P51888|PRELP_HUMAN Prolargin OS=Homo sapiens GN=PRELP PE=1 SV=1
290452	187776	192420	84882.5	161192	212728	80022.1	151477	91787.5	76256.4	428169	177383	78144.1	165603	402877	83933	126870	220584	152507	362849	999093	106132	96089.4	108931	1.4209e+06	416769	114816	147237	3.25521e+06	112444	6.257e+06	172187	543052	673748	175998	891738	0.197365	-2.34106	P58107	>sp|P58107|EPIPL_HUMAN Epiplakin OS=Homo sapiens GN=EPPK1 PE=1 SV=2
1.7848e+07	1.4624e+07	1.8907e+07	1.6765e+07	1.4442e+07	8.61387e+06	1.3988e+07	8.84923e+06	1.3964e+07	1.3124e+07	1.2619e+07	1.215e+07	1.0906e+07	9.29073e+06	1.6585e+07	9.86543e+06	1.4727e+07	2.0598e+07	1.43669e+07	2.6017e+07	1.4425e+07	1.98921e+07	1.2306e+07	2.86899e+07	1.056e+07	3.15319e+07	2.32841e+07	1.2307e+07	8.2341e+06	1.7703e+07	1.4285e+07	2.33941e+07	1.0402e+07	1.9689e+07	1.33687e+07	1.80991e+07	0.738639	-0.437059	B7Z6Z4	>tr|B7Z6Z4|B7Z6Z4_HUMAN Myosin light polypeptide 6 OS=Homo sapiens GN=MYL6 PE=1 SV=1;>tr|G3V1V0|G3V1V0_HUMAN Myosin light polypeptide 6 OS=Homo sapiens GN=MYL6 PE=1 SV=1;>tr|G8JLA2|G8JLA2_HUMAN Myosin light polypeptide 6 OS=Homo sapiens GN=MYL6 PE=1 SV=1;>tr|J3KND3|J3KND3_HUMAN Myosin light polypeptide 6 OS=Homo sapiens GN=MYL6 PE=1 SV=1;>sp|P60660|MYL6_HUMAN Myosin light polypeptide 6 OS=Homo sa…
812552	679470	487739	787751	451141	731308	805012	890910	551499	420699	764030	789812	608071	912592	707559	668158	1.0005e+06	751472	949909	763712	810751	400891	185810	378239	566109	232692	647042	162844	657960	549272	142204	494712	668422	214307	709930	504491	1.40722	0.492847	G3V5Z7	>tr|G3V5Z7|G3V5Z7_HUMAN Proteasome subunit alpha type OS=Homo sapiens GN=PSMA6 PE=1 SV=1;>sp|P60900|PSA6_HUMAN Proteasome subunit alpha type-6 OS=Homo sapiens GN=PSMA6 PE=1 SV=1;>tr|G3V295|G3V295_HUMAN Proteasome subunit alpha type OS=Homo sapiens GN=PSMA6 PE=1 SV=1;>tr|G3V3I1|G3V3I1_HUMAN Proteasome subunit alpha type OS=Homo sapiens GN=PSMA6 PE=1 SV=1;>tr|G3V3U4|G3V3U4_HUMAN Proteasome subunit …
1.5138e+06	576560	973337	911340	587260	447879	1.0776e+06	523841	496289	1.4199e+06	668260	630300	626771	563681	1.0045e+06	653728	486149	1.1441e+06	1.0155e+06	1.7832e+06	1.1643e+06	473410	798831	1.4757e+06	543240	852027	1.2878e+06	935158	471190	979863	313801	1.9339e+06	902001	1.2687e+06	774188	1.02016e+06	0.758889	-0.39804	P60981	>sp|P60981|DEST_HUMAN Destrin OS=Homo sapiens GN=DSTN PE=1 SV=3;>tr|F6RFD5|F6RFD5_HUMAN Destrin OS=Homo sapiens GN=DSTN PE=1 SV=1;>sp|P60981-2|DEST_HUMAN Isoform 2 of Destrin OS=Homo sapiens GN=DSTN
4.0684e+06	2.31179e+06	1.2661e+06	1.0893e+07	3.69909e+06	1.4111e+06	6.0617e+06	3.378e+06	1.1428e+06	764459	2.8206e+06	3.86951e+06	1.2711e+06	4.53729e+06	2.95769e+06	2.1706e+06	1.9979e+06	2.2101e+06	2.50099e+06	1.0885e+06	8.87232e+06	1.1955e+06	941538	736094	905547	902552	607650	3.60761e+06	211396	1.0176e+06	1.4537e+06	1.6239e+06	1.0792e+06	2.582e+06	3.21301e+06	1.85507e+06	1.73201	0.792451	P61254	>sp|P61254|RL26_HUMAN 60S ribosomal protein L26 OS=Homo sapiens GN=RPL26 PE=1 SV=1;>tr|J3QQV1|J3QQV1_HUMAN 60S ribosomal protein L26 OS=Homo sapiens GN=RPL26 PE=4 SV=1;>tr|J3QQQ9|J3QQQ9_HUMAN KRAB-A domain-containing protein 2 OS=Homo sapiens GN=KRBA2 PE=4 SV=1;>tr|J3QRI7|J3QRI7_HUMAN 60S ribosomal protein L26 (Fragment) OS=Homo sapiens GN=RPL26 PE=4 SV=1;>tr|J3KTJ8|J3KTJ8_HUMAN 60S ribosomal pro…
1.2719e+08	1.4089e+08	7.07722e+07	1.3534e+08	8.66778e+07	1.2289e+08	3.36259e+07	6.47528e+07	1.2029e+08	3.67999e+07	1.8054e+08	2.2462e+08	1.2821e+08	1.4797e+08	1.7137e+08	1.4231e+08	1.7323e+08	6.8324e+07	1.7717e+08	4.83831e+07	1.1091e+08	1.6902e+08	1.387e+08	1.79651e+07	1.3334e+08	7.86008e+07	4.9762e+07	8.33322e+07	9.90443e+07	1.2032e+08	9.28018e+07	6.77412e+07	5.7959e+07	1.042e+08	1.23969e+08	9.51513e+07	1.30286	0.381686	P62805	>sp|P62805|H4_HUMAN Histone H4 OS=Homo sapiens GN=HIST1H4A PE=1 SV=2
1.77191e+06	1.5615e+06	1.282e+06	2.6142e+06	1.7827e+06	170800	2.19461e+06	1.92701e+06	1.896e+06	568401	1.7965e+06	2.60601e+06	1.1283e+06	1.7908e+06	1.2317e+06	1.62609e+06	1.1661e+06	1.3093e+06	1.853e+06	1.49471e+06	2.09521e+06	1.0617e+06	174514	168243	2.0881e+06	1.5824e+06	660771	1.1475e+06	141913	1.6326e+06	134041	788871	1.6077e+06	66644.1	1.59498e+06	1.05925e+06	1.50577	0.590497	P62851	>sp|P62851|RS25_HUMAN 40S ribosomal protein S25 OS=Homo sapiens GN=RPS25 PE=1 SV=1
2.262e+06	5.93839e+06	176627	4.52219e+06	4.43628e+06	446119	133859	110036	3.45921e+06	119589	7.51312e+06	134853	3.62061e+06	4.53019e+06	4.28558e+06	3.1519e+06	3.43379e+06	7.69169e+06	5.82982e+06	3.6605e+06	3.8634e+06	1.4594e+07	602938	3.86121e+06	3.8607e+06	3.80559e+06	3.7625e+06	4.82411e+06	4.8553e+06	2.47639e+06	1.2914e+06	1.94071e+06	4.52859e+06	2.7003e+06	2.83967e+06	4.36171e+06	0.651044	-0.619173	P62854	>sp|P62854|RS26_HUMAN 40S ribosomal protein S26 OS=Homo sapiens GN=RPS26 PE=1 SV=3;>sp|Q5JNZ5|RS26L_HUMAN Putative 40S ribosomal protein S26-like 1 OS=Homo sapiens GN=RPS26P11 PE=5 SV=1
2.16999e+06	2.1701e+06	7.70872e+06	3.4121e+06	2.6011e+06	870473	1.789e+06	5.2422e+06	3.50579e+06	6.24911e+06	2.82961e+06	121671	2.3189e+06	990653	5.68122e+06	127148	1.9045e+06	1.0138e+07	5.09419e+06	1.4415e+07	2.9004e+06	1.0896e+07	970373	9.56272e+06	2.9979e+06	4.429e+06	8.34557e+06	9.8935e+06	64426.7	4.69899e+06	148490	9.00641e+06	5.81191e+06	5.21209e+06	2.92308e+06	6.15206e+06	0.475138	-1.07358	P98095-2	>sp|P98095-2|FBLN2_HUMAN Isoform 2 of Fibulin-2 OS=Homo sapiens GN=FBLN2;>sp|P98095|FBLN2_HUMAN Fibulin-2 OS=Homo sapiens GN=FBLN2 PE=1 SV=2;>tr|H7BXL0|H7BXL0_HUMAN Fibulin-2 (Fragment) OS=Homo sapiens GN=FBLN2 PE=4 SV=1;>tr|H7C1A3|H7C1A3_HUMAN Fibulin-2 (Fragment) OS=Homo sapiens GN=FBLN2 PE=4 SV=1
6.91458e+06	2.3744e+06	2.15439e+06	2.8677e+07	4.39749e+06	6.19439e+06	2.1197e+06	2.59809e+06	3.38009e+06	3.1148e+06	1.425e+07	2.6168e+06	6.84462e+06	2.42059e+06	1.3508e+07	7.52531e+06	3.98929e+06	2.5812e+06	3.3351e+06	3.63189e+06	4.4612e+07	1.1115e+07	4.28069e+07	2.3225e+06	3.0961e+07	3.49771e+06	3.74341e+06	1.9009e+07	2.28051e+07	8.56552e+06	7.86601e+06	2.5717e+07	4.35159e+07	8.61787e+06	6.65174e+06	1.67472e+07	0.397184	-1.33212	Q01469	>sp|Q01469|FABP5_HUMAN Fatty acid-binding protein, epidermal OS=Homo sapiens GN=FABP5 PE=1 SV=3;>tr|I6L8B7|I6L8B7_HUMAN Fatty acid-binding protein, epidermal OS=Homo sapiens GN=FABP5 PE=1 SV=1;>sp|A8MUU1|FB5L3_HUMAN Putative fatty acid-binding protein 5-like protein 3 OS=Homo sapiens GN=FABP5P3 PE=5 SV=1
169714	423529	168806	66104	802972	2.1735e+06	83350.3	67344.4	65147.4	69831	94624.8	115252	114309	75732.2	167401	126139	526236	186058	225101	3.8053e+06	1.0569e+06	1.1793e+06	593908	1.3624e+06	1.1541e+06	186964	299069	251425	82953.2	86719.6	993541	108557	996652	917342	312353	793312	0.393733	-1.34471	Q02388	>sp|Q02388|CO7A1_HUMAN Collagen alpha-1(VII) chain OS=Homo sapiens GN=COL7A1 PE=1 SV=2;>sp|Q02388-2|CO7A1_HUMAN Isoform 2 of Collagen alpha-1(VII) chain OS=Homo sapiens GN=COL7A1
3.3481e+06	167130	120650	1.2056e+06	962342	439249	308440	98243.2	919768	1.5653e+06	405761	405921	4.5019e+07	138054	267801	524110	719218	1.3249e+06	1.98491e+06	467209	1.4693e+07	1.38e+06	1.3668e+07	456261	2.0679e+07	334580	2.2076e+06	932077	1.5845e+08	696860	1.118e+08	805681	3.17369e+06	3.10881e+06	3.33027e+06	1.97743e+07	0.168414	-2.56991	Q04695	>sp|Q04695|K1C17_HUMAN Keratin, type I cytoskeletal 17 OS=Homo sapiens GN=KRT17 PE=1 SV=2;CON__Q04695;>tr|F5GWP8|F5GWP8_HUMAN Keratin, type I cytoskeletal 17 OS=Homo sapiens GN=KRT17 PE=1 SV=2;>tr|K7EPJ9|K7EPJ9_HUMAN Keratin, type I cytoskeletal 17 (Fragment) OS=Homo sapiens GN=KRT17 PE=1 SV=1;>tr|K7ESE1|K7ESE1_HUMAN Keratin, type I cytoskeletal 17 (Fragment) OS=Homo sapiens GN=KRT17 PE=1 SV=1;>t…
5.95958e+06	7.62671e+06	4.62769e+06	4.63549e+06	610300	2.8518e+06	1.3532e+07	4.09519e+06	1.1471e+07	4.68579e+06	5.64468e+06	1.6468e+06	1.4735e+07	4.9774e+06	4.4345e+06	3.43631e+06	5.7144e+06	6.83168e+06	7.2936e+06	1.0212e+06	2.87249e+06	270051	1.8785e+06	1.1259e+06	842251	3.90901e+06	2.0126e+06	1.1154e+06	65218.8	3.85989e+06	165732	1.907e+06	842852	1.9082e+06	5.92262e+06	2.23068e+06	2.65507	1.40875	Q05707	>sp|Q05707|COEA1_HUMAN Collagen alpha-1(XIV) chain OS=Homo sapiens GN=COL14A1 PE=1 SV=3;>sp|Q05707-2|COEA1_HUMAN Isoform 2 of Collagen alpha-1(XIV) chain OS=Homo sapiens GN=COL14A1;>sp|Q05707-3|COEA1_HUMAN Isoform 3 of Collagen alpha-1(XIV) chain OS=Homo sapiens GN=COL14A1;>tr|J3QT83|J3QT83_HUMAN Collagen alpha-1(XIV) chain (Fragment) OS=Homo sapiens GN=COL14A1 PE=4 SV=1;>tr|A0A0A0MQT7|A0A0A0MQT7…
7.49787e+06	5.82279e+06	9.53221e+06	5.24889e+06	1.3775e+07	2.109e+06	3.6397e+06	5.67508e+06	3.10001e+06	9.63839e+06	5.35959e+06	2.61759e+06	5.2866e+06	2.10659e+06	6.57879e+06	3.38609e+06	3.9664e+06	1.0792e+07	9.03742e+06	1.188e+07	1.1222e+07	7.69612e+06	1.4109e+06	9.2991e+06	3.7419e+06	5.85318e+06	1.1875e+07	7.38778e+06	2.5542e+06	7.7342e+06	3.25271e+06	8.41668e+06	5.91251e+06	4.64169e+06	5.60827e+06	7.21808e+06	0.776975	-0.364059	Q07065	>sp|Q07065|CKAP4_HUMAN Cytoskeleton-associated protein 4 OS=Homo sapiens GN=CKAP4 PE=1 SV=2
651868	876497	1.2544e+06	648928	426380	119305	593970	227174	486139	1.4055e+06	1.005e+06	486399	798759	336519	806592	509679	999842	1.0137e+06	1.1611e+06	1.4417e+06	798078	1.3921e+06	153556	897393	589761	1.989e+06	1.84841e+06	614328	267450	1.4834e+06	157465	972750	878699	1.0858e+06	684291	984982	0.694725	-0.525487	Q07960	>sp|Q07960|RHG01_HUMAN Rho GTPase-activating protein 1 OS=Homo sapiens GN=ARHGAP1 PE=1 SV=1;>tr|H0YE29|H0YE29_HUMAN Rho GTPase-activating protein 1 (Fragment) OS=Homo sapiens GN=ARHGAP1 PE=1 SV=1;>tr|E9PNR6|E9PNR6_HUMAN Rho GTPase-activating protein 1 (Fragment) OS=Homo sapiens GN=ARHGAP1 PE=1 SV=1
715340	226341	1.027e+06	216472	606989	265781	95075.8	122354	431871	450751	1.2944e+06	142251	189966	115530	158760	831029	286298	247510	219061	8.02439e+06	69887.7	428870	842578	288320	673958	2.6449e+06	1.69801e+06	125511	1.93929e+06	263120	1.59489e+06	208545	2.3379e+06	1.6836e+06	422130	1.37002e+06	0.30812	-1.69844	Q13751	>sp|Q13751|LAMB3_HUMAN Laminin subunit beta-3 OS=Homo sapiens GN=LAMB3 PE=1 SV=1;>tr|X1WI29|X1WI29_HUMAN Laminin subunit beta-3 (Fragment) OS=Homo sapiens GN=LAMB3 PE=1 SV=2;>tr|Q5THA1|Q5THA1_HUMAN Laminin subunit beta-3 (Fragment) OS=Homo sapiens GN=LAMB3 PE=1 SV=1
722120	63374.7	194797	98799.8	463160	124231	151564	144917	159354	108937	684960	174342	83988.8	74793.2	126591	265148	201249	433250	181422	1.88409e+06	214022	449079	117509	307648	510790	785292	423259	95537.5	1.3751e+06	166319	1.4184e+06	143183	1.853e+06	481161	226019	637592	0.354489	-1.49619	Q13753	>sp|Q13753|LAMC2_HUMAN Laminin subunit gamma-2 OS=Homo sapiens GN=LAMC2 PE=1 SV=2;>sp|Q13753-2|LAMC2_HUMAN Isoform Short of Laminin subunit gamma-2 OS=Homo sapiens GN=LAMC2
1.88579e+06	345080	486969	445860	268850	61605	111948	55334.1	334230	728818	402361	107456	359430	150967	600298	125399	399559	1.3001e+06	298609	938599	514792	202531	208801	825838	134383	542239	689342	429120	80778.9	544941	770460	715330	737871	333639	404115	545140	0.741306	-0.43186	Q14247	>sp|Q14247|SRC8_HUMAN Src substrate cortactin OS=Homo sapiens GN=CTTN PE=1 SV=2;>sp|Q14247-3|SRC8_HUMAN Isoform 3 of Src substrate cortactin OS=Homo sapiens GN=CTTN;>sp|Q14247-2|SRC8_HUMAN Isoform 2 of Src substrate cortactin OS=Homo sapiens GN=CTTN;>tr|H0YCD9|H0YCD9_HUMAN Src substrate cortactin (Fragment) OS=Homo sapiens GN=CTTN PE=1 SV=1;>tr|H0YEV2|H0YEV2_HUMAN Src substrate cortactin (Fragmen…
4.44559e+07	3.79291e+07	4.73181e+07	4.0311e+07	4.4909e+07	4.02719e+07	4.80949e+07	2.40609e+07	3.6952e+07	3.13491e+07	3.67869e+07	2.3608e+07	3.1603e+07	2.8165e+07	3.2048e+07	2.27619e+07	2.5914e+07	5.02131e+07	4.13041e+07	5.11259e+07	6.0175e+07	5.96488e+07	6.84368e+07	8.45089e+07	2.79609e+07	3.8066e+07	4.33299e+07	2.2539e+07	2.65839e+07	5.96641e+07	4.76509e+07	3.758e+07	3.7912e+07	4.28669e+07	3.50905e+07	4.70333e+07	0.746078	-0.422602	Q15149	>sp|Q15149|PLEC_HUMAN Plectin OS=Homo sapiens GN=PLEC PE=1 SV=3;>sp|Q15149-2|PLEC_HUMAN Isoform 2 of Plectin OS=Homo sapiens GN=PLEC;>sp|Q15149-6|PLEC_HUMAN Isoform 6 of Plectin OS=Homo sapiens GN=PLEC;>sp|Q15149-5|PLEC_HUMAN Isoform 5 of Plectin OS=Homo sapiens GN=PLEC;>sp|Q15149-9|PLEC_HUMAN Isoform 9 of Plectin OS=Homo sapiens GN=PLEC;>sp|Q15149-8|PLEC_HUMAN Isoform 8 of Plectin OS=Homo sapien…
429441	522561	380899	487540	137047	86066.8	325731	367912	906791	146990	606131	247933	2.7773e+06	229440	513071	140787	375421	115078	358489	295261	117397	200030	45322.8	148465	60524.4	191160	254480	139046	95701.9	365639	63927.1	158376	69393.8	164767	510650	167239	3.05342	1.61043	Q16647	>sp|Q16647|PTGIS_HUMAN Prostacyclin synthase OS=Homo sapiens GN=PTGIS PE=1 SV=1
2.1275e+06	2.4626e+06	4.5138e+06	3.28839e+06	6.3806e+06	1.90719e+06	2.3128e+06	1.1293e+06	1.6422e+06	5.41879e+06	5.458e+06	1.9854e+06	2.63981e+06	1.39e+06	2.2137e+06	377930	2.2839e+06	3.7791e+06	4.23849e+06	5.92992e+06	4.6687e+06	8.2541e+06	2.6431e+06	5.15961e+06	1.8123e+06	3.5414e+06	7.1551e+06	4.28951e+06	3.69049e+06	3.0488e+06	4.00619e+06	4.57649e+06	5.2577e+06	3.77491e+06	2.79599e+06	4.46035e+06	0.626856	-0.673794	Q16658	>sp|Q16658|FSCN1_HUMAN Fascin OS=Homo sapiens GN=FSCN1 PE=1 SV=3
1.2332e+08	1.4499e+08	5.01369e+07	6.3655e+07	6.62478e+07	1.2139e+08	3.6852e+07	4.6177e+07	1.72651e+08	2.45851e+07	1.641e+08	1.2141e+08	5.65742e+07	1.5532e+08	1.2039e+08	2.3468e+08	2.2315e+08	5.5925e+07	7.16439e+07	4.3084e+07	8.83888e+07	1.8745e+08	6.12922e+07	3.42961e+07	1.3644e+08	7.70729e+07	2.53901e+07	9.18089e+07	5.24609e+07	4.94998e+07	6.93153e+07	5.27479e+07	5.30541e+07	7.89792e+07	1.13272e+08	7.22852e+07	1.56702	0.648022	Q71DI3	>sp|Q71DI3|H32_HUMAN Histone H3.2 OS=Homo sapiens GN=HIST2H3A PE=1 SV=3
851160	462909	237690	48931.3	322820	183992	818169	365360	406760	191434	466300	500011	324869	1.0548e+06	222863	784819	906910	605061	155473	127292	196602	440051	473521	397901	545421	47731.4	318645	117373	167778	150082	96618.4	167096	131873	575071	479400	277270	1.729	0.789939	Q86U42	>sp|Q86U42|PABP2_HUMAN Polyadenylate-binding protein 2 OS=Homo sapiens GN=PABPN1 PE=1 SV=3;>sp|Q86U42-2|PABP2_HUMAN Isoform 2 of Polyadenylate-binding protein 2 OS=Homo sapiens GN=PABPN1;>sp|Q92843-2|B2CL2_HUMAN Isoform 3 of Bcl-2-like protein 2 OS=Homo sapiens GN=BCL2L2;>tr|G3V4T2|G3V4T2_HUMAN Polyadenylate-binding protein 2 OS=Homo sapiens GN=PABPN1 PE=1 SV=1;>tr|B4DEH8|B4DEH8_HUMAN Polyadenyla…
1.0692e+06	891719	463041	135058	502199	605560	674482	132424	648349	126088	1.1025e+06	815260	576152	759758	1.794e+06	1.1237e+06	1.5445e+06	617432	806061	523841	593061	114843	685188	171757	89315.9	437699	115759	46860.3	702058	440829	489110	869159	190061	630501	762588	442561	1.72312	0.785027	Q86UX7	>sp|Q86UX7|URP2_HUMAN Fermitin family homolog 3 OS=Homo sapiens GN=FERMT3 PE=1 SV=1;>sp|Q86UX7-2|URP2_HUMAN Isoform 2 of Fermitin family homolog 3 OS=Homo sapiens GN=FERMT3;>tr|F5H1C6|F5H1C6_HUMAN Fermitin family homolog 3 (Fragment) OS=Homo sapiens GN=FERMT3 PE=1 SV=1;>tr|H0YFT5|H0YFT5_HUMAN Fermitin family homolog 3 (Fragment) OS=Homo sapiens GN=FERMT3 PE=1 SV=1
140500	563322	1.5268e+06	423919	251230	133225	67023.1	116014	522561	1.44e+06	894040	72319.6	722301	220262	189540	172906	124262	793632	1.2831e+06	1.3588e+06	741728	379650	97128	898812	150377	1.1079e+06	668362	644571	517579	2.3438e+06	345872	938892	751311	197650	445896	777598	0.573427	-0.802318	Q8TF66-2	>sp|Q8TF66-2|LRC15_HUMAN Isoform 2 of Leucine-rich repeat-containing protein 15 OS=Homo sapiens GN=LRRC15;>sp|Q8TF66|LRC15_HUMAN Leucine-rich repeat-containing protein 15 OS=Homo sapiens GN=LRRC15 PE=1 SV=2
2.4425e+06	1.8152e+06	2.607e+06	1.7025e+06	2.60059e+06	111157	1.2755e+06	522739	1.9819e+06	2.82009e+06	1.523e+06	971948	2.22341e+06	156639	1.4007e+06	112093	298280	4.62862e+06	1.9496e+06	3.30061e+06	1.78529e+06	1.2211e+07	86108	5.15968e+06	389299	4.12319e+06	2.4755e+06	4.1791e+06	646070	4.0593e+06	89232.4	6.00278e+06	2.12761e+06	860348	1.44501e+06	3.18079e+06	0.454295	-1.1383	Q8WX93	>sp|Q8WX93|PALLD_HUMAN Palladin OS=Homo sapiens GN=PALLD PE=1 SV=3;>sp|Q8WX93-3|PALLD_HUMAN Isoform 3 of Palladin OS=Homo sapiens GN=PALLD;>sp|Q8WX93-4|PALLD_HUMAN Isoform 4 of Palladin OS=Homo sapiens GN=PALLD;>sp|Q8WX93-5|PALLD_HUMAN Isoform 5 of Palladin OS=Homo sapiens GN=PALLD;>sp|Q8WX93-8|PALLD_HUMAN Isoform 8 of Palladin OS=Homo sapiens GN=PALLD;>sp|Q8WX93-2|PALLD_HUMAN Isoform 2 of Pallad…
362459	63791.2	573741	2.32619e+06	1.7978e+06	43725.6	69174.4	148663	130572	715801	1.3416e+06	110503	97497	154800	540952	106295	168225	69702.4	1.59301e+06	1.2656e+06	2.7241e+06	2.2274e+06	179548	661751	146774	123855	4.73279e+06	68304.8	1.1746e+07	76805.9	3.99341e+06	185365	2.0992e+06	3.13011e+06	514811	2.06022e+06	0.249882	-2.00068	Q92597	>sp|Q92597|NDRG1_HUMAN Protein NDRG1 OS=Homo sapiens GN=NDRG1 PE=1 SV=1;>sp|Q92597-2|NDRG1_HUMAN Isoform 2 of Protein NDRG1 OS=Homo sapiens GN=NDRG1;>sp|Q92597-3|NDRG1_HUMAN Isoform 3 of Protein NDRG1 OS=Homo sapiens GN=NDRG1;>tr|E7ESM1|E7ESM1_HUMAN Protein NDRG1 OS=Homo sapiens GN=NDRG1 PE=1 SV=1;>tr|E5RJY1|E5RJY1_HUMAN Protein NDRG1 OS=Homo sapiens GN=NDRG1 PE=1 SV=1;>tr|E5RIM2|E5RIM2_HUMAN Pro…
1.4509e+06	911441	564741	982508	858870	846042	1.1545e+06	1.3796e+06	489901	363751	1.5469e+06	1.0001e+06	777180	1.4175e+06	639711	1.1513e+06	1.0417e+06	745981	976770	833579	671622	527510	1.0894e+06	872690	1.3917e+06	510708	326941	727708	169976	838482	61815.5	661348	243533	860962	975097	677102	1.4401	0.526174	Q92945	>sp|Q92945|FUBP2_HUMAN Far upstream element-binding protein 2 OS=Homo sapiens GN=KHSRP PE=1 SV=4;>tr|A0A087WTP3|A0A087WTP3_HUMAN Far upstream element-binding protein 2 OS=Homo sapiens GN=KHSRP PE=1 SV=1;>tr|M0QYH3|M0QYH3_HUMAN Far upstream element-binding protein 2 (Fragment) OS=Homo sapiens GN=KHSRP PE=1 SV=1;>tr|M0QXW7|M0QXW7_HUMAN Far upstream element-binding protein 2 (Fragment) OS=Homo sapie…
1.8496e+06	2.1987e+06	1.7568e+06	1.2953e+06	1.4443e+06	766470	2.4362e+06	2.77751e+06	1.6425e+06	1.9185e+06	2.2506e+06	1.1297e+06	1.7337e+06	1.899e+06	1.8432e+06	1.1078e+06	2.1042e+06	1.4476e+06	2.16049e+06	1.6106e+06	1.3326e+06	1.3289e+06	172616	2.80399e+06	1.1914e+06	966741	1.6239e+06	92027.7	464600	1.2427e+06	156476	1.3001e+06	458039	771828	1.77377e+06	1.12498e+06	1.57672	0.656923	Q96CX2	>sp|Q96CX2|KCD12_HUMAN BTB/POZ domain-containing protein KCTD12 OS=Homo sapiens GN=KCTD12 PE=1 SV=1;>sp|Q6ZWB6|KCTD8_HUMAN BTB/POZ domain-containing protein KCTD8 OS=Homo sapiens GN=KCTD8 PE=2 SV=1;>sp|Q68DU8|KCD16_HUMAN BTB/POZ domain-containing protein KCTD16 OS=Homo sapiens GN=KCTD16 PE=2 SV=1
977041	606261	1.0649e+06	417290	1.8195e+06	74448.2	358211	89562.1	592161	1.1443e+06	766289	96215.4	875501	152785	934633	146197	698209	2.17819e+06	1.098e+06	1.2753e+06	582061	2.8534e+06	158066	986111	194673	1.0237e+06	1.5672e+06	1.4692e+06	112069	885897	175183	1.2489e+06	567319	716328	636088	1.00539e+06	0.632679	-0.660454	Q96D15	>sp|Q96D15|RCN3_HUMAN Reticulocalbin-3 OS=Homo sapiens GN=RCN3 PE=1 SV=1;>tr|M0QZH0|M0QZH0_HUMAN Reticulocalbin-3 (Fragment) OS=Homo sapiens GN=RCN3 PE=4 SV=1;>tr|M0QYB8|M0QYB8_HUMAN Reticulocalbin-3 (Fragment) OS=Homo sapiens GN=RCN3 PE=4 SV=1
352230	282519	928157	277214	249680	134025	219740	287040	714840	320430	468130	314709	317030	222350	353980	131247	339761	801121	556900	651990	299409	2.2597e+06	451651	1.0936e+06	686938	1.3866e+06	927842	503489	311489	1.3536e+06	112695	699692	439240	109219	347828	743834	0.467616	-1.0966	B4DUT8	>tr|B4DUT8|B4DUT8_HUMAN Calponin OS=Homo sapiens GN=CNN2 PE=1 SV=1;>sp|Q99439|CNN2_HUMAN Calponin-2 OS=Homo sapiens GN=CNN2 PE=1 SV=4;>tr|B4DDF4|B4DDF4_HUMAN Calponin OS=Homo sapiens GN=CNN2 PE=1 SV=1;>tr|A0A087X271|A0A087X271_HUMAN Calponin (Fragment) OS=Homo sapiens GN=CNN2 PE=1 SV=1;>sp|Q99439-2|CNN2_HUMAN Isoform 2 of Calponin-2 OS=Homo sapiens GN=CNN2;>tr|H3BVI6|H3BVI6_HUMAN Calponin (Fragme…
1.2174e+06	867852	308570	104132	136871	1.08e+06	995112	387689	1.0941e+06	515649	412479	859501	498039	753459	606799	305023	611151	692392	811381	404820	129671	269800	209708	479569	798842	438768	522260	121564	141019	389100	81538.9	673188	253376	367519	632578	399089	1.58505	0.664532	A2A274	>tr|A2A274|A2A274_HUMAN Aconitate hydratase, mitochondrial OS=Homo sapiens GN=ACO2 PE=1 SV=1;>sp|Q99798|ACON_HUMAN Aconitate hydratase, mitochondrial OS=Homo sapiens GN=ACO2 PE=1 SV=2
468689	703758	4.61961e+06	127219	5.09532e+06	150861	507089	705301	1.3941e+06	1.94141e+06	1.2321e+06	70157.5	734071	82627.8	510181	189579	482560	2.35569e+06	1.8539e+06	4.34279e+06	554601	2.0061e+06	230218	5.44919e+06	749890	1.88171e+06	2.1076e+06	2.0576e+06	135721	2.16441e+06	141929	1.5253e+06	458951	1.3382e+06	1.11851e+06	1.72669e+06	0.647774	-0.626437	Q9NR99	>sp|Q9NR99|MXRA5_HUMAN Matrix-remodeling-associated protein 5 OS=Homo sapiens GN=MXRA5 PE=2 SV=3
777568	1.0732e+06	221871	522641	93589.6	1.8526e+06	322020	559842	451101	473259	557020	446110	1.309e+06	1.0193e+06	369481	57083.7	453141	828390	1.1762e+06	304229	477639	416391	95680.7	167012	684139	245620	488819	161995	76022.6	538121	128597	95372.1	104818	221980	621107	365354	1.70001	0.765547	Q9NZ08-2	>sp|Q9NZ08-2|ERAP1_HUMAN Isoform 2 of Endoplasmic reticulum aminopeptidase 1 OS=Homo sapiens GN=ERAP1;>sp|Q9NZ08|ERAP1_HUMAN Endoplasmic reticulum aminopeptidase 1 OS=Homo sapiens GN=ERAP1 PE=1 SV=3;>tr|H0Y9X5|H0Y9X5_HUMAN Endoplasmic reticulum aminopeptidase 1 (Fragment) OS=Homo sapiens GN=ERAP1 PE=1 SV=1;>tr|D6RAL9|D6RAL9_HUMAN Endoplasmic reticulum aminopeptidase 1 (Fragment) OS=Homo sapiens G…
1.0409e+06	722511	1.4579e+06	85432.7	143015	195462	145860	67014.2	1.217e+06	1.5925e+06	886131	58005.8	907583	311776	993961	215418	189407	1.4172e+06	981753	1.5709e+06	740408	499498	125480	1.83521e+06	134512	1.6788e+06	1.5571e+06	132637	573439	1.8882e+06	1.036e+06	1.7874e+06	382439	204287	601757	973250	0.618297	-0.693629	Q9NZM1	>sp|Q9NZM1|MYOF_HUMAN Myoferlin OS=Homo sapiens GN=MYOF PE=1 SV=1;>sp|Q9NZM1-6|MYOF_HUMAN Isoform 6 of Myoferlin OS=Homo sapiens GN=MYOF;>sp|Q9NZM1-3|MYOF_HUMAN Isoform 3 of Myoferlin OS=Homo sapiens GN=MYOF;>sp|Q9NZM1-2|MYOF_HUMAN Isoform 2 of Myoferlin OS=Homo sapiens GN=MYOF;>tr|H0YD14|H0YD14_HUMAN Myoferlin (Fragment) OS=Homo sapiens GN=MYOF PE=1 SV=1;>sp|Q9NZM1-5|MYOF_HUMAN Isoform 5 of Myof…
119882	102244	358271	141732	219816	71353.2	124318	190716	367700	155853	127487	143458	176113	137591	323371	423496	128976	254250	320730	349260	169791	589622	214034	403769	228276	568961	293940	144442	96123.4	239180	115225	390989	134993	128038	194846	273037	0.713625	-0.486762	Q9NZU5	>sp|Q9NZU5|LMCD1_HUMAN LIM and cysteine-rich domains protein 1 OS=Homo sapiens GN=LMCD1 PE=1 SV=1;>sp|Q9NZU5-2|LMCD1_HUMAN Isoform 2 of LIM and cysteine-rich domains protein 1 OS=Homo sapiens GN=LMCD1;>tr|B4DEY6|B4DEY6_HUMAN LIM and cysteine-rich domains protein 1 OS=Homo sapiens GN=LMCD1 PE=2 SV=1;>tr|C9IYS1|C9IYS1_HUMAN LIM and cysteine-rich domains protein 1 (Fragment) OS=Homo sapiens GN=LMCD1…
5.17271e+06	4.95049e+06	4.45101e+06	1.0687e+07	5.32891e+06	9.73433e+06	7.84358e+06	8.09242e+06	4.00289e+06	2.95251e+06	5.07449e+06	2.1816e+07	7.73511e+06	3.8284e+06	2.6191e+06	1.2652e+07	5.505e+06	3.9563e+06	7.8581e+06	3.1306e+06	9.03517e+06	3.35281e+06	272374	133022	8.58347e+06	6.19559e+06	2.5291e+06	5.90878e+06	547314	4.01289e+06	247701	4.0203e+06	6.87968e+06	9.19297e+06	7.2027e+06	4.46213e+06	1.61418	0.690805	A0A087X1Z3	>tr|A0A087X1Z3|A0A087X1Z3_HUMAN Proteasome activator complex subunit 2 OS=Homo sapiens GN=PSME2 PE=1 SV=1;>sp|Q9UL46|PSME2_HUMAN Proteasome activator complex subunit 2 OS=Homo sapiens GN=PSME2 PE=1 SV=4;>tr|H0YM70|H0YM70_HUMAN Proteasome activator complex subunit 2 OS=Homo sapiens GN=PSME2 PE=1 SV=1;>tr|H0YKU2|H0YKU2_HUMAN Proteasome activator complex subunit 2 (Fragment) OS=Homo sapiens GN=PSME2…
2.12289e+06	1.2253e+06	861278	1.8084e+06	120360	1.5445e+06	1.6512e+06	1.3918e+06	1.3033e+06	577680	1.5733e+06	2.6495e+06	1.3463e+06	1.2128e+06	2.1423e+06	1.965e+06	1.94369e+06	667131	1.6394e+06	1.0001e+06	83751.7	261060	1.789e+06	172612	2.19391e+06	194461	457011	107010	97347.7	772577	203640	1.026e+06	152987	1.7761e+06	1.49645e+06	740829	2.01996	1.01433	Q9Y3Z3	>sp|Q9Y3Z3|SAMH1_HUMAN Deoxynucleoside triphosphate triphosphohydrolase SAMHD1 OS=Homo sapiens GN=SAMHD1 PE=1 SV=2;>sp|Q9Y3Z3-4|SAMH1_HUMAN Isoform 4 of Deoxynucleoside triphosphate triphosphohydrolase SAMHD1 OS=Homo sapiens GN=SAMHD1;>sp|Q9Y3Z3-2|SAMH1_HUMAN Isoform 2 of Deoxynucleoside triphosphate triphosphohydrolase SAMHD1 OS=Homo sapiens GN=SAMHD1;>sp|Q9Y3Z3-3|SAMH1_HUMAN Isoform 3 of Deoxyn…
