# Supplementary material for: Combining discovery and targeted proteomics reveals a prognostic signature in oral cancer
Source: Nat Commun. 2018 Sep 5;9:3598. doi: 10.1038/s41467-018-05696-2 (PMC6125363; doi:10.1038/s41467-018-05696-2)
Supplement: Supplementary file 18 — Supplementary Data 15 [file 41467_2018_5696_MOESM18_ESM.xlsx]

## Sheet: Supplementary Data 15
Supplementary Data 15. Enriched biological processes for proteins 'uniquely' identified in neoplastic island by discovery proteomics using the plugin BinGO within Cytoscape.
Term	P-value	Adjusted p-value	Genes in test set
cellular process	3.5123e-16	9.4691e-13	NUP107|POP1|RPL34|SERPINE1|GLS|SMC2|MYLK|PSMD9|ALCAM|SOX15|FDXR|RPL35|PIP4K2A|PIP4K2C|PRSS3|VPS18|ACOT9|MBNL1|NUP210|SCRIB|SCAMP3|GTPBP4|WDR77|MTAP|CLNS1A|PSME3|KIAA0368|NHLRC2|ASF1A|LRPAP1|CRABP2|SRCAP|CTBP1|HSPA4L|MRPL19|VPS26A|ADH7|MRPL13|RHOT2|CYP2B6|RAD21|MYO6|EPB41L3|HMOX2|FDFT1|LYN|SNAPIN|JAG1|H3F3A|ERLIN1|EIF1|FERMT1|PPP5C|TOLLIP|SFXN1|ARF4|RPLP1|SRPR|ARPC1A|SRP54|TUBA1C|TRMT112|AIFM1|TIM…
cellular nitrogen compound metabolic process	1.4109e-13	1.9019e-10	TCERG1|ALDH1L1|POP1|NDUFA10|NADSYN1|NUDT5|GLS|RPS15|FBL|SNRPD2|SNRPD1|LONP1|KPNA2|GLUL|PSPH|GTF2I|CAST|MBNL1|SUPT16H|PUS1|RECQL|KRT7|WRNIP1|GTF2F1|ATP1B1|WDR77|MSH6|MTAP|MSH2|XRN1|TMX1|CLNS1A|CD2BP2|GEMIN5|ERH|SNRPF|SRSF6|ASF1A|SNRPA|SRSF9|FTO|RBM8A|NOP2|SUPT4H1|SUPT6H|LARS|RAD21|ATP5D|ATP6V1H|ASL|HMOX2|CPSF1|QDPR|PPP5C|ALDH6A1|GCLC|TP53I3|NASP|PIR|GCLM|TOP2A|TOP2B|FEN1|MCM7|CELF1|ELAVL4|HMGB3|PR…
cellular metabolic process	8.6762e-13	7.797e-10	TCERG1|AHCYL2|HSP90AA4P|POP1|RPL34|NADSYN1|NUDT5|GLS|MYLK|RPS15|PSMD9|SNRPD2|SNRPD1|FDXR|LONP1|RPL35|PIP4K2A|PIP4K2C|GLUL|SKP1|EIF2A|ACOT9|TKTL1|MBNL1|RECQL|KRT7|CPT1B|WDR77|MTAP|POR|XRN1|PPA2|CLNS1A|PSME3|KIAA0368|CD2BP2|TRIM16|ASF1A|LRPAP1|CRABP2|CTBP1|HSPA4L|MRPL19|MGST1|SUPT4H1|ADH7|MRPL13|PTDSS1|CYP2B6|LARS|RAD21|ATP5D|ASL|HMOX2|FDFT1|LYN|ERLIN1|EIF1|AIMP2|PPP5C|ALDH6A1|TOLLIP|SPRR1B|TOP2A|T…
nitrogen compound metabolic process	2.4019e-12	1.6189e-09	TCERG1|ALDH1L1|POP1|NDUFA10|NADSYN1|NUDT5|GLS|RPS15|FBL|SNRPD2|SNRPD1|LONP1|KPNA2|GLUL|PSPH|GTF2I|CAST|TKTL1|MBNL1|SUPT16H|PUS1|RECQL|KRT7|WRNIP1|GTF2F1|ATP1B1|WDR77|MSH6|MTAP|MSH2|XRN1|TMX1|CLNS1A|CD2BP2|GEMIN5|ERH|SNRPF|SRSF6|ASF1A|SNRPA|SRSF9|FTO|RBM8A|NOP2|SUPT4H1|SUPT6H|LARS|RAD21|ATP5D|ATP6V1H|ASL|HMOX2|CPSF1|QDPR|PPP5C|ALDH6A1|GCLC|TP53I3|NASP|PIR|GCLM|NIT2|TOP2A|TOP2B|FEN1|MCM7|CELF1|ELAV…
nucleobase, nucleoside, nucleotide and nucleic acid metabolic process	6.332e-12	3.4142e-09	TCERG1|POP1|NDUFA10|NADSYN1|NUDT5|RPS15|FBL|SNRPD2|SNRPD1|LONP1|KPNA2|GTF2I|CAST|MBNL1|SUPT16H|PUS1|RECQL|KRT7|WRNIP1|GTF2F1|ATP1B1|WDR77|MSH6|MTAP|MSH2|XRN1|TMX1|CLNS1A|CD2BP2|GEMIN5|ERH|SNRPF|SRSF6|ASF1A|SNRPA|SRSF9|FTO|RBM8A|NOP2|SUPT4H1|SUPT6H|LARS|RAD21|ATP5D|ATP6V1H|ASL|CPSF1|PPP5C|ALDH6A1|TP53I3|NASP|PIR|TOP2A|TOP2B|FEN1|MCM7|CELF1|ELAVL4|HMGB3|PRPF19|PTMS|SART1|RBM4|SART3|AIFM1|KYNU|UPP1|…
metabolic process	6.7165e-10	3.018e-07	TCERG1|AHCYL2|HSP90AA4P|POP1|RPL34|IFI30|NADSYN1|NUDT5|GLS|MYLK|SOX2|RPS15|PSMD9|NSDHL|SNRPD2|SNRPD1|FDXR|LONP1|RPL35|PIP4K2A|PIP4K2C|PRSS3|GLUL|SKP1|EIF2A|ACOT9|TKTL1|MBNL1|RECQL|KRT7|CPT1B|WDR77|MTAP|POR|XRN1|PPA2|CLNS1A|PSME3|KIAA0368|CD2BP2|TRIM16|ASF1A|LRPAP1|CRABP2|MAOB|CTBP1|HSPA4L|MRPL19|MGST1|SUPT4H1|ADH7|MRPL13|PTDSS1|CYP2B6|LARS|RAD21|ATP5D|MLEC|ASL|HMOX2|FDFT1|LYN|ERLIN1|EIF1|AIMP2|PP…
nucleic acid metabolic process	1.1744e-09	4.2705e-07	TCERG1|POP1|RPS15|FBL|SNRPD2|SNRPD1|LONP1|KPNA2|GTF2I|CAST|MBNL1|SUPT16H|PUS1|RECQL|KRT7|WRNIP1|GTF2F1|WDR77|MSH6|MSH2|XRN1|TMX1|CLNS1A|CD2BP2|GEMIN5|SNRPF|SRSF6|ASF1A|SNRPA|SRSF9|FTO|RBM8A|NOP2|SUPT4H1|LARS|RAD21|CPSF1|PPP5C|NASP|PIR|TOP2A|TOP2B|FEN1|MCM7|CELF1|ELAVL4|HMGB3|PRPF19|PTMS|SART1|RBM4|SART3|AIFM1|RFC4|NCBP1|PABPC4|H2AFX|RAD23A|PTBP3|NHP2L1|ESRP1|STRAP|MCM5|TOP1|WIBG|GTF2A1|USP10|DDX2…
ribonucleoprotein complex biogenesis	1.2672e-09	4.2705e-07	CELF1|NOP2|DDX23|PRPF19|RPS15|EXOSC7|SART1|FBL|EXOSC4|SNRPD2|SNRPD1|EXOSC3|EIF2A|MBNL1|SF3A1|NCBP1|NPM3|GTPBP4|WDR77|BYSL|BOP1|NHP2L1|CLNS1A|CD2BP2|GEMIN5|SNRPF|SRSF6|SRSF9
ribonucleoprotein complex assembly	4.0238e-09	1.2054e-06	MBNL1|SF3A1|NCBP1|CELF1|DDX23|PRPF19|WDR77|SART1|SNRPD2|SNRPD1|CLNS1A|CD2BP2|GEMIN5|SNRPF|SRSF6|SRSF9|EIF2A
RNA splicing, via transesterification reactions with bulged adenosine as nucleophile	6.0468e-09	1.4068e-06	MBNL1|SF3A1|NCBP1|CELF1|DDX23|PRPF19|WDR77|SART1|SNRPD2|SNRPD1|CLNS1A|TRA2B|CD2BP2|GEMIN5|SNRPF|SRSF6|SNRPA|SRSF9
nuclear mRNA splicing, via spliceosome	6.0468e-09	1.4068e-06	MBNL1|SF3A1|NCBP1|CELF1|DDX23|PRPF19|WDR77|SART1|SNRPD2|SNRPD1|CLNS1A|TRA2B|CD2BP2|GEMIN5|SNRPF|SRSF6|SNRPA|SRSF9
biosynthetic process	6.2618e-09	1.4068e-06	TCERG1|ALDH1L1|RPL34|NADSYN1|SOX2|RPS15|NSDHL|FDXR|RPL35|GLUL|PSPH|GTF2I|CAST|SUPT16H|RECQL|KRT7|WRNIP1|GTF2F1|ATP1B1|TMX1|MRPL19|SUPT4H1|MRPL13|ACACA|PTDSS1|LARS|PMVK|ATP5D|ATP6V1H|ASL|FDFT1|INHBA|EIF1|QDPR|AIMP2|PPP5C|GCLC|NASP|PIR|GCLM|TOP2A|FEN1|MCM7|GPAA1|MRPS14|RPLP1|GBE1|PRPF19|GPHN|PTMS|MRPL4|GYS1|MRPL2|SPTLC1|KYNU|DBT|DLAT|ACADM|MRPS28|EIF5B|TSFM|ARG2|RFC4|HMGCS1|ARG1|PABPC4|MRPL49|SORD|…
cellular biosynthetic process	1.034e-08	2.1444e-06	TCERG1|RPL34|NADSYN1|RPS15|RPL35|GLUL|PSPH|GTF2I|CAST|SUPT16H|RECQL|KRT7|WRNIP1|GTF2F1|ATP1B1|TMX1|MRPL19|SUPT4H1|MRPL13|ACACA|PTDSS1|LARS|ATP5D|ATP6V1H|ASL|FDFT1|INHBA|EIF1|QDPR|AIMP2|PPP5C|GCLC|NASP|PIR|GCLM|TOP2A|FEN1|MCM7|GPAA1|MRPS14|RPLP1|GBE1|GPHN|PTMS|MRPL4|GYS1|MRPL2|SPTLC1|KYNU|DBT|DLAT|ACADM|MRPS28|EIF5B|TSFM|ARG2|RFC4|HMGCS1|ARG1|PABPC4|MRPL49|SORD|MRPS21|COASY|NME1|ALDH1A3|EIF3S3|AIM…
primary metabolic process	2.237e-08	4.3078e-06	TCERG1|HSP90AA4P|POP1|RPL34|NADSYN1|NUDT5|GLS|MYLK|RPS15|PSMD9|NSDHL|SNRPD2|SNRPD1|FDXR|LONP1|RPL35|PIP4K2A|PIP4K2C|PRSS3|GLUL|SKP1|EIF2A|TKTL1|MBNL1|RECQL|KRT7|CPT1B|WDR77|MTAP|XRN1|CLNS1A|PSME3|KIAA0368|CD2BP2|TRIM16|ASF1A|LRPAP1|CRABP2|CTBP1|HSPA4L|MRPL19|MGST1|SUPT4H1|ADH7|MRPL13|PTDSS1|CYP2B6|LARS|RAD21|ATP5D|MLEC|ASL|FDFT1|LYN|ERLIN1|EIF1|AIMP2|PPP5C|ALDH6A1|SPRR1B|TOP2A|TOP2B|FEN1|GPAA1|MR…
gene expression	2.4668e-08	4.4336e-06	TCERG1|POP1|CELF1|MRPS14|RPL34|RPLP1|ELAVL4|PRPF19|MRPL4|RPS15|SART1|FBL|RBM4|MRPL2|SART3|SNRPD2|SNRPD1|RPL35|PRSS3|GTF2I|CAST|EIF5B|TSFM|MBNL1|SUPT16H|NCBP1|PABPC4|PUS1|MRPL49|MRPS21|GTF2F1|WDR77|PTBP3|EIF3S3|NHP2L1|CLNS1A|ESRP1|CD2BP2|STRAP|GEMIN5|SNRPF|SRSF6|SNRPA|SRSF9|GTF2A1|RBM8A|MRPL19|NOP2|DDX23|SUPT4H1|MRPL13|TROVE2|EXOSC7|EXOSC4|POLR2A|LARS|TRA2B|HARS|AGA|POLR2H|EXOSC3|EIF4B|PAIP1|SF3A1…
RNA splicing, via transesterification reactions	2.9201e-08	4.9203e-06	MBNL1|SF3A1|NCBP1|CELF1|DDX23|PRPF19|WDR77|SART1|SNRPD2|SNRPD1|CLNS1A|TRA2B|CD2BP2|GEMIN5|SNRPF|SRSF6|SNRPA|SRSF9
regulation of translation	8.9557e-07	0.00014203	EIF5B|MTPN|TIA1|RBM8A|NCBP1|FMR1|TACO1|KRT7|EIF1|FXR1|IL6|EIF3S3|EIF3K|TRMT6|GCN1L1|IGF2BP1|EIF4B|PAIP1|EIF2A|WIBG
RNA processing	1.0183e-06	0.00014686	RBM8A|POP1|CELF1|NOP2|DDX23|ELAVL4|PRPF19|RPS15|EXOSC7|SART1|FBL|RBM4|SART3|EXOSC4|POLR2A|SNRPD2|SNRPD1|TRA2B|POLR2H|EXOSC3|MBNL1|SF3A1|CPSF1|NCBP1|PABPC4|PUS1|CDC5L|GTF2F1|NPM3|WDR77|PTBP3|RSL1D1|BOP1|NHP2L1|CLNS1A|ESRP1|TRMT6|CD2BP2|STRAP|GEMIN5|SNRPF|SRSF6|TARDBP|TRMT61A|SNRPA|SRSF9
RNA metabolic process	1.035e-06	0.00014686	TCERG1|FEN1|POP1|CELF1|ELAVL4|PRPF19|RPS15|SART1|FBL|RBM4|SART3|SNRPD2|SNRPD1|GTF2I|CAST|MBNL1|SUPT16H|NCBP1|PABPC4|PUS1|GTF2F1|WDR77|PTBP3|XRN1|NHP2L1|CLNS1A|ESRP1|CD2BP2|STRAP|GEMIN5|SNRPF|SRSF6|SNRPA|SRSF9|WIBG|FTO|GTF2A1|RBM8A|NOP2|DDX23|SUPT4H1|TROVE2|EXOSC7|EXOSC4|POLR2A|LARS|TRA2B|IGF2BP1|HARS|POLR2H|EXOSC3|PAIP1|SF3A1|CPSF1|TAF10|ADRM1|CDC5L|NPM3|RSL1D1|BOP1|PSMC5|MARS|TRMT6|PIR|TARDBP|AB…
cellular macromolecular complex assembly	1.3091e-06	0.00017647	CELF1|DDX23|SRP54|PRPF19|PSMD9|TUBA1C|SART1|HIST1H3A|SNRPD2|SNRPD1|NEFL|EIF2A|HIST1H2AB|MBNL1|SF3A1|CENPV|NCBP1|H3F3A|ADRM1|H2AFX|WDR77|CENPE|DIAPH1|CLNS1A|NDUFS4|CD2BP2|GEMIN5|SNRPF|SRSF6|ASF1A|SRSF9
spliceosomal snRNP assembly	1.4627e-06	0.00018778	SART1|SNRPD2|NCBP1|SNRPD1|CLNS1A|CD2BP2|GEMIN5|SNRPF|WDR77
cellular macromolecular complex subunit organization	2.1062e-06	0.00024408	CELF1|DDX23|SRP54|PRPF19|PSMD9|TUBA1C|SART1|HIST1H3A|SNRPD2|SNRPD1|NEFL|EIF2A|HIST1H2AB|MBNL1|SF3A1|CENPV|SUPT16H|NCBP1|H3F3A|ADRM1|H2AFX|WDR77|CENPE|DIAPH1|NASP|CLNS1A|NDUFS4|CD2BP2|GEMIN5|SNRPF|SRSF6|ASF1A|SRSF9
macromolecular complex assembly	2.1294e-06	0.00024408	CELF1|GPAA1|SRP54|PRPF19|HK2|PSMD9|TUBA1C|SART1|SNRPD2|SNRPD1|LONP1|NEFL|TP63|GTF2I|EIF2A|HIST1H2AB|MBNL1|NCBP1|H2AFX|GTF2F1|WDR77|CLNS1A|NDUFS4|CD2BP2|GEMIN5|SNRPF|SRSF6|DCTPP1|ASF1A|SRSF9|GTF2A1|TUBGCP2|DDX23|UQCRH|HIST1H3A|POLR2A|ASL|POLR2H|PRNP|SF3A1|CENPV|RRM1|RRM2|TAF10|H3F3A|ADRM1|FAH|CENPE|DIAPH1|PPP5C|BAX
cellular macromolecule metabolic process	2.1729e-06	0.00024408	TCERG1|HSP90AA4P|KDM1A|POP1|RPL34|MYLK|RPS15|PSMD9|FBL|SNRPD2|SNRPD1|PPME1|LONP1|RPL35|KPNA2|GTF2I|SKP1|EIF2A|CAST|MBNL1|USP7|SUPT16H|PUS1|RECQL|KRT7|LMO7|WRNIP1|GTF2F1|NRBP1|WDR77|MSH6|POR|MSH2|XRN1|TBL1XR1|TMX1|CLNS1A|PSME3|KIAA0368|HAT1|CD2BP2|GEMIN5|SNRPF|TRIM16|SRSF6|SQSTM1|ASF1A|SNRPA|SRSF9|FTO|LRPAP1|RBM8A|CTBP1|HSPA4L|MRPL19|NOP2|SUPT4H1|MRPL13|HSPBP1|LARS|RAD21|PMVK|LYN|CPSF1|ERLIN1|INHB…
cellular component biogenesis	2.8731e-06	0.00030983	CELF1|GPAA1|SRP54|PRPF19|HK2|RPS15|PSMD9|TUBA1C|SART1|FBL|BAIAP2L1|SNRPD2|SNRPD1|LONP1|NEFL|TP63|GTF2I|EIF2A|HIST1H2AB|MBNL1|NCBP1|H2AFX|GTF2F1|GTPBP4|WDR77|NHP2L1|CLNS1A|NDUFS4|CD2BP2|GEMIN5|CDH13|SNRPF|SRSF6|DCTPP1|ASF1A|SRSF9|GTF2A1|TUBGCP2|NOP2|DDX23|UQCRH|EXOSC7|HIST1H3A|EXOSC4|POLR2A|MYO6|ASL|POLR2H|PCNT|EXOSC3|PRNP|SF3A1|CENPV|RRM1|RRM2|TAF10|H3F3A|ADRM1|BAIAP2|NPM3|FAH|BYSL|TJP1|CENPE|BOP…
oxidation reduction	3.0614e-06	0.00031744	ALDH1L1|SRXN1|KDM1A|NDUFA10|AKR1B1|IFI30|NSDHL|AIFM1|FDXR|QSOX2|ACADM|ACADS|GPX2|KDM2A|SORD|PTGR1|ALDH3A2|ALDH1A3|POR|ASPH|TMX1|NDUFS4|SLC25A12|SLC25A13|FTO|MAOB|CTBP1|AKR1D1|ADH7|HSD17B8|UQCRH|DUOX1|CYP2B6|HMOX2|FDFT1|CYB5B|NQO1|RRM1|RRM2|AKR1C3|LEPREL1|ALDH4A1|QDPR|ALDH6A1|CCS|TP53I3|UQCRQ|CYP2S1|GCLM
macromolecular complex subunit organization	3.2556e-06	0.00032508	CELF1|GPAA1|SRP54|PRPF19|HK2|PSMD9|TUBA1C|SART1|SNRPD2|SNRPD1|LONP1|NEFL|TP63|GTF2I|EIF2A|HIST1H2AB|MBNL1|SUPT16H|NCBP1|H2AFX|GTF2F1|WDR77|CLNS1A|NDUFS4|CD2BP2|GEMIN5|SNRPF|SRSF6|DCTPP1|ASF1A|SRSF9|GTF2A1|TUBGCP2|DDX23|UQCRH|HIST1H3A|POLR2A|ASL|POLR2H|PRNP|SF3A1|CENPV|RRM1|RRM2|TAF10|H3F3A|ADRM1|FAH|CENPE|DIAPH1|PPP5C|NASP|BAX
spliceosome assembly	3.437e-06	0.00033093	MBNL1|SF3A1|SNRPD2|CELF1|SNRPD1|DDX23|SRSF6|PRPF19|SRSF9
mRNA metabolic process	4.581e-06	0.000422	RBM8A|CELF1|DDX23|ELAVL4|PRPF19|SART1|RBM4|EXOSC4|SNRPD2|SNRPD1|TRA2B|IGF2BP1|PAIP1|MBNL1|SF3A1|CPSF1|NCBP1|CDC5L|WDR77|PTBP3|XRN1|NHP2L1|CLNS1A|ESRP1|CD2BP2|STRAP|GEMIN5|SNRPF|SRSF6|TARDBP|SNRPA|SRSF9|WIBG
RNA splicing	4.7476e-06	0.000422	RBM8A|CELF1|DDX23|PRPF19|SART1|RBM4|POLR2A|SNRPD2|SNRPD1|TRA2B|POLR2H|MBNL1|SF3A1|CPSF1|NCBP1|CDC5L|GTF2F1|WDR77|NHP2L1|CLNS1A|CD2BP2|STRAP|GEMIN5|SNRPF|SRSF6|TARDBP|SNRPA|SRSF9
posttranscriptional regulation of gene expression	4.8523e-06	0.000422	MTPN|RBM8A|CELF1|FMR1|TACO1|IFI30|FXR1|GCN1L1|IGF2BP1|EIF4B|PAIP1|EIF2A|EIF5B|TIA1|NCBP1|KRT7|GTPBP4|EIF1|IL6|EIF3S3|EIF3K|TRMT6|TARDBP|DSC1|WIBG
cellular macromolecule biosynthetic process	9.827e-06	0.00082792	TOP2A|TCERG1|FEN1|MCM7|GPAA1|MRPS14|RPL34|RPLP1|GBE1|PTMS|MRPL4|RPS15|GYS1|MRPL2|RPL35|GTF2I|CAST|EIF5B|TSFM|SUPT16H|RFC4|PABPC4|MRPL49|RECQL|KRT7|MRPS21|WRNIP1|GTF2F1|EIF3S3|TMX1|MCM5|TOP1|GTF2A1|MRPL19|SUPT4H1|MRPL13|TROVE2|POLR2A|LARS|HARS|POLR2H|EIF4B|PAIP1|DUT|RRM1|MYEF2|RRM2|GALNT2|TAF10|ADRM1|INHBA|SSRP1|NPM3|EIF1|AIMP2|RSL1D1|PPP5C|PSMC5|EIF3K|NASP|MARS|PIR|EIF3G|DRG1|SSBP1|TARDBP|EIF3D
cellular component organization	1.3263e-05	0.0010836	KDM1A|POP1|TOMM20|SMC2|LNP|SOX2|PSMD9|SMCHD1|ALCAM|BAIAP2L1|SNRPD2|SNRPD1|SOX15|KIF5B|LONP1|RCC1|HMGN2|TP63|GTF2I|EIF2A|HIST1H2AB|SH3GL1|VPS18|MBNL1|SUPT16H|SMARCC2|KDM2A|SPINK5|KRT7|GTF2F1|WDR77|MSH2|TBL1XR1|CLNS1A|HAT1|CD2BP2|GEMIN5|SNRPF|TRIM16|SRSF6|ASF1A|SRSF9|PFN2|SRCAP|TUBGCP2|KMT2B|SUPT4H1|SUPT6H|UQCRH|EFNB1|HIST1H3A|SCIN|RAD21|MYO6|EPB41L3|MAP7|ATP6V1H|ASL|FIS1|PRNP|H3F3A|HMGA2|ARPC5|SMA…
macromolecule biosynthetic process	1.8851e-05	0.0014641	TOP2A|TCERG1|FEN1|MCM7|GPAA1|MRPS14|RPL34|RPLP1|GBE1|PTMS|MRPL4|RPS15|GYS1|MRPL2|RPL35|GTF2I|CAST|EIF5B|TSFM|SUPT16H|RFC4|PABPC4|MRPL49|RECQL|KRT7|MRPS21|WRNIP1|GTF2F1|EIF3S3|TMX1|MCM5|TOP1|GTF2A1|MRPL19|SUPT4H1|MRPL13|TROVE2|POLR2A|LARS|HARS|POLR2H|EIF4B|PAIP1|DUT|RRM1|MYEF2|RRM2|GALNT2|TAF10|ADRM1|INHBA|SSRP1|NPM3|EIF1|AIMP2|RSL1D1|PPP5C|PSMC5|EIF3K|NASP|MARS|PIR|EIF3G|DRG1|SSBP1|TARDBP|EIF3D
mRNA processing	1.9007e-05	0.0014641	RBM8A|CELF1|DDX23|ELAVL4|PRPF19|SART1|RBM4|SNRPD2|SNRPD1|TRA2B|MBNL1|SF3A1|CPSF1|NCBP1|CDC5L|WDR77|PTBP3|NHP2L1|CLNS1A|ESRP1|CD2BP2|STRAP|GEMIN5|SNRPF|SRSF6|TARDBP|SNRPA|SRSF9
DNA conformation change	2.0555e-05	0.0015393	TOP2A|TOP2B|CENPV|MCM7|H3F3A|H2AFX|SMC2|LNP|HIST1H3A|AIFM1|HAT1|CHMP1A|ACIN1|NCAPD2|TOP1|ASF1A|HIST1H2AB
chromosome condensation	3.8317e-05	0.002792	TOP2A|AIFM1|CHMP1A|ACIN1|NCAPD2|SMC2|LNP
regulation of translational initiation	4.0008e-05	0.0028385	EIF5B|EIF3S3|EIF3K|NCBP1|FMR1|TRMT6|EIF4B|EIF1|EIF2A
translation	4.4995e-05	0.0031104	MRPS14|RPL34|RPLP1|MRPL19|MRPL13|MRPL4|RPS15|MRPL2|LARS|RPL35|HARS|EIF4B|PAIP1|EIF5B|TSFM|PABPC4|MRPL49|MRPS21|EIF1|AIMP2|RSL1D1|EIF3S3|EIF3K|MARS|EIF3G|EIF3D
chromosome organization	4.7175e-05	0.0031796	TOP2A|SRCAP|KDM1A|KMT2B|SUPT4H1|CHD5|DPY30|SUPT6H|SMC2|LNP|SOX2|SMCHD1|HIST1H3A|AIFM1|SOX15|CHMP1A|WDR5|HMGN2|MTA2|HIST1H2AB|CENPV|SUPT16H|SMARCC2|KDM2A|TAF10|H3F3A|H2AFX|HMGA2|SMARCA1|SAFB|CENPE|MSH2|NASP|TBL1XR1|HAT1|ACIN1|NCAPD2|TRIM16|ASF1A
macromolecule metabolic process	6.0987e-05	0.0040103	TCERG1|HSP90AA4P|POP1|RPL34|MYLK|RPS15|PSMD9|SNRPD2|SNRPD1|LONP1|RPL35|PRSS3|SKP1|EIF2A|MBNL1|RECQL|KRT7|WDR77|POR|XRN1|CLNS1A|PSME3|KIAA0368|CD2BP2|TRIM16|ASF1A|LRPAP1|CTBP1|HSPA4L|MRPL19|SUPT4H1|MRPL13|LARS|RAD21|LYN|ERLIN1|EIF1|AIMP2|PPP5C|SPRR1B|TOP2A|TOP2B|FEN1|GPAA1|MRPS14|RPLP1|GBE1|PRPF19|PTMS|TRMT112|GYS1|AIFM1|ARIH1|ARG1|PABPC4|MRPL49|SIRT5|MRPS21|NHP2L1|STRAP|WIBG|NEDD8|EXOSC7|EXOSC4|H…
cellular component assembly	7.4744e-05	0.0047979	CELF1|GPAA1|SRP54|PRPF19|HK2|PSMD9|TUBA1C|SART1|BAIAP2L1|SNRPD2|SNRPD1|LONP1|NEFL|TP63|GTF2I|EIF2A|HIST1H2AB|MBNL1|NCBP1|H2AFX|GTF2F1|WDR77|CLNS1A|NDUFS4|CD2BP2|GEMIN5|CDH13|SNRPF|SRSF6|DCTPP1|ASF1A|SRSF9|GTF2A1|TUBGCP2|DDX23|UQCRH|HIST1H3A|POLR2A|MYO6|ASL|POLR2H|PCNT|PRNP|SF3A1|CENPV|RRM1|RRM2|TAF10|H3F3A|ADRM1|BAIAP2|FAH|TJP1|CENPE|DIAPH1|PPP5C|CD9|BAX
cellular catabolic process	8.6692e-05	0.0054354	ALDH1L1|FEN1|POP1|NUDT5|GLS|PSMD9|AIFM1|KYNU|LONP1|UPP1|ARIH1|ACADM|ACADS|SKP1|USP7|NCBP1|ARG1|PABPC4|RAD23A|CPT1B|XRN1|TBL1XR1|PSME3|KIAA0368|BCAT1|SQSTM1|DCTPP1|WIBG|RBM8A|USP10|AKR1D1|NEDD8|EXOSC7|DUOX1|CYP2B6|EXOSC4|ATP5D|ASL|TCEB1|HMOX2|ERLIN1|UBE2G1|FAH|ALDH4A1|TM9SF1|PSMC5|ALDH6A1|PSMC4|TTC3|BAX|ABCE1
glutamine family amino acid metabolic process	9.5541e-05	0.005854	ALDH4A1|ARG2|GCLC|ARG1|ASL|FAH|GCLM|GLUL|GLS
organelle organization	0.0001271	0.0076147	TOP2A|KDM1A|ARPC1A|CHD5|DPY30|TOMM20|HK2|SMC2|SYNE1|LNP|SOX2|SMCHD1|AIFM1|SOX15|CHMP1A|WDR5|LONP1|NEFL|RCC1|HMGN2|DNM1L|EMD|EIF2A|HIST1H2AB|VPS18|SUPT16H|SUN1|SMARCC2|KDM2A|H2AFX|KRT7|SAFB|RHOA|AIM1|MSH2|TBL1XR1|HAT1|NDUFS4|TRIM16|MAPRE1|ASF1A|PFN2|SRCAP|TUBGCP2|DCTN1|KMT2B|SUPT4H1|GNAI3|SUPT6H|ABLIM1|HIST1H3A|SCIN|RAD21|EPB41L3|MAP7|PCNT|MTA2|FIS1|CENPV|TAF10|H3F3A|GBF1|HMGA2|ARPC5|SMARCA1|LETM1…
DNA packaging	0.00015124	0.008864	TOP2A|CENPV|H3F3A|H2AFX|SMC2|LNP|HIST1H3A|AIFM1|HAT1|CHMP1A|ACIN1|NCAPD2|ASF1A|HIST1H2AB
small molecule metabolic process	0.00016024	0.0091918	ALDH1L1|AHCYL2|KDM1A|GBE1|DPY30|NADSYN1|NUDT5|HK2|GLS|TRMT112|GYS1|NSDHL|PPME1|KYNU|FDXR|WDR5|UPP1|DLAT|ACADM|GLUL|ACADS|PSPH|TKTL1|ARG2|HMGCS1|ARG1|SORD|PTGR1|ATP1B1|CPT1B|COASY|NME1|SLC7A5|ALDH1A3|MTAP|ERH|MVD|BCAT1|DCTPP1|SLC25A13|FTO|MTPN|DTYMK|DDC|CRABP2|AKR1D1|MGST1|ADH7|HSD17B8|ACACA|CYP2B6|LARS|PMVK|ATP5D|ATP6V1H|ASL|HARS|ADSS|UGT1A7|FDFT1|DUT|RRM1|RRM2|GBF1|AKR1C3|ATP2B4|FAH|GATAD2A|ALDH…
mRNA splice site selection	0.00016937	0.009513	MBNL1|SF3A1|CELF1|SRSF6|SRSF9
apoptotic chromosome condensation	0.00021152	0.011638	TOP2A|AIFM1|ACIN1
DNA replication	0.00025849	0.013938	TOP2A|SUPT16H|DUT|FEN1|RRM1|RFC4|RRM2|MCM7|RECQL|KRT7|WRNIP1|SSRP1|PTMS|NASP|TMX1|MCM5|TOP1|SSBP1
interspecies interaction between organisms	0.00031524	0.016665	SRCAP|CTBP1|UBR4|SMC2|NXF1|TRIM25|ATP6V1H|TCEB1|ITGB6|KPNA2|PAK2|CAMP|MAPK3|LYN|USP7|GPX2|STAT3|TAP2|KRT7|RAD23A|RHOA|DLG1|MAVS|TOP1|TARDBP|ABCE1
DNA metabolic process	0.00033888	0.01757	FTO|TOP2A|TOP2B|FEN1|MCM7|USP10|HMGB3|PRPF19|PTMS|AIFM1|RAD21|LONP1|KPNA2|SUPT16H|DUT|RRM1|RFC4|RRM2|H2AFX|RECQL|KRT7|RAD23A|WRNIP1|SSRP1|FAH|GATAD2A|MSH6|MSH2|NASP|TMX1|STRAP|BAX|MCM5|TOP1|SSBP1|ASF1A
RNA catabolic process	0.00036897	0.018769	EXOSC7|FEN1|EXOSC4|XRN1|RBM8A|NCBP1|POP1|PABPC4|ABCE1|WIBG
cellular localization	0.00044236	0.022085	NUP107|GPAA1|SRPR|SRP54|DPY30|TOMM20|IPO4|HK2|SYNE1|LNP|RPS15|IPO9|AP1G1|KIF5B|NEFL|ARFIP1|KPNA2|SUN1|NCBP1|ARG1|TAP2|SDCBP2|CPT1B|SCAMP3|NRBP1|PLCB3|AIM1|TXLNA|TMX1|CDH13|SLC25A12|MAPRE1|SQSTM1|SLC25A13|TMED10|VPS26A|NUP160|NXF1|RHOT2|SCIN|MYO6|ATP5D|G3BP2|YKT6|SPTBN2|BCAP31|SEC24B|SNAPIN|NUP155|GBF1|KLHL2|INHBA|CENPE|IL6|CCS|NCAPD2|TACC2|COPE
intracellular transport	0.00045294	0.022203	NUP107|TMED10|SRPR|SRP54|DPY30|VPS26A|TOMM20|IPO4|NUP160|HK2|RPS15|NXF1|RHOT2|IPO9|AP1G1|KIF5B|MYO6|ATP5D|NEFL|ARFIP1|KPNA2|YKT6|BCAP31|SEC24B|SNAPIN|NUP155|NCBP1|ARG1|GBF1|TAP2|KLHL2|SDCBP2|CPT1B|SCAMP3|NRBP1|PLCB3|CCS|TMX1|NCAPD2|SLC25A12|SQSTM1|COPE|SLC25A13
positive regulation of helicase activity	0.00051385	0.024717	MSH6|MSH2|SSBP1
catabolic process	0.00052257	0.024717	ALDH1L1|FEN1|POP1|NUDT5|HK2|GLS|PSMD9|AIFM1|KYNU|LONP1|UPP1|DLAT|ARIH1|ACADM|ACADS|SKP1|TKTL1|USP7|NCBP1|ARG1|PABPC4|SORD|RAD23A|CPT1B|PLCB3|XRN1|TBL1XR1|PSME3|KIAA0368|BCAT1|SQSTM1|DCTPP1|WIBG|RBM8A|USP10|AKR1D1|NEDD8|EXOSC7|DUOX1|CYP2B6|EXOSC4|ATP5D|ASL|TCEB1|AGA|HMOX2|ERLIN1|UBE2G1|FAH|ALDH4A1|RPIA|TM9SF1|PSMC5|ALDH6A1|PSMC4|TTC3|BAX|ABCE1|PLCD1
translational initiation	0.00053725	0.024973	EIF3S3|EIF3K|EIF3G|EIF3D|EIF1|PAIP1
glutamine family amino acid catabolic process	0.00057813	0.026418	ALDH4A1|ARG1|ASL|FAH|GLS
cellular nitrogen compound biosynthetic process	0.00069517	0.031236	DTYMK|DDC|NADSYN1|GPHN|KYNU|ATP5D|ATP6V1H|ASL|ACADM|ADSS|GLUL|PSPH|NQO1|ARG2|RRM1|RRM2|ARG1|ATP2B4|ATP1B1|NME1|ALDH4A1|QDPR|PSAT1|BCAT1|SLC25A13
mitochondrion morphogenesis	0.0007971	0.034661	FIS1|BAX|SSBP1|DNM1L
mitotic chromosome condensation	0.0007971	0.034661	CHMP1A|NCAPD2|SMC2|LNP
glandular epithelial cell differentiation	0.00099871	0.042739	HN1|TP63|WDR77
chromatin organization	0.0010621	0.044741	SRCAP|KDM1A|KMT2B|SUPT4H1|CHD5|DPY30|SUPT6H|SOX2|HIST1H3A|SOX15|WDR5|HMGN2|MTA2|HIST1H2AB|CENPV|SUPT16H|SMARCC2|KDM2A|TAF10|H3F3A|H2AFX|HMGA2|SMARCA1|SAFB|NASP|TBL1XR1|HAT1|TRIM16|ASF1A
ciliary or flagellar motility	0.001117	0.045628	DNAH1|DNAH7|DNAH8|DNAH5
arginine metabolic process	0.001117	0.045628	ARG2|ARG1|ASL|FAH
establishment of localization in cell	0.0011431	0.045998	NUP107|SRPR|SRP54|DPY30|TOMM20|IPO4|HK2|SYNE1|LNP|RPS15|IPO9|AP1G1|KIF5B|NEFL|ARFIP1|KPNA2|NCBP1|ARG1|TAP2|SDCBP2|CPT1B|SCAMP3|NRBP1|PLCB3|TXLNA|TMX1|SLC25A12|SQSTM1|SLC25A13|TMED10|VPS26A|NUP160|NXF1|RHOT2|SCIN|MYO6|ATP5D|YKT6|SPTBN2|BCAP31|SEC24B|SNAPIN|NUP155|GBF1|KLHL2|INHBA|CENPE|IL6|CCS|NCAPD2|COPE
cellular amino acid metabolic process	0.0011905	0.047162	ARG2|ARG1|FAH|GLS|ALDH4A1|QDPR|SLC7A5|ALDH6A1|GCLC|PSAT1|LARS|MARS|KYNU|ASL|HARS|BCAT1|GCLM|GLUL|PSPH
small molecule catabolic process	0.001207	0.047162	TKTL1|ARG1|AKR1D1|SORD|NUDT5|FAH|CPT1B|HK2|GLS|ALDH4A1|RPIA|ALDH6A1|KYNU|ATP5D|ASL|UPP1|DLAT|ACADM|BCAT1|DCTPP1|ACADS
