# Supplementary material for: Combining discovery and targeted proteomics reveals a prognostic signature in oral cancer
Source: Nat Commun. 2018 Sep 5;9:3598. doi: 10.1038/s41467-018-05696-2 (PMC6125363; doi:10.1038/s41467-018-05696-2)
Supplement: Supplementary file 19 — Supplementary Data 16 [file 41467_2018_5696_MOESM19_ESM.xlsx]

## Sheet: Supplementary Data 16
Supplementary Data 16. Enriched biological processes for proteins 'uniquely' identified in tumor stroma by discovery proteomics using the plugin BinGO within Cytoscape.
Term	P-value	Adjusted p-value	Genes in test set
cell adhesion	1.6895e-09	1.6393e-06	NRP1|SPON1|NRP2|NLGN1|TNXB|ITGB5|TGFB1I1|COL11A1|PTPRK|ITGAL|MLLT4|THBS3|ISLR|SRPX2|CDH2|FLRT3|CPXM1|HABP2|AOC3|ACTN3|AMBP|DST|PARVA|OLFM4|NPNT|CRNN|COL5A1|TRIP6|MGP|FAT2|COL6A6|IGFALS|ENG
biological adhesion	1.7504e-09	1.6393e-06	NRP1|SPON1|NRP2|NLGN1|TNXB|ITGB5|TGFB1I1|COL11A1|PTPRK|ITGAL|MLLT4|THBS3|ISLR|SRPX2|CDH2|FLRT3|CPXM1|HABP2|AOC3|ACTN3|AMBP|DST|PARVA|OLFM4|NPNT|CRNN|COL5A1|TRIP6|MGP|FAT2|COL6A6|IGFALS|ENG
peptide metabolic process	1.0294e-06	0.00064268	GGT5|SPCS2|PGLYRP2|GPX4|GPX3|IDE|PCSK5|TAPBP
positive regulation of protein maturation by peptide bond cleavage	1.1346e-05	0.0053127	C6|F12|KLKB1
protein maturation by peptide bond cleavage	1.9803e-05	0.0074182	SPCS2|C6|C7|CFHR1|F12|PCSK5|KLKB1|CD55
muscle structure development	2.7495e-05	0.008583	LAMA2|SEMA3C|SORT1|HSPB2|SRI|RBP4|RCN1|SGCD|C7|FAP|BIN1|MYH11|MYOZ1|ENG
regulation of inflammatory response	4.2773e-05	0.011445	NT5E|PSMB4|C6|GPX4|F12|PRKACA|KLKB1|CD276
regulation of response to external stimulus	9.4191e-05	0.022053	VKORC1|NT5E|PSMB4|C6|C7|GPX4|F12|IL16|PRKACA|KLKB1|CD276
protein processing	0.00012821	0.025067	SPCS2|C6|C7|CFHR1|F12|PCSK5|KLKB1|CD55
cellular component organization	0.00013801	0.025067	NRP1|NRP2|FKBP15|WIPF1|SYCP1|ATP2A1|DBI|IDE|PTPRK|SYNE2|ARHGAP4|SGCD|CDH2|MRC1|TOM1|PRKACA|EPHB2|MYOZ1|TMSB10|PTRF|EPHA7|SEMA6A|ACTN3|GPX4|DST|KRT3|GPX3|TAPBP|RBP4|CCDC80|BIN1|VWA1|ENG|NLGN1|TNXB|ATL3|COL11A1|COPB1|VPS4B|WAS|PDS5B|CRYZ|CNN1|EPB41L2|MYH11|LDLR|SMARCE1|SORT1|RDX|M6PR|APOC3|PARVA|DCLK1|COL5A1|CROCC|TRIP6|MGP|TRIP10
kinin cascade	0.00020278	0.025067	F12|KLKB1
plasma kallikrein-kinin cascade	0.00020278	0.025067	F12|KLKB1
Factor XII activation	0.00020278	0.025067	F12|KLKB1
immune response	0.0002073	0.025067	SEMA7A|PGLYRP2|SEMA3C|F12|WAS|IL16|HLA-F|ITGAL|CTSS|PSMB10|TAPBP|C6|C7|IGKC|CFHR1|PLCG2|HLA-DPB1|PGLYRP1|APOL1|CD55|CD276
intracellular transport	0.00021256	0.025067	NLGN1|WIPF1|SORT1|COPB1|VPS4B|WAS|M6PR|XPO7|DBI|ATP5H|LTBP3|SRP14|ATP5F1|DCLK1|TAPBP|AKAP12|ENAH|SEC61A1|RAB31|XPOT|TOM1|SNX6
multicellular organismal metabolic process	0.00021895	0.025067	MMP11|TNXB|FAP|COL5A1|MMP3
cytoskeleton organization	0.00024084	0.025067	TNXB|SEMA6A|DST|WIPF1|KRT3|WAS|PARVA|SYNE2|ARHGAP4|CNN1|SGCD|EPB41L2|CROCC|TRIP10|MYH11|MYOZ1|TMSB10
protein maturation	0.0002409	0.025067	SPCS2|C6|C7|CFHR1|F12|PCSK5|KLKB1|CD55
acute inflammatory response	0.00027915	0.027195	C6|C7|CFHR1|F12|ORM2|KLKB1|CD55
cellular localization	0.00031915	0.027195	NLGN1|WIPF1|COPB1|VPS4B|WAS|ATP2A1|DBI|ATP5H|PTPRK|LTBP3|SRI|SRP14|PCSK5|SYNE2|AKAP12|SEC61A1|C7|TOM1|SNX6|SORT1|M6PR|XPO7|ATP5F1|DCLK1|TAPBP|ENAH|RAB31|XPOT
regulation of protein processing	0.00031943	0.027195	C6|F12|KLKB1
regulation of protein maturation by peptide bond cleavage	0.00031943	0.027195	C6|F12|KLKB1
cellular nitrogen compound catabolic process	0.00038024	0.030965	NT5E|AMBP|VPS4B|DPYD|ATP2A1|ALDH1L2
extracellular structure organization	0.00048546	0.037886	NLGN1|CCDC80|TNXB|CDH2|COL5A1|COL11A1|VWA1|MYH11|ENG
endosome transport	0.00052054	0.038999	SORT1|VPS4B|WAS|TOM1|M6PR|DCLK1
endosome transport via multivesicular body sorting pathway	0.00060262	0.043411	SORT1|VPS4B
heterocycle catabolic process	0.00064992	0.045085	NT5E|AMBP|VPS4B|DPYD|ATP2A1|ALDH1L2
extracellular matrix organization	0.00067882	0.045408	CCDC80|TNXB|COL5A1|COL11A1|VWA1|MYH11|ENG
purine ribonucleotide catabolic process	0.0007376	0.047639	NT5E|VPS4B|ATP2A1
