# Supplementary material for: Combining discovery and targeted proteomics reveals a prognostic signature in oral cancer
Source: Nat Commun. 2018 Sep 5;9:3598. doi: 10.1038/s41467-018-05696-2 (PMC6125363; doi:10.1038/s41467-018-05696-2)
Supplement: Supplementary file 20 — Supplementary Data 17 [file 41467_2018_5696_MOESM20_ESM.xlsx]

## Sheet: Supplementary Data 17
Supplementary Data 17. Enriched biological processes for differential proteins between neoplastic island and tumor stroma by discovery proteomics using the plugin BinGO within Cytoscape. Fold enrichment was calculated based on the number of genes from the input that were annotated in Gene Ontology terms and the total number of genes in the input.
Term	P-value	Adjusted P-value	Genes in test set	Enrichment down-regulated proteins in neoplastic islands	Enrichment up-regulated proteins in neoplastic islands	Fold enrichment up/down	Log2 fold enrichment
gene expression	4.2356e-29	3.3793e-26	RPL4|RPL32|EIF4A3|HNRNPU|HNRNPR|YBX1|SYNCRIP|PTBP1|RPS17|RPS16|RPS19|TRIM29|KHSRP|DHX15|EIF3CL|RPL38|SNRPD3|RPS13|RPS12|DDX17|SRRM2|EIF5A|RPS9|WARS|RPS8|RPS5|RPL22|KRT1|RPS6|RPL13A|TUFM|EEF1G|KARS|DDX39B|HNRNPH1|EEF1D|RBP1|RPL37A|POLR1C|RPL24|RPL26|PABPC1|RPL28|SF3B4|FH|DDX5|SF3B3|DHX9|DDX1|RPL11|HSPD1|PABPN1|U2AF2|PCBP1|TPR|RPS3|RALY|RPL18|HNRNPA1|RPL17|SF3A3|NOP56|DARS|RBM39|HNRNPA3|NOP58|SSB|F…	2.10495	3.66326	1.74031	0.799344
translation	5.3554e-29	3.3793e-26	RPL4|RPL32|RPL11|RPS17|RPS16|RPS19|TPR|RPS3|EIF3CL|RPL38|RPL18|RPL17|RPS13|RPS12|EIF5A|DARS|RPS9|WARS|RPS8|RPS5|RPL22|RPS6|RPL13A|RPL23A|TUFM|EEF1G|RPS25|RPS27|EIF5|EIF2S3|KARS|EIF6|NACA|EEF1D|EIF3I|RPL37A|RPL24|EIF3E|RPL26|IARS|EIF3F|FARSA|RPL28|RPS24|FARSB|EIF3B	5.06213	8.17846	1.61562	0.692085
translational elongation	5.9899e-27	2.8347e-24	RPL4|RPL32|RPL11|RPS17|RPS16|RPS19|RPS3|RPL38|RPL18|RPL17|RPS13|RPS12|RPS9|RPS8|RPS5|RPL22|RPS6|RPL13A|RPL23A|TUFM|EEF1G|RPS25|RPS27|EEF1D|RPL37A|RPL24|RPL26|RPL28|RPS24	11.4407	15.468	1.35201	0.435108
primary metabolic process	1.5728e-26	5.9545e-24	RPL4|RPL32|EIF4A3|HNRNPU|HNRNPR|ERO1L|RPS17|RPS16|RPS19|TRIM28|TRIM29|KHSRP|RUVBL2|NAMPT|RUVBL1|RPL38|CPNE3|SNRPD3|CAPN1|RPS13|RPS12|DDX17|SRRM2|RPS9|G6PD|ACOT7|USP5|RPS8|RPS5|RPL22|ECH1|KRT1|RPS6|TALDO1|PGD|TUFM|KARS|MTHFD1|DDX39B|NCL|RBP1|ERP29|CMPK1|RPL24|RPL26|UQCRC2|HPRT1|TTLL12|FKBP4|RPL28|FKBP3|TSTA3|DDX5|SET|PSMD11|PSMD14|PRKDC|DHX9|SHMT2|DDX1|GLO1|AK2|GMPS|PHB|NME1-NME2|PCBP1|TPR|SFN|HSP…	1.21072	1.84398	1.52305	0.606961
metabolic process	1.9835e-26	6.2579e-24	RPL4|RPL32|EIF4A3|HNRNPU|HNRNPR|RPS17|RPS16|RPS19|TRIM28|TRIM29|NAMPT|RPL38|CPNE3|SNRPD3|RPS13|RPS12|DDX17|SRRM2|ACOT7|RPL22|ECH1|KRT1|TALDO1|KARS|MTHFD1|DDX39B|PPA1|RBP1|RPL24|RPL26|UQCRC2|HPRT1|TTLL12|RPL28|CES1|TSTA3|SET|PRKDC|DHX9|SHMT2|TXN|PRDX5|PCBP1|SFN|TRAP1|XRCC6|XRCC5|PA2G4|PAICS|CCT6A|CS|RPS25|GLUD1|RPS27|EIF5|AKR1B10|EIF6|FUBP1|HNRNPF|FASN|OGDH|HNRNPC|FARSA|RPS24|FARSB|GPI|PYGB|OLA1|S…	1.19204	1.74815	1.46651	0.55239
cellular process	8.871e-24	2.399e-21	RPL4|RPL32|EIF4A3|HNRNPU|HNRNPR|CRKL|RPS17|RPS16|RPS19|TRIM28|TRIM29|NAMPT|RPL38|CPNE3|SNRPD3|LGALS7|RPS13|RPS12|DDX17|SRRM2|ACOT7|KRT2|RPL22|ECH1|KRT8|TALDO1|KRT5|KRT9|KARS|MTHFD1|DDX39B|PPA1|CDC37|RBP1|RPL24|VDAC2|VDAC1|RPL26|UQCRC2|HPRT1|TTLL12|EZR|RPL28|TSTA3|SET|PRKDC|DHX9|SHMT2|TXN|PRDX5|PCBP1|SFN|TRAP1|XRCC6|JUP|XRCC5|RCC2|PA2G4|PAICS|CCT6A|CS|RPS25|GLUD1|RPS27|EIF5|AKR1B10|EIF6|FUBP1|HNRN…	1.19081	1.39041	1.16762	0.223572
macromolecule metabolic process	7.5962e-20	1.1983e-17	RPL4|RPL32|EIF4A3|HNRNPU|HNRNPR|ERO1L|RPS17|RPS16|RPS19|TRIM28|TRIM29|KHSRP|RUVBL2|RUVBL1|RPL38|SNRPD3|CAPN1|RPS13|RPS12|DDX17|SRRM2|RPS9|G6PD|USP5|RPS8|RPS5|RPL22|KRT1|RPS6|TUFM|KARS|DDX39B|NCL|RBP1|ERP29|RPL24|RPL26|UQCRC2|TTLL12|FKBP4|RPL28|FKBP3|DDX5|SET|PSMD11|PSMD14|PRKDC|DHX9|DDX1|PHB|PCBP1|TPR|HSPA9|TRAP1|DARS|XRCC6|XRCC5|FUS|NONO|PA2G4|EIF2S1|CCT6A|RPS25|RPS27|EIF5|EIF2S3|EIF6|NACA|FUBP1…	1.3826	1.91537	1.38534	0.470241
cellular protein metabolic process	8.7799e-14	9.2335e-12	RPL4|RPL32|ERO1L|RPS17|UCHL1|RPS16|RPS19|TRIM28|RUVBL2|RUVBL1|EIF3CL|RPL38|RPS13|RPS12|CCT3|EIF5A|DSP|CCT2|RPS9|G6PD|WARS|USP5|PRMT1|RPS8|RPS5|RPL22|RPS6|CAD|RPL13A|TUFM|DDB1|EEF1G|KARS|EEF1D|TCP1|RPL37A|ERP29|RPL24|ETF1|RPL26|TTLL12|FKBP4|RPL28|FKBP3|FH|HDAC2|PSMD11|PSMD14|PRKDC|RPL11|PHB|HSPD1|PSMB6|DNAJB1|PSMB5|CAND1|TPR|RPS3|CCT8|BUB3|CCT7|RPL18|RPL17|CCT5|CCT4|HSPA9|TRAP1|DARS|PTGES3|RPL23A|…	1.60367	2.16826	1.35206	0.435157
cellular macromolecule biosynthetic process	1.1998e-13	1.1356e-11	RPL4|RPL32|YBX1|RPS17|RPS16|RPS19|TRIM29|EIF3CL|RPL38|RPS13|RPS12|EIF5A|RPS9|WARS|RPS8|RPS5|RPL22|RPS6|RPL13A|TUFM|EEF1G|KARS|EEF1D|RBP1|RPL37A|POLR1C|MCM3|RPL24|RPL26|RPL28|FH|SET|PCNA|RPL11|PHB|RBBP4|TPR|RPS3|RPL18|RPL17|DARS|PTGES3|RPL23A|RPS25|RPS27|EIF5|EIF2S3|EIF6|NACA|FUBP1|EIF3I|EIF3E|IARS|EIF3F|FARSA|RPS24|FARSB|EIF3B	1.65115	2.88615	1.74796	0.805674
macromolecule biosynthetic process	2.8372e-13	2.5575e-11	RPL4|RPL32|YBX1|RPS17|RPS16|RPS19|TRIM29|EIF3CL|RPL38|RPS13|RPS12|EIF5A|RPS9|WARS|RPS8|RPS5|RPL22|RPS6|RPL13A|TUFM|EEF1G|KARS|EEF1D|RBP1|RPL37A|POLR1C|MCM3|RPL24|RPL26|RPL28|FH|SET|PCNA|RPL11|PHB|RBBP4|TPR|RPS3|RPL18|RPL17|DARS|PTGES3|RPL23A|RPS25|RPS27|EIF5|EIF2S3|EIF6|NACA|FUBP1|EIF3I|EIF3E|IARS|EIF3F|FARSA|RPS24|FARSB|EIF3B	1.76087	2.82843	1.60627	0.683711
protein metabolic process	5.9634e-11	4.3418e-09	RPL4|RPL32|ERO1L|HK1|RPS17|UCHL1|RPS16|RPS19|TRIM28|RUVBL2|RUVBL1|EIF3CL|RPL38|CAPN1|RPS13|RPS12|CCT3|EIF5A|DSP|CCT2|RPS9|G6PD|WARS|USP5|PRMT1|RPS8|RPS5|RPL22|KRT1|RPS6|CAD|RPL13A|TUFM|DDB1|EEF1G|KARS|EEF1D|NCL|TCP1|RPL37A|ERP29|RPL24|ETF1|RPL26|UQCRC2|TTLL12|FKBP4|RPL28|FKBP3|FH|HDAC2|PSMD11|PSMD14|PRKDC|RPL11|PHB|HSPD1|PSMB6|DNAJB1|PSMB5|CAND1|TPR|RPS3|CCT8|BUB3|CCT7|RPL18|RPL17|CCT5|CCT4|HSPA9…	1.82131	1.88627	1.03566	0.0505574
cellular component biogenesis	4.1173e-08	2.5142e-06	COL17A1|SET|SF3B3|YWHAB|ITGB4|DDX1|EIF4A3|RPL11|HSPD1|LIMA1|SLC9A3R1|SEPT9|RPS17|TUBA1B|RPS16|RPS19|CTNNA1|SNRPD3|SF3A3|NOP56|DARS|NOP58|JUP|LAMB3|AKR1C1|RPS6|KRT5|PA2G4|TUBA4A|PML|NAP1L4|FKBP1A|RPS25|DDX39B|EIF6|TCP1|KRT14|FSCN1|RPL24|CTNNB1|ALDOC|ITGA6|RPL26|HPRT1|EZR|FKBP4|RPS24	2.56637	2.32747	0.906912	-0.140965
cell junction assembly	8.9506e-07	3.5299e-05	COL17A1|JUP|LAMB3|ITGB4|KRT14|CTNNA1|CTNNB1|ITGA6|KRT5	5.54701	8.53405	1.5385	0.621521
cell junction organization	1.2671e-06	4.8953e-05	COL17A1|DSP|JUP|LAMB3|ITGB4|KRT14|CTNNA1|CTNNB1|ITGA6|KRT5	4.16026	7.11171	1.70944	0.773524
cell-substrate junction assembly	1.7113e-05	0.00046949	COL17A1|LAMB3|ITGB4|KRT14|ITGA6|KRT5	8.60743	10.594	1.2308	0.299593
cellular component assembly	1.8822e-05	0.00050182	COL17A1|SET|SF3B3|YWHAB|ITGB4|DDX1|HSPD1|LIMA1|SLC9A3R1|SEPT9|TUBA1B|CTNNA1|SNRPD3|SF3A3|DARS|JUP|LAMB3|AKR1C1|RPS6|KRT5|TUBA4A|PML|NAP1L4|FKBP1A|RPS25|DDX39B|EIF6|TCP1|KRT14|FSCN1|RPL24|CTNNB1|ALDOC|ITGA6|HPRT1|EZR|FKBP4	2.58128	2.07509	0.8039	-0.314912
interspecies interaction between organisms	2.3719e-05	0.00059402	YWHAE|FH|KRT8|IPO7|PML|HSPD1|DDB1|PSMB6|SYNCRIP|PSMB5|KARS|DDX39B|NACA|VDAC1|SLC25A5|HNRNPA1|RAN|EIF4G1|SLC25A6	2.44272	2.97517	1.21798	0.284486
amino acid activation	2.4163e-05	0.00059402	DARS|WARS|KARS|TPR|IARS|FARSA|FARSB	6.96601	7.96511	1.14343	0.193362
tRNA aminoacylation	2.4163e-05	0.00059402	DARS|WARS|KARS|TPR|IARS|FARSA|FARSB	6.96601	7.96511	1.14343	0.193362
tRNA aminoacylation for protein translation	2.4163e-05	0.00059402	DARS|WARS|KARS|TPR|IARS|FARSA|FARSB	6.96601	7.96511	1.14343	0.193362
negative regulation of protein metabolic process	0.00027583	0.0047467	YWHAE|G6PD|SET|PSMD11|PSMD14|YWHAB|EIF4A3|PML|PSMB6|PSMB5|PSMC6|EIF3E|BUB3	3.04695	3.13989	1.0305	0.0433473
macromolecular complex assembly	0.00034187	0.0057782	SET|SF3B3|YWHAB|DDX1|HSPD1|SLC9A3R1|SEPT9|TUBA1B|SNRPD3|SF3A3|DARS|JUP|AKR1C1|RPS6|TUBA4A|PML|NAP1L4|FKBP1A|RPS25|DDX39B|EIF6|TCP1|RPL24|CTNNB1|ALDOC|HPRT1|FKBP4	2.52587	2.04514	0.809678	-0.304579
negative regulation of protein modification process	0.00035633	0.0059692	PSMB6|YWHAE|G6PD|SET|PSMB5|PSMC6|PSMD11|PSMD14|YWHAB|BUB3	3.25585	3.73754	1.14795	0.199054
macromolecular complex subunit organization	0.00044434	0.0070579	SET|SF3B3|YWHAB|DDX1|HSPD1|SLC9A3R1|SEPT9|TUBA1B|SNRPD3|SF3A3|DARS|JUP|AKR1C1|RPS6|DSTN|TUBA4A|PML|NAP1L4|FKBP1A|RPS25|DDX39B|EIF6|TCP1|RPL24|CTNNB1|ALDOC|HPRT1|FKBP4	2.35748	1.98028	0.839998	-0.251543
cellular macromolecular complex assembly	0.00049514	0.0076828	SF3A3|SET|DDX1|RPS6|TUBA4A|HSPD1|NAP1L4|FKBP1A|RPS25|TUBA1B|DDX39B|EIF6|TCP1|RPL24|SNRPD3|FKBP4	3.04019	2.59262	0.852784	-0.229748
cellular macromolecular complex subunit organization	0.00064683	0.0094918	SF3A3|SET|DDX1|RPS6|DSTN|TUBA4A|HSPD1|NAP1L4|FKBP1A|RPS25|TUBA1B|DDX39B|EIF6|TCP1|RPL24|SNRPD3|FKBP4	2.69471	2.44515	0.907388	-0.140208
negative regulation of ubiquitin-protein ligase activity involved in mitotic cell cycle	0.0012924	0.015387	PSMB6|PSMB5|PSMC6|PSMD11|PSMD14|BUB3	6.33944	4.95525	0.781655	-0.355396
anaphase-promoting complex-dependent proteasomal ubiquitin-dependent protein catabolic process	0.0014055	0.016629	PSMB6|PSMB5|PSMC6|PSMD11|PSMD14|BUB3	6.24038	4.8766	0.781458	-0.355759
cellular component organization	0.0015897	0.018576	NUMA1|YWHAB|ITGB4|HMGB1|HK1|SEPT9|TUBA1B|TRIM28|RUVBL2|RUVBL1|SNRPD3|DSP|RPS6|CAD|KRT8|KRT5|SERPINB5|TUBA4A|KRT9|DDX39B|NCL|RBP1|TCP1|FSCN1|RPL24|ALDOC|ITGA6|HPRT1|EZR|FKBP4|COL17A1|FH|HDAC2|SET|SF3B3|PRKDC|DDX1|PHB|HSPD1|LIMA1|SLC9A3R1|RBBP4|CTNNA1|SFN|FLNB|BUB3|SF3A3|DARS|XRCC6|JUP|LAMB3|XRCC5|CBX3|RCC2|PTGES3|AKR1C1|DSTN|HNRNPAB|PML|NAP1L4|FKBP1A|RPS25|EIF6|VAPA|KRT16|KRT14|RAB18|CTNNB1|CYCS|R…	1.93288	1.39848	0.723519	-0.466897
negative regulation of ligase activity	0.0017902	0.020664	PSMB6|PSMB5|PSMC6|PSMD11|PSMD14|BUB3	5.96096	4.65494	0.780903	-0.356784
negative regulation of ubiquitin-protein ligase activity	0.0017902	0.020664	PSMB6|PSMB5|PSMC6|PSMD11|PSMD14|BUB3	5.96096	4.65494	0.780903	-0.356784
regulation of ubiquitin-protein ligase activity involved in mitotic cell cycle	0.0020879	0.023526	PSMB6|PSMB5|PSMC6|PSMD11|PSMD14|BUB3	5.78818	4.51803	0.78056	-0.357418
amine metabolic process	0.0029376	0.030421	DARS|WARS|SHMT2|CKMT1A|GOT2|CAD|GMPS|PGD|GLUD1|KARS|MTHFD1|MAT2A|TPR|PHGDH|IARS|FARSA|FARSB	2.2079	2.12311	0.961595	-0.0564991
multi-organism process	0.0030783	0.031329	YWHAE|FH|HSPB1|IFI35|ZC3HAV1|IPO7|HSPD1|PSMB6|SYNCRIP|PSMB5|HNRNPA1|CCT5|DCD|KRT8|PML|DDB1|EEF1G|KARS|DDX39B|NACA|VDAC1|FKBP4|SLC25A5|TPT1|RAN|EIF4G1|SLC25A6	1.7171	1.76117	1.02566	0.0365581
negative regulation of protein ubiquitination	0.0041685	0.040466	PSMB6|PSMB5|PSMC6|PSMD11|PSMD14|BUB3	5.0555	3.93879	0.77911	-0.360101
regulation of ubiquitin-protein ligase activity	0.0050184	0.048222	PSMB6|PSMB5|PSMC6|PSMD11|PSMD14|BUB3	4.87054	3.79291	0.778745	-0.360777
