# Supplementary material for: Combining discovery and targeted proteomics reveals a prognostic signature in oral cancer
Source: Nat Commun. 2018 Sep 5;9:3598. doi: 10.1038/s41467-018-05696-2 (PMC6125363; doi:10.1038/s41467-018-05696-2)
Supplement: Supplementary file 21 — Supplementary Data 18 [file 41467_2018_5696_MOESM21_ESM.xlsx]

## Sheet: Supplementary Data 18
Supplementary Data 18. Criteria for priotirization of CSTB, LTA4H, NDRG1, PGK1, COL6A1, ITGAV and MB proteins, and information of their localization.
Criteria for prioritization					Localization
Gene name	1) Discovery proteomics, ITF vs IT (Student's t-test, P-value<0.05)	2) Association with clinical characteristics*	3) Positive staining of squamous cell carcinoma in HNSCC (HPA)**	4) Literature mining	Uniprot information			Sequence prediction information			References in the literature and databases
				(source: PubMed; keywords: gene name/protein name+oral cancer)***	ID	Signal peptide	GO cellular component (extracelular)	SignalP	SecretomeP	TMHMM	Found in extracellular vesicles	Found in saliva
Neoplastic Island
PGK1	0.0417376	yes	yes	1Huang P., et al. 2017; 2Ji EH, et al. 2017	P00558	none	plasma of mice with tumor; exosome like vesicles from intestinal epithelial cells; B-cell exosomes	No SP	Not predicted to be secreted in a non-classical form	No TMH	26Gonzalez-Begne et al., 2009; 27Prunotto et. al., 2013; 28Lay et al., 2000; 29Van Niel et al., 2001; 30Buschow et al., 2010.	34Winck et al., 2015 .
CSTB	0.00705823	yes	yes	3Harris, T. M. et al. 2015; 4Csosz, E. et al., 2018.; 5Kondoh, N. et al., 2013.	P04080	none	exosome compartment; extracellular space in urine samples	No SP	Not predicted to be secreted in a non-classical form	No TMH	31Principe S. et al., 2013; 26Gonzalez-Begne et al., 2009; 27Prunotto et. al., 2013; 32Abrahamson M et al., 1986.	34Winck et al., 2015 .
LTA4H	0.0260408	yes	yes	Not Found	P09960	none	extracellular exosome	No SP	Not predicted to be secreted in a non-classical form	No TMH	31Principe S. et al., 2013; 26Gonzalez-Begne et al., 2009; 27Prunotto et. al., 2013.	x
NDRG1	0.0375242	yes	yes	6Dos Santos, M. et al. 2016; 7Lee, J. C. et al. 2014; 8Chang, J.T. et al. 2005.	Q92597	none	extracellular exosome	No SP	Non-classically secreted protein (NN-score 0667)	No TMH	31Principe S. et al., 2013; 26Gonzalez-Begne et al., 2009; 27Prunotto et. al., 2013.	34Winck et al., 2015 .
S100A8	0.0116204	yes	yes	3Harris, T. M. et al. 2015; 9Parris, T. Z.. et al. 2014; 10Jou, Y. J. et al. 2014. 11Driemel, O. et al. 2010; 12Sapkota, D. et al. 2008.	x	x	x	x	x	x	x	x
S100A9	0.0119946	yes	yes	1Harris, T. M. et al. 2015; 13Kumar, M. et al. 2015; 14Fang, W. Y. J. et al. 2015; 15Wang, S.G. et al. 2011.	x	x	x	x	x	x	x	x
COL1A2	0.0184551	yes	yes	16Kartha, V. K. et al. 2016; 17Lü, X. Z. et al. 2011. 18Chen, C. et al. 2008	x	x	x	x	x	x	x	x
ACTR2	0.0429021	yes	yes	19Patel, V. et al. 2008	x	x	x	x	x	x	x	x
ZNF185	0.000873859	no	x	x	x	x	x	x	x	x	x	x
PLIN3	0.00883934	no	x	x	x	x	x	x	x	x	x	x
CA2	0.0205416	no	x	x	x	x	x	x	x	x	x	x
MB	0.0280062	no	x	x	x	x	x	x	x	x	x	x
COL1A1	0.0498064	no	x	x	x	x	x	x	x	x	x	x
APCS	0.0342681	no	x	x	x	x	x	x	x	x	x	x
SLC25A5	0.0468346	no	x	x	x	x	x	x	x	x	x	x
IVL	0.008593	no	x	x	x	x	x	x	x	x	x	x
KRT16	0.0380885	no	x	x	x	x	x	x	x	x	x	x
COL6A1	0.0118108	no	x	x	x	x	x	x	x	x	x	x
COL6A2	0.0208147	no	x	x	x	x	x	x	x	x	x	x
COL6A3	0.0307207	no	x	x	x	x	x	x	x	x	x	x
S100A7	0.000162807	no	x	x	x	x	x	x	x	x	x	x
SFN	0.0129018	no	x	x	x	x	x	x	x	x	x	x
DSG3	0.0348291	no	x	x	x	x	x	x	x	x	x	x
ARHGDIA	0.0247861	no	x	x	x	x	x	x	x	x	x	x
HSPG2	0.0244512	no	x	x	x	x	x	x	x	x	x	x
DSC2	0.0100812	no	x	x	x	x	x	x	x	x	x	x
COL14A1	0.0251142	no	x	x	x	x	x	x	x	x	x	x
DSC3	0.0191032	no	x	x	x	x	x	x	x	x	x	x
EVPL	0.0388402	no	x	x	x	x	x	x	x	x	x	x
ERO1L	0.0338731	no	x	x	x	x	x	x	x	x	x	x
TNKS1BP1	0.00501019	no	x	x	x	x	x	x	x	x	x	x
	0.0207609	no	x	x	x	x	x	x	x	x	x	x
Stroma
MB	0.0110853	yes	yes	20Xiao, H. et al. 2015.	P02144	none	extracellular exosome compartment	No SP/ No TM	Not predicted to be secreted in a non-classical form	No TMH	31Principe S. et al., 2013; 26Gonzalez-Begne et al., 2009; 27Prunotto et. al., 2013; 33Barallobre-Barreiro et al., 2016.	x
ITGAV	0.000483433	yes	yes	Not found	P06756	Signal peptide (1-30)	extracellular exosome	SP/ No TM	Not predicted to be secreted in a non-classical form	1 predicted TMH: outside (1-993); TMhelix (994-1016); inside (1017-1048).	31Principe S. et al., 2013; 26Gonzalez-Begne et al., 2009; 27Prunotto et. al., 2013; 30Bruschow et al., 2010.	x
COL6A1	0.00195523	yes	yes	21Liu, W. et al., 2016.	P12109	Signal peptide (1-19)	extracellular exosome compartment	SP	Not predicted to be secreted in a non-classical form	No TMH	31Principe S. et al., 2013; 26Gonzalez-Begne et al., 2009; 27Prunotto et. al., 2013; 33Barallobre-Barreiro et al., 2016.	35Sivadasan et al., 2015.
THBS2	0.0358901	yes	no	x	x	x	x	x	x	x	x	x
FSCN1	0.000926251	yes	yes	22Rodrigues, P. C. et al. 2017; 23Alam, H. et al. 2012; 24Lee, T.K. et al. 2007; 25Chen, C. et al. 2007.	x	x	x	x	x	x	x	x
TPP1	0.038764	no	x	x	x	x	x	x	x	x	x	x
MYL12A	0.0467273	no	x	x	x	x	x	x	x	x	x	x
P4HA2	0.0058632	no	x	x	x	x	x	x	x	x	x	x
HIST1H2BN	0.017393	no	x	x	x	x	x	x	x	x	x	x
CILP	0.0297849	no	x	x	x	x	x	x	x	x	x	x
H2AFY	0.0104069	no	x	x	x	x	x	x	x	x	x	x
FLNB	0.024297	no	x	x	x	x	x	x	x	x	x	x
ARL6IP5	0.00535066	no	x	x	x	x	x	x	x	x	x	x
FKBP9	0.00480571	no	x	x	x	x	x	x	x	x	x	x
F13A1	0.0202279	no	x	x	x	x	x	x	x	x	x	x
AGT	0.0224708	no	x	x	x	x	x	x	x	x	x	x
KNG1	0.0203495	no	x	x	x	x	x	x	x	x	x	x
HLA-DRA	0.0151867	no	x	x	x	x	x	x	x	x	x	x
KRT14	0.0229702	no	x	x	x	x	x	x	x	x	x	x
LMNA	0.031289	no	x	x	x	x	x	x	x	x	x	x
MMP1	0.0122469	no	x	x	x	x	x	x	x	x	x	x
GNAI2	0.0342365	no	x	x	x	x	x	x	x	x	x	x
CKM	0.00299011	no	x	x	x	x	x	x	x	x	x	x
LDHB	0.00110723	no	x	x	x	x	x	x	x	x	x	x
GPX1	0.0483754	no	x	x	x	x	x	x	x	x	x	x
ANXA2	0.000572995	no	x	x	x	x	x	x	x	x	x	x
SOD3	0.00593431	no	x	x	x	x	x	x	x	x	x	x
CTSG	0.026852	no	x	x	x	x	x	x	x	x	x	x
PTPRC	0.0294408	no	x	x	x	x	x	x	x	x	x	x
GSTP1	0.0242154	no	x	x	x	x	x	x	x	x	x	x
LGALS1	0.0185018	no	x	x	x	x	x	x	x	x	x	x
SPARC	0.0278072	no	x	x	x	x	x	x	x	x	x	x
HIST1H2AG	0.0345274	no	x	x	x	x	x	x	x	x	x	x
PLS3	0.0472844	no	x	x	x	x	x	x	x	x	x	x
ITGB4	0.022225	no	x	x	x	x	x	x	x	x	x	x
HIST1H1B	0.0313584	no	x	x	x	x	x	x	x	x	x	x
HIST1H1C	0.0399889	no	x	x	x	x	x	x	x	x	x	x
HLA-DRB1	0.0295021	no	x	x	x	x	x	x	x	x	x	x
LMNB1	0.0275095	no	x	x	x	x	x	x	x	x	x	x
OGN	0.0125573	no	x	x	x	x	x	x	x	x	x	x
FLNA	0.00102035	no	x	x	x	x	x	x	x	x	x	x
TGM2	0.000271694	no	x	x	x	x	x	x	x	x	x	x
MYL9	0.0124823	no	x	x	x	x	x	x	x	x	x	x
ATP5A1	0.0403757	no	x	x	x	x	x	x	x	x	x	x
HMGB2	0.0337515	no	x	x	x	x	x	x	x	x	x	x
TKT	0.00810316	no	x	x	x	x	x	x	x	x	x	x
CORO1A	0.00304003	no	x	x	x	x	x	x	x	x	x	x
SFN	0.00248602	no	x	x	x	x	x	x	x	x	x	x
MYH9	0.0413408	no	x	x	x	x	x	x	x	x	x	x
COL15A1	0.0256983	no	x	x	x	x	x	x	x	x	x	x
EIF2S3	0.0157627	no	x	x	x	x	x	x	x	x	x	x
MNDA	0.00211128	no	x	x	x	x	x	x	x	x	x	x
RPL5	0.0420003	no	x	x	x	x	x	x	x	x	x	x
MMP14	0.0186135	no	x	x	x	x	x	x	x	x	x	x
PDLIM4	0.00244073	no	x	x	x	x	x	x	x	x	x	x
PRELP	0.0204709	no	x	x	x	x	x	x	x	x	x	x
EPPK1	0.02656	no	x	x	x	x	x	x	x	x	x	x
MYL6	0.00307192	no	x	x	x	x	x	x	x	x	x	x
PSMA6	0.0175789	no	x	x	x	x	x	x	x	x	x	x
DSTN	0.0289434	no	x	x	x	x	x	x	x	x	x	x
RPL26	0.0047228	no	x	x	x	x	x	x	x	x	x	x
HIST1H4A	0.0465084	no	x	x	x	x	x	x	x	x	x	x
RPS25	0.0244978	no	x	x	x	x	x	x	x	x	x	x
RPS26	0.0295281	no	x	x	x	x	x	x	x	x	x	x
FBLN2	0.0488746	no	x	x	x	x	x	x	x	x	x	x
FABP5	0.00274634	no	x	x	x	x	x	x	x	x	x	x
COL7A1	0.00847615	no	x	x	x	x	x	x	x	x	x	x
KRT17	0.0227967	no	x	x	x	x	x	x	x	x	x	x
COL14A1	5.73211e-05	no	x	x	x	x	x	x	x	x	x	x
CKAP4	0.0242379	no	x	x	x	x	x	x	x	x	x	x
ARHGAP1	0.0455989	no	x	x	x	x	x	x	x	x	x	x
LAMB3	0.0391206	no	x	x	x	x	x	x	x	x	x	x
LAMC2	0.00666619	no	x	x	x	x	x	x	x	x	x	x
CTTN	0.020676	no	x	x	x	x	x	x	x	x	x	x
PLEC	0.00124729	no	x	x	x	x	x	x	x	x	x	x
PTGIS	6.43163e-05	no	x	x	x	x	x	x	x	x	x	x
HIST2H3A	0.0408288	no	x	x	x	x	x	x	x	x	x	x
PABPN1	0.0430917	no	x	x	x	x	x	x	x	x	x	x
FERMT3	0.0255865	no	x	x	x	x	x	x	x	x	x	x
LRRC15	0.00364793	no	x	x	x	x	x	x	x	x	x	x
PALLD	0.0163177	no	x	x	x	x	x	x	x	x	x	x
NDRG1	0.0494695	no	x	x	x	x	x	x	x	x	x	x
KHSRP	0.0365376	no	x	x	x	x	x	x	x	x	x	x
KCTD12	0.00463419	no	x	x	x	x	x	x	x	x	x	x
RCN3	4.83544e-05	no	x	x	x	x	x	x	x	x	x	x
CNN2	0.00967803	no	x	x	x	x	x	x	x	x	x	x
ACO2	0.0353977	no	x	x	x	x	x	x	x	x	x	x
MXRA5	0.00128725	no	x	x	x	x	x	x	x	x	x	x
ERAP1	0.0498629	no	x	x	x	x	x	x	x	x	x	x
MYOF	0.0270014	no	x	x	x	x	x	x	x	x	x	x
LMCD1	0.0460606	no	x	x	x	x	x	x	x	x	x	x
PSME2	0.038385	no	x	x	x	x	x	x	x	x	x	x
SAMHD1	0.00419531	no	x	x	x	x	x	x	x	x	x	x
RNASE2	0.000445856	no	x	x	x	x	x	x	x	x	x	x
EPX	0.00189338	no	x	x	x	x	x	x	x	x	x	x
COL6A2	0.00205639	no	x	x	x	x	x	x	x	x	x	x
COL6A3	0.0205163	no	x	x	x	x	x	x	x	x	x	x
RNASE3	0.0114108	no	x	x	x	x	x	x	x	x	x	x
KRT5	0.00922589	no	x	x	x	x	x	x	x	x	x	x
PRG2	0.0157285	no	x	x	x	x	x	x	x	x	x	x
LCP1	0.00114366	no	x	x	x	x	x	x	x	x	x	x
* Linear regression, P-value<0.05, R<-0.7 or 0.7<R and R2>0.4
** HPA= The Human Protein Atlas (https://www.proteinatlas.org/)
*** Studies with animals and cells were not considered.
x=not applicable; SP=signal peptide; TM=transmembrane; TMH=transmembrane helices
Selected proteins for the next verification steps are label in red.
References:
1. Huang P, Tong D, Sun J, Li Q, Zhang F. Generation and characterization of a human oral squamous carcinoma cell line SCC-9 with CRISPR/Cas9-mediated deletion of the p75 neurotrophin receptor. (2017). Arch Oral Biol. Oct;82:223-232.
2. Ji EH, Cui L, Yuan X, Cheng S, Messadi D, Yan X, Hu S. Metabolomic analysis of human oral cancer cells with adenylate kinase 2 or phosphorylate glycerol kinase 1 inhibition. (2017). J Cancer. Jan 15;8(2):298-304.
3. Harris T.M., Du P., Kawachi N., Belbin T.J., Wang Y., Schlecht N.F., Ow T.J., Keller C.E., Childs G.J., Smith R.V., Angeletti R.H., Prystowsky M.B., Lim J. Proteomic analysis of oral cavity squamous cell carcinoma specimens identifies patient outcome-associated proteins. (2015) Arch Pathol Lab Med. Apr;139(4):494-507.
4. Csosz, É. et al. Salivary proteome profiling of oral squamous cell carcinoma in a Hungarian population. (2018). FEBS Open Bio .
5. Kondoh, N. et al. Comprehensive study of oral squamous cell carcinoma patients using blood samples and gene expression profiles. (2013). J. Cancer Sci. Ther. 5.
6. Dos Santos M1, da Cunha Mercante AM, Nunes FD, Leopoldino AM, de Carvalho MB, Gazito D, López RV, Chiappini PB, de Carvalho Neto PB, Fukuyama EE; Head Neck Genome Project/GENCAPO, Tajara EH, Louro ID, da Silva AM. Prognostic significance of NDRG1 expression in oral and oropharyngeal squamous cell carcinoma. Mol Biol Rep. (2012). Dec;39(12):10157-65.
7. Lee, J. C., Chung, L. C., Chen, Y. J., Feng, T. H. & Juang, H. H. N-myc downstream-regulated gene 1 downregulates cell proliferation, invasiveness, and tumorigenesis in human oral squamous cell carcinoma. (2014). Cancer Lett. 355, 242–252.
8. Chang JT, Wang HM, Chang KW, Chen WH, Wen MC, Hsu YM, Yung BY, Chen IH, Liao CT, Hsieh LL, Cheng AJ. Identification of differentially expressed genes in oral squamous cell carcinoma (OSCC): overexpression of NPM, CDK1 and NDRG1 and underexpression of CHES1. (2005). Int J Cancer. May 10;114(6):942-9.
9. Parris TZ1, Aziz L, Kovács A, Hajizadeh S, Nemes S, Semaan M, Chen CY, Karlsson P, Helou K. Clinical relevance of breast cancer-related genes as potential biomarkers for oral squamous cell carcinoma. (2014 ). BMC Cancer. May 7;14:324.
10. Jou Y.J., Hua C.H., Lin C.D., Lai C.H., Huang S.H., Tsai M.H., Kao J.Y., Lin C.W. S100A8 as potential salivary biomarker of oral squamous cell carcinoma using nanoLC-MS/MS. (2014). Clin Chim Acta. Sep 25;436:121-9.
11. Driemel O, Escher N, Ernst G, Melle C, von Eggeling F. S100A8 cellular distribution in normal epithelium, hyperplasia, dysplasia and squamous cell carcinoma and its concentration in serum. (2010). Anal Quant Cytol Histol. Aug;32(4):219-24.
12. Sapkota D, Bruland O, Bøe OE, Bakeer H, Elgindi OA, Vasstrand EN, Ibrahim SO. Expression profile of the S100 gene family members in oral squamous cell carcinomas. (2008). J Oral Pathol Med. Nov;37(10):607-15.
13. Kumar M., Matta A., Masui O., Srivastava G., Kaur J., Thakar A., Shukla N.K., RoyChoudhury A., Sharma M., Walfish P.G., Michael Siu K.W., Chauhan S.S., Ralhan R. Nuclear heterogeneous nuclear ribonucleoprotein D is associated with poor prognosis and interactome analysis reveals its novel binding partners in oral cancer. (2015). J Transl Med.Aug 30;13:285.
14. Fang W.Y., Chen Y.W., Hsiao J.R., Liu C.S., Kuo Y.Z., Wang Y.C., Chang K.C., Tsai S.T., Chang M.Z., Lin S.H., Wu L.W. Elevated S100A9 expression in tumor stroma functions as an early recurrence marker for early-stage oral cancer patients through increased tumor cell invasion, angiogenesis, macrophage recruitment and interleukin-6 production. (2015). Oncotarget. Sep 29;6(29):28401-24.
15. Wan SG, Taccioli C, Jiang Y, Chen H, Smalley KJ, Huang K, Liu XP, Farber JL, Croce CM, Fong LY. Zinc deficiency activates S100A8 inflammation in the absence of COX-2 and promotes murine oral-esophageal tumor progression. (2011). Int J Cancer. Jul 15;129(2):331-45.
16. Kartha V.K., Stawski L., Han R., Haines P., Gallagher G., Noonan V., Kukuruzinska M., Monti S., Trojanowska M. PDGFRβ Is a Novel Marker of Stromal Activation in Oral Squamous Cell Carcinomas. (2016). PLoS One. Apr 29;11(4):e0154645.
17. Lü X.Z., Chen W.T., Zhang C.P. Investigation of mRNA expression of collagen genes in oral squamous cell carcinoma and paired normal tissue. (2011). Nan Fang Yi Ke Da Xue Xue Bao. Jun;31(7):1197-9.
18. Chen C, Méndez E, Houck J, Fan W, Lohavanichbutr P, Doody D, Yueh B, Futran ND, Upton M, Farwell DG, Schwartz SM, Zhao LP. Gene expression profiling identifies genes predictive of oral squamous cell carcinoma. (2008). Cancer Epidemiol Biomarkers Prev. Aug; 17(8): 2152–2162.
19. Patel V, Hood BL, Molinolo AA, Lee NH, Conrads TP, Braisted JC, Krizman DB, Veenstra TD, Gutkind JS. Proteomic Analysis of Laser-Captured Paraffin-Embedded Tissues: A Molecular Portrait of Head and Neck Cancer Progression. (2008). Clin Cancer Res 2008;14(4) February 15.
20. Xiao, H. et al. Quantitative proteomic analysis of microdissected oral epithelium for cancer biomarker discovery. (2015). Oral Oncol. 51, 1011–1019.
21. Liu, W. et al. Quantitative proteomic analysis for novel biomarkers of buccal squamous cell carcinoma arising in background of oral submucous fibrosis. (2016). BMC Cancer 16, 584.
22. Rodrigues P.C., Sawazaki-Calone I., Ervolino de Oliveira C., Soares Macedo C.C., Dourado M.R., Cervigne N.K., Miguel M.C., Ferreira do Carmo A., Lambert D.W., Graner E., Daniela da Silva S., Alaoui-Jamali M.A., Paes Leme A.F., Salo T.A., Coletta R.D. Fascin promotes migration and invasion and is a prognostic marker for oral squamous cell carcinoma. (2017). Oncotarget. Aug 19;8(43):74736-74754.
23. Alam H., Bhate A.V., Gangadaran P., Sawant S.S., Salot S., Sehgal L., Dange P.P., Chaukar D.A., D'cruz A.K., Kannanl S., Gude R., Kane S., Dalal S.N., Vaidya M.M. Fascin overexpression promotes neoplastic progression in oral squamous cell carcinoma. (2012). BMC Cancer. Jan 20;12:32.
24. Lee T.K., Poon R.T., Man K., Guan X.Y., Ma S., Liu X.B., Myers J.N., Yuen A.P. Fascin over-expression is associated with aggressiveness of oral squamous cell carcinoma. (2007). Cancer Lett. Sep 8;254(2):308-15.
25. Chen SF, Yang SF, Li JW, Nieh PC, Lin SY, Fu E, Bai CY, Jin JS, Lin CY, Nieh S. Expression of fascin in oral and oropharyngeal squamous cell carcinomas has prognostic significance - a tissue microarray study of 129 cases. (2007). Histopathology Aug;51(2):173-83.
26. Gonzalez-Begne M., Lu B., Han X., Hagen F.K., Hand A.R., Melvin J.E., Yates J.R. Proteomic analysis of human parotid gland exosomes by multidimensional protein identification technology (MudPIT). (2009). J. Proteome Res. 8:1304-1314.
27. Prunotto M., Farina A., Lane L., Pernin A., Schifferli J., Hochstrasser D.F., Lescuyer P., Moll S. Proteomic analysis of podocyte exosome-enriched fraction from normal human urine. (2013). J Proteomics 82:193-229.
28. Lay A.J., Jiang X.M., Kisker O., Flynn E., Underwood A., Condron R., Hogg P.J. Phosphoglycerate kinase acts in tumour angiogenesis as a disulphide reductase. (2000). Nature 408:869-873.
29. van Niel G., Raposo G., Candalh C., Boussac M., Hershberg R., Cerf-Bensussan N., Heyman M. Intestinal epithelial cells secrete exosome-like vesicles.(2001). Gastroenterology 121:337-349
30. Buschow S.I., van Balkom B.W., Aalberts M., Heck A.J., Wauben M., Stoorvogel W. MHC class II-associated proteins in B-cell exosomes and potential functional implications for exosome biogenesis. (2010) Immunol. Cell Biol. 88:851-856.
31. Principe S., Jones E.E., Kim Y., Sinha A., Nyalwidhe J.O., Brooks J., Semmes O.J., Troyer D.A., Lance R.S., Kislinger T., Drake R.R. In-depth proteomic analyses of exosomes isolated from expressed prostatic secretions in urine. (2013). Proteomics 13:1667-1671.
32. Abrahamson M., Barrett A.J., Salvesen G., Grubb A. Isolation of six cysteine proteinase inhibitors from human urine. Their physicochemical and enzyme kinetic properties and concentrations in biological fluids.(1986). J. Biol. Chem. 261:11282-11289
33. Barallobre-Barreiro J., Gupta S.K., Zoccarato A., Kitazume-Taneike R., Fava M., Yin X., Werner T., Hirt M.N., Zampetaki A., Viviano A., Chong M., Bern M., Kourliouros A., Domenech N., Willeit P., Shah A.M., Jahangiri M., Schaefer L., Fischer J.W., Iozzo R.V., Viner R., Thum T., Heineke J., Kichler A., Otsu K., Mayr M. Glycoproteomics Reveals Decorin Peptides With Anti-Myostatin Activity in Hu…
34. Winck FV, Ribeiro ACP, Domingues RR, Ling LY, Riaño-Pachón Diego Mauricio, Rivera C, Brandão TB, Gouvea AF, Santos-Silva AR, Ricardo D. Coletta RD, Paes Leme AF. Insights into immune responses in oral cancer through proteomic analysis of saliva and salivary extracellular vesicles. (2015). Scientific Reports 5, 16305.
35. Sivadasan P, Gupta MK, Sathe GJ, Balakrishnan L, Palit P, Gowda H, Suresha A, Kuriakose MA, Sirdeshmukh R. Human salivary proteome — a resource of potential biomarkers for oral cancer. (2015). Journal of Proteomics, 89-95.
