# Supplementary material for: Combining discovery and targeted proteomics reveals a prognostic signature in oral cancer
Source: Nat Commun. 2018 Sep 5;9:3598. doi: 10.1038/s41467-018-05696-2 (PMC6125363; doi:10.1038/s41467-018-05696-2)
Supplement: Supplementary file 22 — Supplementary Data 19 [file 41467_2018_5696_MOESM22_ESM.xlsx]

## Sheet: Supplementary Data 19
Supplementary Data 19. Clinicopathological data of OSCC patients samples used for IHC.
	Cases (n)	%
Sex (125)
Male	98	78.4
Female	27	21.6
Age (125)
≤ 58	66	52.8
> 58	59	47.2
Country (126)
Brazil	96	76.2
Finland	29	23.8
Smoking status (89)
Absent	12	13.5
Present	77	86.5
Alcohol habit (67)
Absent	20	29.9
Present	47	70.1
Tumor site (125)
Tongue	74	59.2
Floor of mouth	30	24.0
Palate	8	6.4
Retromolar trigone	6	4.8
Other	7	5.6
Primary tumor (125)
T1/T2	80	64.0
T3/T4	45	36.0
Second primary tumor
Absent	74	77.8
Present	21	22.2
Lymph nodes (123)
N0	55	44.7
N+	68	55.3
Clinical stage (96)
I	21	21.8
II	23	23.9
III	19	19.8
IV/IVa	33	34.5
Treatment (125)
Surgery	49	39.2
Surgery + RT	61	48.8
Surgery + RT + CT	15	12.0
Local recurrence (96)
Absent	74	77.1
Present	22	22.9
Lymph node recurrence (96)
Absent	85	88.5
Present	11	11.5
Distance recurrence (96)
Absent	94	97.9
Present	2	2.1
Disease free survival (123)
≤ 44,6 months	78	63.4
> 44,6 months	45	36.6
Status (124)
Alive	49	39.5
Dead	75	60.5
Grade* (96)
I	15	15.6
II	70	72.9
III	11	11.5
POI** (93)
Island	71	76.3
Tumor satellite	22	23.7
LHR** (96)
Absent	0	0.0
Present	96	100.0
Perineural invasion (96)
Absent	67	72.0
Present	29	28.0
Buddings*** (95)
Absent	16	16.8
Present	79	83.2
* Barnes et al., (2005); **POI: pattern of invasion; LHR: lymphocytic host response Brandwein-Gensler et al., (2005); *** Almangush et al., (2015); RT: radiotherapy; CT: chemotherapy.
Note: Aproximately 14 cases were the same used for MS analysis.
