# Supplementary material for: Combining discovery and targeted proteomics reveals a prognostic signature in oral cancer
Source: Nat Commun. 2018 Sep 5;9:3598. doi: 10.1038/s41467-018-05696-2 (PMC6125363; doi:10.1038/s41467-018-05696-2)
Supplement: Supplementary file 23 — Supplementary Data 20 [file 41467_2018_5696_MOESM23_ESM.xlsx]

## Sheet: Supplementary Data 20
Supplementary Data 20. Scoring method based on expression of CSTB, NDRG1, PGK1, COL6A1, ITGAV, LTA4H, MB in invasive tumor front and inner OSCC.
Intensity	%	COMB	Expression difference	Score
0 – negative	0: 0%	Intensity + % = 0 to 6	ITF – Inner tumor = -6 to 6	0 = equal expression
1 – weak	1: 1 to 25%		0 =0	1 = lower expression in invasive front
2 – moderate	2: 26 to 50%		-6 to -1 = 1	2 = higher expression in invasive front
3 – strong	3: > 50%		1 to 6 = 2
