# Supplementary material for: Combining discovery and targeted proteomics reveals a prognostic signature in oral cancer
Source: Nat Commun. 2018 Sep 5;9:3598. doi: 10.1038/s41467-018-05696-2 (PMC6125363; doi:10.1038/s41467-018-05696-2)
Supplement: Supplementary file 24 — Supplementary Data 21 [file 41467_2018_5696_MOESM24_ESM.xlsx]

## Sheet: Supplementary Data 21
Supplementary Data 21. Scoring on a scale of 0 to 6 to evaluate the protein abundance in invasive tumor front (ITF) and inner tumor.
Panel 1 shows IHC analysis of cases used for MS and Panel 2 shows IHC analysis for all the cases, including those used for MS analysis.
		PANEL 1:
		Invasive Tumor Front (ITF)									Inner Tumor
		Score									Score
		(Intensity + % of immunostaining)									(Intensity + % of immunostaining)
			0	1	2	3	4	5	6	n (total)	0	1	2	3	4	5	6	n (total)
	Region	Gene name
	Neoplastic Island	CSTB	-	-	12	1	-	-	-	13	-	-	9	1	3	-	-	13
		LTA4H	-	-	6	6	2	-	-	14	-	-	7	1	6	-	-	14
		NDRG1	-	-	3	2	9	-	-	14	-	-	-	4	10	-	-	14
		PGK1	-	-	10	1	3	-	-	14		-	8	1	5	-	-	14
	Tumor Stroma	COL6A1	-	-	-	-	8	6	-	14	1	-	-	-	13	-	-	14
		ITGAV	-	-	3	3	1	-	-	7	-	-	-	-	2	5	-	7
		MB	3	-	3	-	2	-	-	8	6	-	1	1	-	-	-	8
		PANEL 2:
			Invasive Tumor Fronte (ITF)								Inner Tumor
		Score									Score
		(Intensity + % of immunostaining)									(Intensity + % of immunostaining)
			0	1	2	3	4	5	6	n (total)	0	1	2	3	4	5	6	n (total)
	Region	Gene name
	Neoplastic Island	CSTB	3	-	77	17	6	10	1	114	44	2	16	11	22	13	6	114
		LTA4H	36	-	6	10	25	24	16	117	63	-	8	20	13	8	5	117
		NDRG1	26	-	8	10	27	32	15	118	20	-	-	9	26	28	35	118
		PGK1	31	-	23	13	29	17	5	118	43	-	15	20	24	13	3	118
	Tumor Stroma	COL6A1	1	-	-	1	8	17	66	93	7	-	-	4	13	23	46	93
		ITGAV	54	-	3	-	7	4	12	80	62	-	-	4	4	3	7	80
		MB	80	-	3	-	2	1	-	86	81	-	1	2	2	-	-	86
