# Supplementary material for: Combining discovery and targeted proteomics reveals a prognostic signature in oral cancer
Source: Nat Commun. 2018 Sep 5;9:3598. doi: 10.1038/s41467-018-05696-2 (PMC6125363; doi:10.1038/s41467-018-05696-2)
Supplement: Supplementary file 25 — Supplementary Data 22 [file 41467_2018_5696_MOESM25_ESM.xlsx]

## Sheet: Supplementary Data 22
Supplementary Data 22. Scoring to evaluate the protein abundance in ITF and inner tumor according to patient.
Case	INTENS_CSTB invasive tumor	%_CSTB invasive tumor	COMB_CSTB invasive tumor	INTENS_CSTB inner tumor	%_CSTB inner tumor	COMB_CSTB inner tumor	ITF-IT_CSTB	SCORE 1_CSTB	SCORE 2_CSTB	INTENS_LTA4H invasive tumor	%_LTA4H invasive tumor	COMB_LTA4H invasive tumor	INTENS_LTA4H inner tumor	%_LTA4H inner tumor	COMB_LTA4H inner tumor	ITF-IT_LTA4H	SCORE 1_LTA4H	SCORE 2_LTA4H	INTENS_NDRG1 invasive tumor	%_NDRG1 invasive tumor	COMB_NDRG1 invasive tumor	INTENS_NDRG1 inner tumor	%_NDRG1 inner tumor	COMB_NDRG1 inner tumor	ITF-IT_NDRG1	SCORE 1_NDRG1	SCORE 2_NDRG1	INTENS_PGK1 invasive tumor	%_PGK1 invasive tumor	COMB_PGK1 invasive tumor	INTENS_PGK1 inner tumor	%_PGK1 inner tumor	COMB_PGK1 inner tumor	ITF-IT_PGK1	SCORE 1_PGK1	SCORE 2_PGK1	INTENS_COL6A1 invasive stroma	%_COL6A1 invasive stroma	COMB_COL6A1 invasive stroma	INTENS_COL6A1 inner stroma	%_COL6A1 inner stroma	COMB_COL6A1 inner stroma	ITF-IT_COL6A1	SCORE 1_COL6A1	SCORE 2_COL6A1	INTENS_ITGAV invasive stroma	%_ITGAV invasive stroma	COMB_ITGAV invasive stroma	INTENS_ITGAV inner stroma
1	1	1	2	1	1	2	0	0	1	3	3	6	2	1	3	3	2	2	3	2	5	3	3	6	-1	1	1	0	0	0	0	0	0	0	0		0	0	0	3	2	6	-6	1	1
2	1	1	2	2	2	4	-2	1	1	3	3	6	0	0	0	6	2	2	2	3	5	3	3	6	-1	1	1	1	2	3	2	2	4	-1	1	1	2	1	3	0	0	0	3	2	2	0	0	0	0
3	1	1	2	2	2	4	-2	1	1	2	1	3	0	0	0	3	2	2	2	3	5	3	2	5	0	0	1	3	2	5	2	2	4	1	2	2	2	2	4	1	2	3	1	2	2	2	2	4	0
4	1	1	2	0	0	0	2	2	2	2	2	5	2	3	5	0	0	1	2	2	4	3	2	5	-1	1	1	0	0	0	2	1	3	-3	1	1	2	2	4	2	2	4	0	0	1	0	0	0	0
5																																					2	2	4	1	2	3	1	2	2	0	0	0	0
6	2	1	3	2	2	4	-1	1	1	2	3	5	2	1	3	2	2	2	1	1	2	1	2	3	-1	1	1	2	2	4	1	1	2	2	2	2	2	2	4	2	2	4	0	0	1
7	1	1	2	2	2	4	-2	1	1	2	1	3	2	1	3	0	0	1	1	1	2	3	3	6	-4	1	1	2	2	4	1	2	3	1	2	2	2	2	4	3	2	5	-1	1	1	2	2	4	3
8	1	1	2	0	0	1	1	2	2	0	0	0	0	0	0	0	0		2	1	3	3	3	6	-3	1	1	1	2	3	0	0	0	3	2	2	2	2	4	2	2	4	0	0	1	2	2	4	3
9																																					2	2	4	3	3	6	-2	1	1	0	0	0	0
10	1	1	2	2	1	3	-1	1	1	2	2	4	1	2	3	1	2	2	0	0	0	0	0	0	0	0		3	3	6	2	2	4	2	2	2	2	2	4	2	2	4	0	0	1	0	0	0	0
11	1	2	3	3	2	5	-2	1	1	0	0	0	0	0	0	0	0		0	0	0	2	2	4	-4	1	1	0	0	0	0	0	0	0	0		3	2	5	3	2	5	0	0	1	0	0	0	0
12	1	1	2	0	0	0	2	2	2	0	1	0	0	0	0	0	0		1	1	2	3	3	6	-4	1	1	3	2	5	1	1	2	3	2	2	3	2	5	0	0	0	5	2	2	0	0	0	0
13	1	1	2	0	1	1	1	2	2	2	2	4	1	2	3	1	2	2	3	3	6	3	3	6	0	0	1	1	2	3	2	2	4	-1	1	1	3	2	5	3	3	6	-1	1	1	2	3	5	0
14	1	1	2	1	1	2	0	0	1	3	3	6	3	2	5	1	2	2	3	3	6	3	3	6	0	0	1	0	0	0	0	0	0	0	0		3	2	5	3	3	6	-1	1	1	3	3	6	0
15	1	1	2	2	2	4	-2	1	1	2	2	5	1	1	2	3	2	2	0	0	0	1	2	3	-3	1	1	2	2	4	1	1	2	2	2	2	3	2	5	2	3	5	0	0	1
16	1	1	2	0	0	0	2	2	2	1	1	2	0	0	0	2	2	2	3	3	6	3	3	6	0	0	1	2	3	5	1	2	3	2	2	2	3	2	5	2	3	5	0	0	1	0	0	0	0
17										0	0	0	0	0	0	0	0		2	3	5	3	2	5	0	0	1	1	1	2	0	0	0	2	2	2	3	2	5	3	3	6	-1	1	1	0	0	0	0
18	1	1	2	0	0	0	2	2	2	2	1	3	0	0	0	3	2	2	1	1	2	1	2	3	-1	1	1	0	0	0	0	0	0	0	0		3	2	5	3	3	6	-1	1	1	0	0	0	0
19	1	2	3	2	1	3	0	0	1	1	1	2	0	0	0	2	2	2	2	2	4	0	0	0	4	2	2	1	1	2	0	0	0	2	2	2	3	2	5	3	2	5	0	0	1	0	0	0	0
20	1	1	2	0	0	0	2	2	2	0	0	0	0	0	0	0	0		2	2	4	3	2	5	-1	1	1	2	2	4	2	2	4	0	0	1	3	2	5	3	3	6	-1	1	1
21	1	1	2	1	1	2	0	0	1	0	0	0	1	1	2	-2	1	1	2	3	5	3	3	6	-1	1	1	0	0	0	2	2	4	-4	1	1	3	2	5	2	3	5	0	0	1	3	3	6	0
22	2	1	3	3	2	5	-2	1	1	3	3	6	3	3	6	0	0	1	2	3	5	3	3	6	-1	1	1	2	2	4	0	0	0	4	2	2	3	2	5	3	2	5	0	0	1	0	0	0	0
23	1	1	2	1	1	2	0	0	1	2	2	4	0	0	0	4	2	2	0	0	0	0	0	0	0	0		1	1	2	0	0	0	2	2	2	3	2	5	0	0	0	5	2	2	3	3	6	0
24	1	1	2	1	1	2	0	0	1	1	2	3	1	2	3	0	0	1	2	3	5	3	3	6	-1	1	1	2	2	4	2	1	3	1	2	2	3	2	5	3	3	6	-1	1	1	0	0	0	1
25										3	3	6	3	2	5	1	2	2	2	3	5	2	2	4	1	2	2	1	1	2	2	2	4	-2	1	1	3	2	5	3	3	6	-1	1	1	0	0	0	0
26	1	1	2	1	1	2	0	0	1	2	2	4	0	0	0	4	2	2	3	3	6	3	3	6	0	0	1	1	1	2	1	2	3	-1	1	1	3	2	5	2	2	4	1	2	2	0	0	0	0
27	1	1	2	0	0	0	2	2	2	2	2	5	2	2	4	1	2	2	2	1	3	2	3	5	-2	1	1	2	1	3	1	1	2	1	2	2	3	2	5	2	2	4	1	2	2	1	1	2	2
28	1	1	2	1	1	2	0	0	1	3	3	6	1	2	3	3	2	2	3	3	6	3	3	6	0	0	1	2	1	3	2	1	2	1	2	2	3	3	6	3	3	6	0	0	1	3	3	6	3
29	1	1	2	0	0	0	2	2	2	2	1	3	2	3	5	-2	1	1	2	2	4	2	3	5	-1	1	1	2	2	4	2	1	3	1	2	2	3	3	6	2	2	4	2	2	2	0	0	0	0
30	1	1	2	1	1	2	0	0	1	2	2	5	0	0	0	5	2	2	0	0	0	0	0	0	0	0		1	1	2	1	1	2	0	0	1	3	3	6	3	3	6	0	0	1	0	0	0	0
31	1	1	2	0	0	0	2	2	2	2	2	4	1	1	2	2	2	2	0	0	0	0	0	0	0	0		0	0	0	0	0	0	0	0		3	3	6	2	2	4	2	2	2	0	0	0	0
32	1	1	2	0	0	0	2	2	2	0	0	0	0	0	0	0	0		0	0	0	2	3	5	-5	1	1	0	0	0	0	0	0	0	0		3	3	6	3	3	6	0	0	1	2	3	5	2
33	1	1	2	2	2	4	-2	1	1	1	1	2	0	0	0	2	2	2	1	2	3	2	2	4	-1	1	1	1	1	2	0	0	0	2	2	2	3	3	6	3	2	5	1	2	2	0	0	0	2
34	1	1	2	1	1	2	0	0	1	2	2	5	1	2	3	2	2	2	0	0	0	2	1	3	-3	1	1	2	1	2	0	0	0	2	2	2	3	3	6	2	2	4	2	2	2	0	0	0	0
35	1	1	2	0	0	0	2	2	2	0	0	0	0	0	0	0	0		0	0	0	0	0	0	0	0		2	3	5	3	2	5	0	0	1	3	3	6	3	3	6	0	0	1	0	0	0	0
36	1	1	2	0	0	0	2	2	2	0	0	0	0	0	0	0	0		2	2	4	0	0	0	4	2	2	0	0	0	0	0	0	0	0		3	3	6	3	2	5	1	2	2	0	0	0	0
37																																					3	3	6	3	2	5	1	2	2	0	0	0	0
38	1	1	2	0	0	0	2	2	2	2	2	4	0	0	0	4	2	2	0	0	0	0	0	0	0	0		2	2	4	0	0	0	4	2	2	3	3	6	3	3	5	1	2	2	3	3	6	1
39	1	1	2	1	1	2	0	0	1	2	2	5	1	1	2	3	2	2	2	3	5	3	3	6	-1	1	1	2	2	4	2	2	4	0	0	1	3	3	6	3	3	6	0	0	1	3	3	6	0
40	1	1	2	1	1	2	0	0	1	2	2	4	0	0	0	4	2	2	2	3	5	2	3	5	0	0	1	1	1	2	0	0	0	2	2	2	3	3	6	3	3	6	0	0	1
41	1	1	2	0	0	0	2	2	2	1	2	3	0	0	0	3	2	2	2	2	4	3	3	6	-2	1	1	2	2	4	1	1	2	2	2	2	3	3	6	3	3	6	0	0	1	2	2	4	2
42	1	1	2	0	0	0	2	2	2	2	2	5	0	0	0	5	2	2	0	0	0	0	0	0	0	0		1	1	2	2	3	5	-3	1	1	3	3	6	3	3	6	0	0	1	3	3	6	0
43	1	1	2	2	1	3	-1	1	1	2	2	5	2	2	4	1	2	2	3	3	6	3	3	6	0	0	1	1	1	2	0	0	0	2	2	2	3	3	6	3	3	6	0	0	1	0	0	0	0
44	1	1	2	2	1	3	-1	1	1	0	0	0	1	1	2	-2	1	1	0	0	0	2	2	4	-4	1	1	0	0	0	0	0	0	0	0		3	3	6	3	2	5	1	2	2	0	0	0	0
45	1	1	2	0	0	0	2	2	2	1	1	2	0	0	0	2	2	2	0	0	0	0	0	0	0	0		0	0	0	2	1	3	-3	1	1	3	3	6	3	3	6	0	0	1	0	0	0	0
46	1	1	2	0	0	0	2	2	2	0	0	0	0	0	0	0	0		2	2	4	2	2	4	0	0	1	2	2	4	0	0	0	4	2	2	3	3	6	2	3	5	1	2	2	0	0	0	0
47	1	1	2	0	0	0	2	2	2																			0	0	0	0	0	0	0	0		3	3	6	3	3	6	0	0	1
48	1	1	2	1	1	2	0	0	1	0	0	0	2	1	3	-3	1	1	2	1	3	2	2	4	-1	1	1	1	1	2	2	2	4	-2	1	1	3	3	6	0	0	0	6	2	2	0	0	0	0
49																																					3	3	6	3	2	5	1	2	2	0	0	0	0
50	1	1	2	2	1	3	-1	1	1	3	3	6	2	3	5	1	2	2	2	3	5	2	3	5	0	0	1	1	1	2	1	1	2	0	0	1	3	3	6	2	3	5	1	2	2	0	0	0	0
51	2	1	3	3	2	5	-2	1	1	2	3	5	2	2	4	1	2	2	0	0	0	3	3	6	-6	1	1	3	3	6	2	2	4	2	2	2	3	3	6	3	2	5	1	2	2	0	0	0	0
52																																					3	3	6	3	3	6	0	0	1	0	0	0	0
53	1	1	2	2	2	4	-2	1	1	3	3	6	2	2	4	2	2	2	2	2	4	2	3	5	-1	1	1	0	0	0	0	0	0	0	0		3	3	6	3	2	5	1	2	2	0	0	0	0
54	1	1	2	0	0	0	2	2	2	2	2	4	1	1	2	2	2	2	2	3	5	3	3	6	-1	1	1	2	3	5	1	1	2	3	2	2	3	3	6	3	3	6	0	0	1	0	0	0	0
55	1	1	2	0	0	0	2	2	2	2	2	4	1	2	3	1	2	2	0	0	0	0	0	0	0	0		2	2	4	1	2	3	1	2	2	3	3	6	3	3	6	0	0	1	3	3	6	0
56	1	1	2	0	0	0	2	2	2	2	2	5	2	1	3	2	2	2	3	2	5	3	3	6	-1	1	1	2	2	4	2	1	3	1	2	2	3	3	6	3	3	6	0	0	1	0	0	0	0
57	1	1	2	0	0	0	2	2	2	2	2	4	2	1	3	1	2	2	3	2	5	2	3	5	0	0	1	3	2	5	2	2	4	1	2	2	3	3	6	3	3	6	0	0	1
58	1	1	2	2	1	3	-1	1	1	0	0	0	0	0	0	0	0		0	0	0	2	1	3	-3	1	1	1	1	2	1	1	2	0	0	1	3	3	6	3	3	6	0	0	1	0	0	0	0
59	1	1	2	0	0	0	2	2	2	2	2	4	2	2	4	0	0	1	2	1	3	2	2	4	-1	1	1	3	3	6	1	1	2	4	2	2	3	3	6	3	3	6	0	0	1
60	1	1	2	2	2	4	-2	1	1	3	3	6	3	3	6	0	0	1	3	3	6	3	3	6	0	0	1	1	1	2	0	0	0	2	2	2	3	3	6	3	3	6	0	0	1	0	0	0	0
61										2	3	5	2	2	4	1	2	2	3	3	6	3	3	6	0	0	1	2	3	5	1	1	2	3	2	2	3	3	6	3	3	6	0	0	1
62	1	1	2	0	0	0	2	2	2	2	2	5	0	0	0	5	2	2	1	1	2	0	0	0	2	2	2	1	2	3	2	2	4	-1	1	1	3	3	6	0	0	0	6	2	2	0	0	0	0
63	1	1	2	2	1	3	-1	1	1	3	3	6	2	2	4	2	2	2	2	3	5	2	3	5	0	0	1	0	0	0	1	1	2	-2	1	1	3	3	6	3	3	6	0	0	1	3	3	6	0
64	2	2	4	1	1	2	2	2	2	1	2	3	0	0	0	3	2	2	1	1	2	2	3	5	-3	1	1	2	2	4	2	1	3	1	2	2	3	3	6	1	2	3	3	2	2	0	0	0	0
65										0	0	0	0	0	0	0	0		0	0	0	0	0	0	0	0											3	3	6	3	3	6	0	0	1	0	0	0	0
66	1	1	2	0	0	0	2	2	2	0	0	0	0	0	0	0	0		0	0	0	2	1	3	-3	1	1	1	1	2	0	0	0	2	2	2	3	3	6	3	3	6	0	0	1	2	3	5	0
67	1	1	2	0	0	0	2	2	2	0	0	0	0	0	0	0	0		2	3	5	2	2	4	1	2	2	2	2	4	1	2	3	1	2	2	3	3	6	3	3	6	0	0	1	0	0	0	0
68	2	1	3	0	0	0	3	2	2	3	3	6	2	1	3	3	2	2	2	3	5	2	3	5	0	0	1	2	3	5	2	2	4	1	2	2	3	3	6	3	3	6	0	0	1	3	3	6	3
69	1	1	2	0	0	0	2	2	2	2	2	4	1	2	3	1	2	2	0	0	0	3	3	6	-6	1	1	1	2	3	2	2	4	-1	1	1	3	3	6	3	2	5	1	2	2	1	2	4	3
70	1	1	2	0	0	0	2	2	2	1	1	2	0	0	0	2	2	2	2	3	5	3	2	5	0	0	1	2	1	3	2	2	4	-1	1	1	3	3	6	3	3	6	0	0	1	0	0	0	0
71	1	1	2	0	0	0	2	2	2	2	2	5	1	1	2	3	2	2	3	3	6	0	0	0	6	2	2	1	1	2	1	2	3	-1	1	1	3	3	6	0	0	0	6	2	2	0	0	0	0
72	1	1	2	0	0	0	2	2	2	2	2	4	2	2	4	0	0	1	0	0	0	0	0	0	0	0		0	0	0	0	0	0	0	0		3	3	6	3	3	6	0	0	1	0	0	0	0
73	1	1	2	0	0	0	2	2	2	0	0	0	2	1	3	-3	1	1	2	3	5	1	2	3	2	2	2	2	1	3	0	0	0	3	2	2	3	3	6	3	3	6	0	0	1
74	1	1	2	3	3	6	-4	1		2	1	3	0	0	0	3	2	2	2	2	4	3	3	6	-2	1	1	0	0	0	2	3	5	-5	1	1	3	3	6	3	3	6	0	0	1	0	0	0	0
75	1	1	2	0	0	0	2	2	2	2	2	4	0	0	0	4	2	2	0	0	0	0	0	0	0	0		2	2	4	0	0	0	4	2	2	3	3	6	3	3	6	0	0	1	2	2	4	2
76	1	1	2	0	0	0	2	2	2	0	0	0	0	0	0	0	0		2	2	4	3	2	5	-1	1	1	0	0	0	0	0	0	0	0		3	3	6	3	3	6	0	0	1	0	0	0	0
77	1	1	2	0	0	0	2	2	2	0	0	0	0	0	0	0	0		0	0	0	2	2	4	-4	1	1	1	1	2	0	0	0	2	2	2	3	3	6	1	2	3	3	2	2	3	3	6	2
78	1	1	2	0	0	0	2	2	2	2	2	4	0	0	0	4	2	2	2	3	5	3	3	6	-1	1	1	1	1	2	0	0	0	2	2	2	3	3	6	3	2	5	1	2	2	0	0	0	0
79	1	1	2	0	0	0	2	2	2	2	2	4	2	2	4	0	0	1	3	2	5	2	3	5	0	0	1	0	0	0	2	1	3	-3	1	1	3	3	6	3	3	6	0	0	1
80	1	1	2	0	0	0	2	2	2	0	0	0	0	0	0	0	0		2	2	4	3	3	6	-2	1	1	0	0	0	2	1	3	-3	1	1	3	3	6	2	2	4	2	2	2	0	0	0	2
81	1	2	3	3	3	6	-3	1		3	2	5	1	2	3	2	2	2	1	2	3	3	3	6	-3	1	1	1	1	2	2	2	4	-2	1	1	3	3	6	2	2	4	2	2	2	0	0	0	0
82	1	1	2	3	2	5	-3	1	1	3	2	5	1	2	3	2	2	2	2	3	5	3	3	6	-1	1	1	2	1	3	1	2	3	0	0		3	3	6	3	2	5	1	2	2	0	0	0	0
83	1	1	2	2	3	6	-4	1		3	3	6	3	3	6	0	0	1	3	3	6	2	2	4	2	2	2	0	0	0	3	3	6	-6	1	1	3	3	6	3	2	5	1	2	2	0	0	0	0
84																			3	3	6	3	3	6	0	0	1	1	1	2	0	0	0	2	2	2	3	3	6	2	2	4	2	2	2	0	0	0	0
85	1	1	2	1	2	3	-1	1	1	2	2	4	0	0	0	4	2	2	2	2	4	2	2	4	0	0	1	3	2	5	3	2	5	0	0	1	3	3	6	3	3	6	0	0	1
86	1	1	2	0	0	0	2	2	2	3	3	6	3	3	6	0	0	1	2	3	5	2	2	4	1	2	2	2	1	3	2	2	4	-1	1	1	3	3	6	0	0	0	6	2	2	3	3	6	2
87	1	1	2	0	0	0	2	2	2	0	0	0	0	0	0	0	0		2	3	5	3	2	5	0	0	1	2	1	3	1	1	2	1	2	2	3	3	6	3	3	6	0	0	1	2	2	4	0
88	1	1	2	2	2	4	-2	1	1	2	3	5	1	2	3	2	2	2	2	3	5	1	2	3	2	2	2	2	2	4	3	2	5	-1	1	1	3	3	6	3	3	6	0	0	1	1	1	2	3
89	1	1	2	0	0	0	2	2	2										1	1	2	2	2	4	-2	1	1										3	3	6	3	3	6	0	0	1	0	0	0	0
90	1	1	2	0	0	0	2	2	2	2	2	5	2	3	5	0	0	1	3	3	6	3	3	6	0	0	1	0	0	0	0	0	0	0	0		3	3	6	2	2	4	2	2	2
91	1	1	2	2	3	5	-3	1	1	0	0	0	0	0	0	0	0		2	1	3	2	2	4	-1	1	1	1	1	2	1	2	3	-1	1	1	3	3	6	3	2	5	1	2	2	2	3	5	0
92	1	1	2	2	2	4	-2	1	1	1	2	3	0	0	0	3	2	2	2	2	4	3	2	5	-1	1	1	2	2	4	2	2	4	0	0	1	3	3	6	3	3	6	0	0	1
93	1	1	2	1	1	2	0	0	1	0	0	0	0	0	0	0	0		0	0	0	2	1	3	-3	1	1	2	2	4	2	2	4	0	0	1	3	3	6	3	2	5	1	2	2
94	1	1	2	2	3	5	-3	1		2	1	3	1	2	3	0	0	1	2	2	4	3	3	6	-2	1	1	2	2	4	2	2	4	0	0	1										0	0	0	3
95										2	2	4	0	0	0	4	2	2	2	2	4	0	0	0	4	2	2	1	1	2	0	0	0	2	2	2										1	1	2	2
96	3	2	5	2	3	5	0	0	1	3	2	5	0	0	0	5	2	2	2	2	4	2	3	5	-1	0	1	3	2	5	3	2	5	0	0	1
97	0	0	0	0	0	0	0	0		0	0	0	0	0	0	0	0		1	1	2	0	0	0	2	0		0	0	0	0	0	0	0	0
98	1	2	3	2	2	4	-1	1	1	0	0	0	0	0	0	0	0		2	2	4	3	2	5	-1	1	1	2	2	4	2	2	4	0	0	1
99	2	2	4	2	2	4	0	0	1	0	0	0	0	0	0	0	0		1	2	3	2	3	5	-2	1	1	2	2	4	2	2	4	0	0	1
100	1	2	3	1	1	2	1	2	2	2	2	4	0	0	0	4	2	2	1	2	3	2	2	4	-1	1	1	2	2	4	2	2	4	0	0	1
101	2	3	5	2	2	4	1	2	2	3	3	6	2	2	4	2	2	2	2	2	4	2	2	4	0	0	1	3	2	5	3	2	5	0	0	1
102	0	0	0	0	0	0	0	0		0	0	0	0	0	0	0	0		2	2	2	2	2	4	-2	1	1	1	2	3	1	2	3	0	0	1
103	1	2	3	1	2	4	-1	1	1	2	3	5	3	2	5	0	0	1	1	2	3	2	2	4	-1	0	1	2	2	4	1	2	3	1	2	2
104	2	2	4	2	2	4	0	0	1	0	0	0	0	0	0	0	0		2	2	4	3	2	5	-1	1	1	0	0	0	0	0	0	0	0
105	2	2	4	1	2	3	1	2	2	0	0	0	0	0	0	0	0		1	2	3	3	3	6	-3	1	1	0	0	0	0	0	0	0	0
106	3	2	5	3	2	5	0	0		2	3	5	3	3	6	-1	1	1	1	2	3	3	2	5	-2	0	1	3	2	5	1	2	3	2	2	2
107	3	2	5	3	2	5	0	0	1	2	3	5	2	2	4	1	2	2	1	2	3	2	2	4	-1	2	2	0	0	0	0	0	0	0	0
108	1	2	3	0	0	0	3	2	2	0	0	0	0	0	0	0	0		1	2	3	2	2	4	-1	1	1	0	0	0	0	0	0	0	0
109	3	2	5	2	2	4	1	2	2	2	2	4	0	0	0	4	2	2	2	2	4	2	3	5	-1	1	1	0	0	0	0	0	0	0	0
110	1	2	3	2	2	4	-1	1	1	3	2	5	0	0	0	5	2	2	2	2	4	3	3	6	-2	1	1	2	2	4	0	0	0	4	2	2
111	1	2	3	2	2	4	-1	1	1	0	0	0	0	0	0	0	0		1	1	2	0	0	0	2	2	2	0	0	0	0	0	0	0	0
112	1	2	3	2	2	4	-1	1	1	0	0	0	0	0	0	0	0		1	2	3	2	2	4	-1	0	1	2	2	4	1	2	3	1	2	2
113	1	2	3	2	2	4	-1	1	1	0	0	0	0	0	0	0	0		1	2	3	2	2	4	-1	0	1	0	0	0	0	0	0	0	0
114	1	2	3	1	2	3	0	0	1	0	0	0	0	0	0	0	0		2	2	4	2	2	4	0	1	1	3	2	5	3	2	5	0	0	1
115	2	2	4	2	2	4	0	0		2	2	4	2	2	4	0	0	1	2	2	4	3	2	5	-1	1	1	2	3	5	2	3	5	0	0	1
116	2	2	5	2	3	5	0	0	1	2	2	4	2	2	4	0	0	1	2	2	4	2	2	4	0	2	2	0	0	0	0	0	0	0	0
117	2	3	5	3	3	6	-1	1	1	2	2	4	0	0	0	4	2	2	2	2	4	3	3	6	-2	0	1	3	3	6	3	3	6	0	0	1
118	3	3	6	3	3	6	0	0	1	3	3	6	3	2	5	1	2	2	2	2	4	3	2	5	-1	2	2	3	2	5	3	3	6	-1	1	1
119	3	2	5	2	3	5	0	0	1	3	3	6	0	0	0	6	2	2	1	2	3	3	3	6	-3	1	1	3	3	6	2	3	5	1	2	2
120	2	2	4	2	2	4	0	0	1	2	3	5	0	0	0	5	2	2	1	2	3	3	3	6	-3	1	1	3	2	5	2	3	5	0	0	1
121	0	0	0	1	2	3	-3	1	1	0	0	0	0	0	0	0	0		1	1	2	0	0	0	2	2	2	2	2	4	3	2	5	-1	1	1
122	3	2	5	3	3	6	-1	1	1	0	0	0	0	0	0	0	0		1	2	3	2	2	4	-1	2	2	0	0	0	0	0	0	0	0
123	1	2	3	2	3	5	-2	1	1	2	2	4	0	0	0	4	2	2	1	2	3	2	3	5	-2	0	1	2	2	4	2	3	5	-1	1	1
124	3	2	5	2	3	5	0	0	1	1	2	4	2	1	3	1	2	2	1	2	3	2	2	4	-1	2	2	2	2	4	2	2	4	0	0	1
125	1	1	2	1	1	2	0	0	1	1	1	2	1	1	2	0	0	1										3	2	5	1	1	2	3	2	2
[truncated: 14 more columns]
