# Supplementary material for: Combining discovery and targeted proteomics reveals a prognostic signature in oral cancer
Source: Nat Commun. 2018 Sep 5;9:3598. doi: 10.1038/s41467-018-05696-2 (PMC6125363; doi:10.1038/s41467-018-05696-2)
Supplement: Supplementary file 26 — Supplementary Data 23 [file 41467_2018_5696_MOESM26_ESM.xlsx]

## Sheet: Supplementary Data 23
Supplementary Data 23. Association of the demographic and clinicopathological parameters with the expression of the four targeted proteins of neoplastic island from OSCC sample tissues used in IHC analysis.
Parameter	CSTB			P-value	LTA4H				P-value	NDRG1					P-value	PGK1				P-value
	ITF<Inner	ITF=Inner	ITF>Inner		ITF<Inner		ITF=Inner	ITF>Inner		ITF<Inner		ITF=Inner		ITF>Inner		ITF<Inner	ITF=Inner		ITF>Inner
	n (%)	n (%)	n (%)		n (%)		n (%)	n (%)		n (%)		n (%)		n (%)		n (%)	n (%)		n (%)
Gender
Male	25 (69.4)	21 (72.4)	47 (85.7)	0.16	04 (66.7)		38 (77.6)	49 (77.8)	0.82	43 (75.4)		33 (75.4)	17 (94.4)		0.19	22 (88.0)	35 (88.0)		35 (72.9)	0.33
Female	11 (30.6)	08 (27.6)	07 (14.3)		02 (33.3)		11 (22.4)	14 (22.2)		14 (24.6)		11 (24.6)	01 (05.6)			03 (12.0)	10 (12.0)		13 (27.1)
Age
≤ 58	17 (47.2)	15 (51.7)	27 (55.1)	0.77	05 (83.3)		24 (49.0)	30 (47.6)	0.24	26 (45.6)		26 (59.1)	09 (50.0)		0.40	17 (68.0)	18 (40.0)		25 (52.1)	0.07
> 58	19 (52.8)	14 (48.3)	22 (44.9)		01 (16.7)		25 (51.0)	33 (52.4)		31 (54.4)		18 (40.9)	09 (50.0)			08 (32.0)	27 (60.0)		23 (47.9)
Smoking habit
No	08 (29.6)	01 (06.7)	02 (05.4)	0.01	02 (40.0)		03 (09.4)	07 (15.6)	0.19	08 (18.6)		04 (12.9)	0 (00)		0.30	03 (15.0)	03 (10.7)		06 (17.6)	0.74
Yes	19 (70.4)	14 (93.3)	35 (94.6)		03 (60.0)		29 (90.6)	38 (84.4)		35 (81.4)		27 (87.1)	10 (100)			17 (85.0)	25 (89.3)		28 (82.4)
Drinking habit
No	08 (36.4)	02 (18.2)	08 (29.6)	0.56	02 (66.7)		06 (27.3)	10 (27.8)	0.35	12 (33.3)		06 (27.3)	0 (00)		0.29	05 (29.4)	05 (27.8)		08 (29.6)	0.99
Yes	14 (81.8)	09 (81.8)	19 (70.4)		01 (33.3)		16 (72.7)	26 (72.2)		24 (66.7)		16 (72.7)	05 (100)			12 (70.6)	13 (72.2)		19 (70.4)
Tumor site
Tongue	12 (46.2)	03 (20.0)	25 (56.8)	0. 04	02 (40.0)		13 (39.4)	25 (49.0)	0.66	18 (40.9)		18 (51.4)	06 (54.5)		0.55	11 (50.0)	10 (41.7)		21 (48.8)	0.81
Other	14 (53.8)	12 (80.0)	19 (43.2)		03 (60.0)		20 (60.6)	26 (51.0)		26 (59.1)		17 (48.6)	05 (45.5)			11 (50.0)	14 (58.3)		22 (51.2)
T stage
T1/T2	23 (63.9)	12 (41.4)	35 (71.4)	0.02	04 (66.7)		29 (59.2)	40 (63.5)	0.86	37 (64.9)		29 (65.9)	09 (50.0)		0.45	20 (80.0)	22 (48.9)		31 (64.6)	0.03
T3/T4	13 (36.1)	17 (58.6)	14 (28.6)		02 (33.3)		20 (40.8)	23 (36.5)		20 (35.1)		15 (34.1)	09 (50.0)			05 (20.0)	23 (51.1)		17 (35.4)
N stage
N0	18 (50.0)	11 (39.3)	19 (39.6)	0.57	03 (50.0)		24 (50.0)	24 (38.7)	0.47	26 (46.4)		14 (31.8)	10 (58.8)		0.11	13 (52.0)	14 (32.6)		23 (47.9)	0.20
N+	18 (50.0)	17 (60.7)	29 (60.4)		03 (50.0)		24 (50.0)	38 (61.3)		30 (53.6)		30 (68.2)	07 (41.2)			12 (48.0)	29 (67.4)		25 (52.1)
Treatment
Surgery	15 (41.7)	10 (34.5)	17 (34.7)	0.75	03 (50.0)		18 (36.7)	22 (34.9)	0.39	19 (33.3)		16 (36.4)	09 (50.0)		0.63	09 (36.0)	19 (42.2)		15 (31.2)	0.46
Surgery+RT	16 (44.4)	17 (58.6)	25 (51.0)		02 (33.3)		28 (57.1)	30 (47.6)		32 (56.1)		21 (47.7)	07 (38.9)			11 (44.0)	23 (51.1)		26 (54.2)
Surgery+RT+CT	05 (13.9)	02 (06.9)	07 (14.3)		01 (16.7)		03 (06.1)	11 (17.5)		06 (10.5)		07 (15.9)	02 (11.1)			05 (20.0)	03 (06.7)		07 (14.6)
Margins Status
> 5 mm	36 (100)	27 (93.1)	48 (100)	0.06	06 (100)		48 (98.0)	61 (98.4)	0.93	54 (96.4)		44 (100)	18 (100)		0.32	25 (100)	42 (95.5)		48 (100)	0.18
< 5 mm	0 (00)	02 (06.9)	0 (00)		00 (00)		01 (02.0)	01 (01.6)		02 (03.6)		0 (00)	0 (00)			0 (00)	02 (04.5)		0 (00)
Capsular lymph node infiltration
No	02 (25.0)	01 (25.0)	05 (27.8)	0.98	0 (00)		01 (10.0)	07 (36.8)	0.20	06 (37.5)		03 (23.1)	0 (00)		0.36	03 (42.9)	02 (14.3)		04 (36.4)	0.29
Yes	06 (75.0)	03 (75.0)	13 (72.2)		02 (100)		09 (90.0)	12 (63.2)		10 (62.5)		10 (76.9)	03 (100)			04 (57.1)	12 (85.7)		07 (63.6)
Local recurrence
No	15 (57.7)	12 (80.0)	39 (88.6)	0.01	04 (80.0)		24 (72.7)	39 (76.5)	0.89	32 (72.7)		27 (77.1)	09 (81.8)		0.78	20 (90.9)	18 (75.0)		30 (69.8)	0.16
Yes	11 (42.3)	03 (20.0)	05 (11.4)		01 (20.0)		09 (27.3)	12 (23.5)		12 (27.3)		08 (22.9)	02 (18.2)			02 (09.1)	06 (25.0)		13 (30.2)
Regional recurrence
No	25 (96.2)	11 (73.3)	38 (86.4)	0.10	04 (80.0)		29 (87.9)	45 (88.2)	0.86	40 (90.9)		29 (82.9)	10 (90.9)		0.52	19 (86.4)	21 (87.5)		38 (88.4)	0.97
Yes	01 (03.8)	04 (26.7)	06 (13.6)		01 (20.0)		04 (12.1)	06 (11.8)		04 (09.1)		06 (17.1)	01 (09.1)			03 (13.6)	03 (12.5)		05 (11.6)
Locoregional recurrence
No	19 (52.8)	17 (58.6)	35 (72.9)	0.14	03 (50.0)		27 (55.1)	42 (67.7)	0.33	34 (60.7)		25 (56.8)	14 (77.8)		0.29	21 (84.0)	26 (59.1)		26 (54.2)	0.03
Yes	17 (47.2)	12 (41.4)	13 (27.1)		03 (50.0)		22 (44.9)	20 (32.3)		22 (39.3)		19 (43.2)	04 (22.2)			04 (16.0)	18 (40.9)		22 (45.8)
Distant recurrence
No	26 (100)	15 (100)	42 (95.5)	0.38	05 (100)		32 (97.0)	50 (98.0)	0.89	43 (97.7)		34 (97.1)	11 (100)		0.85	21 (95.5)	24 (100)		42 (97.7)	0.58
Yes	00 (00)	0 (00)	02 (04.5)		00 (00)		01 (03.0)	01 (02.0)		01 (02.3)		01 (02.3)	0 (00)			01 (04.5)	0 (00)		01 (02.3)
Second primary tumor
No	21 (84.0)	12 (80.0)	32 (72.7)	0.54	03 (60.0)		25 (75.8)	41 (82.0)	0.46	30 (69.8)		29 (82.9)	10 (90.9)		0.20	15 (71.4)	19 (79.2)		36 (83.7)	0.51
Yes	04 (16.)	03 (20.0)	12 (27.3)		02 (40.0)		08 (24.2)	09 (18.0)		13 (30.2)		06 (17.1)	01 (09.1)			06 (28.6)	05 (20.8)		07 (16.3)
Low ITF: low expression in invasive front; Equal: equal expression between invasive front and inner tumor; Higher ITF: high expression in invasive front; RT: radiotherapy; CT: chemotherapy.
