# Supplementary material for: Combining discovery and targeted proteomics reveals a prognostic signature in oral cancer
Source: Nat Commun. 2018 Sep 5;9:3598. doi: 10.1038/s41467-018-05696-2 (PMC6125363; doi:10.1038/s41467-018-05696-2)
Supplement: Supplementary file 27 — Supplementary Data 24 [file 41467_2018_5696_MOESM27_ESM.xlsx]

## Sheet: Supplementary Data 24
Supplementary Data 24. Association of the demographic and clinicopathological parameters with the expression of three target proteins present in the stroma of OSCC sample tissues used in IHC analysis.
Parameter	COL6A1				P-value		ITGAV			P-value		MB				P-value
	ITF<Inner		ITF=Inner	ITF>Inner		ITF<Inner		ITF=Inner	ITF>Inner		ITF<Inner		ITF=Inner		ITF>Inner
	n (%)		n (%)	n (%)		n (%)		n (%)	n (%)		n (%)		n (%)		n (%)
Gender
Male	10 (100)		37 (78.7)	32 (88.9)	0.16	10 (100)		44 (83.0)	14 (82.4)	0.36	02 (66.7)		68 (86.1)	03 (75.0)		0.55
Female	0 (00)		10 (21.3)	04 (11.1)		0 (00)		09 (17.0)	03 (17.6)		01 (33.3)		11 (13.9)	01 (25.0)
Age
≤ 58	06 (60.0)		29 (61.7)	21 (58.3)	0.95	05 (50.0)		32 (60.4)	11 (64.7)	0.74	03 (100)		45 (57.0)	03 (75.0)		0.26
> 58	04 (40.0)		18 (38.3)	15 (41.7)		05 (50.0)		21 (39.6)	06 (35.3)		0 (00)		34 (43.0)	01 (25.0)
Smoking habit
No	01 (11.1)		07 (19.4)	03 (10.0)	0.53	02 (25.0)		06 (14.0)	01 (10.0)	0.64	01 (33.3)		08 (13.1)	01 (33.3)		0.41
Yes	08 (88.9)		29 (80.6)	27 (90.0)		06 (75.0)		37 (86.0)	09 (90.0)		02 (66.7)		53 (86.9)	02 (66.7)
Drinking habit
No	01 (16.7)		13 (38.2)	05 (19.2)	0.21	02 (25.0)		13 (35.1)	01 (11.1)	0.34	01 (50.0)		13 (23.6)	02 (66.7)		0.19
Yes	05 (83.3)		21 (61.8)	21 (80.8)		06 (75.0)		24 (64.9)	08 (88.9)		01 (50.0)		42 (76.4)	01 (33.3)
Tumor site
Tongue	05 (50.0)		23 (48.9)	16 (44.4)	0.90	03 (30.0)		23 (43.4)	08 (47.1)	0.66	02 (66.7)		36 (45.6)	0 (00)		0.14
Other	05 (50.0)		24 (51.1)	20 (55.6)		07 (70.0)		30 (56.6)	09 (52.9)		01 (33.3)		43 (54.4)	04 (100)
T stage
T1/T2	09 (90.0)		36 (76.6)	31 (86.1)	0.41	08 (80.0)		45 (84.9)	13 (76.5)	0.71	03 (100)		63 (79.7)	04 (100)		0.41
T3/T4	11 (10.0)		11 (23.4)	05 (13.9)		02 (20.0)		08 (15.1)	04 (23.5)		0 (00)		16 (20.3)	0 (00)
N stage
N0	04 (40.0)		23 (48.9)	18 (50.0)	0.85	06 (60.0)		28 (52.8)	08 (47.1)	0.80	02 (66.7)		37 (46.8)	04 (100)		0.09
N+	06 (60.0)		24 (51.1)	18 (50.0)		04 (50.0)		25 (47.2)	09 (52.9)		01 (33.3)		42 (53.2)	0 (00)
Treatment
Surgery	05 (50.0)		20 (42.6)	11 (30.6)	0.52	04 (40.0)		24 (45.3)	05 (29.4)	0.51	01 (33.3)		27 (34.2)	04 (100)		0.10
Surgery+RT	05 (50.0)		22 (46.8)	19 (52.8)		04 (40.0)		24 (45.3)	11 (64.7)		02 (66.7)		42 (53.2)	0 (00)
Surgery+RT+CT	0 (00)		05 (10.6)	06 (16.7)		02 (20.0)		05 (09.4)	01 (05.9)		0 (00)		10 (12.7)	0 (00)
Margins Status
> 5 mm	08 (80.0)		47 (100)	35 (97.2)	0.005	10 (100)		52 (98.1)	17 (100)	0.77	03 (100)		77 (97.5)	04 (100)		0.91
< 5 mm	02 (20.0)		0 (00)	0 (02.8)		00 (00)		01 (01.9)	0 (00)		0 (100)		02 (02.5)	0 (00)
Capsular lymph node infiltration
No	02 (50.0)		0 (00)	07 (50.0)	0.007	02 (66.7)		05 (29.4)	01 (20.0)	0.36	0 (00)		09 (33.3)	0 (00)		0.49
Yes	02 (50.0)		14 (100)	07 (50.0)		01 (33.3)		12 (70.6)	04 (80.0)		01 (100)		18 (66.7)	0 (00)
Local recurrence
No	05 (50.0)		23 (48.9)	16 (44.4)	0.90	03 (30.0)		23 (43.4)	08 (47.1)	0.66	02 (66.7)		36 (45.6)	0 (00)		0.14
Yes	05 (50.0)		24 (51.1)	20 (55.6)		07 (70.0)		30 (56.6)	09 (52.1)		01 (33.3)		43 (54.4)	04 (100)
Regional recurrence
No	09 (90.0)		42 (89.4)	31 (86.1)	0.88	10 (100)		49 (92.5)	12 (70.6)	0.02	03 (100)		70 (88.6)	03 (75.0)		0.57
Yes	01 (10.0)		05 (10.6)	05 (13.9)		0 (00)		04 (07.5)	05 (29.4)		0 (00)		09 (11.4)	01 (25.0)
Locoregional recurrence
No	07 (70.0)		30 (63.8)	26 (72.2)	0.71	09 (90.0)		38 (71.7)	10 (58.8)	0.22	01 (33.3)		56 (70.9)	03 (75.0)		0.37
Yes	03 (30.0)		17 (36.2)	10 (27.8)		01 (01.9)		15 (23.8)	07 (41.2)		02 (66.7)		23 (29.1)	01 (25.0)
Distant recurrence
No	09 (90.0)		47 (100)	35 (97.2)	0.13	52 (98.1)		52 (98.1)	16 (94.1)	0.56	03 (100)		77 (97.5)	04 (100)		0.91
Yes	01 (10.0)		0 (00)	01 (02.8)		01 (01.9)		01 (01.9)	01 (05.9)		0 (00)		02 (02.5)	0 (00)
Second primary tumor
No	08 (80.0)		36 (78.3)	27 (75.0)	0.91	08 (80.0)		36 (69.2)	14 (82.4)	0.50	03 (100)		59 (75.6)	03 (75.0)		0.61
Yes	02 (20.0)		10 (21.7)	09 (25.0)		02 (20.0)		16 (30.8)	03 (17.6)		0 (00)		19 (24.4)	01 (25.0)
Low ITF: low expression in invasive front; Equal: equal expression between invasive front and inner tumor; Higher ITF: high expression in invasive front; RT: radiotherapy; CT: chemotherapy.
