# Supplementary material for: Combining discovery and targeted proteomics reveals a prognostic signature in oral cancer
Source: Nat Commun. 2018 Sep 5;9:3598. doi: 10.1038/s41467-018-05696-2 (PMC6125363; doi:10.1038/s41467-018-05696-2)
Supplement: Supplementary file 28 — Supplementary Data 25 [file 41467_2018_5696_MOESM28_ESM.xlsx]

## Sheet: Supplementary Data 25
Supplementary Data 25. Cox multivariate analysis for local relapse of OSCC, obtained from IHC analysis.
Parameter	Disease-Free Survival
	HR (95% CI) P-value
T
T1/T2
T3/T4
N
N0
N+
CSTB	0.1223 (0.0153 to 0.9801) 0.0478
higher expression in ITF
lower expression in ITF
LTA4H
higher expression in ITF
lower expression in ITF
NDRG1
higher expression in ITF
lower expression in ITF
PGK1
higher expression in ITF
lower expression in ITF
HR: hazard ratio; CI: confidence interval
