# Supplementary material for: Combining discovery and targeted proteomics reveals a prognostic signature in oral cancer
Source: Nat Commun. 2018 Sep 5;9:3598. doi: 10.1038/s41467-018-05696-2 (PMC6125363; doi:10.1038/s41467-018-05696-2)
Supplement: Supplementary file 29 — Supplementary Data 26 [file 41467_2018_5696_MOESM29_ESM.xlsx]

## Sheet: Supplementary Data 26
Supplementary Data 26. Clinicopathological data from OSCC patient samples used for targeted proteomics.
	Cases (n)	%
Sex (40)
Male	34	85.0
Female	6	15.0
Age (40)
≤ 54,5	17	42.5
> 54,5	23	57.5
Smoking Status (40)
Absent	3	7.5
Present	37	92.5
Alcohol habit (40)
Absent	4	10.0
Present	36	90.0
Primary Tumor (40)
T1/T2	16	40.0
T3/T4	24	60.0
Lymph Node (40)
N0	14	35.0
N+	26	65.0
Clinical Stage (40)
I	1	2.5
II	7	17.5
III	9	22.5
IV/IVa	23	57.5
Recurrence (40)
Absent	39	97.5
Present	1	2.5
Status (40)
Alive	23	57.5
Dead	17	42.5
Note: This in an independent cohort of patients.
