# Supplementary material for: Combining discovery and targeted proteomics reveals a prognostic signature in oral cancer
Source: Nat Commun. 2018 Sep 5;9:3598. doi: 10.1038/s41467-018-05696-2 (PMC6125363; doi:10.1038/s41467-018-05696-2)
Supplement: Supplementary file 30 — Supplementary Data 27 [file 41467_2018_5696_MOESM30_ESM.xlsx]

## Sheet: Supplementary Data 27
Supplementary Data 27. Selection of peptides and transitions for SRM analysis.
Gene name	Peptide sequence	Precursor m/z	Precursor charge	Transitions	Source
CSTB	SQVVAGTNYFIK	663.8563 (Light)	2	y9, y8, y7	Complete Human SRM Atlas
		667.8634 (Heavy)
	VHVGDEDFVHLR	474.909 (Light)	3	y3, y10, y11	Complete Human SRM Atlas
		478.2451 (Heavy)
	HDELTYF	462.7085 (Light)	2	y2, b5, b6	Complete Human SRM Atlas
		466.2171 (Heavy)
PGK1	VLPGVDALSNI	549.313689 (Light)	2	y9, y4, y3	DDA data acquired from FFPE of this study
		552.822271 (Heavy)
	VLNNMEIGTSLFDEEGAK	656.319062 (Light)	3	y8, y7, y6	Consensus spectral libraries constructed from the 177 public datasets in Human Plasma PeptideAtlas (2012-08)
		658.990462 (Heavy)
NDRG1	EMQDVDLAEVKPLVEK	614.988765 (Light)	3	y8, y6, y5	Complete Human SRM Atlas
		617.660164 (Heavy)
	TASGSSVTSLDGTR	669.82842 (Light)	2	y9, y8, y6	DDA data acquired from FFPE of this study	* This peptide was removed from quantitative and statistical analysis since it was not reliably identified in 38 samples out of 40 samples. Detected in only 2 samples of N+ (observed in only one out of the three technical replicates) and 4 samples of N0 (observed in 1 or 2 technical replicates)
		674.832554 (Heavy)
COL6A1	GLEQLLVGGSHLK	450.929509 (Light)	3	y8, y7, y6	DDA data acquired from FFPE of this study
		453.600909 (Heavy)
	LSIIATDHTYR	430.56646 (Light)	3	y7, y5, y4	DDA data acquired from FFPE of this study	* This peptide was removed from quantitative and statistical analysis since it was not reliably identified in 38 samples out of 40 samples.. Detected with confidence in only one sample (W31) of the N0 group
		433.902549 (Heavy)
	TAEYDVAYGESHLFR	586.609164 (Light)	3	y6, y12, y11	DDA data acquired from FFPE of this study
		589.945254 (Heavy)
ITGAV	LQEVGQVSVSLQR	481.603573 (Light)	3	y6, y4, y3	Complete Human SRM Atlas
		484.939663 (Heavy)
	IYIGDDNPLTLIVK	787.445431 (Light)	2	y11, y10, y9	DDA data acquired from FFPE of this study	* This peptide was removed from quantitative and statistical analysis since it showed na opposite behavior among the analyzed groups (N0 vs N+) compared to the other two peptides.
		791.452531 (Heavy)
	STGLNAVPSQILEGQWAAR	999.523795 (Light)	2	y12, y6, y4	DDA data acquired from FFPE of this study
		1004.52793 (Heavy)
LTA4H	LTYTAEVSVPK	604.332078 (Light)	2	y7, y6, y2	DDA data acquired from FFPE of this study
		608.339178 (Heavy)
	DLSSHQLNEFLAQTLQR	667.34471 (Light)	3	y6, y4, y3	DDA data acquired from FFPE of this study
		670.6808 (Heavy)
MB	HGATVLTALGGILK	450.941638 (Light)	3	y8, y6, y5	DDA data acquired from FFPE of this study
		453.613037 (Heavy)
	YLEFISECIIQVLQSK	657.348293 (Light)	3	y7, y6, y12	DDA data acquired from FFPE of this study
		660.019693 (Heavy)
