# Supplementary material for: Combining discovery and targeted proteomics reveals a prognostic signature in oral cancer
Source: Nat Commun. 2018 Sep 5;9:3598. doi: 10.1038/s41467-018-05696-2 (PMC6125363; doi:10.1038/s41467-018-05696-2)
Supplement: Supplementary file 31 — Supplementary Data 28 [file 41467_2018_5696_MOESM31_ESM.xlsx]

## Sheet: Supplementary Data 28
Supplementary Data 28. Order of sample runs in the mass spectrometer for targeted analysis. The samples were divided into four sets (according to the SRM method used) and into three blocks. The samples were randomized in each block. Samples marked as "_1*" were analyzed using the first SRM method, even in the second set of samples. This is because these samples were obtained after the first set o…
1st SET OF SAMPLES			2nd SET OF SAMPLES			3st SET OF SAMPLES			4nd SET OF SAMPLES
Block1	Block2	Block3	Block1	Block2	Block3	Block1	Block2	Block3	Block1	Block2	Block3
W31	S12	S76	S110	S72	S67	S134	S132	S130	S134	S132	S130
S57	S104	S114	S97	S44	S74	S129	S134	S131	S129	S134	S131
S106	S116	S32	S116	W32	S98	S130	S131	S132	S130	S131	S132
S67	S69	W32	S76	T2	S69	S131	S130	S134	S131	S130	S134
S45	S114	S80	S70	S80	W32	S132	S129	S135	S132	S129	S135
S72	S77	S70	S104	S97	S76	S135	S133	S133	S135	S133	S133
S74	S97	S110	S82	S41	S110	S133	S135	S129	S133	S135	S129
S80	S44	T2	S122_1*	S82	S116
S69	S45	S69	S122	S32	S104
S97	S110	S108	S45	S104	S45
S82	S74	S66	S114	S126_1*	S108
S98	T2	S45	W32	S126	S106
S66	S57	S82	S66	S98	S97
T2	S106	S41	S77	S66	S66
S110	W32	S106	T2	S122_1*	S126_1*
S104	S108	S67	S126_1*	S122	S126
S114	S32	S97	S126	S45	S44
S108	S72	S77	S106	S69	S114
S116	S82	S57	S74	S128_1*	S124_1*
S44	S81	S104	S67	S128	S124
S12	S66	S116	W31	S120_1*	W31
S32	S80	S81	S12	S120	S57
S41	S76	W31	S44	S76	S77
W32	S41	S74	S128_1*	S124_1*	S81
S70	W31	S98	S128	S124	S72
S76	S98	S44	S32	S74	S70
S77	S70	S72	S124_1*	S110	S120_1*
S81	S67	S12	S124	S67	S120
			S120_1*	S106	S12
			S120	S77	S80
			S108	S114	S41
			S81	S70	T2
			S69	S57	S82
			S80	S12	S122_1*
			S72	S116	S122
			S57	S81	S128_1*
			S41	S108	S128
			S98	W31	S32
Set 1 and Set 3 are submitted to the same method and Set 2 and Set 4 are submitted to the same method.
