# Supplementary material for: Combining discovery and targeted proteomics reveals a prognostic signature in oral cancer
Source: Nat Commun. 2018 Sep 5;9:3598. doi: 10.1038/s41467-018-05696-2 (PMC6125363; doi:10.1038/s41467-018-05696-2)
Supplement: Supplementary file 32 — Supplementary Data 29 [file 41467_2018_5696_MOESM32_ESM.xlsx]

## Sheet: Supplementary Data 29
Supplementary Data 29. Skyline exported data for all peptides quantified in saliva cohort (12 peptides, 40 samples, technical triplicates, light & heavy peptides = 5400 rows).
Shown are: peptide sequence, UniProt accession, Sample ID, replicate number, Sample group, modification (heavy=standard or light=endogenous peptide), precursor ion m/z, precursor ion charge, product ion m/z, product ion charge, quantified fragment ion, retention time of eluting peptide, predicted retention time of eluting peptide and Skyline obtained peak area, Ratio Light to Heavy and Peak Rank.
Peptide Sequence	Protein Name	Replicate name	Rep number	Group	Modification	Precursor Mz	Precursor Charge	Product Mz	Product Charge	Fragment Ion	Retention Time	Predicted Retention Time	Area (Fragment)	Total Area (Precursor)	RatioLightToHeavy	Peak Rank
SQVVAGTNYFIK	sp|P04080|CYTB_HUMAN	S104	1	N0	light	663.856	2	1012.55	1	y9	24.68	26.25	3787200	12260498	7.5015	2
SQVVAGTNYFIK	sp|P04080|CYTB_HUMAN	S104	2	N0	light	663.856	2	1012.55	1	y9	24.77	26.25	4273374	11398502	8.3994	1
SQVVAGTNYFIK	sp|P04080|CYTB_HUMAN	S104	3	N0	light	663.856	2	1012.55	1	y9	24.24	26.25	3524188	10535236	7.9924	2
SQVVAGTNYFIK	sp|P04080|CYTB_HUMAN	S104	1	N0	light	663.856	2	913.478	1	y8	24.68	26.25	4714848	12260498	7.5015	1
SQVVAGTNYFIK	sp|P04080|CYTB_HUMAN	S104	2	N0	light	663.856	2	913.478	1	y8	24.82	26.25	3902675	11398502	8.3994	2
SQVVAGTNYFIK	sp|P04080|CYTB_HUMAN	S104	3	N0	light	663.856	2	913.478	1	y8	24.24	26.25	3967133	10535236	7.9924	1
SQVVAGTNYFIK	sp|P04080|CYTB_HUMAN	S104	1	N0	light	663.856	2	842.441	1	y7	24.68	26.25	3758450	12260498	7.5015	3
SQVVAGTNYFIK	sp|P04080|CYTB_HUMAN	S104	2	N0	light	663.856	2	842.441	1	y7	24.77	26.25	3222454	11398502	8.3994	3
SQVVAGTNYFIK	sp|P04080|CYTB_HUMAN	S104	3	N0	light	663.856	2	842.441	1	y7	24.24	26.25	3043916	10535236	7.9924	3
SQVVAGTNYFIK	sp|P04080|CYTB_HUMAN	S104	1	N0	heavy	667.863	2	1020.56	1	y9	24.6	26.25	469577	1634416	7.5015	3
SQVVAGTNYFIK	sp|P04080|CYTB_HUMAN	S104	2	N0	heavy	667.863	2	1020.56	1	y9	24.73	26.25	434537	1357059	8.3994	2
SQVVAGTNYFIK	sp|P04080|CYTB_HUMAN	S104	3	N0	heavy	667.863	2	1020.56	1	y9	24.24	26.25	484611	1318162	7.9924	1
SQVVAGTNYFIK	sp|P04080|CYTB_HUMAN	S104	1	N0	heavy	667.863	2	921.492	1	y8	24.68	26.25	670093	1634416	7.5015	1
SQVVAGTNYFIK	sp|P04080|CYTB_HUMAN	S104	2	N0	heavy	667.863	2	921.492	1	y8	24.82	26.25	529704	1357059	8.3994	1
SQVVAGTNYFIK	sp|P04080|CYTB_HUMAN	S104	3	N0	heavy	667.863	2	921.492	1	y8	24.24	26.25	396818	1318162	7.9924	3
SQVVAGTNYFIK	sp|P04080|CYTB_HUMAN	S104	1	N0	heavy	667.863	2	850.455	1	y7	24.68	26.25	494746	1634416	7.5015	2
SQVVAGTNYFIK	sp|P04080|CYTB_HUMAN	S104	2	N0	heavy	667.863	2	850.455	1	y7	24.82	26.25	392818	1357059	8.3994	3
SQVVAGTNYFIK	sp|P04080|CYTB_HUMAN	S104	3	N0	heavy	667.863	2	850.455	1	y7	24.24	26.25	436732	1318162	7.9924	2
VHVGDEDFVHLR	sp|P04080|CYTB_HUMAN	S104	1	N0	light	474.909	3	425.262	1	y3	22.38	25.37	6400997	19977192	4.9879	3
VHVGDEDFVHLR	sp|P04080|CYTB_HUMAN	S104	2	N0	light	474.909	3	425.262	1	y3	22.48	25.37	2781836	9518586	5.1474	2
VHVGDEDFVHLR	sp|P04080|CYTB_HUMAN	S104	3	N0	light	474.909	3	425.262	1	y3	22.08	25.37	3934650	13341750	4.0204	2
VHVGDEDFVHLR	sp|P04080|CYTB_HUMAN	S104	1	N0	light	474.909	3	593.796	2	y10	22.41	25.37	6907042	19977192	4.9879	1
VHVGDEDFVHLR	sp|P04080|CYTB_HUMAN	S104	2	N0	light	474.909	3	593.796	2	y10	22.48	25.37	1887943	9518586	5.1474	3
VHVGDEDFVHLR	sp|P04080|CYTB_HUMAN	S104	3	N0	light	474.909	3	593.796	2	y10	22.08	25.37	3434872	13341750	4.0204	3
VHVGDEDFVHLR	sp|P04080|CYTB_HUMAN	S104	1	N0	light	474.909	3	441.886	3	y11	22.38	25.37	6669154	19977192	4.9879	2
VHVGDEDFVHLR	sp|P04080|CYTB_HUMAN	S104	2	N0	light	474.909	3	441.886	3	y11	22.48	25.37	4848807	9518586	5.1474	1
VHVGDEDFVHLR	sp|P04080|CYTB_HUMAN	S104	3	N0	light	474.909	3	441.886	3	y11	22.08	25.37	5972229	13341750	4.0204	1
VHVGDEDFVHLR	sp|P04080|CYTB_HUMAN	S104	1	N0	heavy	478.245	3	435.27	1	y3	22.41	25.37	1226418	4005150	4.9879	3
VHVGDEDFVHLR	sp|P04080|CYTB_HUMAN	S104	2	N0	heavy	478.245	3	435.27	1	y3	22.48	25.37	646271	1849192	5.1474	2
VHVGDEDFVHLR	sp|P04080|CYTB_HUMAN	S104	3	N0	heavy	478.245	3	435.27	1	y3	22.08	25.37	712693	3318488	4.0204	3
VHVGDEDFVHLR	sp|P04080|CYTB_HUMAN	S104	1	N0	heavy	478.245	3	598.8	2	y10	22.38	25.37	1552002	4005150	4.9879	1
VHVGDEDFVHLR	sp|P04080|CYTB_HUMAN	S104	2	N0	heavy	478.245	3	598.8	2	y10	22.51	25.37	770384	1849192	5.1474	1
VHVGDEDFVHLR	sp|P04080|CYTB_HUMAN	S104	3	N0	heavy	478.245	3	598.8	2	y10	22.08	25.37	1242258	3318488	4.0204	2
VHVGDEDFVHLR	sp|P04080|CYTB_HUMAN	S104	1	N0	heavy	478.245	3	445.222	3	y11	22.35	25.37	1226729	4005150	4.9879	2
VHVGDEDFVHLR	sp|P04080|CYTB_HUMAN	S104	2	N0	heavy	478.245	3	445.222	3	y11	22.48	25.37	432538	1849192	5.1474	3
VHVGDEDFVHLR	sp|P04080|CYTB_HUMAN	S104	3	N0	heavy	478.245	3	445.222	3	y11	22.08	25.37	1363537	3318488	4.0204	1
HDELTYF	sp|P04080|CYTB_HUMAN	S104	1	N0	light	462.709	2	329.15	1	y2	24.82	24.41	836289	2099415	0.1357	1
HDELTYF	sp|P04080|CYTB_HUMAN	S104	2	N0	light	462.709	2	329.15	1	y2	24.95	24.41	651911	1771935	0.1421	1
HDELTYF	sp|P04080|CYTB_HUMAN	S104	3	N0	light	462.709	2	329.15	1	y2	24.42	24.41	738171	1836088	0.141	1
HDELTYF	sp|P04080|CYTB_HUMAN	S104	1	N0	light	462.709	2	596.267	1	b5	24.82	24.41	729547	2099415	0.1357	2
HDELTYF	sp|P04080|CYTB_HUMAN	S104	2	N0	light	462.709	2	596.267	1	b5	24.95	24.41	579903	1771935	0.1421	2
HDELTYF	sp|P04080|CYTB_HUMAN	S104	3	N0	light	462.709	2	596.267	1	b5	24.42	24.41	598122	1836088	0.141	2
HDELTYF	sp|P04080|CYTB_HUMAN	S104	1	N0	light	462.709	2	759.331	1	b6	24.82	24.41	533579	2099415	0.1357	3
HDELTYF	sp|P04080|CYTB_HUMAN	S104	2	N0	light	462.709	2	759.331	1	b6	24.95	24.41	540121	1771935	0.1421	3
HDELTYF	sp|P04080|CYTB_HUMAN	S104	3	N0	light	462.709	2	759.331	1	b6	24.42	24.41	499795	1836088	0.141	3
HDELTYF	sp|P04080|CYTB_HUMAN	S104	1	N0	heavy	466.217	2	329.15	1	y2	24.82	24.41	6358252	15468349	0.1357	1
HDELTYF	sp|P04080|CYTB_HUMAN	S104	2	N0	heavy	466.217	2	329.15	1	y2	24.95	24.41	5055009	12466368	0.1421	1
HDELTYF	sp|P04080|CYTB_HUMAN	S104	3	N0	heavy	466.217	2	329.15	1	y2	24.42	24.41	5165006	13019698	0.141	1
HDELTYF	sp|P04080|CYTB_HUMAN	S104	1	N0	heavy	466.217	2	603.285	1	b5	24.82	24.41	4830795	15468349	0.1357	2
HDELTYF	sp|P04080|CYTB_HUMAN	S104	2	N0	heavy	466.217	2	603.285	1	b5	24.95	24.41	3742249	12466368	0.1421	2
HDELTYF	sp|P04080|CYTB_HUMAN	S104	3	N0	heavy	466.217	2	603.285	1	b5	24.42	24.41	3970073	13019698	0.141	2
HDELTYF	sp|P04080|CYTB_HUMAN	S104	1	N0	heavy	466.217	2	766.348	1	b6	24.82	24.41	4279303	15468349	0.1357	3
HDELTYF	sp|P04080|CYTB_HUMAN	S104	2	N0	heavy	466.217	2	766.348	1	b6	24.91	24.41	3669110	12466368	0.1421	3
HDELTYF	sp|P04080|CYTB_HUMAN	S104	3	N0	heavy	466.217	2	766.348	1	b6	24.42	24.41	3884621	13019698	0.141	3
SQVVAGTNYFIK	sp|P04080|CYTB_HUMAN	S106	1	N+	light	663.856	2	1012.55	1	y9	24.9	26.25	5147732	17335826	7.8799	3
SQVVAGTNYFIK	sp|P04080|CYTB_HUMAN	S106	2	N+	light	663.856	2	1012.55	1	y9	24.9	26.25	3384765	13869750	8.4831	3
SQVVAGTNYFIK	sp|P04080|CYTB_HUMAN	S106	3	N+	light	663.856	2	1012.55	1	y9	24.42	26.25	4305826	13825789	8.3665	2
SQVVAGTNYFIK	sp|P04080|CYTB_HUMAN	S106	1	N+	light	663.856	2	913.478	1	y8	24.9	26.25	6878560	17335826	7.8799	1
SQVVAGTNYFIK	sp|P04080|CYTB_HUMAN	S106	2	N+	light	663.856	2	913.478	1	y8	24.95	26.25	5860790	13869750	8.4831	1
SQVVAGTNYFIK	sp|P04080|CYTB_HUMAN	S106	3	N+	light	663.856	2	913.478	1	y8	24.42	26.25	5289678	13825789	8.3665	1
SQVVAGTNYFIK	sp|P04080|CYTB_HUMAN	S106	1	N+	light	663.856	2	842.441	1	y7	24.9	26.25	5309534	17335826	7.8799	2
SQVVAGTNYFIK	sp|P04080|CYTB_HUMAN	S106	2	N+	light	663.856	2	842.441	1	y7	24.9	26.25	4624197	13869750	8.4831	2
SQVVAGTNYFIK	sp|P04080|CYTB_HUMAN	S106	3	N+	light	663.856	2	842.441	1	y7	24.42	26.25	4230285	13825789	8.3665	3
SQVVAGTNYFIK	sp|P04080|CYTB_HUMAN	S106	1	N+	heavy	667.863	2	1020.56	1	y9	24.9	26.25	674254	2200011	7.8799	3
SQVVAGTNYFIK	sp|P04080|CYTB_HUMAN	S106	2	N+	heavy	667.863	2	1020.56	1	y9	24.9	26.25	338235	1634980	8.4831	3
SQVVAGTNYFIK	sp|P04080|CYTB_HUMAN	S106	3	N+	heavy	667.863	2	1020.56	1	y9	24.42	26.25	547343	1652515	8.3665	2
SQVVAGTNYFIK	sp|P04080|CYTB_HUMAN	S106	1	N+	heavy	667.863	2	921.492	1	y8	24.9	26.25	838695	2200011	7.8799	1
SQVVAGTNYFIK	sp|P04080|CYTB_HUMAN	S106	2	N+	heavy	667.863	2	921.492	1	y8	24.9	26.25	708228	1634980	8.4831	1
SQVVAGTNYFIK	sp|P04080|CYTB_HUMAN	S106	3	N+	heavy	667.863	2	921.492	1	y8	24.42	26.25	789818	1652515	8.3665	1
SQVVAGTNYFIK	sp|P04080|CYTB_HUMAN	S106	1	N+	heavy	667.863	2	850.455	1	y7	24.9	26.25	687062	2200011	7.8799	2
SQVVAGTNYFIK	sp|P04080|CYTB_HUMAN	S106	2	N+	heavy	667.863	2	850.455	1	y7	24.9	26.25	588516	1634980	8.4831	2
SQVVAGTNYFIK	sp|P04080|CYTB_HUMAN	S106	3	N+	heavy	667.863	2	850.455	1	y7	24.51	26.25	315355	1652515	8.3665	3
VHVGDEDFVHLR	sp|P04080|CYTB_HUMAN	S106	1	N+	light	474.909	3	425.262	1	y3	22.68	25.37	7742112	25987008	6.012	2
VHVGDEDFVHLR	sp|P04080|CYTB_HUMAN	S106	2	N+	light	474.909	3	425.262	1	y3	22.72	25.37	2550975	11427320	4.6549	3
VHVGDEDFVHLR	sp|P04080|CYTB_HUMAN	S106	3	N+	light	474.909	3	425.262	1	y3	22.31	25.37	4397292	14406651	4.5644	2
VHVGDEDFVHLR	sp|P04080|CYTB_HUMAN	S106	1	N+	light	474.909	3	593.796	2	y10	22.68	25.37	10799891	25987008	6.012	1
VHVGDEDFVHLR	sp|P04080|CYTB_HUMAN	S106	2	N+	light	474.909	3	593.796	2	y10	22.72	25.37	4216186	11427320	4.6549	2
VHVGDEDFVHLR	sp|P04080|CYTB_HUMAN	S106	3	N+	light	474.909	3	593.796	2	y10	22.31	25.37	5715572	14406651	4.5644	1
VHVGDEDFVHLR	sp|P04080|CYTB_HUMAN	S106	1	N+	light	474.909	3	441.886	3	y11	22.68	25.37	7445006	25987008	6.012	3
VHVGDEDFVHLR	sp|P04080|CYTB_HUMAN	S106	2	N+	light	474.909	3	441.886	3	y11	22.72	25.37	4660161	11427320	4.6549	1
VHVGDEDFVHLR	sp|P04080|CYTB_HUMAN	S106	3	N+	light	474.909	3	441.886	3	y11	22.31	25.37	4293787	14406651	4.5644	3
VHVGDEDFVHLR	sp|P04080|CYTB_HUMAN	S106	1	N+	heavy	478.245	3	435.27	1	y3	22.68	25.37	1125385	4322503	6.012	3
VHVGDEDFVHLR	sp|P04080|CYTB_HUMAN	S106	2	N+	heavy	478.245	3	435.27	1	y3	22.68	25.37	863415	2454915	4.6549	2
VHVGDEDFVHLR	sp|P04080|CYTB_HUMAN	S106	3	N+	heavy	478.245	3	435.27	1	y3	22.31	25.37	895479	3156280	4.5644	3
VHVGDEDFVHLR	sp|P04080|CYTB_HUMAN	S106	1	N+	heavy	478.245	3	598.8	2	y10	22.68	25.37	1441684	4322503	6.012	2
VHVGDEDFVHLR	sp|P04080|CYTB_HUMAN	S106	2	N+	heavy	478.245	3	598.8	2	y10	22.72	25.37	631860	2454915	4.6549	3
VHVGDEDFVHLR	sp|P04080|CYTB_HUMAN	S106	3	N+	heavy	478.245	3	598.8	2	y10	22.31	25.37	915576	3156280	4.5644	2
VHVGDEDFVHLR	sp|P04080|CYTB_HUMAN	S106	1	N+	heavy	478.245	3	445.222	3	y11	22.68	25.37	1755433	4322503	6.012	1
VHVGDEDFVHLR	sp|P04080|CYTB_HUMAN	S106	2	N+	heavy	478.245	3	445.222	3	y11	22.68	25.37	959640	2454915	4.6549	1
VHVGDEDFVHLR	sp|P04080|CYTB_HUMAN	S106	3	N+	heavy	478.245	3	445.222	3	y11	22.31	25.37	1345225	3156280	4.5644	1
HDELTYF	sp|P04080|CYTB_HUMAN	S106	1	N+	light	462.709	2	329.15	1	y2	25.21	24.41	898623	2356869	0.1121	1
HDELTYF	sp|P04080|CYTB_HUMAN	S106	2	N+	light	462.709	2	329.15	1	y2	25.22	24.41	626572	1526995	0.0934	1
HDELTYF	sp|P04080|CYTB_HUMAN	S106	3	N+	light	462.709	2	329.15	1	y2	24.73	24.41	752873	1881692	0.1017	1
HDELTYF	sp|P04080|CYTB_HUMAN	S106	1	N+	light	462.709	2	596.267	1	b5	25.21	24.41	785648	2356869	0.1121	2
HDELTYF	sp|P04080|CYTB_HUMAN	S106	2	N+	light	462.709	2	596.267	1	b5	25.22	24.41	524953	1526995	0.0934	2
HDELTYF	sp|P04080|CYTB_HUMAN	S106	3	N+	light	462.709	2	596.267	1	b5	24.73	24.41	670157	1881692	0.1017	2
HDELTYF	sp|P04080|CYTB_HUMAN	S106	1	N+	light	462.709	2	759.331	1	b6	25.21	24.41	672598	2356869	0.1121	3
HDELTYF	sp|P04080|CYTB_HUMAN	S106	2	N+	light	462.709	2	759.331	1	b6	25.22	24.41	375471	1526995	0.0934	3
HDELTYF	sp|P04080|CYTB_HUMAN	S106	3	N+	light	462.709	2	759.331	1	b6	24.73	24.41	458662	1881692	0.1017	3
HDELTYF	sp|P04080|CYTB_HUMAN	S106	1	N+	heavy	466.217	2	329.15	1	y2	25.21	24.41	7779605	21023276	0.1121	1
HDELTYF	sp|P04080|CYTB_HUMAN	S106	2	N+	heavy	466.217	2	329.15	1	y2	25.22	24.41	7194006	16344660	0.0934	1
HDELTYF	sp|P04080|CYTB_HUMAN	S106	3	N+	heavy	466.217	2	329.15	1	y2	24.73	24.41	7639976	18497578	0.1017	1
HDELTYF	sp|P04080|CYTB_HUMAN	S106	1	N+	heavy	466.217	2	603.285	1	b5	25.21	24.41	7035952	21023276	0.1121	2
HDELTYF	sp|P04080|CYTB_HUMAN	S106	2	N+	heavy	466.217	2	603.285	1	b5	25.22	24.41	4745969	16344660	0.0934	2
HDELTYF	sp|P04080|CYTB_HUMAN	S106	3	N+	heavy	466.217	2	603.285	1	b5	24.73	24.41	5888433	18497578	0.1017	2
HDELTYF	sp|P04080|CYTB_HUMAN	S106	1	N+	heavy	466.217	2	766.348	1	b6	25.21	24.41	6207720	21023276	0.1121	3
HDELTYF	sp|P04080|CYTB_HUMAN	S106	2	N+	heavy	466.217	2	766.348	1	b6	25.22	24.41	4404686	16344660	0.0934	3
HDELTYF	sp|P04080|CYTB_HUMAN	S106	3	N+	heavy	466.217	2	766.348	1	b6	24.69	24.41	4969170	18497578	0.1017	3
SQVVAGTNYFIK	sp|P04080|CYTB_HUMAN	S108	1	N+	light	663.856	2	1012.55	1	y9	25.17	26.25	75019	284444	0.1395	3
SQVVAGTNYFIK	sp|P04080|CYTB_HUMAN	S108	2	N+	light	663.856	2	1012.55	1	y9	25.13	26.25	69714	170838	0.1069	1
SQVVAGTNYFIK	sp|P04080|CYTB_HUMAN	S108	3	N+	light	663.856	2	1012.55	1	y9	24.55	26.25	59300	203240	0.1427	3
SQVVAGTNYFIK	sp|P04080|CYTB_HUMAN	S108	1	N+	light	663.856	2	913.478	1	y8	25.13	26.25	109636	284444	0.1395	1
SQVVAGTNYFIK	sp|P04080|CYTB_HUMAN	S108	2	N+	light	663.856	2	913.478	1	y8	25.13	26.25	52801	170838	0.1069	2
SQVVAGTNYFIK	sp|P04080|CYTB_HUMAN	S108	3	N+	light	663.856	2	913.478	1	y8	24.55	26.25	67784	203240	0.1427	2
SQVVAGTNYFIK	sp|P04080|CYTB_HUMAN	S108	1	N+	light	663.856	2	842.441	1	y7	25.08	26.25	99788	284444	0.1395	2
SQVVAGTNYFIK	sp|P04080|CYTB_HUMAN	S108	2	N+	light	663.856	2	842.441	1	y7	25.21	26.25	48323	170838	0.1069	3
SQVVAGTNYFIK	sp|P04080|CYTB_HUMAN	S108	3	N+	light	663.856	2	842.441	1	y7	24.6	26.25	76157	203240	0.1427	1
SQVVAGTNYFIK	sp|P04080|CYTB_HUMAN	S108	1	N+	heavy	667.863	2	1020.56	1	y9	25.08	26.25	578299	2038408	0.1395	3
SQVVAGTNYFIK	sp|P04080|CYTB_HUMAN	S108	2	N+	heavy	667.863	2	1020.56	1	y9	25.08	26.25	482658	1597735	0.1069	3
SQVVAGTNYFIK	sp|P04080|CYTB_HUMAN	S108	3	N+	heavy	667.863	2	1020.56	1	y9	24.55	26.25	554571	1424273	0.1427	1
SQVVAGTNYFIK	sp|P04080|CYTB_HUMAN	S108	1	N+	heavy	667.863	2	921.492	1	y8	25.17	26.25	738265	2038408	0.1395	1
SQVVAGTNYFIK	sp|P04080|CYTB_HUMAN	S108	2	N+	heavy	667.863	2	921.492	1	y8	25.13	26.25	602268	1597735	0.1069	1
SQVVAGTNYFIK	sp|P04080|CYTB_HUMAN	S108	3	N+	heavy	667.863	2	921.492	1	y8	24.6	26.25	391815	1424273	0.1427	3
SQVVAGTNYFIK	sp|P04080|CYTB_HUMAN	S108	1	N+	heavy	667.863	2	850.455	1	y7	25.13	26.25	721844	2038408	0.1395	2
SQVVAGTNYFIK	sp|P04080|CYTB_HUMAN	S108	2	N+	heavy	667.863	2	850.455	1	y7	25.13	26.25	512810	1597735	0.1069	2
SQVVAGTNYFIK	sp|P04080|CYTB_HUMAN	S108	3	N+	heavy	667.863	2	850.455	1	y7	24.6	26.25	477888	1424273	0.1427	2
VHVGDEDFVHLR	sp|P04080|CYTB_HUMAN	S108	1	N+	light	474.909	3	425.262	1	y3	22.78	25.37	141774	491348	0.1221	2
VHVGDEDFVHLR	sp|P04080|CYTB_HUMAN	S108	2	N+	light	474.909	3	425.262	1	y3	22.82	25.37	75626	218110	0.0889	2
VHVGDEDFVHLR	sp|P04080|CYTB_HUMAN	S108	3	N+	light	474.909	3	425.262	1	y3	22.45	25.37	129476	437553	0.1819	2
VHVGDEDFVHLR	sp|P04080|CYTB_HUMAN	S108	1	N+	light	474.909	3	593.796	2	y10	22.75	25.37	216333	491348	0.1221	1
VHVGDEDFVHLR	sp|P04080|CYTB_HUMAN	S108	2	N+	light	474.909	3	593.796	2	y10	22.82	25.37	66481	218110	0.0889	3
VHVGDEDFVHLR	sp|P04080|CYTB_HUMAN	S108	3	N+	light	474.909	3	593.796	2	y10	22.45	25.37	129342	437553	0.1819	3
VHVGDEDFVHLR	sp|P04080|CYTB_HUMAN	S108	1	N+	light	474.909	3	441.886	3	y11	22.78	25.37	133241	491348	0.1221	3
VHVGDEDFVHLR	sp|P04080|CYTB_HUMAN	S108	2	N+	light	474.909	3	441.886	3	y11	22.82	25.37	76003	218110	0.0889	1
VHVGDEDFVHLR	sp|P04080|CYTB_HUMAN	S108	3	N+	light	474.909	3	441.886	3	y11	22.45	25.37	178735	437553	0.1819	1
VHVGDEDFVHLR	sp|P04080|CYTB_HUMAN	S108	1	N+	heavy	478.245	3	435.27	1	y3	22.75	25.37	977374	4023521	0.1221	3
VHVGDEDFVHLR	sp|P04080|CYTB_HUMAN	S108	2	N+	heavy	478.245	3	435.27	1	y3	22.85	25.37	490498	2452869	0.0889	3
VHVGDEDFVHLR	sp|P04080|CYTB_HUMAN	S108	3	N+	heavy	478.245	3	435.27	1	y3	22.45	25.37	687672	2404894	0.1819	2
VHVGDEDFVHLR	sp|P04080|CYTB_HUMAN	S108	1	N+	heavy	478.245	3	598.8	2	y10	22.78	25.37	1302069	4023521	0.1221	2
VHVGDEDFVHLR	sp|P04080|CYTB_HUMAN	S108	2	N+	heavy	478.245	3	598.8	2	y10	22.85	25.37	854634	2452869	0.0889	2
VHVGDEDFVHLR	sp|P04080|CYTB_HUMAN	S108	3	N+	heavy	478.245	3	598.8	2	y10	22.41	25.37	646094	2404894	0.1819	3
VHVGDEDFVHLR	sp|P04080|CYTB_HUMAN	S108	1	N+	heavy	478.245	3	445.222	3	y11	22.78	25.37	1744077	4023521	0.1221	1
VHVGDEDFVHLR	sp|P04080|CYTB_HUMAN	S108	2	N+	heavy	478.245	3	445.222	3	y11	22.82	25.37	1107737	2452869	0.0889	1
VHVGDEDFVHLR	sp|P04080|CYTB_HUMAN	S108	3	N+	heavy	478.245	3	445.222	3	y11	22.45	25.37	1071127	2404894	0.1819	1
HDELTYF	sp|P04080|CYTB_HUMAN	S108	1	N+	light	462.709	2	329.15	1	y2	25.22	24.41	11790	27244	0.0014	1
HDELTYF	sp|P04080|CYTB_HUMAN	S108	2	N+	light	462.709	2	329.15	1	y2	25.48	24.41	8373	26257	0.0016	2
HDELTYF	sp|P04080|CYTB_HUMAN	S108	3	N+	light	462.709	2	329.15	1	y2	24.91	24.41	9823	26539	0.0017	2
HDELTYF	sp|P04080|CYTB_HUMAN	S108	1	N+	light	462.709	2	596.267	1	b5	25.4	24.41	9650	27244	0.0014	2
HDELTYF	sp|P04080|CYTB_HUMAN	S108	2	N+	light	462.709	2	596.267	1	b5	25.62	24.41	10458	26257	0.0016	1
HDELTYF	sp|P04080|CYTB_HUMAN	S108	3	N+	light	462.709	2	596.267	1	b5	25	24.41	12896	26539	0.0017	1
HDELTYF	sp|P04080|CYTB_HUMAN	S108	1	N+	light	462.709	2	759.331	1	b6	25.44	24.41	5804	27244	0.0014	3
HDELTYF	sp|P04080|CYTB_HUMAN	S108	2	N+	light	462.709	2	759.331	1	b6	25.57	24.41	7427	26257	0.0016	3
HDELTYF	sp|P04080|CYTB_HUMAN	S108	3	N+	light	462.709	2	759.331	1	b6	25.04	24.41	3820	26539	0.0017	3
HDELTYF	sp|P04080|CYTB_HUMAN	S108	1	N+	heavy	466.217	2	329.15	1	y2	25.44	24.41	7485119	19277588	0.0014	1
HDELTYF	sp|P04080|CYTB_HUMAN	S108	2	N+	heavy	466.217	2	329.15	1	y2	25.48	24.41	6143581	16555456	0.0016	1
HDELTYF	sp|P04080|CYTB_HUMAN	S108	3	N+	heavy	466.217	2	329.15	1	y2	24.91	24.41	6559163	16056530	0.0017	1
HDELTYF	sp|P04080|CYTB_HUMAN	S108	1	N+	heavy	466.217	2	603.285	1	b5	25.44	24.41	6216745	19277588	0.0014	2
HDELTYF	sp|P04080|CYTB_HUMAN	S108	2	N+	heavy	466.217	2	603.285	1	b5	25.48	24.41	5539063	16555456	0.0016	2
HDELTYF	sp|P04080|CYTB_HUMAN	S108	3	N+	heavy	466.217	2	603.285	1	b5	24.91	24.41	4926591	16056530	0.0017	2
HDELTYF	sp|P04080|CYTB_HUMAN	S108	1	N+	heavy	466.217	2	766.348	1	b6	25.44	24.41	5575723	19277588	0.0014	3
HDELTYF	sp|P04080|CYTB_HUMAN	S108	2	N+	heavy	466.217	2	766.348	1	b6	25.48	24.41	4872813	16555456	0.0016	3
HDELTYF	sp|P04080|CYTB_HUMAN	S108	3	N+	heavy	466.217	2	766.348	1	b6	24.91	24.41	4570776	16056530	0.0017	3
SQVVAGTNYFIK	sp|P04080|CYTB_HUMAN	S110	1	N0	light	663.856	2	1012.55	1	y9	24.95	26.25	1794276	5664639	2.1672	2
SQVVAGTNYFIK	sp|P04080|CYTB_HUMAN	S110	2	N0	light	663.856	2	1012.55	1	y9	25.04	26.25	1078226	2988009	2.0109	1
SQVVAGTNYFIK	sp|P04080|CYTB_HUMAN	S110	3	N0	light	663.856	2	1012.55	1	y9	24.33	26.25	615404	1871921	1.9957	2
SQVVAGTNYFIK	sp|P04080|CYTB_HUMAN	S110	1	N0	light	663.856	2	913.478	1	y8	24.9	26.25	2175973	5664639	2.1672	1
SQVVAGTNYFIK	sp|P04080|CYTB_HUMAN	S110	2	N0	light	663.856	2	913.478	1	y8	25.04	26.25	1034386	2988009	2.0109	2
SQVVAGTNYFIK	sp|P04080|CYTB_HUMAN	S110	3	N0	light	663.856	2	913.478	1	y8	24.33	26.25	682362	1871921	1.9957	1
SQVVAGTNYFIK	sp|P04080|CYTB_HUMAN	S110	1	N0	light	663.856	2	842.441	1	y7	24.9	26.25	1694390	5664639	2.1672	3
SQVVAGTNYFIK	sp|P04080|CYTB_HUMAN	S110	2	N0	light	663.856	2	842.441	1	y7	24.99	26.25	875397	2988009	2.0109	3
SQVVAGTNYFIK	sp|P04080|CYTB_HUMAN	S110	3	N0	light	663.856	2	842.441	1	y7	24.33	26.25	574155	1871921	1.9957	3
SQVVAGTNYFIK	sp|P04080|CYTB_HUMAN	S110	1	N0	heavy	667.863	2	1020.56	1	y9	24.9	26.25	785063	2613864	2.1672	3
SQVVAGTNYFIK	sp|P04080|CYTB_HUMAN	S110	2	N0	heavy	667.863	2	1020.56	1	y9	24.99	26.25	387585	1485929	2.0109	3
SQVVAGTNYFIK	sp|P04080|CYTB_HUMAN	S110	3	N0	heavy	667.863	2	1020.56	1	y9	24.33	26.25	244566	937995	1.9957	3
SQVVAGTNYFIK	sp|P04080|CYTB_HUMAN	S110	1	N0	heavy	667.863	2	921.492	1	y8	24.9	26.25	1014764	2613864	2.1672	1
SQVVAGTNYFIK	sp|P04080|CYTB_HUMAN	S110	2	N0	heavy	667.863	2	921.492	1	y8	25.04	26.25	641089	1485929	2.0109	1
SQVVAGTNYFIK	sp|P04080|CYTB_HUMAN	S110	3	N0	heavy	667.863	2	921.492	1	y8	24.33	26.25	325264	937995	1.9957	2
SQVVAGTNYFIK	sp|P04080|CYTB_HUMAN	S110	1	N0	heavy	667.863	2	850.455	1	y7	24.9	26.25	814037	2613864	2.1672	2
SQVVAGTNYFIK	sp|P04080|CYTB_HUMAN	S110	2	N0	heavy	667.863	2	850.455	1	y7	25.04	26.25	457256	1485929	2.0109	2
SQVVAGTNYFIK	sp|P04080|CYTB_HUMAN	S110	3	N0	heavy	667.863	2	850.455	1	y7	24.33	26.25	368165	937995	1.9957	1
VHVGDEDFVHLR	sp|P04080|CYTB_HUMAN	S110	1	N0	light	474.909	3	425.262	1	y3	22.72	25.37	2410129	8089728	1.9023	3
VHVGDEDFVHLR	sp|P04080|CYTB_HUMAN	S110	2	N0	light	474.909	3	425.262	1	y3	22.82	25.37	1252308	2849115	1.7239	1
VHVGDEDFVHLR	sp|P04080|CYTB_HUMAN	S110	3	N0	light	474.909	3	425.262	1	y3	23.72	25.37	3829	40676	0.107	3
VHVGDEDFVHLR	sp|P04080|CYTB_HUMAN	S110	1	N0	light	474.909	3	593.796	2	y10	22.72	25.37	2637562	8089728	1.9023	2
VHVGDEDFVHLR	sp|P04080|CYTB_HUMAN	S110	2	N0	light	474.909	3	593.796	2	y10	22.82	25.37	549880	2849115	1.7239	3
VHVGDEDFVHLR	sp|P04080|CYTB_HUMAN	S110	3	N0	light	474.909	3	593.796	2	y10	24.03	25.37	22441	40676	0.107	1
VHVGDEDFVHLR	sp|P04080|CYTB_HUMAN	S110	1	N0	light	474.909	3	441.886	3	y11	22.72	25.37	3042037	8089728	1.9023	1
VHVGDEDFVHLR	sp|P04080|CYTB_HUMAN	S110	2	N0	light	474.909	3	441.886	3	y11	22.78	25.37	1046927	2849115	1.7239	2
VHVGDEDFVHLR	sp|P04080|CYTB_HUMAN	S110	3	N0	light	474.909	3	441.886	3	y11	23.76	25.37	14406	40676	0.107	2
VHVGDEDFVHLR	sp|P04080|CYTB_HUMAN	S110	1	N0	heavy	478.245	3	435.27	1	y3	22.72	25.37	1340149	4252713	1.9023	3
VHVGDEDFVHLR	sp|P04080|CYTB_HUMAN	S110	2	N0	heavy	478.245	3	435.27	1	y3	22.82	25.37	520356	1652683	1.7239	2
VHVGDEDFVHLR	sp|P04080|CYTB_HUMAN	S110	3	N0	heavy	478.245	3	435.27	1	y3	24.03	25.37	43393	380163	0.107	2
VHVGDEDFVHLR	sp|P04080|CYTB_HUMAN	S110	1	N0	heavy	478.245	3	598.8	2	y10	22.72	25.37	1413877	4252713	1.9023	2
VHVGDEDFVHLR	sp|P04080|CYTB_HUMAN	S110	2	N0	heavy	478.245	3	598.8	2	y10	22.78	25.37	715489	1652683	1.7239	1
VHVGDEDFVHLR	sp|P04080|CYTB_HUMAN	S110	3	N0	heavy	478.245	3	598.8	2	y10	23.89	25.37	293680	380163	0.107	1
VHVGDEDFVHLR	sp|P04080|CYTB_HUMAN	S110	1	N0	heavy	478.245	3	445.222	3	y11	22.72	25.37	1498687	4252713	1.9023	1
VHVGDEDFVHLR	sp|P04080|CYTB_HUMAN	S110	2	N0	heavy	478.245	3	445.222	3	y11	22.78	25.37	416838	1652683	1.7239	3
VHVGDEDFVHLR	sp|P04080|CYTB_HUMAN	S110	3	N0	heavy	478.245	3	445.222	3	y11	24.03	25.37	43090	380163	0.107	3
HDELTYF	sp|P04080|CYTB_HUMAN	S110	1	N0	light	462.709	2	329.15	1	y2	25.17	24.41	295971	708289	0.0343	1
HDELTYF	sp|P04080|CYTB_HUMAN	S110	2	N0	light	462.709	2	329.15	1	y2	25.31	24.41	173505	388636	0.0372	1
HDELTYF	sp|P04080|CYTB_HUMAN	S110	3	N0	light	462.709	2	329.15	1	y2	24.6	24.41	251905	560512	0.0398	1
HDELTYF	sp|P04080|CYTB_HUMAN	S110	1	N0	light	462.709	2	596.267	1	b5	25.17	24.41	282501	708289	0.0343	2
HDELTYF	sp|P04080|CYTB_HUMAN	S110	2	N0	light	462.709	2	596.267	1	b5	25.31	24.41	139384	388636	0.0372	2
HDELTYF	sp|P04080|CYTB_HUMAN	S110	3	N0	light	462.709	2	596.267	1	b5	24.6	24.41	165990	560512	0.0398	2
HDELTYF	sp|P04080|CYTB_HUMAN	S110	1	N0	light	462.709	2	759.331	1	b6	25.22	24.41	129817	708289	0.0343	3
HDELTYF	sp|P04080|CYTB_HUMAN	S110	2	N0	light	462.709	2	759.331	1	b6	25.35	24.41	75748	388636	0.0372	3
HDELTYF	sp|P04080|CYTB_HUMAN	S110	3	N0	light	462.709	2	759.331	1	b6	24.6	24.41	142617	560512	0.0398	3
HDELTYF	sp|P04080|CYTB_HUMAN	S110	1	N0	heavy	466.217	2	329.15	1	y2	25.17	24.41	8080429	20625272	0.0343	1
HDELTYF	sp|P04080|CYTB_HUMAN	S110	2	N0	heavy	466.217	2	329.15	1	y2	25.31	24.41	4207197	10440242	0.0372	1
HDELTYF	sp|P04080|CYTB_HUMAN	S110	3	N0	heavy	466.217	2	329.15	1	y2	24.6	24.41	5943515	14096135	0.0398	1
HDELTYF	sp|P04080|CYTB_HUMAN	S110	1	N0	heavy	466.217	2	603.285	1	b5	25.17	24.41	6365463	20625272	0.0343	2
HDELTYF	sp|P04080|CYTB_HUMAN	S110	2	N0	heavy	466.217	2	603.285	1	b5	25.31	24.41	3323300	10440242	0.0372	2
HDELTYF	sp|P04080|CYTB_HUMAN	S110	3	N0	heavy	466.217	2	603.285	1	b5	24.6	24.41	4199112	14096135	0.0398	2
HDELTYF	sp|P04080|CYTB_HUMAN	S110	1	N0	heavy	466.217	2	766.348	1	b6	25.17	24.41	6179380	20625272	0.0343	3
HDELTYF	sp|P04080|CYTB_HUMAN	S110	2	N0	heavy	466.217	2	766.348	1	b6	25.31	24.41	2909747	10440242	0.0372	3
HDELTYF	sp|P04080|CYTB_HUMAN	S110	3	N0	heavy	466.217	2	766.348	1	b6	24.6	24.41	3953509	14096135	0.0398	3
SQVVAGTNYFIK	sp|P04080|CYTB_HUMAN	S114	1	N+	light	663.856	2	1012.55	1	y9	25.08	26.25	3739	14613	0.0076	2
SQVVAGTNYFIK	sp|P04080|CYTB_HUMAN	S114	2	N+	light	663.856	2	1012.55	1	y9	25.13	26.25	2914	21974	0.011	3
SQVVAGTNYFIK	sp|P04080|CYTB_HUMAN	S114	3	N+	light	663.856	2	1012.55	1	y9	24.6	26.25	3249	13211	0.0062	3
SQVVAGTNYFIK	sp|P04080|CYTB_HUMAN	S114	1	N+	light	663.856	2	913.478	1	y8	25.04	26.25	2143	14613	0.0076	3
SQVVAGTNYFIK	sp|P04080|CYTB_HUMAN	S114	2	N+	light	663.856	2	913.478	1	y8	25.08	26.25	10550	21974	0.011	1
SQVVAGTNYFIK	sp|P04080|CYTB_HUMAN	S114	3	N+	light	663.856	2	913.478	1	y8	24.55	26.25	6008	13211	0.0062	1
SQVVAGTNYFIK	sp|P04080|CYTB_HUMAN	S114	1	N+	light	663.856	2	842.441	1	y7	25.08	26.25	8732	14613	0.0076	1
SQVVAGTNYFIK	sp|P04080|CYTB_HUMAN	S114	2	N+	light	663.856	2	842.441	1	y7	25.17	26.25	8511	21974	0.011	2
SQVVAGTNYFIK	sp|P04080|CYTB_HUMAN	S114	3	N+	light	663.856	2	842.441	1	y7	24.77	26.25	3954	13211	0.0062	2
SQVVAGTNYFIK	sp|P04080|CYTB_HUMAN	S114	1	N+	heavy	667.863	2	1020.56	1	y9	25.13	26.25	528523	1934891	0.0076	3
SQVVAGTNYFIK	sp|P04080|CYTB_HUMAN	S114	2	N+	heavy	667.863	2	1020.56	1	y9	25.13	26.25	426632	1996267	0.011	3
SQVVAGTNYFIK	sp|P04080|CYTB_HUMAN	S114	3	N+	heavy	667.863	2	1020.56	1	y9	24.6	26.25	615334	2140460	0.0062	3
SQVVAGTNYFIK	sp|P04080|CYTB_HUMAN	S114	1	N+	heavy	667.863	2	921.492	1	y8	25.08	26.25	816207	1934891	0.0076	1
SQVVAGTNYFIK	sp|P04080|CYTB_HUMAN	S114	2	N+	heavy	667.863	2	921.492	1	y8	25.13	26.25	912671	1996267	0.011	1
SQVVAGTNYFIK	sp|P04080|CYTB_HUMAN	S114	3	N+	heavy	667.863	2	921.492	1	y8	24.6	26.25	802607	2140460	0.0062	1
SQVVAGTNYFIK	sp|P04080|CYTB_HUMAN	S114	1	N+	heavy	667.863	2	850.455	1	y7	25.04	26.25	590161	1934891	0.0076	2
SQVVAGTNYFIK	sp|P04080|CYTB_HUMAN	S114	2	N+	heavy	667.863	2	850.455	1	y7	25.08	26.25	656965	1996267	0.011	2
SQVVAGTNYFIK	sp|P04080|CYTB_HUMAN	S114	3	N+	heavy	667.863	2	850.455	1	y7	24.6	26.25	722519	2140460	0.0062	2
VHVGDEDFVHLR	sp|P04080|CYTB_HUMAN	S114	1	N+	light	474.909	3	425.262	1	y3	22.82	25.37	15744	59312	0.0122	2
VHVGDEDFVHLR	sp|P04080|CYTB_HUMAN	S114	2	N+	light	474.909	3	425.262	1	y3	22.88	25.37	10002	50827	0.0168	3
VHVGDEDFVHLR	sp|P04080|CYTB_HUMAN	S114	3	N+	light	474.909	3	425.262	1	y3	22.72	25.37	5999	8617	0.0118	1
VHVGDEDFVHLR	sp|P04080|CYTB_HUMAN	S114	1	N+	light	474.909	3	593.796	2	y10	22.88	25.37	38755	59312	0.0122	1
VHVGDEDFVHLR	sp|P04080|CYTB_HUMAN	S114	2	N+	light	474.909	3	593.796	2	y10	22.85	25.37	22066	50827	0.0168	1
VHVGDEDFVHLR	sp|P04080|CYTB_HUMAN	S114	3	N+	light	474.909	3	593.796	2	y10	22.41	25.37	0	8617	0.0118	0
VHVGDEDFVHLR	sp|P04080|CYTB_HUMAN	S114	1	N+	light	474.909	3	441.886	3	y11	22.82	25.37	4814	59312	0.0122	3
VHVGDEDFVHLR	sp|P04080|CYTB_HUMAN	S114	2	N+	light	474.909	3	441.886	3	y11	22.85	25.37	18759	50827	0.0168	2
VHVGDEDFVHLR	sp|P04080|CYTB_HUMAN	S114	3	N+	light	474.909	3	441.886	3	y11	22.48	25.37	2618	8617	0.0118	2
VHVGDEDFVHLR	sp|P04080|CYTB_HUMAN	S114	1	N+	heavy	478.245	3	435.27	1	y3	22.88	25.37	1005266	4871365	0.0122	3
VHVGDEDFVHLR	sp|P04080|CYTB_HUMAN	S114	2	N+	heavy	478.245	3	435.27	1	y3	22.88	25.37	1067858	3031872	0.0168	1
VHVGDEDFVHLR	sp|P04080|CYTB_HUMAN	S114	3	N+	heavy	478.245	3	435.27	1	y3	22.65	25.37	173065	730598	0.0118	3
VHVGDEDFVHLR	sp|P04080|CYTB_HUMAN	S114	1	N+	heavy	478.245	3	598.8	2	y10	22.85	25.37	2127010	4871365	0.0122	1
VHVGDEDFVHLR	sp|P04080|CYTB_HUMAN	S114	2	N+	heavy	478.245	3	598.8	2	y10	22.88	25.37	946982	3031872	0.0168	3
VHVGDEDFVHLR	sp|P04080|CYTB_HUMAN	S114	3	N+	heavy	478.245	3	598.8	2	y10	22.61	25.37	181941	730598	0.0118	2
VHVGDEDFVHLR	sp|P04080|CYTB_HUMAN	S114	1	N+	heavy	478.245	3	445.222	3	y11	22.88	25.37	1739089	4871365	0.0122	2
VHVGDEDFVHLR	sp|P04080|CYTB_HUMAN	S114	2	N+	heavy	478.245	3	445.222	3	y11	22.85	25.37	1017032	3031872	0.0168	2
VHVGDEDFVHLR	sp|P04080|CYTB_HUMAN	S114	3	N+	heavy	478.245	3	445.222	3	y11	22.65	25.37	375593	730598	0.0118	1
HDELTYF	sp|P04080|CYTB_HUMAN	S114	1	N+	light	462.709	2	329.15	1	y2	25.53	24.41	21375	27022	0.0013	1
HDELTYF	sp|P04080|CYTB_HUMAN	S114	2	N+	light	462.709	2	329.15	1	y2	25.4	24.41	9020	23850	0.0015	2
HDELTYF	sp|P04080|CYTB_HUMAN	S114	3	N+	light	462.709	2	329.15	1	y2	25.22	24.41	10980	14617	0.0007	1
HDELTYF	sp|P04080|CYTB_HUMAN	S114	1	N+	light	462.709	2	596.267	1	b5	25.31	24.41	4899	27022	0.0013	2
HDELTYF	sp|P04080|CYTB_HUMAN	S114	2	N+	light	462.709	2	596.267	1	b5	25.53	24.41	5287	23850	0.0015	3
HDELTYF	sp|P04080|CYTB_HUMAN	S114	3	N+	light	462.709	2	596.267	1	b5	25.13	24.41	2097	14617	0.0007	2
HDELTYF	sp|P04080|CYTB_HUMAN	S114	1	N+	light	462.709	2	759.331	1	b6	25.44	24.41	749	27022	0.0013	3
HDELTYF	sp|P04080|CYTB_HUMAN	S114	2	N+	light	462.709	2	759.331	1	b6	25.44	24.41	9543	23850	0.0015	1
HDELTYF	sp|P04080|CYTB_HUMAN	S114	3	N+	light	462.709	2	759.331	1	b6	25	24.41	1541	14617	0.0007	3
HDELTYF	sp|P04080|CYTB_HUMAN	S114	1	N+	heavy	466.217	2	329.15	1	y2	25.44	24.41	7963428	20456670	0.0013	1
HDELTYF	sp|P04080|CYTB_HUMAN	S114	2	N+	heavy	466.217	2	329.15	1	y2	25.48	24.41	6671455	16317374	0.0015	1
HDELTYF	sp|P04080|CYTB_HUMAN	S114	3	N+	heavy	466.217	2	329.15	1	y2	24.91	24.41	7853377	19518124	0.0007	1
HDELTYF	sp|P04080|CYTB_HUMAN	S114	1	N+	heavy	466.217	2	603.285	1	b5	25.44	24.41	6475826	20456670	0.0013	2
HDELTYF	sp|P04080|CYTB_HUMAN	S114	2	N+	heavy	466.217	2	603.285	1	b5	25.48	24.41	4874799	16317374	0.0015	2
HDELTYF	sp|P04080|CYTB_HUMAN	S114	3	N+	heavy	466.217	2	603.285	1	b5	24.91	24.41	5590414	19518124	0.0007	3
HDELTYF	sp|P04080|CYTB_HUMAN	S114	1	N+	heavy	466.217	2	766.348	1	b6	25.44	24.41	6017417	20456670	0.0013	3
HDELTYF	sp|P04080|CYTB_HUMAN	S114	2	N+	heavy	466.217	2	766.348	1	b6	25.44	24.41	4771120	16317374	0.0015	3
HDELTYF	sp|P04080|CYTB_HUMAN	S114	3	N+	heavy	466.217	2	766.348	1	b6	24.91	24.41	6074333	19518124	0.0007	2
SQVVAGTNYFIK	sp|P04080|CYTB_HUMAN	S116	1	N+	light	663.856	2	1012.55	1	y9	25.17	26.25	25911	89237	0.0553	3
SQVVAGTNYFIK	sp|P04080|CYTB_HUMAN	S116	2	N+	light	663.856	2	1012.55	1	y9	25.17	26.25	12544	52075	0.0243	3
SQVVAGTNYFIK	sp|P04080|CYTB_HUMAN	S116	3	N+	light	663.856	2	1012.55	1	y9	24.64	26.25	28251	69745	0.0375	1
SQVVAGTNYFIK	sp|P04080|CYTB_HUMAN	S116	1	N+	light	663.856	2	913.478	1	y8	25.17	26.25	32454	89237	0.0553	1
SQVVAGTNYFIK	sp|P04080|CYTB_HUMAN	S116	2	N+	light	663.856	2	913.478	1	y8	25.13	26.25	18113	52075	0.0243	2
SQVVAGTNYFIK	sp|P04080|CYTB_HUMAN	S116	3	N+	light	663.856	2	913.478	1	y8	24.6	26.25	24720	69745	0.0375	2
SQVVAGTNYFIK	sp|P04080|CYTB_HUMAN	S116	1	N+	light	663.856	2	842.441	1	y7	25.17	26.25	30871	89237	0.0553	2
SQVVAGTNYFIK	sp|P04080|CYTB_HUMAN	S116	2	N+	light	663.856	2	842.441	1	y7	25.17	26.25	21418	52075	0.0243	1
SQVVAGTNYFIK	sp|P04080|CYTB_HUMAN	S116	3	N+	light	663.856	2	842.441	1	y7	24.55	26.25	16774	69745	0.0375	3
SQVVAGTNYFIK	sp|P04080|CYTB_HUMAN	S116	1	N+	heavy	667.863	2	1020.56	1	y9	25.13	26.25	475706	1613688	0.0553	3
SQVVAGTNYFIK	sp|P04080|CYTB_HUMAN	S116	2	N+	heavy	667.863	2	1020.56	1	y9	25.13	26.25	719634	2141653	0.0243	2
SQVVAGTNYFIK	sp|P04080|CYTB_HUMAN	S116	3	N+	heavy	667.863	2	1020.56	1	y9	24.55	26.25	454097	1862171	0.0375	3
SQVVAGTNYFIK	sp|P04080|CYTB_HUMAN	S116	1	N+	heavy	667.863	2	921.492	1	y8	25.17	26.25	582674	1613688	0.0553	1
SQVVAGTNYFIK	sp|P04080|CYTB_HUMAN	S116	2	N+	heavy	667.863	2	921.492	1	y8	25.17	26.25	726027	2141653	0.0243	1
SQVVAGTNYFIK	sp|P04080|CYTB_HUMAN	S116	3	N+	heavy	667.863	2	921.492	1	y8	24.6	26.25	756710	1862171	0.0375	1
SQVVAGTNYFIK	sp|P04080|CYTB_HUMAN	S116	1	N+	heavy	667.863	2	850.455	1	y7	25.13	26.25	555308	1613688	0.0553	2
SQVVAGTNYFIK	sp|P04080|CYTB_HUMAN	S116	2	N+	heavy	667.863	2	850.455	1	y7	25.17	26.25	695992	2141653	0.0243	3
SQVVAGTNYFIK	sp|P04080|CYTB_HUMAN	S116	3	N+	heavy	667.863	2	850.455	1	y7	24.6	26.25	651363	1862171	0.0375	2
VHVGDEDFVHLR	sp|P04080|CYTB_HUMAN	S116	1	N+	light	474.909	3	425.262	1	y3	22.98	25.37	45441	122722	0.0331	1
VHVGDEDFVHLR	sp|P04080|CYTB_HUMAN	S116	2	N+	light	474.909	3	425.262	1	y3	22.95	25.37	45485	119980	0.034	1
VHVGDEDFVHLR	sp|P04080|CYTB_HUMAN	S116	3	N+	light	474.909	3	425.262	1	y3	22.55	25.37	51357	126046	0.0297	1
VHVGDEDFVHLR	sp|P04080|CYTB_HUMAN	S116	1	N+	light	474.909	3	593.796	2	y10	22.92	25.37	44609	122722	0.0331	2
VHVGDEDFVHLR	sp|P04080|CYTB_HUMAN	S116	2	N+	light	474.909	3	593.796	2	y10	22.95	25.37	37861	119980	0.034	2
VHVGDEDFVHLR	sp|P04080|CYTB_HUMAN	S116	3	N+	light	474.909	3	593.796	2	y10	22.55	25.37	41861	126046	0.0297	2
VHVGDEDFVHLR	sp|P04080|CYTB_HUMAN	S116	1	N+	light	474.909	3	441.886	3	y11	22.95	25.37	32672	122722	0.0331	3
VHVGDEDFVHLR	sp|P04080|CYTB_HUMAN	S116	2	N+	light	474.909	3	441.886	3	y11	22.95	25.37	36634	119980	0.034	3
VHVGDEDFVHLR	sp|P04080|CYTB_HUMAN	S116	3	N+	light	474.909	3	441.886	3	y11	22.55	25.37	32828	126046	0.0297	3
VHVGDEDFVHLR	sp|P04080|CYTB_HUMAN	S116	1	N+	heavy	478.245	3	435.27	1	y3	22.95	25.37	912353	3706003	0.0331	3
VHVGDEDFVHLR	sp|P04080|CYTB_HUMAN	S116	2	N+	heavy	478.245	3	435.27	1	y3	22.88	25.37	960361	3532663	0.034	3
VHVGDEDFVHLR	sp|P04080|CYTB_HUMAN	S116	3	N+	heavy	478.245	3	435.27	1	y3	22.55	25.37	1133229	4243213	0.0297	3
VHVGDEDFVHLR	sp|P04080|CYTB_HUMAN	S116	1	N+	heavy	478.245	3	598.8	2	y10	22.95	25.37	1418428	3706003	0.0331	1
VHVGDEDFVHLR	sp|P04080|CYTB_HUMAN	S116	2	N+	heavy	478.245	3	598.8	2	y10	22.88	25.37	1362970	3532663	0.034	1
VHVGDEDFVHLR	sp|P04080|CYTB_HUMAN	S116	3	N+	heavy	478.245	3	598.8	2	y10	22.51	25.37	1537702	4243213	0.0297	2
VHVGDEDFVHLR	sp|P04080|CYTB_HUMAN	S116	1	N+	heavy	478.245	3	445.222	3	y11	22.95	25.37	1375222	3706003	0.0331	2
VHVGDEDFVHLR	sp|P04080|CYTB_HUMAN	S116	2	N+	heavy	478.245	3	445.222	3	y11	22.88	25.37	1209332	3532663	0.034	2
VHVGDEDFVHLR	sp|P04080|CYTB_HUMAN	S116	3	N+	heavy	478.245	3	445.222	3	y11	22.55	25.37	1572282	4243213	0.0297	1
HDELTYF	sp|P04080|CYTB_HUMAN	S116	1	N+	light	462.709	2	329.15	1	y2	25.93	24.41	2779	11884	0.0008	3
HDELTYF	sp|P04080|CYTB_HUMAN	S116	2	N+	light	462.709	2	329.15	1	y2	25.44	24.41	15315	31499	0.0017	1
HDELTYF	sp|P04080|CYTB_HUMAN	S116	3	N+	light	462.709	2	329.15	1	y2	24.95	24.41	13614	17695	0.0011	1
HDELTYF	sp|P04080|CYTB_HUMAN	S116	1	N+	light	462.709	2	596.267	1	b5	25.62	24.41	5885	11884	0.0008	1
HDELTYF	sp|P04080|CYTB_HUMAN	S116	2	N+	light	462.709	2	596.267	1	b5	25.62	24.41	12301	31499	0.0017	2
HDELTYF	sp|P04080|CYTB_HUMAN	S116	3	N+	light	462.709	2	596.267	1	b5	24.95	24.41	2680	17695	0.0011	2
HDELTYF	sp|P04080|CYTB_HUMAN	S116	1	N+	light	462.709	2	759.331	1	b6	25.48	24.41	3220	11884	0.0008	2
HDELTYF	sp|P04080|CYTB_HUMAN	S116	2	N+	light	462.709	2	759.331	1	b6	25.57	24.41	3883	31499	0.0017	3
HDELTYF	sp|P04080|CYTB_HUMAN	S116	3	N+	light	462.709	2	759.331	1	b6	24.95	24.41	1400	17695	0.0011	3
HDELTYF	sp|P04080|CYTB_HUMAN	S116	1	N+	heavy	466.217	2	329.15	1	y2	25.53	24.41	5962059	14189811	0.0008	1
HDELTYF	sp|P04080|CYTB_HUMAN	S116	2	N+	heavy	466.217	2	329.15	1	y2	25.53	24.41	6852878	18547368	0.0017	1
HDELTYF	sp|P04080|CYTB_HUMAN	S116	3	N+	heavy	466.217	2	329.15	1	y2	24.91	24.41	6970489	16431216	0.0011	1
HDELTYF	sp|P04080|CYTB_HUMAN	S116	1	N+	heavy	466.217	2	603.285	1	b5	25.53	24.41	4463995	14189811	0.0008	2
HDELTYF	sp|P04080|CYTB_HUMAN	S116	2	N+	heavy	466.217	2	603.285	1	b5	25.53	24.41	6442983	18547368	0.0017	2
HDELTYF	sp|P04080|CYTB_HUMAN	S116	3	N+	heavy	466.217	2	603.285	1	b5	24.91	24.41	5048491	16431216	0.0011	2
HDELTYF	sp|P04080|CYTB_HUMAN	S116	1	N+	heavy	466.217	2	766.348	1	b6	25.48	24.41	3763758	14189811	0.0008	3
HDELTYF	sp|P04080|CYTB_HUMAN	S116	2	N+	heavy	466.217	2	766.348	1	b6	25.53	24.41	5251508	18547368	0.0017	3
HDELTYF	sp|P04080|CYTB_HUMAN	S116	3	N+	heavy	466.217	2	766.348	1	b6	24.91	24.41	4412236	16431216	0.0011	3
SQVVAGTNYFIK	sp|P04080|CYTB_HUMAN	S12	1	N+	light	663.856	2	1012.55	1	y9	25.13	26.25	2718	20000	0.0098	3
SQVVAGTNYFIK	sp|P04080|CYTB_HUMAN	S12	2	N+	light	663.856	2	1012.55	1	y9	25.21	26.25	4876	11520	0.0055	2
SQVVAGTNYFIK	sp|P04080|CYTB_HUMAN	S12	3	N+	light	663.856	2	1012.55	1	y9	24.64	26.25	2393	21251	0.0137	3
SQVVAGTNYFIK	sp|P04080|CYTB_HUMAN	S12	1	N+	light	663.856	2	913.478	1	y8	25.13	26.25	5462	20000	0.0098	2
SQVVAGTNYFIK	sp|P04080|CYTB_HUMAN	S12	2	N+	light	663.856	2	913.478	1	y8	25.17	26.25	6644	11520	0.0055	1
SQVVAGTNYFIK	sp|P04080|CYTB_HUMAN	S12	3	N+	light	663.856	2	913.478	1	y8	24.64	26.25	6437	21251	0.0137	2
SQVVAGTNYFIK	sp|P04080|CYTB_HUMAN	S12	1	N+	light	663.856	2	842.441	1	y7	25.26	26.25	11821	20000	0.0098	1
SQVVAGTNYFIK	sp|P04080|CYTB_HUMAN	S12	2	N+	light	663.856	2	842.441	1	y7	24.9	26.25	0	11520	0.0055	0
SQVVAGTNYFIK	sp|P04080|CYTB_HUMAN	S12	3	N+	light	663.856	2	842.441	1	y7	24.77	26.25	12421	21251	0.0137	1
SQVVAGTNYFIK	sp|P04080|CYTB_HUMAN	S12	1	N+	heavy	667.863	2	1020.56	1	y9	25.17	26.25	616581	2045565	0.0098	2
SQVVAGTNYFIK	sp|P04080|CYTB_HUMAN	S12	2	N+	heavy	667.863	2	1020.56	1	y9	25.17	26.25	610054	2097530	0.0055	3
SQVVAGTNYFIK	sp|P04080|CYTB_HUMAN	S12	3	N+	heavy	667.863	2	1020.56	1	y9	24.6	26.25	419386	1546693	0.0137	3
SQVVAGTNYFIK	sp|P04080|CYTB_HUMAN	S12	1	N+	heavy	667.863	2	921.492	1	y8	25.17	26.25	883288	2045565	0.0098	1
SQVVAGTNYFIK	sp|P04080|CYTB_HUMAN	S12	2	N+	heavy	667.863	2	921.492	1	y8	25.08	26.25	824096	2097530	0.0055	1
SQVVAGTNYFIK	sp|P04080|CYTB_HUMAN	S12	3	N+	heavy	667.863	2	921.492	1	y8	24.6	26.25	581358	1546693	0.0137	1
SQVVAGTNYFIK	sp|P04080|CYTB_HUMAN	S12	1	N+	heavy	667.863	2	850.455	1	y7	25.13	26.25	545696	2045565	0.0098	3
SQVVAGTNYFIK	sp|P04080|CYTB_HUMAN	S12	2	N+	heavy	667.863	2	850.455	1	y7	25.13	26.25	663380	2097530	0.0055	2
SQVVAGTNYFIK	sp|P04080|CYTB_HUMAN	S12	3	N+	heavy	667.863	2	850.455	1	y7	24.6	26.25	545949	1546693	0.0137	2
VHVGDEDFVHLR	sp|P04080|CYTB_HUMAN	S12	1	N+	light	474.909	3	425.262	1	y3	22.85	25.37	19475	24758	0.0056	1
VHVGDEDFVHLR	sp|P04080|CYTB_HUMAN	S12	2	N+	light	474.909	3	425.262	1	y3	22.82	25.37	2910	10059	0.0033	2
VHVGDEDFVHLR	sp|P04080|CYTB_HUMAN	S12	3	N+	light	474.909	3	425.262	1	y3	22.51	25.37	32062	39652	0.0084	1
VHVGDEDFVHLR	sp|P04080|CYTB_HUMAN	S12	1	N+	light	474.909	3	593.796	2	y10	22.85	25.37	2918	24758	0.0056	2
VHVGDEDFVHLR	sp|P04080|CYTB_HUMAN	S12	2	N+	light	474.909	3	593.796	2	y10	22.88	25.37	5906	10059	0.0033	1
VHVGDEDFVHLR	sp|P04080|CYTB_HUMAN	S12	3	N+	light	474.909	3	593.796	2	y10	22.55	25.37	5712	39652	0.0084	2
VHVGDEDFVHLR	sp|P04080|CYTB_HUMAN	S12	1	N+	light	474.909	3	441.886	3	y11	22.72	25.37	2366	24758	0.0056	3
VHVGDEDFVHLR	sp|P04080|CYTB_HUMAN	S12	2	N+	light	474.909	3	441.886	3	y11	22.82	25.37	1243	10059	0.0033	3
VHVGDEDFVHLR	sp|P04080|CYTB_HUMAN	S12	3	N+	light	474.909	3	441.886	3	y11	22.82	25.37	1878	39652	0.0084	3
VHVGDEDFVHLR	sp|P04080|CYTB_HUMAN	S12	1	N+	heavy	478.245	3	435.27	1	y3	22.82	25.37	1200903	4403641	0.0056	2
VHVGDEDFVHLR	sp|P04080|CYTB_HUMAN	S12	2	N+	heavy	478.245	3	435.27	1	y3	22.85	25.37	596233	3006174	0.0033	3
VHVGDEDFVHLR	sp|P04080|CYTB_HUMAN	S12	3	N+	heavy	478.245	3	435.27	1	y3	22.55	25.37	1135097	4699512	0.0084	3
VHVGDEDFVHLR	sp|P04080|CYTB_HUMAN	S12	1	N+	heavy	478.245	3	598.8	2	y10	22.82	25.37	1114655	4403641	0.0056	3
VHVGDEDFVHLR	sp|P04080|CYTB_HUMAN	S12	2	N+	heavy	478.245	3	598.8	2	y10	22.78	25.37	983118	3006174	0.0033	2
VHVGDEDFVHLR	sp|P04080|CYTB_HUMAN	S12	3	N+	heavy	478.245	3	598.8	2	y10	22.51	25.37	1546287	4699512	0.0084	2
VHVGDEDFVHLR	sp|P04080|CYTB_HUMAN	S12	1	N+	heavy	478.245	3	445.222	3	y11	22.85	25.37	2088083	4403641	0.0056	1
VHVGDEDFVHLR	sp|P04080|CYTB_HUMAN	S12	2	N+	heavy	478.245	3	445.222	3	y11	22.82	25.37	1426823	3006174	0.0033	1
VHVGDEDFVHLR	sp|P04080|CYTB_HUMAN	S12	3	N+	heavy	478.245	3	445.222	3	y11	22.51	25.37	2018129	4699512	0.0084	1
HDELTYF	sp|P04080|CYTB_HUMAN	S12	1	N+	light	462.709	2	329.15	1	y2	25.4	24.41	20940	48055	0.0029	1
HDELTYF	sp|P04080|CYTB_HUMAN	S12	2	N+	light	462.709	2	329.15	1	y2	25.53	24.41	11260	27001	0.0015	1
HDELTYF	sp|P04080|CYTB_HUMAN	S12	3	N+	light	462.709	2	329.15	1	y2	24.91	24.41	11497	32559	0.0022	2
HDELTYF	sp|P04080|CYTB_HUMAN	S12	1	N+	light	462.709	2	596.267	1	b5	25.48	24.41	17816	48055	0.0029	2
HDELTYF	sp|P04080|CYTB_HUMAN	S12	2	N+	light	462.709	2	596.267	1	b5	25.48	24.41	6955	27001	0.0015	3
HDELTYF	sp|P04080|CYTB_HUMAN	S12	3	N+	light	462.709	2	596.267	1	b5	24.91	24.41	19072	32559	0.0022	1
HDELTYF	sp|P04080|CYTB_HUMAN	S12	1	N+	light	462.709	2	759.331	1	b6	25.53	24.41	9299	48055	0.0029	3
HDELTYF	sp|P04080|CYTB_HUMAN	S12	2	N+	light	462.709	2	759.331	1	b6	25.44	24.41	8786	27001	0.0015	2
HDELTYF	sp|P04080|CYTB_HUMAN	S12	3	N+	light	462.709	2	759.331	1	b6	25	24.41	1991	32559	0.0022	3
HDELTYF	sp|P04080|CYTB_HUMAN	S12	1	N+	heavy	466.217	2	329.15	1	y2	25.48	24.41	6592902	16577458	0.0029	1
HDELTYF	sp|P04080|CYTB_HUMAN	S12	2	N+	heavy	466.217	2	329.15	1	y2	25.44	24.41	7009666	17717926	0.0015	1
HDELTYF	sp|P04080|CYTB_HUMAN	S12	3	N+	heavy	466.217	2	329.15	1	y2	24.91	24.41	6926809	14897262	0.0022	1
HDELTYF	sp|P04080|CYTB_HUMAN	S12	1	N+	heavy	466.217	2	603.285	1	b5	25.48	24.41	5131998	16577458	0.0029	2
HDELTYF	sp|P04080|CYTB_HUMAN	S12	2	N+	heavy	466.217	2	603.285	1	b5	25.48	24.41	6189998	17717926	0.0015	2
HDELTYF	sp|P04080|CYTB_HUMAN	S12	3	N+	heavy	466.217	2	603.285	1	b5	24.91	24.41	5025123	14897262	0.0022	2
HDELTYF	sp|P04080|CYTB_HUMAN	S12	1	N+	heavy	466.217	2	766.348	1	b6	25.48	24.41	4852560	16577458	0.0029	3
HDELTYF	sp|P04080|CYTB_HUMAN	S12	2	N+	heavy	466.217	2	766.348	1	b6	25.44	24.41	4518262	17717926	0.0015	3
HDELTYF	sp|P04080|CYTB_HUMAN	S12	3	N+	heavy	466.217	2	766.348	1	b6	24.91	24.41	2945330	14897262	0.0022	3
SQVVAGTNYFIK	sp|P04080|CYTB_HUMAN	S120	1	N0	light	663.856	2	1012.55	1	y9	24.29	26.25	753898	2149368	1.097	1
SQVVAGTNYFIK	sp|P04080|CYTB_HUMAN	S120	2	N0	light	663.856	2	1012.55	1	y9	24.47	26.25	706444	2141548	1.1508	2
SQVVAGTNYFIK	sp|P04080|CYTB_HUMAN	S120	3	N0	light	663.856	2	1012.55	1	y9	24.32	26.25	291769	1102725	1.2384	3
SQVVAGTNYFIK	sp|P04080|CYTB_HUMAN	S120	1	N0	light	663.856	2	913.478	1	y8	24.29	26.25	673088	2149368	1.097	3
SQVVAGTNYFIK	sp|P04080|CYTB_HUMAN	S120	2	N0	light	663.856	2	913.478	1	y8	24.47	26.25	794635	2141548	1.1508	1
SQVVAGTNYFIK	sp|P04080|CYTB_HUMAN	S120	3	N0	light	663.856	2	913.478	1	y8	24.32	26.25	402465	1102725	1.2384	2
SQVVAGTNYFIK	sp|P04080|CYTB_HUMAN	S120	1	N0	light	663.856	2	842.441	1	y7	24.29	26.25	722382	2149368	1.097	2
SQVVAGTNYFIK	sp|P04080|CYTB_HUMAN	S120	2	N0	light	663.856	2	842.441	1	y7	24.47	26.25	640469	2141548	1.1508	3
SQVVAGTNYFIK	sp|P04080|CYTB_HUMAN	S120	3	N0	light	663.856	2	842.441	1	y7	24.32	26.25	408491	1102725	1.2384	1
SQVVAGTNYFIK	sp|P04080|CYTB_HUMAN	S120	1	N0	heavy	667.863	2	1020.56	1	y9	24.33	26.25	460178	1959293	1.097	3
SQVVAGTNYFIK	sp|P04080|CYTB_HUMAN	S120	2	N0	heavy	667.863	2	1020.56	1	y9	24.43	26.25	625022	1860928	1.1508	2
SQVVAGTNYFIK	sp|P04080|CYTB_HUMAN	S120	3	N0	heavy	667.863	2	1020.56	1	y9	24.32	26.25	228936	890436	1.2384	3
SQVVAGTNYFIK	sp|P04080|CYTB_HUMAN	S120	1	N0	heavy	667.863	2	921.492	1	y8	24.29	26.25	910424	1959293	1.097	1
SQVVAGTNYFIK	sp|P04080|CYTB_HUMAN	S120	2	N0	heavy	667.863	2	921.492	1	y8	24.43	26.25	588496	1860928	1.1508	3
SQVVAGTNYFIK	sp|P04080|CYTB_HUMAN	S120	3	N0	heavy	667.863	2	921.492	1	y8	24.32	26.25	355729	890436	1.2384	1
SQVVAGTNYFIK	sp|P04080|CYTB_HUMAN	S120	1	N0	heavy	667.863	2	850.455	1	y7	24.29	26.25	588691	1959293	1.097	2
SQVVAGTNYFIK	sp|P04080|CYTB_HUMAN	S120	2	N0	heavy	667.863	2	850.455	1	y7	24.43	26.25	647410	1860928	1.1508	1
SQVVAGTNYFIK	sp|P04080|CYTB_HUMAN	S120	3	N0	heavy	667.863	2	850.455	1	y7	24.32	26.25	305770	890436	1.2384	2
VHVGDEDFVHLR	sp|P04080|CYTB_HUMAN	S120	1	N0	light	474.909	3	425.262	1	y3	22.14	25.37	990264	2428059	0.589	2
VHVGDEDFVHLR	sp|P04080|CYTB_HUMAN	S120	2	N0	light	474.909	3	425.262	1	y3	22.32	25.37	747815	1958978	0.5156	2
VHVGDEDFVHLR	sp|P04080|CYTB_HUMAN	S120	3	N0	light	474.909	3	425.262	1	y3	22.21	25.37	412942	1433057	0.5048	3
VHVGDEDFVHLR	sp|P04080|CYTB_HUMAN	S120	1	N0	light	474.909	3	593.796	2	y10	22.14	25.37	1010185	2428059	0.589	1
VHVGDEDFVHLR	sp|P04080|CYTB_HUMAN	S120	2	N0	light	474.909	3	593.796	2	y10	22.28	25.37	839560	1958978	0.5156	1
VHVGDEDFVHLR	sp|P04080|CYTB_HUMAN	S120	3	N0	light	474.909	3	593.796	2	y10	22.21	25.37	503763	1433057	0.5048	2
VHVGDEDFVHLR	sp|P04080|CYTB_HUMAN	S120	1	N0	light	474.909	3	441.886	3	y11	22.14	25.37	427610	2428059	0.589	3
VHVGDEDFVHLR	sp|P04080|CYTB_HUMAN	S120	2	N0	light	474.909	3	441.886	3	y11	22.28	25.37	371603	1958978	0.5156	3
VHVGDEDFVHLR	sp|P04080|CYTB_HUMAN	S120	3	N0	light	474.909	3	441.886	3	y11	22.21	25.37	516352	1433057	0.5048	1
VHVGDEDFVHLR	sp|P04080|CYTB_HUMAN	S120	1	N0	heavy	478.245	3	435.27	1	y3	22.14	25.37	1681127	4122449	0.589	1
VHVGDEDFVHLR	sp|P04080|CYTB_HUMAN	S120	2	N0	heavy	478.245	3	435.27	1	y3	22.28	25.37	1403255	3799695	0.5156	2
VHVGDEDFVHLR	sp|P04080|CYTB_HUMAN	S120	3	N0	heavy	478.245	3	435.27	1	y3	22.21	25.37	899543	2838666	0.5048	3
VHVGDEDFVHLR	sp|P04080|CYTB_HUMAN	S120	1	N0	heavy	478.245	3	598.8	2	y10	22.14	25.37	1535204	4122449	0.589	2
VHVGDEDFVHLR	sp|P04080|CYTB_HUMAN	S120	2	N0	heavy	478.245	3	598.8	2	y10	22.28	25.37	1447724	3799695	0.5156	1
VHVGDEDFVHLR	sp|P04080|CYTB_HUMAN	S120	3	N0	heavy	478.245	3	598.8	2	y10	22.17	25.37	1023939	2838666	0.5048	1
VHVGDEDFVHLR	sp|P04080|CYTB_HUMAN	S120	1	N0	heavy	478.245	3	445.222	3	y11	22.14	25.37	906117	4122449	0.589	3
VHVGDEDFVHLR	sp|P04080|CYTB_HUMAN	S120	2	N0	heavy	478.245	3	445.222	3	y11	22.28	25.37	948717	3799695	0.5156	3
VHVGDEDFVHLR	sp|P04080|CYTB_HUMAN	S120	3	N0	heavy	478.245	3	445.222	3	y11	22.13	25.37	915184	2838666	0.5048	2
HDELTYF	sp|P04080|CYTB_HUMAN	S120	1	N0	light	462.709	2	329.15	1	y2	24.56	24.41	4189	103720	0.0174	3
HDELTYF	sp|P04080|CYTB_HUMAN	S120	2	N0	light	462.709	2	329.15	1	y2	24.51	24.41	0	118182	0.0185	0
HDELTYF	sp|P04080|CYTB_HUMAN	S120	3	N0	light	462.709	2	329.15	1	y2	24.55	24.41	35701	89584	0.0207	1
HDELTYF	sp|P04080|CYTB_HUMAN	S120	1	N0	light	462.709	2	596.267	1	b5	24.6	24.41	62327	103720	0.0174	1
HDELTYF	sp|P04080|CYTB_HUMAN	S120	2	N0	light	462.709	2	596.267	1	b5	24.73	24.41	81742	118182	0.0185	1
HDELTYF	sp|P04080|CYTB_HUMAN	S120	3	N0	light	462.709	2	596.267	1	b5	24.64	24.41	22777	89584	0.0207	3
HDELTYF	sp|P04080|CYTB_HUMAN	S120	1	N0	light	462.709	2	759.331	1	b6	24.56	24.41	37203	103720	0.0174	2
HDELTYF	sp|P04080|CYTB_HUMAN	S120	2	N0	light	462.709	2	759.331	1	b6	24.73	24.41	36441	118182	0.0185	2
HDELTYF	sp|P04080|CYTB_HUMAN	S120	3	N0	light	462.709	2	759.331	1	b6	24.64	24.41	31106	89584	0.0207	2
HDELTYF	sp|P04080|CYTB_HUMAN	S120	1	N0	heavy	466.217	2	329.15	1	y2	24.6	24.41	107775	5963749	0.0174	3
HDELTYF	sp|P04080|CYTB_HUMAN	S120	2	N0	heavy	466.217	2	329.15	1	y2	24.69	24.41	24706	6377994	0.0185	3
HDELTYF	sp|P04080|CYTB_HUMAN	S120	3	N0	heavy	466.217	2	329.15	1	y2	24.55	24.41	1172449	4323532	0.0207	3
HDELTYF	sp|P04080|CYTB_HUMAN	S120	1	N0	heavy	466.217	2	603.285	1	b5	24.56	24.41	3022540	5963749	0.0174	1
HDELTYF	sp|P04080|CYTB_HUMAN	S120	2	N0	heavy	466.217	2	603.285	1	b5	24.69	24.41	3430401	6377994	0.0185	1
HDELTYF	sp|P04080|CYTB_HUMAN	S120	3	N0	heavy	466.217	2	603.285	1	b5	24.55	24.41	1700102	4323532	0.0207	1
HDELTYF	sp|P04080|CYTB_HUMAN	S120	1	N0	heavy	466.217	2	766.348	1	b6	24.56	24.41	2833434	5963749	0.0174	2
HDELTYF	sp|P04080|CYTB_HUMAN	S120	2	N0	heavy	466.217	2	766.348	1	b6	24.69	24.41	2922887	6377994	0.0185	2
HDELTYF	sp|P04080|CYTB_HUMAN	S120	3	N0	heavy	466.217	2	766.348	1	b6	24.6	24.41	1450981	4323532	0.0207	2
SQVVAGTNYFIK	sp|P04080|CYTB_HUMAN	S122	1	N0	light	663.856	2	1012.55	1	y9	24.5	26.25	69481	373521	0.2572	3
SQVVAGTNYFIK	sp|P04080|CYTB_HUMAN	S122	2	N0	light	663.856	2	1012.55	1	y9	24.41	26.25	34882	88580	0.0915	1
SQVVAGTNYFIK	sp|P04080|CYTB_HUMAN	S122	3	N0	light	663.856	2	1012.55	1	y9	24.42	26.25	72737	440157	0.2473	3
SQVVAGTNYFIK	sp|P04080|CYTB_HUMAN	S122	1	N0	light	663.856	2	913.478	1	y8	24.54	26.25	81649	373521	0.2572	2
SQVVAGTNYFIK	sp|P04080|CYTB_HUMAN	S122	2	N0	light	663.856	2	913.478	1	y8	24.41	26.25	31538	88580	0.0915	2
SQVVAGTNYFIK	sp|P04080|CYTB_HUMAN	S122	3	N0	light	663.856	2	913.478	1	y8	24.42	26.25	79994	440157	0.2473	2
SQVVAGTNYFIK	sp|P04080|CYTB_HUMAN	S122	1	N0	light	663.856	2	842.441	1	y7	24.76	26.25	222391	373521	0.2572	1
SQVVAGTNYFIK	sp|P04080|CYTB_HUMAN	S122	2	N0	light	663.856	2	842.441	1	y7	24.41	26.25	22160	88580	0.0915	3
SQVVAGTNYFIK	sp|P04080|CYTB_HUMAN	S122	3	N0	light	663.856	2	842.441	1	y7	24.6	26.25	287427	440157	0.2473	1
SQVVAGTNYFIK	sp|P04080|CYTB_HUMAN	S122	1	N0	heavy	667.863	2	1020.56	1	y9	24.5	26.25	506432	1452476	0.2572	2
SQVVAGTNYFIK	sp|P04080|CYTB_HUMAN	S122	2	N0	heavy	667.863	2	1020.56	1	y9	24.32	26.25	271125	968543	0.0915	3
SQVVAGTNYFIK	sp|P04080|CYTB_HUMAN	S122	3	N0	heavy	667.863	2	1020.56	1	y9	24.42	26.25	632868	1779506	0.2473	2
SQVVAGTNYFIK	sp|P04080|CYTB_HUMAN	S122	1	N0	heavy	667.863	2	921.492	1	y8	24.5	26.25	590256	1452476	0.2572	1
SQVVAGTNYFIK	sp|P04080|CYTB_HUMAN	S122	2	N0	heavy	667.863	2	921.492	1	y8	24.36	26.25	351107	968543	0.0915	1
SQVVAGTNYFIK	sp|P04080|CYTB_HUMAN	S122	3	N0	heavy	667.863	2	921.492	1	y8	24.42	26.25	659003	1779506	0.2473	1
SQVVAGTNYFIK	sp|P04080|CYTB_HUMAN	S122	1	N0	heavy	667.863	2	850.455	1	y7	24.54	26.25	355788	1452476	0.2572	3
SQVVAGTNYFIK	sp|P04080|CYTB_HUMAN	S122	2	N0	heavy	667.863	2	850.455	1	y7	24.36	26.25	346311	968543	0.0915	2
SQVVAGTNYFIK	sp|P04080|CYTB_HUMAN	S122	3	N0	heavy	667.863	2	850.455	1	y7	24.42	26.25	487635	1779506	0.2473	3
VHVGDEDFVHLR	sp|P04080|CYTB_HUMAN	S122	1	N0	light	474.909	3	425.262	1	y3	22.45	25.37	111989	246924	0.0918	1
VHVGDEDFVHLR	sp|P04080|CYTB_HUMAN	S122	2	N0	light	474.909	3	425.262	1	y3	22.32	25.37	59808	230839	0.0722	3
VHVGDEDFVHLR	sp|P04080|CYTB_HUMAN	S122	3	N0	light	474.909	3	425.262	1	y3	22.35	25.37	82318	312170	0.077	3
VHVGDEDFVHLR	sp|P04080|CYTB_HUMAN	S122	1	N0	light	474.909	3	593.796	2	y10	22.48	25.37	67531	246924	0.0918	2
VHVGDEDFVHLR	sp|P04080|CYTB_HUMAN	S122	2	N0	light	474.909	3	593.796	2	y10	22.32	25.37	93914	230839	0.0722	1
VHVGDEDFVHLR	sp|P04080|CYTB_HUMAN	S122	3	N0	light	474.909	3	593.796	2	y10	22.38	25.37	121617	312170	0.077	1
VHVGDEDFVHLR	sp|P04080|CYTB_HUMAN	S122	1	N0	light	474.909	3	441.886	3	y11	22.45	25.37	67405	246924	0.0918	3
VHVGDEDFVHLR	sp|P04080|CYTB_HUMAN	S122	2	N0	light	474.909	3	441.886	3	y11	22.32	25.37	77117	230839	0.0722	2
VHVGDEDFVHLR	sp|P04080|CYTB_HUMAN	S122	3	N0	light	474.909	3	441.886	3	y11	22.35	25.37	108235	312170	0.077	2
VHVGDEDFVHLR	sp|P04080|CYTB_HUMAN	S122	1	N0	heavy	478.245	3	435.27	1	y3	22.42	25.37	917140	2689988	0.0918	2
VHVGDEDFVHLR	sp|P04080|CYTB_HUMAN	S122	2	N0	heavy	478.245	3	435.27	1	y3	22.32	25.37	1044152	3199397	0.0722	2
VHVGDEDFVHLR	sp|P04080|CYTB_HUMAN	S122	3	N0	heavy	478.245	3	435.27	1	y3	22.35	25.37	1354574	4056128	0.077	2
VHVGDEDFVHLR	sp|P04080|CYTB_HUMAN	S122	1	N0	heavy	478.245	3	598.8	2	y10	22.48	25.37	983744	2689988	0.0918	1
VHVGDEDFVHLR	sp|P04080|CYTB_HUMAN	S122	2	N0	heavy	478.245	3	598.8	2	y10	22.32	25.37	1116512	3199397	0.0722	1
VHVGDEDFVHLR	sp|P04080|CYTB_HUMAN	S122	3	N0	heavy	478.245	3	598.8	2	y10	22.35	25.37	1219444	4056128	0.077	3
VHVGDEDFVHLR	sp|P04080|CYTB_HUMAN	S122	1	N0	heavy	478.245	3	445.222	3	y11	22.42	25.37	789103	2689988	0.0918	3
VHVGDEDFVHLR	sp|P04080|CYTB_HUMAN	S122	2	N0	heavy	478.245	3	445.222	3	y11	22.32	25.37	1038732	3199397	0.0722	3
VHVGDEDFVHLR	sp|P04080|CYTB_HUMAN	S122	3	N0	heavy	478.245	3	445.222	3	y11	22.35	25.37	1482109	4056128	0.077	1
HDELTYF	sp|P04080|CYTB_HUMAN	S122	1	N0	light	462.709	2	329.15	1	y2	24.6	24.41	0	79633	0.0123	0
HDELTYF	sp|P04080|CYTB_HUMAN	S122	2	N0	light	462.709	2	329.15	1	y2	24.64	24.41	23209	74298	0.0129	2
HDELTYF	sp|P04080|CYTB_HUMAN	S122	3	N0	light	462.709	2	329.15	1	y2	24.51	24.41	0	89369	0.0108	0
HDELTYF	sp|P04080|CYTB_HUMAN	S122	1	N0	light	462.709	2	596.267	1	b5	24.78	24.41	41519	79633	0.0123	1
HDELTYF	sp|P04080|CYTB_HUMAN	S122	2	N0	light	462.709	2	596.267	1	b5	24.6	24.41	27918	74298	0.0129	1
HDELTYF	sp|P04080|CYTB_HUMAN	S122	3	N0	light	462.709	2	596.267	1	b5	24.78	24.41	48557	89369	0.0108	1
HDELTYF	sp|P04080|CYTB_HUMAN	S122	1	N0	light	462.709	2	759.331	1	b6	24.78	24.41	38114	79633	0.0123	2
HDELTYF	sp|P04080|CYTB_HUMAN	S122	2	N0	light	462.709	2	759.331	1	b6	24.64	24.41	23171	74298	0.0129	3
HDELTYF	sp|P04080|CYTB_HUMAN	S122	3	N0	light	462.709	2	759.331	1	b6	24.78	24.41	40812	89369	0.0108	2
HDELTYF	sp|P04080|CYTB_HUMAN	S122	1	N0	heavy	466.217	2	329.15	1	y2	24.82	24.41	9508	6471335	0.0123	3
HDELTYF	sp|P04080|CYTB_HUMAN	S122	2	N0	heavy	466.217	2	329.15	1	y2	24.73	24.41	1857501	5764496	0.0129	3
HDELTYF	sp|P04080|CYTB_HUMAN	S122	3	N0	heavy	466.217	2	329.15	1	y2	24.78	24.41	235622	8276130	0.0108	3
HDELTYF	sp|P04080|CYTB_HUMAN	S122	1	N0	heavy	466.217	2	603.285	1	b5	24.78	24.41	3511776	6471335	0.0123	1
HDELTYF	sp|P04080|CYTB_HUMAN	S122	2	N0	heavy	466.217	2	603.285	1	b5	24.64	24.41	2045388	5764496	0.0129	1
HDELTYF	sp|P04080|CYTB_HUMAN	S122	3	N0	heavy	466.217	2	603.285	1	b5	24.78	24.41	4178261	8276130	0.0108	1
HDELTYF	sp|P04080|CYTB_HUMAN	S122	1	N0	heavy	466.217	2	766.348	1	b6	24.78	24.41	2950052	6471335	0.0123	2
HDELTYF	sp|P04080|CYTB_HUMAN	S122	2	N0	heavy	466.217	2	766.348	1	b6	24.64	24.41	1861608	5764496	0.0129	2
HDELTYF	sp|P04080|CYTB_HUMAN	S122	3	N0	heavy	466.217	2	766.348	1	b6	24.73	24.41	3862246	8276130	0.0108	2
SQVVAGTNYFIK	sp|P04080|CYTB_HUMAN	S124	1	N+	light	663.856	2	1012.55	1	y9	24.55	26.25	202224	504798	0.3281	1
SQVVAGTNYFIK	sp|P04080|CYTB_HUMAN	S124	2	N+	light	663.856	2	1012.55	1	y9	24.5	26.25	213480	562542	0.2964	1
SQVVAGTNYFIK	sp|P04080|CYTB_HUMAN	S124	3	N+	light	663.856	2	1012.55	1	y9	24.54	26.25	95341	296876	0.2626	2
SQVVAGTNYFIK	sp|P04080|CYTB_HUMAN	S124	1	N+	light	663.856	2	913.478	1	y8	24.6	26.25	187919	504798	0.3281	2
SQVVAGTNYFIK	sp|P04080|CYTB_HUMAN	S124	2	N+	light	663.856	2	913.478	1	y8	24.5	26.25	161142	562542	0.2964	3
SQVVAGTNYFIK	sp|P04080|CYTB_HUMAN	S124	3	N+	light	663.856	2	913.478	1	y8	24.5	26.25	114230	296876	0.2626	1
SQVVAGTNYFIK	sp|P04080|CYTB_HUMAN	S124	1	N+	light	663.856	2	842.441	1	y7	24.55	26.25	114656	504798	0.3281	3
SQVVAGTNYFIK	sp|P04080|CYTB_HUMAN	S124	2	N+	light	663.856	2	842.441	1	y7	24.5	26.25	187920	562542	0.2964	2
SQVVAGTNYFIK	sp|P04080|CYTB_HUMAN	S124	3	N+	light	663.856	2	842.441	1	y7	24.5	26.25	87305	296876	0.2626	3
SQVVAGTNYFIK	sp|P04080|CYTB_HUMAN	S124	1	N+	heavy	667.863	2	1020.56	1	y9	24.55	26.25	367204	1538672	0.3281	3
SQVVAGTNYFIK	sp|P04080|CYTB_HUMAN	S124	2	N+	heavy	667.863	2	1020.56	1	y9	24.5	26.25	507661	1898179	0.2964	3
SQVVAGTNYFIK	sp|P04080|CYTB_HUMAN	S124	3	N+	heavy	667.863	2	1020.56	1	y9	24.5	26.25	307471	1130529	0.2626	3
SQVVAGTNYFIK	sp|P04080|CYTB_HUMAN	S124	1	N+	heavy	667.863	2	921.492	1	y8	24.55	26.25	786424	1538672	0.3281	1
SQVVAGTNYFIK	sp|P04080|CYTB_HUMAN	S124	2	N+	heavy	667.863	2	921.492	1	y8	24.5	26.25	821605	1898179	0.2964	1
SQVVAGTNYFIK	sp|P04080|CYTB_HUMAN	S124	3	N+	heavy	667.863	2	921.492	1	y8	24.5	26.25	505782	1130529	0.2626	1
SQVVAGTNYFIK	sp|P04080|CYTB_HUMAN	S124	1	N+	heavy	667.863	2	850.455	1	y7	24.55	26.25	385044	1538672	0.3281	2
SQVVAGTNYFIK	sp|P04080|CYTB_HUMAN	S124	2	N+	heavy	667.863	2	850.455	1	y7	24.5	26.25	568913	1898179	0.2964	2
SQVVAGTNYFIK	sp|P04080|CYTB_HUMAN	S124	3	N+	heavy	667.863	2	850.455	1	y7	24.5	26.25	317276	1130529	0.2626	2
VHVGDEDFVHLR	sp|P04080|CYTB_HUMAN	S124	1	N+	light	474.909	3	425.262	1	y3	22.48	25.37	333923	892732	0.2121	2
VHVGDEDFVHLR	sp|P04080|CYTB_HUMAN	S124	2	N+	light	474.909	3	425.262	1	y3	22.43	25.37	316794	846481	0.2395	2
VHVGDEDFVHLR	sp|P04080|CYTB_HUMAN	S124	3	N+	light	474.909	3	425.262	1	y3	22.5	25.37	218767	643686	0.1852	2
VHVGDEDFVHLR	sp|P04080|CYTB_HUMAN	S124	1	N+	light	474.909	3	593.796	2	y10	22.48	25.37	350633	892732	0.2121	1
VHVGDEDFVHLR	sp|P04080|CYTB_HUMAN	S124	2	N+	light	474.909	3	593.796	2	y10	22.47	25.37	358323	846481	0.2395	1
VHVGDEDFVHLR	sp|P04080|CYTB_HUMAN	S124	3	N+	light	474.909	3	593.796	2	y10	22.47	25.37	256367	643686	0.1852	1
VHVGDEDFVHLR	sp|P04080|CYTB_HUMAN	S124	1	N+	light	474.909	3	441.886	3	y11	22.51	25.37	208176	892732	0.2121	3
VHVGDEDFVHLR	sp|P04080|CYTB_HUMAN	S124	2	N+	light	474.909	3	441.886	3	y11	22.47	25.37	171364	846481	0.2395	3
VHVGDEDFVHLR	sp|P04080|CYTB_HUMAN	S124	3	N+	light	474.909	3	441.886	3	y11	22.5	25.37	168552	643686	0.1852	3
VHVGDEDFVHLR	sp|P04080|CYTB_HUMAN	S124	1	N+	heavy	478.245	3	435.27	1	y3	22.51	25.37	1507919	4209962	0.2121	1
VHVGDEDFVHLR	sp|P04080|CYTB_HUMAN	S124	2	N+	heavy	478.245	3	435.27	1	y3	22.43	25.37	1004536	3534961	0.2395	3
VHVGDEDFVHLR	sp|P04080|CYTB_HUMAN	S124	3	N+	heavy	478.245	3	435.27	1	y3	22.47	25.37	1123177	3475709	0.1852	2
VHVGDEDFVHLR	sp|P04080|CYTB_HUMAN	S124	1	N+	heavy	478.245	3	598.8	2	y10	22.48	25.37	1505112	4209962	0.2121	2
VHVGDEDFVHLR	sp|P04080|CYTB_HUMAN	S124	2	N+	heavy	478.245	3	598.8	2	y10	22.47	25.37	1474338	3534961	0.2395	1
VHVGDEDFVHLR	sp|P04080|CYTB_HUMAN	S124	3	N+	heavy	478.245	3	598.8	2	y10	22.47	25.37	1235951	3475709	0.1852	1
VHVGDEDFVHLR	sp|P04080|CYTB_HUMAN	S124	1	N+	heavy	478.245	3	445.222	3	y11	22.48	25.37	1196931	4209962	0.2121	3
VHVGDEDFVHLR	sp|P04080|CYTB_HUMAN	S124	2	N+	heavy	478.245	3	445.222	3	y11	22.43	25.37	1056087	3534961	0.2395	2
VHVGDEDFVHLR	sp|P04080|CYTB_HUMAN	S124	3	N+	heavy	478.245	3	445.222	3	y11	22.47	25.37	1116580	3475709	0.1852	3
HDELTYF	sp|P04080|CYTB_HUMAN	S124	1	N+	light	462.709	2	329.15	1	y2	24.64	24.41	0	27339	0.003	0
HDELTYF	sp|P04080|CYTB_HUMAN	S124	2	N+	light	462.709	2	329.15	1	y2	24.6	24.41	0	56147	0.0061	0
HDELTYF	sp|P04080|CYTB_HUMAN	S124	3	N+	light	462.709	2	329.15	1	y2	24.77	24.41	27340	60017	0.0096	1
HDELTYF	sp|P04080|CYTB_HUMAN	S124	1	N+	light	462.709	2	596.267	1	b5	24.82	24.41	17389	27339	0.003	1
HDELTYF	sp|P04080|CYTB_HUMAN	S124	2	N+	light	462.709	2	596.267	1	b5	24.77	24.41	44408	56147	0.0061	1
HDELTYF	sp|P04080|CYTB_HUMAN	S124	3	N+	light	462.709	2	596.267	1	b5	24.73	24.41	17938	60017	0.0096	2
HDELTYF	sp|P04080|CYTB_HUMAN	S124	1	N+	light	462.709	2	759.331	1	b6	24.91	24.41	9950	27339	0.003	2
HDELTYF	sp|P04080|CYTB_HUMAN	S124	2	N+	light	462.709	2	759.331	1	b6	24.82	24.41	11739	56147	0.0061	2
HDELTYF	sp|P04080|CYTB_HUMAN	S124	3	N+	light	462.709	2	759.331	1	b6	24.82	24.41	14739	60017	0.0096	3
HDELTYF	sp|P04080|CYTB_HUMAN	S124	1	N+	heavy	466.217	2	329.15	1	y2	24.87	24.41	118054	9184518	0.003	3
HDELTYF	sp|P04080|CYTB_HUMAN	S124	2	N+	heavy	466.217	2	329.15	1	y2	24.73	24.41	23261	9172227	0.0061	3
HDELTYF	sp|P04080|CYTB_HUMAN	S124	3	N+	heavy	466.217	2	329.15	1	y2	24.82	24.41	1506950	6241941	0.0096	3
HDELTYF	sp|P04080|CYTB_HUMAN	S124	1	N+	heavy	466.217	2	603.285	1	b5	24.87	24.41	5030053	9184518	0.003	1
HDELTYF	sp|P04080|CYTB_HUMAN	S124	2	N+	heavy	466.217	2	603.285	1	b5	24.82	24.41	4688913	9172227	0.0061	1
HDELTYF	sp|P04080|CYTB_HUMAN	S124	3	N+	heavy	466.217	2	603.285	1	b5	24.82	24.41	2704137	6241941	0.0096	1
HDELTYF	sp|P04080|CYTB_HUMAN	S124	1	N+	heavy	466.217	2	766.348	1	b6	24.87	24.41	4036411	9184518	0.003	2
HDELTYF	sp|P04080|CYTB_HUMAN	S124	2	N+	heavy	466.217	2	766.348	1	b6	24.82	24.41	4460054	9172227	0.0061	2
HDELTYF	sp|P04080|CYTB_HUMAN	S124	3	N+	heavy	466.217	2	766.348	1	b6	24.77	24.41	2030854	6241941	0.0096	2
SQVVAGTNYFIK	sp|P04080|CYTB_HUMAN	S126	1	N+	light	663.856	2	1012.55	1	y9	24.42	26.25	5305	56433	0.0441	2
SQVVAGTNYFIK	sp|P04080|CYTB_HUMAN	S126	2	N+	light	663.856	2	1012.55	1	y9	24.4	26.25	6747	224277	0.107	3
SQVVAGTNYFIK	sp|P04080|CYTB_HUMAN	S126	3	N+	light	663.856	2	1012.55	1	y9	24.59	26.25	3596	33529	0.0239	2
SQVVAGTNYFIK	sp|P04080|CYTB_HUMAN	S126	1	N+	light	663.856	2	913.478	1	y8	24.42	26.25	2763	56433	0.0441	3
SQVVAGTNYFIK	sp|P04080|CYTB_HUMAN	S126	2	N+	light	663.856	2	913.478	1	y8	24.4	26.25	11912	224277	0.107	2
SQVVAGTNYFIK	sp|P04080|CYTB_HUMAN	S126	3	N+	light	663.856	2	913.478	1	y8	24.5	26.25	2885	33529	0.0239	3
SQVVAGTNYFIK	sp|P04080|CYTB_HUMAN	S126	1	N+	light	663.856	2	842.441	1	y7	24.55	26.25	48365	56433	0.0441	1
SQVVAGTNYFIK	sp|P04080|CYTB_HUMAN	S126	2	N+	light	663.856	2	842.441	1	y7	24.69	26.25	205618	224277	0.107	1
SQVVAGTNYFIK	sp|P04080|CYTB_HUMAN	S126	3	N+	light	663.856	2	842.441	1	y7	24.72	26.25	27047	33529	0.0239	1
SQVVAGTNYFIK	sp|P04080|CYTB_HUMAN	S126	1	N+	heavy	667.863	2	1020.56	1	y9	24.37	26.25	374996	1280402	0.0441	2
SQVVAGTNYFIK	sp|P04080|CYTB_HUMAN	S126	2	N+	heavy	667.863	2	1020.56	1	y9	24.4	26.25	711707	2096337	0.107	2
SQVVAGTNYFIK	sp|P04080|CYTB_HUMAN	S126	3	N+	heavy	667.863	2	1020.56	1	y9	24.54	26.25	352120	1401270	0.0239	3
SQVVAGTNYFIK	sp|P04080|CYTB_HUMAN	S126	1	N+	heavy	667.863	2	921.492	1	y8	24.37	26.25	534115	1280402	0.0441	1
SQVVAGTNYFIK	sp|P04080|CYTB_HUMAN	S126	2	N+	heavy	667.863	2	921.492	1	y8	24.4	26.25	817736	2096337	0.107	1
SQVVAGTNYFIK	sp|P04080|CYTB_HUMAN	S126	3	N+	heavy	667.863	2	921.492	1	y8	24.54	26.25	639756	1401270	0.0239	1
SQVVAGTNYFIK	sp|P04080|CYTB_HUMAN	S126	1	N+	heavy	667.863	2	850.455	1	y7	24.42	26.25	371290	1280402	0.0441	3
SQVVAGTNYFIK	sp|P04080|CYTB_HUMAN	S126	2	N+	heavy	667.863	2	850.455	1	y7	24.43	26.25	566893	2096337	0.107	3
SQVVAGTNYFIK	sp|P04080|CYTB_HUMAN	S126	3	N+	heavy	667.863	2	850.455	1	y7	24.54	26.25	409394	1401270	0.0239	2
VHVGDEDFVHLR	sp|P04080|CYTB_HUMAN	S126	1	N+	light	474.909	3	425.262	1	y3	22.38	25.37	14162	25556	0.0088	1
VHVGDEDFVHLR	sp|P04080|CYTB_HUMAN	S126	2	N+	light	474.909	3	425.262	1	y3	22.28	25.37	22491	44659	0.0096	1
VHVGDEDFVHLR	sp|P04080|CYTB_HUMAN	S126	3	N+	light	474.909	3	425.262	1	y3	22.5	25.37	15357	24440	0.0072	1
VHVGDEDFVHLR	sp|P04080|CYTB_HUMAN	S126	1	N+	light	474.909	3	593.796	2	y10	22.31	25.37	6564	25556	0.0088	2
VHVGDEDFVHLR	sp|P04080|CYTB_HUMAN	S126	2	N+	light	474.909	3	593.796	2	y10	22.28	25.37	15826	44659	0.0096	2
VHVGDEDFVHLR	sp|P04080|CYTB_HUMAN	S126	3	N+	light	474.909	3	593.796	2	y10	22.5	25.37	6494	24440	0.0072	2
VHVGDEDFVHLR	sp|P04080|CYTB_HUMAN	S126	1	N+	light	474.909	3	441.886	3	y11	22.41	25.37	4830	25556	0.0088	3
VHVGDEDFVHLR	sp|P04080|CYTB_HUMAN	S126	2	N+	light	474.909	3	441.886	3	y11	22.28	25.37	6343	44659	0.0096	3
VHVGDEDFVHLR	sp|P04080|CYTB_HUMAN	S126	3	N+	light	474.909	3	441.886	3	y11	22.65	25.37	2589	24440	0.0072	3
VHVGDEDFVHLR	sp|P04080|CYTB_HUMAN	S126	1	N+	heavy	478.245	3	435.27	1	y3	22.31	25.37	1037662	2899972	0.0088	1
VHVGDEDFVHLR	sp|P04080|CYTB_HUMAN	S126	2	N+	heavy	478.245	3	435.27	1	y3	22.32	25.37	1705688	4639710	0.0096	2
VHVGDEDFVHLR	sp|P04080|CYTB_HUMAN	S126	3	N+	heavy	478.245	3	435.27	1	y3	22.5	25.37	1350011	3406872	0.0072	1
VHVGDEDFVHLR	sp|P04080|CYTB_HUMAN	S126	1	N+	heavy	478.245	3	598.8	2	y10	22.38	25.37	999751	2899972	0.0088	2
VHVGDEDFVHLR	sp|P04080|CYTB_HUMAN	S126	2	N+	heavy	478.245	3	598.8	2	y10	22.32	25.37	1884955	4639710	0.0096	1
VHVGDEDFVHLR	sp|P04080|CYTB_HUMAN	S126	3	N+	heavy	478.245	3	598.8	2	y10	22.5	25.37	1153662	3406872	0.0072	2
VHVGDEDFVHLR	sp|P04080|CYTB_HUMAN	S126	1	N+	heavy	478.245	3	445.222	3	y11	22.35	25.37	862559	2899972	0.0088	3
VHVGDEDFVHLR	sp|P04080|CYTB_HUMAN	S126	2	N+	heavy	478.245	3	445.222	3	y11	22.28	25.37	1049067	4639710	0.0096	3
VHVGDEDFVHLR	sp|P04080|CYTB_HUMAN	S126	3	N+	heavy	478.245	3	445.222	3	y11	22.5	25.37	903200	3406872	0.0072	3
HDELTYF	sp|P04080|CYTB_HUMAN	S126	1	N+	light	462.709	2	329.15	1	y2	24.91	24.41	1256	15496	0.0025	3
HDELTYF	sp|P04080|CYTB_HUMAN	S126	2	N+	light	462.709	2	329.15	1	y2	24.51	24.41	0	27478	0.0034	0
HDELTYF	sp|P04080|CYTB_HUMAN	S126	3	N+	light	462.709	2	329.15	1	y2	25.4	24.41	2586	9084	0.0012	2
HDELTYF	sp|P04080|CYTB_HUMAN	S126	1	N+	light	462.709	2	596.267	1	b5	24.87	24.41	12315	15496	0.0025	1
HDELTYF	sp|P04080|CYTB_HUMAN	S126	2	N+	light	462.709	2	596.267	1	b5	24.78	24.41	24463	27478	0.0034	1
HDELTYF	sp|P04080|CYTB_HUMAN	S126	3	N+	light	462.709	2	596.267	1	b5	25.31	24.41	848	9084	0.0012	3
HDELTYF	sp|P04080|CYTB_HUMAN	S126	1	N+	light	462.709	2	759.331	1	b6	24.82	24.41	1924	15496	0.0025	2
HDELTYF	sp|P04080|CYTB_HUMAN	S126	2	N+	light	462.709	2	759.331	1	b6	24.64	24.41	3015	27478	0.0034	2
HDELTYF	sp|P04080|CYTB_HUMAN	S126	3	N+	light	462.709	2	759.331	1	b6	25.09	24.41	5650	9084	0.0012	1
HDELTYF	sp|P04080|CYTB_HUMAN	S126	1	N+	heavy	466.217	2	329.15	1	y2	24.73	24.41	86095	6233982	0.0025	3
HDELTYF	sp|P04080|CYTB_HUMAN	S126	2	N+	heavy	466.217	2	329.15	1	y2	24.69	24.41	39016	7978231	0.0034	3
HDELTYF	sp|P04080|CYTB_HUMAN	S126	3	N+	heavy	466.217	2	329.15	1	y2	24.86	24.41	1504007	7453451	0.0012	3
HDELTYF	sp|P04080|CYTB_HUMAN	S126	1	N+	heavy	466.217	2	603.285	1	b5	24.73	24.41	3441543	6233982	0.0025	1
HDELTYF	sp|P04080|CYTB_HUMAN	S126	2	N+	heavy	466.217	2	603.285	1	b5	24.73	24.41	3588738	7978231	0.0034	2
HDELTYF	sp|P04080|CYTB_HUMAN	S126	3	N+	heavy	466.217	2	603.285	1	b5	24.86	24.41	3232838	7453451	0.0012	1
HDELTYF	sp|P04080|CYTB_HUMAN	S126	1	N+	heavy	466.217	2	766.348	1	b6	24.69	24.41	2706345	6233982	0.0025	2
HDELTYF	sp|P04080|CYTB_HUMAN	S126	2	N+	heavy	466.217	2	766.348	1	b6	24.69	24.41	4350477	7978231	0.0034	1
HDELTYF	sp|P04080|CYTB_HUMAN	S126	3	N+	heavy	466.217	2	766.348	1	b6	24.86	24.41	2716606	7453451	0.0012	2
SQVVAGTNYFIK	sp|P04080|CYTB_HUMAN	S128	1	N+	light	663.856	2	1012.55	1	y9	24.55	26.25	71697	302380	0.2214	3
SQVVAGTNYFIK	sp|P04080|CYTB_HUMAN	S128	2	N+	light	663.856	2	1012.55	1	y9	24.47	26.25	85555	304021	0.1567	3
SQVVAGTNYFIK	sp|P04080|CYTB_HUMAN	S128	3	N+	light	663.856	2	1012.55	1	y9	24.59	26.25	38692	149475	0.1642	3
SQVVAGTNYFIK	sp|P04080|CYTB_HUMAN	S128	1	N+	light	663.856	2	913.478	1	y8	24.51	26.25	128167	302380	0.2214	1
SQVVAGTNYFIK	sp|P04080|CYTB_HUMAN	S128	2	N+	light	663.856	2	913.478	1	y8	24.47	26.25	117204	304021	0.1567	1
SQVVAGTNYFIK	sp|P04080|CYTB_HUMAN	S128	3	N+	light	663.856	2	913.478	1	y8	24.54	26.25	52424	149475	0.1642	2
SQVVAGTNYFIK	sp|P04080|CYTB_HUMAN	S128	1	N+	light	663.856	2	842.441	1	y7	24.51	26.25	102516	302380	0.2214	2
SQVVAGTNYFIK	sp|P04080|CYTB_HUMAN	S128	2	N+	light	663.856	2	842.441	1	y7	24.47	26.25	101263	304021	0.1567	2
SQVVAGTNYFIK	sp|P04080|CYTB_HUMAN	S128	3	N+	light	663.856	2	842.441	1	y7	24.59	26.25	58359	149475	0.1642	1
SQVVAGTNYFIK	sp|P04080|CYTB_HUMAN	S128	1	N+	heavy	667.863	2	1020.56	1	y9	24.51	26.25	373447	1365605	0.2214	3
SQVVAGTNYFIK	sp|P04080|CYTB_HUMAN	S128	2	N+	heavy	667.863	2	1020.56	1	y9	24.43	26.25	601949	1939926	0.1567	3
SQVVAGTNYFIK	sp|P04080|CYTB_HUMAN	S128	3	N+	heavy	667.863	2	1020.56	1	y9	24.54	26.25	281353	910505	0.1642	2
SQVVAGTNYFIK	sp|P04080|CYTB_HUMAN	S128	1	N+	heavy	667.863	2	921.492	1	y8	24.55	26.25	468431	1365605	0.2214	2
SQVVAGTNYFIK	sp|P04080|CYTB_HUMAN	S128	2	N+	heavy	667.863	2	921.492	1	y8	24.43	26.25	689630	1939926	0.1567	1
SQVVAGTNYFIK	sp|P04080|CYTB_HUMAN	S128	3	N+	heavy	667.863	2	921.492	1	y8	24.54	26.25	378714	910505	0.1642	1
SQVVAGTNYFIK	sp|P04080|CYTB_HUMAN	S128	1	N+	heavy	667.863	2	850.455	1	y7	24.55	26.25	523727	1365605	0.2214	1
SQVVAGTNYFIK	sp|P04080|CYTB_HUMAN	S128	2	N+	heavy	667.863	2	850.455	1	y7	24.47	26.25	648346	1939926	0.1567	2
SQVVAGTNYFIK	sp|P04080|CYTB_HUMAN	S128	3	N+	heavy	667.863	2	850.455	1	y7	24.54	26.25	250438	910505	0.1642	3
VHVGDEDFVHLR	sp|P04080|CYTB_HUMAN	S128	1	N+	light	474.909	3	425.262	1	y3	22.45	25.37	147555	442640	0.1354	2
VHVGDEDFVHLR	sp|P04080|CYTB_HUMAN	S128	2	N+	light	474.909	3	425.262	1	y3	22.38	25.37	129292	376396	0.0893	2
VHVGDEDFVHLR	sp|P04080|CYTB_HUMAN	S128	3	N+	light	474.909	3	425.262	1	y3	22.47	25.37	143308	307223	0.1095	1
VHVGDEDFVHLR	sp|P04080|CYTB_HUMAN	S128	1	N+	light	474.909	3	593.796	2	y10	22.41	25.37	193614	442640	0.1354	1
VHVGDEDFVHLR	sp|P04080|CYTB_HUMAN	S128	2	N+	light	474.909	3	593.796	2	y10	22.38	25.37	162539	376396	0.0893	1
VHVGDEDFVHLR	sp|P04080|CYTB_HUMAN	S128	3	N+	light	474.909	3	593.796	2	y10	22.47	25.37	80581	307223	0.1095	3
VHVGDEDFVHLR	sp|P04080|CYTB_HUMAN	S128	1	N+	light	474.909	3	441.886	3	y11	22.41	25.37	101472	442640	0.1354	3
VHVGDEDFVHLR	sp|P04080|CYTB_HUMAN	S128	2	N+	light	474.909	3	441.886	3	y11	22.42	25.37	84565	376396	0.0893	3
VHVGDEDFVHLR	sp|P04080|CYTB_HUMAN	S128	3	N+	light	474.909	3	441.886	3	y11	22.5	25.37	83334	307223	0.1095	2
VHVGDEDFVHLR	sp|P04080|CYTB_HUMAN	S128	1	N+	heavy	478.245	3	435.27	1	y3	22.41	25.37	1245515	3268570	0.1354	1
VHVGDEDFVHLR	sp|P04080|CYTB_HUMAN	S128	2	N+	heavy	478.245	3	435.27	1	y3	22.42	25.37	1531432	4216316	0.0893	2
VHVGDEDFVHLR	sp|P04080|CYTB_HUMAN	S128	3	N+	heavy	478.245	3	435.27	1	y3	22.5	25.37	1083066	2805781	0.1095	1
VHVGDEDFVHLR	sp|P04080|CYTB_HUMAN	S128	1	N+	heavy	478.245	3	598.8	2	y10	22.38	25.37	992433	3268570	0.1354	3
VHVGDEDFVHLR	sp|P04080|CYTB_HUMAN	S128	2	N+	heavy	478.245	3	598.8	2	y10	22.42	25.37	1534822	4216316	0.0893	1
VHVGDEDFVHLR	sp|P04080|CYTB_HUMAN	S128	3	N+	heavy	478.245	3	598.8	2	y10	22.5	25.37	670606	2805781	0.1095	3
VHVGDEDFVHLR	sp|P04080|CYTB_HUMAN	S128	1	N+	heavy	478.245	3	445.222	3	y11	22.45	25.37	1030623	3268570	0.1354	2
VHVGDEDFVHLR	sp|P04080|CYTB_HUMAN	S128	2	N+	heavy	478.245	3	445.222	3	y11	22.42	25.37	1150062	4216316	0.0893	3
VHVGDEDFVHLR	sp|P04080|CYTB_HUMAN	S128	3	N+	heavy	478.245	3	445.222	3	y11	22.5	25.37	1052109	2805781	0.1095	2
HDELTYF	sp|P04080|CYTB_HUMAN	S128	1	N+	light	462.709	2	329.15	1	y2	24.6	24.41	0	24192	0.0031	0
HDELTYF	sp|P04080|CYTB_HUMAN	S128	2	N+	light	462.709	2	329.15	1	y2	24.56	24.41	0	48660	0.0058	0
HDELTYF	sp|P04080|CYTB_HUMAN	S128	3	N+	light	462.709	2	329.15	1	y2	24.77	24.41	17476	34239	0.0063	1
HDELTYF	sp|P04080|CYTB_HUMAN	S128	1	N+	light	462.709	2	596.267	1	b5	25.04	24.41	17233	24192	0.0031	1
HDELTYF	sp|P04080|CYTB_HUMAN	S128	2	N+	light	462.709	2	596.267	1	b5	24.73	24.41	34100	48660	0.0058	1
HDELTYF	sp|P04080|CYTB_HUMAN	S128	3	N+	light	462.709	2	596.267	1	b5	24.82	24.41	10304	34239	0.0063	2
HDELTYF	sp|P04080|CYTB_HUMAN	S128	1	N+	light	462.709	2	759.331	1	b6	25.09	24.41	6959	24192	0.0031	2
HDELTYF	sp|P04080|CYTB_HUMAN	S128	2	N+	light	462.709	2	759.331	1	b6	24.69	24.41	14560	48660	0.0058	2
HDELTYF	sp|P04080|CYTB_HUMAN	S128	3	N+	light	462.709	2	759.331	1	b6	24.86	24.41	6458	34239	0.0063	3
HDELTYF	sp|P04080|CYTB_HUMAN	S128	1	N+	heavy	466.217	2	329.15	1	y2	24.78	24.41	205977	7896152	0.0031	3
HDELTYF	sp|P04080|CYTB_HUMAN	S128	2	N+	heavy	466.217	2	329.15	1	y2	24.73	24.41	35500	8399944	0.0058	3
HDELTYF	sp|P04080|CYTB_HUMAN	S128	3	N+	heavy	466.217	2	329.15	1	y2	24.82	24.41	2065652	5464010	0.0063	1
HDELTYF	sp|P04080|CYTB_HUMAN	S128	1	N+	heavy	466.217	2	603.285	1	b5	24.78	24.41	4340802	7896152	0.0031	1
HDELTYF	sp|P04080|CYTB_HUMAN	S128	2	N+	heavy	466.217	2	603.285	1	b5	24.73	24.41	4401336	8399944	0.0058	1
HDELTYF	sp|P04080|CYTB_HUMAN	S128	3	N+	heavy	466.217	2	603.285	1	b5	24.82	24.41	1909846	5464010	0.0063	2
HDELTYF	sp|P04080|CYTB_HUMAN	S128	1	N+	heavy	466.217	2	766.348	1	b6	24.78	24.41	3349374	7896152	0.0031	2
HDELTYF	sp|P04080|CYTB_HUMAN	S128	2	N+	heavy	466.217	2	766.348	1	b6	24.73	24.41	3963108	8399944	0.0058	2
HDELTYF	sp|P04080|CYTB_HUMAN	S128	3	N+	heavy	466.217	2	766.348	1	b6	24.82	24.41	1488512	5464010	0.0063	3
SQVVAGTNYFIK	sp|P04080|CYTB_HUMAN	S129	1	N0	light	663.856	2	1012.55	1	y9	25.69	26.25	95261	402277	0.6516	3
SQVVAGTNYFIK	sp|P04080|CYTB_HUMAN	S129	2	N+	light	663.856	2	1012.55	1	y9	25.6	26.25	24754	123588	0.636	3
SQVVAGTNYFIK	sp|P04080|CYTB_HUMAN	S129	3	N0	light	663.856	2	1012.55	1	y9	25.72	26.25	46824	175352	0.6106	3
SQVVAGTNYFIK	sp|P04080|CYTB_HUMAN	S129	1	N0	light	663.856	2	913.478	1	y8	25.65	26.25	143445	402277	0.6516	2
SQVVAGTNYFIK	sp|P04080|CYTB_HUMAN	S129	2	N+	light	663.856	2	913.478	1	y8	25.74	26.25	35626	123588	0.636	2
SQVVAGTNYFIK	sp|P04080|CYTB_HUMAN	S129	3	N0	light	663.856	2	913.478	1	y8	25.68	26.25	77726	175352	0.6106	1
SQVVAGTNYFIK	sp|P04080|CYTB_HUMAN	S129	1	N0	light	663.856	2	842.441	1	y7	25.65	26.25	163571	402277	0.6516	1
SQVVAGTNYFIK	sp|P04080|CYTB_HUMAN	S129	2	N+	light	663.856	2	842.441	1	y7	25.65	26.25	63209	123588	0.636	1
SQVVAGTNYFIK	sp|P04080|CYTB_HUMAN	S129	3	N0	light	663.856	2	842.441	1	y7	25.68	26.25	50803	175352	0.6106	2
SQVVAGTNYFIK	sp|P04080|CYTB_HUMAN	S129	1	N0	heavy	667.863	2	1020.56	1	y9	25.6	26.25	125848	617333	0.6516	3
SQVVAGTNYFIK	sp|P04080|CYTB_HUMAN	S129	2	N+	heavy	667.863	2	1020.56	1	y9	25.56	26.25	47683	194335	0.636	3
SQVVAGTNYFIK	sp|P04080|CYTB_HUMAN	S129	3	N0	heavy	667.863	2	1020.56	1	y9	25.64	26.25	36787	287195	0.6106	3
SQVVAGTNYFIK	sp|P04080|CYTB_HUMAN	S129	1	N0	heavy	667.863	2	921.492	1	y8	25.69	26.25	251154	617333	0.6516	1
SQVVAGTNYFIK	sp|P04080|CYTB_HUMAN	S129	2	N+	heavy	667.863	2	921.492	1	y8	25.65	26.25	72280	194335	0.636	2
SQVVAGTNYFIK	sp|P04080|CYTB_HUMAN	S129	3	N0	heavy	667.863	2	921.492	1	y8	25.64	26.25	116999	287195	0.6106	2
SQVVAGTNYFIK	sp|P04080|CYTB_HUMAN	S129	1	N0	heavy	667.863	2	850.455	1	y7	25.6	26.25	240330	617333	0.6516	2
SQVVAGTNYFIK	sp|P04080|CYTB_HUMAN	S129	2	N+	heavy	667.863	2	850.455	1	y7	25.6	26.25	74372	194335	0.636	1
SQVVAGTNYFIK	sp|P04080|CYTB_HUMAN	S129	3	N0	heavy	667.863	2	850.455	1	y7	25.55	26.25	133409	287195	0.6106	1
VHVGDEDFVHLR	sp|P04080|CYTB_HUMAN	S129	1	N0	light	474.909	3	425.262	1	y3	23.35	25.37	372664	1122550	0.3555	2
VHVGDEDFVHLR	sp|P04080|CYTB_HUMAN	S129	2	N+	light	474.909	3	425.262	1	y3	23.33	25.37	333280	1035488	0.2917	3
VHVGDEDFVHLR	sp|P04080|CYTB_HUMAN	S129	3	N0	light	474.909	3	425.262	1	y3	23.35	25.37	162314	386514	0.2395	1
VHVGDEDFVHLR	sp|P04080|CYTB_HUMAN	S129	1	N0	light	474.909	3	593.796	2	y10	23.35	25.37	440394	1122550	0.3555	1
VHVGDEDFVHLR	sp|P04080|CYTB_HUMAN	S129	2	N+	light	474.909	3	593.796	2	y10	23.37	25.37	367410	1035488	0.2917	1
VHVGDEDFVHLR	sp|P04080|CYTB_HUMAN	S129	3	N0	light	474.909	3	593.796	2	y10	23.35	25.37	127259	386514	0.2395	2
VHVGDEDFVHLR	sp|P04080|CYTB_HUMAN	S129	1	N0	light	474.909	3	441.886	3	y11	23.35	25.37	309492	1122550	0.3555	3
VHVGDEDFVHLR	sp|P04080|CYTB_HUMAN	S129	2	N+	light	474.909	3	441.886	3	y11	23.29	25.37	334798	1035488	0.2917	2
VHVGDEDFVHLR	sp|P04080|CYTB_HUMAN	S129	3	N0	light	474.909	3	441.886	3	y11	23.31	25.37	96940	386514	0.2395	3
VHVGDEDFVHLR	sp|P04080|CYTB_HUMAN	S129	1	N0	heavy	478.245	3	435.27	1	y3	23.35	25.37	1004787	3157605	0.3555	3
VHVGDEDFVHLR	sp|P04080|CYTB_HUMAN	S129	2	N+	heavy	478.245	3	435.27	1	y3	23.33	25.37	1288906	3549437	0.2917	1
VHVGDEDFVHLR	sp|P04080|CYTB_HUMAN	S129	3	N0	heavy	478.245	3	435.27	1	y3	23.31	25.37	553806	1613918	0.2395	2
VHVGDEDFVHLR	sp|P04080|CYTB_HUMAN	S129	1	N0	heavy	478.245	3	598.8	2	y10	23.35	25.37	1146339	3157605	0.3555	1
VHVGDEDFVHLR	sp|P04080|CYTB_HUMAN	S129	2	N+	heavy	478.245	3	598.8	2	y10	23.37	25.37	1093281	3549437	0.2917	3
VHVGDEDFVHLR	sp|P04080|CYTB_HUMAN	S129	3	N0	heavy	478.245	3	598.8	2	y10	23.31	25.37	583271	1613918	0.2395	1
VHVGDEDFVHLR	sp|P04080|CYTB_HUMAN	S129	1	N0	heavy	478.245	3	445.222	3	y11	23.35	25.37	1006479	3157605	0.3555	2
VHVGDEDFVHLR	sp|P04080|CYTB_HUMAN	S129	2	N+	heavy	478.245	3	445.222	3	y11	23.29	25.37	1167250	3549437	0.2917	2
VHVGDEDFVHLR	sp|P04080|CYTB_HUMAN	S129	3	N0	heavy	478.245	3	445.222	3	y11	23.31	25.37	476841	1613918	0.2395	3
HDELTYF	sp|P04080|CYTB_HUMAN	S129	1	N0	light	462.709	2	329.15	1	y2	25.88	24.41	0	142545	0.0125	0
HDELTYF	sp|P04080|CYTB_HUMAN	S129	2	N+	light	462.709	2	329.15	1	y2	25.88	24.41	0	41608	0.01	0
HDELTYF	sp|P04080|CYTB_HUMAN	S129	3	N0	light	462.709	2	329.15	1	y2	25.85	24.41	0	56364	0.0131	0
HDELTYF	sp|P04080|CYTB_HUMAN	S129	1	N0	light	462.709	2	596.267	1	b5	26.11	24.41	99958	142545	0.0125	1
HDELTYF	sp|P04080|CYTB_HUMAN	S129	2	N+	light	462.709	2	596.267	1	b5	26.15	24.41	31448	41608	0.01	1
HDELTYF	sp|P04080|CYTB_HUMAN	S129	3	N0	light	462.709	2	596.267	1	b5	26.12	24.41	40608	56364	0.0131	1
HDELTYF	sp|P04080|CYTB_HUMAN	S129	1	N0	light	462.709	2	759.331	1	b6	26.2	24.41	42587	142545	0.0125	2
HDELTYF	sp|P04080|CYTB_HUMAN	S129	2	N+	light	462.709	2	759.331	1	b6	26.15	24.41	10161	41608	0.01	2
HDELTYF	sp|P04080|CYTB_HUMAN	S129	3	N0	light	462.709	2	759.331	1	b6	26.12	24.41	15756	56364	0.0131	2
HDELTYF	sp|P04080|CYTB_HUMAN	S129	1	N0	heavy	466.217	2	329.15	1	y2	26.06	24.41	114431	11417730	0.0125	3
HDELTYF	sp|P04080|CYTB_HUMAN	S129	2	N+	heavy	466.217	2	329.15	1	y2	26.11	24.41	20856	4151264	0.01	3
HDELTYF	sp|P04080|CYTB_HUMAN	S129	3	N0	heavy	466.217	2	329.15	1	y2	26.12	24.41	29953	4303726	0.0131	3
HDELTYF	sp|P04080|CYTB_HUMAN	S129	1	N0	heavy	466.217	2	603.285	1	b5	26.11	24.41	6626022	11417730	0.0125	1
HDELTYF	sp|P04080|CYTB_HUMAN	S129	2	N+	heavy	466.217	2	603.285	1	b5	26.11	24.41	2594545	4151264	0.01	1
HDELTYF	sp|P04080|CYTB_HUMAN	S129	3	N0	heavy	466.217	2	603.285	1	b5	26.08	24.41	2527601	4303726	0.0131	1
HDELTYF	sp|P04080|CYTB_HUMAN	S129	1	N0	heavy	466.217	2	766.348	1	b6	26.11	24.41	4677278	11417730	0.0125	2
HDELTYF	sp|P04080|CYTB_HUMAN	S129	2	N+	heavy	466.217	2	766.348	1	b6	26.11	24.41	1535863	4151264	0.01	2
HDELTYF	sp|P04080|CYTB_HUMAN	S129	3	N0	heavy	466.217	2	766.348	1	b6	26.08	24.41	1746172	4303726	0.0131	2
SQVVAGTNYFIK	sp|P04080|CYTB_HUMAN	S130	1	N+	light	663.856	2	1012.55	1	y9	25.83	26.25	10829	66504	0.1571	3
SQVVAGTNYFIK	sp|P04080|CYTB_HUMAN	S130	2	N+	light	663.856	2	1012.55	1	y9	25.83	26.25	21094	98414	0.1452	3
SQVVAGTNYFIK	sp|P04080|CYTB_HUMAN	S130	3	N+	light	663.856	2	1012.55	1	y9	25.74	26.25	9932	65989	0.237	3
SQVVAGTNYFIK	sp|P04080|CYTB_HUMAN	S130	1	N+	light	663.856	2	913.478	1	y8	25.78	26.25	28150	66504	0.1571	1
SQVVAGTNYFIK	sp|P04080|CYTB_HUMAN	S130	2	N+	light	663.856	2	913.478	1	y8	25.83	26.25	44910	98414	0.1452	1
SQVVAGTNYFIK	sp|P04080|CYTB_HUMAN	S130	3	N+	light	663.856	2	913.478	1	y8	25.74	26.25	22484	65989	0.237	2
SQVVAGTNYFIK	sp|P04080|CYTB_HUMAN	S130	1	N+	light	663.856	2	842.441	1	y7	25.88	26.25	27525	66504	0.1571	2
SQVVAGTNYFIK	sp|P04080|CYTB_HUMAN	S130	2	N+	light	663.856	2	842.441	1	y7	25.88	26.25	32410	98414	0.1452	2
SQVVAGTNYFIK	sp|P04080|CYTB_HUMAN	S130	3	N+	light	663.856	2	842.441	1	y7	25.74	26.25	33572	65989	0.237	1
SQVVAGTNYFIK	sp|P04080|CYTB_HUMAN	S130	1	N+	heavy	667.863	2	1020.56	1	y9	25.78	26.25	51879	423274	0.1571	3
SQVVAGTNYFIK	sp|P04080|CYTB_HUMAN	S130	2	N+	heavy	667.863	2	1020.56	1	y9	25.88	26.25	105935	677906	0.1452	3
SQVVAGTNYFIK	sp|P04080|CYTB_HUMAN	S130	3	N+	heavy	667.863	2	1020.56	1	y9	25.74	26.25	57671	278452	0.237	3
SQVVAGTNYFIK	sp|P04080|CYTB_HUMAN	S130	1	N+	heavy	667.863	2	921.492	1	y8	25.83	26.25	177608	423274	0.1571	2
SQVVAGTNYFIK	sp|P04080|CYTB_HUMAN	S130	2	N+	heavy	667.863	2	921.492	1	y8	25.83	26.25	313112	677906	0.1452	1
SQVVAGTNYFIK	sp|P04080|CYTB_HUMAN	S130	3	N+	heavy	667.863	2	921.492	1	y8	25.74	26.25	122982	278452	0.237	1
SQVVAGTNYFIK	sp|P04080|CYTB_HUMAN	S130	1	N+	heavy	667.863	2	850.455	1	y7	25.78	26.25	193786	423274	0.1571	1
SQVVAGTNYFIK	sp|P04080|CYTB_HUMAN	S130	2	N+	heavy	667.863	2	850.455	1	y7	25.83	26.25	258859	677906	0.1452	2
SQVVAGTNYFIK	sp|P04080|CYTB_HUMAN	S130	3	N+	heavy	667.863	2	850.455	1	y7	25.74	26.25	97799	278452	0.237	2
VHVGDEDFVHLR	sp|P04080|CYTB_HUMAN	S130	1	N+	light	474.909	3	425.262	1	y3	23.52	25.37	125845	368392	0.1173	2
VHVGDEDFVHLR	sp|P04080|CYTB_HUMAN	S130	2	N+	light	474.909	3	425.262	1	y3	23.54	25.37	116591	306993	0.0972	2
VHVGDEDFVHLR	sp|P04080|CYTB_HUMAN	S130	3	N+	light	474.909	3	425.262	1	y3	23.41	25.37	88738	250917	0.1012	2
VHVGDEDFVHLR	sp|P04080|CYTB_HUMAN	S130	1	N+	light	474.909	3	593.796	2	y10	23.48	25.37	141514	368392	0.1173	1
VHVGDEDFVHLR	sp|P04080|CYTB_HUMAN	S130	2	N+	light	474.909	3	593.796	2	y10	23.54	25.37	127778	306993	0.0972	1
VHVGDEDFVHLR	sp|P04080|CYTB_HUMAN	S130	3	N+	light	474.909	3	593.796	2	y10	23.41	25.37	118575	250917	0.1012	1
VHVGDEDFVHLR	sp|P04080|CYTB_HUMAN	S130	1	N+	light	474.909	3	441.886	3	y11	23.52	25.37	101033	368392	0.1173	3
VHVGDEDFVHLR	sp|P04080|CYTB_HUMAN	S130	2	N+	light	474.909	3	441.886	3	y11	23.51	25.37	62623	306993	0.0972	3
VHVGDEDFVHLR	sp|P04080|CYTB_HUMAN	S130	3	N+	light	474.909	3	441.886	3	y11	23.45	25.37	43604	250917	0.1012	3
VHVGDEDFVHLR	sp|P04080|CYTB_HUMAN	S130	1	N+	heavy	478.245	3	435.27	1	y3	23.48	25.37	830560	3140581	0.1173	3
VHVGDEDFVHLR	sp|P04080|CYTB_HUMAN	S130	2	N+	heavy	478.245	3	435.27	1	y3	23.51	25.37	1134010	3158189	0.0972	2
VHVGDEDFVHLR	sp|P04080|CYTB_HUMAN	S130	3	N+	heavy	478.245	3	435.27	1	y3	23.49	25.37	779757	2479994	0.1012	2
VHVGDEDFVHLR	sp|P04080|CYTB_HUMAN	S130	1	N+	heavy	478.245	3	598.8	2	y10	23.48	25.37	1297374	3140581	0.1173	1
VHVGDEDFVHLR	sp|P04080|CYTB_HUMAN	S130	2	N+	heavy	478.245	3	598.8	2	y10	23.51	25.37	1307415	3158189	0.0972	1
VHVGDEDFVHLR	sp|P04080|CYTB_HUMAN	S130	3	N+	heavy	478.245	3	598.8	2	y10	23.45	25.37	1045852	2479994	0.1012	1
VHVGDEDFVHLR	sp|P04080|CYTB_HUMAN	S130	1	N+	heavy	478.245	3	445.222	3	y11	23.48	25.37	1012647	3140581	0.1173	2
VHVGDEDFVHLR	sp|P04080|CYTB_HUMAN	S130	2	N+	heavy	478.245	3	445.222	3	y11	23.51	25.37	716763	3158189	0.0972	3
VHVGDEDFVHLR	sp|P04080|CYTB_HUMAN	S130	3	N+	heavy	478.245	3	445.222	3	y11	23.41	25.37	654385	2479994	0.1012	3
HDELTYF	sp|P04080|CYTB_HUMAN	S130	1	N+	light	462.709	2	329.15	1	y2	26.06	24.41	0	11440	0.0016	0
HDELTYF	sp|P04080|CYTB_HUMAN	S130	2	N+	light	462.709	2	329.15	1	y2	26.06	24.41	0	15102	0.0016	0
HDELTYF	sp|P04080|CYTB_HUMAN	S130	3	N+	light	462.709	2	329.15	1	y2	26.02	24.41	0	18632	0.0025	0
HDELTYF	sp|P04080|CYTB_HUMAN	S130	1	N+	light	462.709	2	596.267	1	b5	26.47	24.41	11181	11440	0.0016	1
HDELTYF	sp|P04080|CYTB_HUMAN	S130	2	N+	light	462.709	2	596.267	1	b5	26.34	24.41	7395	15102	0.0016	2
HDELTYF	sp|P04080|CYTB_HUMAN	S130	3	N+	light	462.709	2	596.267	1	b5	26.2	24.41	17714	18632	0.0025	1
HDELTYF	sp|P04080|CYTB_HUMAN	S130	1	N+	light	462.709	2	759.331	1	b6	26.34	24.41	259	11440	0.0016	2
HDELTYF	sp|P04080|CYTB_HUMAN	S130	2	N+	light	462.709	2	759.331	1	b6	26.24	24.41	7706	15102	0.0016	1
HDELTYF	sp|P04080|CYTB_HUMAN	S130	3	N+	light	462.709	2	759.331	1	b6	26.24	24.41	918	18632	0.0025	2
HDELTYF	sp|P04080|CYTB_HUMAN	S130	1	N+	heavy	466.217	2	329.15	1	y2	26.34	24.41	81573	7310696	0.0016	3
HDELTYF	sp|P04080|CYTB_HUMAN	S130	2	N+	heavy	466.217	2	329.15	1	y2	26.34	24.41	64896	9324980	0.0016	3
HDELTYF	sp|P04080|CYTB_HUMAN	S130	3	N+	heavy	466.217	2	329.15	1	y2	26.2	24.41	46035	7574760	0.0025	3
HDELTYF	sp|P04080|CYTB_HUMAN	S130	1	N+	heavy	466.217	2	603.285	1	b5	26.29	24.41	4497600	7310696	0.0016	1
HDELTYF	sp|P04080|CYTB_HUMAN	S130	2	N+	heavy	466.217	2	603.285	1	b5	26.34	24.41	5237574	9324980	0.0016	1
HDELTYF	sp|P04080|CYTB_HUMAN	S130	3	N+	heavy	466.217	2	603.285	1	b5	26.2	24.41	4724896	7574760	0.0025	1
HDELTYF	sp|P04080|CYTB_HUMAN	S130	1	N+	heavy	466.217	2	766.348	1	b6	26.29	24.41	2731524	7310696	0.0016	2
HDELTYF	sp|P04080|CYTB_HUMAN	S130	2	N+	heavy	466.217	2	766.348	1	b6	26.34	24.41	4022510	9324980	0.0016	2
HDELTYF	sp|P04080|CYTB_HUMAN	S130	3	N+	heavy	466.217	2	766.348	1	b6	26.2	24.41	2803829	7574760	0.0025	2
SQVVAGTNYFIK	sp|P04080|CYTB_HUMAN	S131	1	N0	light	663.856	2	1012.55	1	y9	25.78	26.25	46848	163257	0.5385	2
SQVVAGTNYFIK	sp|P04080|CYTB_HUMAN	S131	2	N0	light	663.856	2	1012.55	1	y9	25.79	26.25	154267	452774	0.4976	2
SQVVAGTNYFIK	sp|P04080|CYTB_HUMAN	S131	3	N0	light	663.856	2	1012.55	1	y9	25.79	26.25	33062	159573	0.4601	3
SQVVAGTNYFIK	sp|P04080|CYTB_HUMAN	S131	1	N0	light	663.856	2	913.478	1	y8	25.78	26.25	42960	163257	0.5385	3
SQVVAGTNYFIK	sp|P04080|CYTB_HUMAN	S131	2	N0	light	663.856	2	913.478	1	y8	25.79	26.25	109256	452774	0.4976	3
SQVVAGTNYFIK	sp|P04080|CYTB_HUMAN	S131	3	N0	light	663.856	2	913.478	1	y8	25.79	26.25	58845	159573	0.4601	2
SQVVAGTNYFIK	sp|P04080|CYTB_HUMAN	S131	1	N0	light	663.856	2	842.441	1	y7	25.78	26.25	73449	163257	0.5385	1
SQVVAGTNYFIK	sp|P04080|CYTB_HUMAN	S131	2	N0	light	663.856	2	842.441	1	y7	25.79	26.25	189252	452774	0.4976	1
SQVVAGTNYFIK	sp|P04080|CYTB_HUMAN	S131	3	N0	light	663.856	2	842.441	1	y7	25.83	26.25	67666	159573	0.4601	1
SQVVAGTNYFIK	sp|P04080|CYTB_HUMAN	S131	1	N0	heavy	667.863	2	1020.56	1	y9	25.78	26.25	23690	303154	0.5385	3
SQVVAGTNYFIK	sp|P04080|CYTB_HUMAN	S131	2	N0	heavy	667.863	2	1020.56	1	y9	25.74	26.25	154473	910005	0.4976	3
SQVVAGTNYFIK	sp|P04080|CYTB_HUMAN	S131	3	N0	heavy	667.863	2	1020.56	1	y9	25.79	26.25	42654	346821	0.4601	3
SQVVAGTNYFIK	sp|P04080|CYTB_HUMAN	S131	1	N0	heavy	667.863	2	921.492	1	y8	25.78	26.25	127317	303154	0.5385	2
SQVVAGTNYFIK	sp|P04080|CYTB_HUMAN	S131	2	N0	heavy	667.863	2	921.492	1	y8	25.83	26.25	494736	910005	0.4976	1
SQVVAGTNYFIK	sp|P04080|CYTB_HUMAN	S131	3	N0	heavy	667.863	2	921.492	1	y8	25.74	26.25	134786	346821	0.4601	2
SQVVAGTNYFIK	sp|P04080|CYTB_HUMAN	S131	1	N0	heavy	667.863	2	850.455	1	y7	25.78	26.25	152148	303154	0.5385	1
SQVVAGTNYFIK	sp|P04080|CYTB_HUMAN	S131	2	N0	heavy	667.863	2	850.455	1	y7	25.79	26.25	260796	910005	0.4976	2
SQVVAGTNYFIK	sp|P04080|CYTB_HUMAN	S131	3	N0	heavy	667.863	2	850.455	1	y7	25.79	26.25	169380	346821	0.4601	1
VHVGDEDFVHLR	sp|P04080|CYTB_HUMAN	S131	1	N0	light	474.909	3	425.262	1	y3	23.46	25.37	210285	773709	0.2651	2
VHVGDEDFVHLR	sp|P04080|CYTB_HUMAN	S131	2	N0	light	474.909	3	425.262	1	y3	23.47	25.37	267563	876500	0.29	2
VHVGDEDFVHLR	sp|P04080|CYTB_HUMAN	S131	3	N0	light	474.909	3	425.262	1	y3	23.47	25.37	85472	303532	0.2021	2
VHVGDEDFVHLR	sp|P04080|CYTB_HUMAN	S131	1	N0	light	474.909	3	593.796	2	y10	23.43	25.37	366716	773709	0.2651	1
VHVGDEDFVHLR	sp|P04080|CYTB_HUMAN	S131	2	N0	light	474.909	3	593.796	2	y10	23.47	25.37	359180	876500	0.29	1
VHVGDEDFVHLR	sp|P04080|CYTB_HUMAN	S131	3	N0	light	474.909	3	593.796	2	y10	23.43	25.37	134843	303532	0.2021	1
VHVGDEDFVHLR	sp|P04080|CYTB_HUMAN	S131	1	N0	light	474.909	3	441.886	3	y11	23.46	25.37	196709	773709	0.2651	3
VHVGDEDFVHLR	sp|P04080|CYTB_HUMAN	S131	2	N0	light	474.909	3	441.886	3	y11	23.47	25.37	249757	876500	0.29	3
VHVGDEDFVHLR	sp|P04080|CYTB_HUMAN	S131	3	N0	light	474.909	3	441.886	3	y11	23.47	25.37	83217	303532	0.2021	3
VHVGDEDFVHLR	sp|P04080|CYTB_HUMAN	S131	1	N0	heavy	478.245	3	435.27	1	y3	23.46	25.37	735164	2918237	0.2651	3
VHVGDEDFVHLR	sp|P04080|CYTB_HUMAN	S131	2	N0	heavy	478.245	3	435.27	1	y3	23.47	25.37	1246910	3022041	0.29	1
VHVGDEDFVHLR	sp|P04080|CYTB_HUMAN	S131	3	N0	heavy	478.245	3	435.27	1	y3	23.47	25.37	295955	1501915	0.2021	3
VHVGDEDFVHLR	sp|P04080|CYTB_HUMAN	S131	1	N0	heavy	478.245	3	598.8	2	y10	23.46	25.37	1189665	2918237	0.2651	1
VHVGDEDFVHLR	sp|P04080|CYTB_HUMAN	S131	2	N0	heavy	478.245	3	598.8	2	y10	23.47	25.37	844976	3022041	0.29	3
VHVGDEDFVHLR	sp|P04080|CYTB_HUMAN	S131	3	N0	heavy	478.245	3	598.8	2	y10	23.47	25.37	835820	1501915	0.2021	1
VHVGDEDFVHLR	sp|P04080|CYTB_HUMAN	S131	1	N0	heavy	478.245	3	445.222	3	y11	23.43	25.37	993409	2918237	0.2651	2
VHVGDEDFVHLR	sp|P04080|CYTB_HUMAN	S131	2	N0	heavy	478.245	3	445.222	3	y11	23.47	25.37	930154	3022041	0.29	2
VHVGDEDFVHLR	sp|P04080|CYTB_HUMAN	S131	3	N0	heavy	478.245	3	445.222	3	y11	23.47	25.37	370139	1501915	0.2021	2
HDELTYF	sp|P04080|CYTB_HUMAN	S131	1	N0	light	462.709	2	329.15	1	y2	26.02	24.41	0	71818	0.0096	0
HDELTYF	sp|P04080|CYTB_HUMAN	S131	2	N0	light	462.709	2	329.15	1	y2	26.06	24.41	0	55651	0.0052	0
HDELTYF	sp|P04080|CYTB_HUMAN	S131	3	N0	light	462.709	2	329.15	1	y2	26.02	24.41	0	35215	0.005	0
HDELTYF	sp|P04080|CYTB_HUMAN	S131	1	N0	light	462.709	2	596.267	1	b5	26.24	24.41	50546	71818	0.0096	1
HDELTYF	sp|P04080|CYTB_HUMAN	S131	2	N0	light	462.709	2	596.267	1	b5	26.24	24.41	32816	55651	0.0052	1
HDELTYF	sp|P04080|CYTB_HUMAN	S131	3	N0	light	462.709	2	596.267	1	b5	26.2	24.41	21573	35215	0.005	1
HDELTYF	sp|P04080|CYTB_HUMAN	S131	1	N0	light	462.709	2	759.331	1	b6	26.2	24.41	21272	71818	0.0096	2
HDELTYF	sp|P04080|CYTB_HUMAN	S131	2	N0	light	462.709	2	759.331	1	b6	26.2	24.41	22836	55651	0.0052	2
HDELTYF	sp|P04080|CYTB_HUMAN	S131	3	N0	light	462.709	2	759.331	1	b6	26.24	24.41	13641	35215	0.005	2
HDELTYF	sp|P04080|CYTB_HUMAN	S131	1	N0	heavy	466.217	2	329.15	1	y2	26.24	24.41	95580	7473712	0.0096	3
HDELTYF	sp|P04080|CYTB_HUMAN	S131	2	N0	heavy	466.217	2	329.15	1	y2	26.24	24.41	77959	10643614	0.0052	3
HDELTYF	sp|P04080|CYTB_HUMAN	S131	3	N0	heavy	466.217	2	329.15	1	y2	26.24	24.41	13085	7063889	0.005	3
HDELTYF	sp|P04080|CYTB_HUMAN	S131	1	N0	heavy	466.217	2	603.285	1	b5	26.24	24.41	4730885	7473712	0.0096	1
HDELTYF	sp|P04080|CYTB_HUMAN	S131	2	N0	heavy	466.217	2	603.285	1	b5	26.24	24.41	6033017	10643614	0.0052	1
HDELTYF	sp|P04080|CYTB_HUMAN	S131	3	N0	heavy	466.217	2	603.285	1	b5	26.24	24.41	4663144	7063889	0.005	1
HDELTYF	sp|P04080|CYTB_HUMAN	S131	1	N0	heavy	466.217	2	766.348	1	b6	26.24	24.41	2647247	7473712	0.0096	2
HDELTYF	sp|P04080|CYTB_HUMAN	S131	2	N0	heavy	466.217	2	766.348	1	b6	26.24	24.41	4532639	10643614	0.0052	2
HDELTYF	sp|P04080|CYTB_HUMAN	S131	3	N0	heavy	466.217	2	766.348	1	b6	26.24	24.41	2387661	7063889	0.005	2
SQVVAGTNYFIK	sp|P04080|CYTB_HUMAN	S132	1	N0	light	663.856	2	1012.55	1	y9	25.69	26.25	130850	390659	1.0535	2
SQVVAGTNYFIK	sp|P04080|CYTB_HUMAN	S132	2	N0	light	663.856	2	1012.55	1	y9	25.79	26.25	77584	305047	1.9243	3
SQVVAGTNYFIK	sp|P04080|CYTB_HUMAN	S132	3	N0	light	663.856	2	1012.55	1	y9	25.72	26.25	129936	622341	1.378	3
SQVVAGTNYFIK	sp|P04080|CYTB_HUMAN	S132	1	N0	light	663.856	2	913.478	1	y8	25.69	26.25	137888	390659	1.0535	1
SQVVAGTNYFIK	sp|P04080|CYTB_HUMAN	S132	2	N0	light	663.856	2	913.478	1	y8	25.79	26.25	81534	305047	1.9243	2
SQVVAGTNYFIK	sp|P04080|CYTB_HUMAN	S132	3	N0	light	663.856	2	913.478	1	y8	25.72	26.25	248191	622341	1.378	1
SQVVAGTNYFIK	sp|P04080|CYTB_HUMAN	S132	1	N0	light	663.856	2	842.441	1	y7	25.65	26.25	121922	390659	1.0535	3
SQVVAGTNYFIK	sp|P04080|CYTB_HUMAN	S132	2	N0	light	663.856	2	842.441	1	y7	25.74	26.25	145928	305047	1.9243	1
SQVVAGTNYFIK	sp|P04080|CYTB_HUMAN	S132	3	N0	light	663.856	2	842.441	1	y7	25.72	26.25	244214	622341	1.378	2
SQVVAGTNYFIK	sp|P04080|CYTB_HUMAN	S132	1	N0	heavy	667.863	2	1020.56	1	y9	25.69	26.25	45952	370809	1.0535	3
SQVVAGTNYFIK	sp|P04080|CYTB_HUMAN	S132	2	N0	heavy	667.863	2	1020.56	1	y9	25.79	26.25	34658	158526	1.9243	3
SQVVAGTNYFIK	sp|P04080|CYTB_HUMAN	S132	3	N0	heavy	667.863	2	1020.56	1	y9	25.68	26.25	101593	451615	1.378	3
SQVVAGTNYFIK	sp|P04080|CYTB_HUMAN	S132	1	N0	heavy	667.863	2	921.492	1	y8	25.69	26.25	148841	370809	1.0535	2
SQVVAGTNYFIK	sp|P04080|CYTB_HUMAN	S132	2	N0	heavy	667.863	2	921.492	1	y8	25.83	26.25	50209	158526	1.9243	2
SQVVAGTNYFIK	sp|P04080|CYTB_HUMAN	S132	3	N0	heavy	667.863	2	921.492	1	y8	25.68	26.25	171625	451615	1.378	2
SQVVAGTNYFIK	sp|P04080|CYTB_HUMAN	S132	1	N0	heavy	667.863	2	850.455	1	y7	25.69	26.25	176016	370809	1.0535	1
SQVVAGTNYFIK	sp|P04080|CYTB_HUMAN	S132	2	N0	heavy	667.863	2	850.455	1	y7	25.74	26.25	73659	158526	1.9243	1
SQVVAGTNYFIK	sp|P04080|CYTB_HUMAN	S132	3	N0	heavy	667.863	2	850.455	1	y7	25.72	26.25	178397	451615	1.378	1
VHVGDEDFVHLR	sp|P04080|CYTB_HUMAN	S132	1	N0	light	474.909	3	425.262	1	y3	23.35	25.37	688253	2083114	0.6283	2
VHVGDEDFVHLR	sp|P04080|CYTB_HUMAN	S132	2	N0	light	474.909	3	425.262	1	y3	23.43	25.37	200230	703173	0.5022	3
VHVGDEDFVHLR	sp|P04080|CYTB_HUMAN	S132	3	N0	light	474.909	3	425.262	1	y3	23.39	25.37	485279	1288586	0.4674	2
VHVGDEDFVHLR	sp|P04080|CYTB_HUMAN	S132	1	N0	light	474.909	3	593.796	2	y10	23.35	25.37	913088	2083114	0.6283	1
VHVGDEDFVHLR	sp|P04080|CYTB_HUMAN	S132	2	N0	light	474.909	3	593.796	2	y10	23.47	25.37	260309	703173	0.5022	1
VHVGDEDFVHLR	sp|P04080|CYTB_HUMAN	S132	3	N0	light	474.909	3	593.796	2	y10	23.39	25.37	553348	1288586	0.4674	1
VHVGDEDFVHLR	sp|P04080|CYTB_HUMAN	S132	1	N0	light	474.909	3	441.886	3	y11	23.39	25.37	481773	2083114	0.6283	3
VHVGDEDFVHLR	sp|P04080|CYTB_HUMAN	S132	2	N0	light	474.909	3	441.886	3	y11	23.43	25.37	242634	703173	0.5022	2
VHVGDEDFVHLR	sp|P04080|CYTB_HUMAN	S132	3	N0	light	474.909	3	441.886	3	y11	23.39	25.37	249959	1288586	0.4674	3
VHVGDEDFVHLR	sp|P04080|CYTB_HUMAN	S132	1	N0	heavy	478.245	3	435.27	1	y3	23.35	25.37	918294	3315440	0.6283	3
VHVGDEDFVHLR	sp|P04080|CYTB_HUMAN	S132	2	N0	heavy	478.245	3	435.27	1	y3	23.43	25.37	427133	1400267	0.5022	3
VHVGDEDFVHLR	sp|P04080|CYTB_HUMAN	S132	3	N0	heavy	478.245	3	435.27	1	y3	23.39	25.37	964657	2756768	0.4674	1
VHVGDEDFVHLR	sp|P04080|CYTB_HUMAN	S132	1	N0	heavy	478.245	3	598.8	2	y10	23.35	25.37	1299385	3315440	0.6283	1
VHVGDEDFVHLR	sp|P04080|CYTB_HUMAN	S132	2	N0	heavy	478.245	3	598.8	2	y10	23.43	25.37	428878	1400267	0.5022	2
VHVGDEDFVHLR	sp|P04080|CYTB_HUMAN	S132	3	N0	heavy	478.245	3	598.8	2	y10	23.35	25.37	936428	2756768	0.4674	2
VHVGDEDFVHLR	sp|P04080|CYTB_HUMAN	S132	1	N0	heavy	478.245	3	445.222	3	y11	23.39	25.37	1097762	3315440	0.6283	2
VHVGDEDFVHLR	sp|P04080|CYTB_HUMAN	S132	2	N0	heavy	478.245	3	445.222	3	y11	23.43	25.37	544255	1400267	0.5022	1
VHVGDEDFVHLR	sp|P04080|CYTB_HUMAN	S132	3	N0	heavy	478.245	3	445.222	3	y11	23.39	25.37	855683	2756768	0.4674	3
HDELTYF	sp|P04080|CYTB_HUMAN	S132	1	N0	light	462.709	2	329.15	1	y2	26.15	24.41	702	194157	0.0315	3
HDELTYF	sp|P04080|CYTB_HUMAN	S132	2	N0	light	462.709	2	329.15	1	y2	26.02	24.41	0	74560	0.0192	0
HDELTYF	sp|P04080|CYTB_HUMAN	S132	3	N0	light	462.709	2	329.15	1	y2	26.03	24.41	238	177948	0.0262	3
HDELTYF	sp|P04080|CYTB_HUMAN	S132	1	N0	light	462.709	2	596.267	1	b5	26.15	24.41	144215	194157	0.0315	1
HDELTYF	sp|P04080|CYTB_HUMAN	S132	2	N0	light	462.709	2	596.267	1	b5	26.29	24.41	54706	74560	0.0192	1
HDELTYF	sp|P04080|CYTB_HUMAN	S132	3	N0	light	462.709	2	596.267	1	b5	26.26	24.41	101644	177948	0.0262	1
HDELTYF	sp|P04080|CYTB_HUMAN	S132	1	N0	light	462.709	2	759.331	1	b6	26.15	24.41	49240	194157	0.0315	2
HDELTYF	sp|P04080|CYTB_HUMAN	S132	2	N0	light	462.709	2	759.331	1	b6	26.24	24.41	19853	74560	0.0192	2
HDELTYF	sp|P04080|CYTB_HUMAN	S132	3	N0	light	462.709	2	759.331	1	b6	26.17	24.41	76066	177948	0.0262	2
HDELTYF	sp|P04080|CYTB_HUMAN	S132	1	N0	heavy	466.217	2	329.15	1	y2	26.15	24.41	56120	6164804	0.0315	3
HDELTYF	sp|P04080|CYTB_HUMAN	S132	2	N0	heavy	466.217	2	329.15	1	y2	26.15	24.41	34136	3886397	0.0192	3
HDELTYF	sp|P04080|CYTB_HUMAN	S132	3	N0	heavy	466.217	2	329.15	1	y2	26.17	24.41	73435	6791721	0.0262	3
HDELTYF	sp|P04080|CYTB_HUMAN	S132	1	N0	heavy	466.217	2	603.285	1	b5	26.2	24.41	3684718	6164804	0.0315	1
HDELTYF	sp|P04080|CYTB_HUMAN	S132	2	N0	heavy	466.217	2	603.285	1	b5	26.15	24.41	2565728	3886397	0.0192	1
HDELTYF	sp|P04080|CYTB_HUMAN	S132	3	N0	heavy	466.217	2	603.285	1	b5	26.17	24.41	3772358	6791721	0.0262	1
HDELTYF	sp|P04080|CYTB_HUMAN	S132	1	N0	heavy	466.217	2	766.348	1	b6	26.2	24.41	2423966	6164804	0.0315	2
HDELTYF	sp|P04080|CYTB_HUMAN	S132	2	N0	heavy	466.217	2	766.348	1	b6	26.2	24.41	1286533	3886397	0.0192	2
HDELTYF	sp|P04080|CYTB_HUMAN	S132	3	N0	heavy	466.217	2	766.348	1	b6	26.17	24.41	2945928	6791721	0.0262	2
SQVVAGTNYFIK	sp|P04080|CYTB_HUMAN	S133	1	N0	light	663.856	2	1012.55	1	y9	25.78	26.25	97660	284760	1.8175	2
SQVVAGTNYFIK	sp|P04080|CYTB_HUMAN	S133	2	N0	light	663.856	2	1012.55	1	y9	25.79	26.25	43143	243585	1.8623	3
SQVVAGTNYFIK	sp|P04080|CYTB_HUMAN	S133	3	N0	light	663.856	2	1012.55	1	y9	25.85	26.25	112361	448017	1.5708	3
SQVVAGTNYFIK	sp|P04080|CYTB_HUMAN	S133	1	N0	light	663.856	2	913.478	1	y8	25.78	26.25	78364	284760	1.8175	3
SQVVAGTNYFIK	sp|P04080|CYTB_HUMAN	S133	2	N0	light	663.856	2	913.478	1	y8	25.74	26.25	91337	243585	1.8623	2
SQVVAGTNYFIK	sp|P04080|CYTB_HUMAN	S133	3	N0	light	663.856	2	913.478	1	y8	25.81	26.25	141341	448017	1.5708	2
SQVVAGTNYFIK	sp|P04080|CYTB_HUMAN	S133	1	N0	light	663.856	2	842.441	1	y7	25.78	26.25	108736	284760	1.8175	1
SQVVAGTNYFIK	sp|P04080|CYTB_HUMAN	S133	2	N0	light	663.856	2	842.441	1	y7	25.74	26.25	109105	243585	1.8623	1
SQVVAGTNYFIK	sp|P04080|CYTB_HUMAN	S133	3	N0	light	663.856	2	842.441	1	y7	25.77	26.25	194315	448017	1.5708	1
SQVVAGTNYFIK	sp|P04080|CYTB_HUMAN	S133	1	N0	heavy	667.863	2	1020.56	1	y9	25.69	26.25	15708	156681	1.8175	3
SQVVAGTNYFIK	sp|P04080|CYTB_HUMAN	S133	2	N0	heavy	667.863	2	1020.56	1	y9	25.69	26.25	22662	130798	1.8623	3
SQVVAGTNYFIK	sp|P04080|CYTB_HUMAN	S133	3	N0	heavy	667.863	2	1020.56	1	y9	25.77	26.25	48027	285215	1.5708	3
SQVVAGTNYFIK	sp|P04080|CYTB_HUMAN	S133	1	N0	heavy	667.863	2	921.492	1	y8	25.69	26.25	58590	156681	1.8175	2
SQVVAGTNYFIK	sp|P04080|CYTB_HUMAN	S133	2	N0	heavy	667.863	2	921.492	1	y8	25.79	26.25	39491	130798	1.8623	2
SQVVAGTNYFIK	sp|P04080|CYTB_HUMAN	S133	3	N0	heavy	667.863	2	921.492	1	y8	25.81	26.25	128120	285215	1.5708	1
SQVVAGTNYFIK	sp|P04080|CYTB_HUMAN	S133	1	N0	heavy	667.863	2	850.455	1	y7	25.69	26.25	82382	156681	1.8175	1
SQVVAGTNYFIK	sp|P04080|CYTB_HUMAN	S133	2	N0	heavy	667.863	2	850.455	1	y7	25.79	26.25	68645	130798	1.8623	1
SQVVAGTNYFIK	sp|P04080|CYTB_HUMAN	S133	3	N0	heavy	667.863	2	850.455	1	y7	25.81	26.25	109067	285215	1.5708	2
VHVGDEDFVHLR	sp|P04080|CYTB_HUMAN	S133	1	N0	light	474.909	3	425.262	1	y3	23.39	25.37	684436	2181962	0.5955	3
VHVGDEDFVHLR	sp|P04080|CYTB_HUMAN	S133	2	N0	light	474.909	3	425.262	1	y3	23.39	25.37	909453	2288884	0.8391	1
VHVGDEDFVHLR	sp|P04080|CYTB_HUMAN	S133	3	N0	light	474.909	3	425.262	1	y3	23.43	25.37	326053	945804	0.7068	2
VHVGDEDFVHLR	sp|P04080|CYTB_HUMAN	S133	1	N0	light	474.909	3	593.796	2	y10	23.39	25.37	719288	2181962	0.5955	2
VHVGDEDFVHLR	sp|P04080|CYTB_HUMAN	S133	2	N0	light	474.909	3	593.796	2	y10	23.39	25.37	829921	2288884	0.8391	2
VHVGDEDFVHLR	sp|P04080|CYTB_HUMAN	S133	3	N0	light	474.909	3	593.796	2	y10	23.43	25.37	356112	945804	0.7068	1
VHVGDEDFVHLR	sp|P04080|CYTB_HUMAN	S133	1	N0	light	474.909	3	441.886	3	y11	23.35	25.37	778238	2181962	0.5955	1
VHVGDEDFVHLR	sp|P04080|CYTB_HUMAN	S133	2	N0	light	474.909	3	441.886	3	y11	23.35	25.37	549511	2288884	0.8391	3
VHVGDEDFVHLR	sp|P04080|CYTB_HUMAN	S133	3	N0	light	474.909	3	441.886	3	y11	23.43	25.37	263638	945804	0.7068	3
VHVGDEDFVHLR	sp|P04080|CYTB_HUMAN	S133	1	N0	heavy	478.245	3	435.27	1	y3	23.35	25.37	1316133	3663897	0.5955	2
VHVGDEDFVHLR	sp|P04080|CYTB_HUMAN	S133	2	N0	heavy	478.245	3	435.27	1	y3	23.39	25.37	978191	2727771	0.8391	1
VHVGDEDFVHLR	sp|P04080|CYTB_HUMAN	S133	3	N0	heavy	478.245	3	435.27	1	y3	23.43	25.37	425557	1338158	0.7068	3
VHVGDEDFVHLR	sp|P04080|CYTB_HUMAN	S133	1	N0	heavy	478.245	3	598.8	2	y10	23.35	25.37	990472	3663897	0.5955	3
VHVGDEDFVHLR	sp|P04080|CYTB_HUMAN	S133	2	N0	heavy	478.245	3	598.8	2	y10	23.39	25.37	885954	2727771	0.8391	2
VHVGDEDFVHLR	sp|P04080|CYTB_HUMAN	S133	3	N0	heavy	478.245	3	598.8	2	y10	23.43	25.37	480008	1338158	0.7068	1
VHVGDEDFVHLR	sp|P04080|CYTB_HUMAN	S133	1	N0	heavy	478.245	3	445.222	3	y11	23.35	25.37	1357292	3663897	0.5955	1
VHVGDEDFVHLR	sp|P04080|CYTB_HUMAN	S133	2	N0	heavy	478.245	3	445.222	3	y11	23.39	25.37	863626	2727771	0.8391	3
VHVGDEDFVHLR	sp|P04080|CYTB_HUMAN	S133	3	N0	heavy	478.245	3	445.222	3	y11	23.43	25.37	432592	1338158	0.7068	2
HDELTYF	sp|P04080|CYTB_HUMAN	S133	1	N0	light	462.709	2	329.15	1	y2	25.92	24.41	0	63425	0.0191	0
HDELTYF	sp|P04080|CYTB_HUMAN	S133	2	N0	light	462.709	2	329.15	1	y2	25.92	24.41	0	65270	0.0191	0
HDELTYF	sp|P04080|CYTB_HUMAN	S133	3	N0	light	462.709	2	329.15	1	y2	25.99	24.41	0	71766	0.0171	0
HDELTYF	sp|P04080|CYTB_HUMAN	S133	1	N0	light	462.709	2	596.267	1	b5	26.15	24.41	50573	63425	0.0191	1
HDELTYF	sp|P04080|CYTB_HUMAN	S133	2	N0	light	462.709	2	596.267	1	b5	26.2	24.41	41475	65270	0.0191	1
HDELTYF	sp|P04080|CYTB_HUMAN	S133	3	N0	light	462.709	2	596.267	1	b5	26.26	24.41	61902	71766	0.0171	1
HDELTYF	sp|P04080|CYTB_HUMAN	S133	1	N0	light	462.709	2	759.331	1	b6	26.2	24.41	12852	63425	0.0191	2
HDELTYF	sp|P04080|CYTB_HUMAN	S133	2	N0	light	462.709	2	759.331	1	b6	26.15	24.41	23794	65270	0.0191	2
HDELTYF	sp|P04080|CYTB_HUMAN	S133	3	N0	light	462.709	2	759.331	1	b6	26.26	24.41	9864	71766	0.0171	2
HDELTYF	sp|P04080|CYTB_HUMAN	S133	1	N0	heavy	466.217	2	329.15	1	y2	26.11	24.41	25330	3324681	0.0191	3
HDELTYF	sp|P04080|CYTB_HUMAN	S133	2	N0	heavy	466.217	2	329.15	1	y2	26.34	24.41	39499	3425183	0.0191	3
HDELTYF	sp|P04080|CYTB_HUMAN	S133	3	N0	heavy	466.217	2	329.15	1	y2	26.22	24.41	17757	4207127	0.0171	3
HDELTYF	sp|P04080|CYTB_HUMAN	S133	1	N0	heavy	466.217	2	603.285	1	b5	26.15	24.41	2092652	3324681	0.0191	1
HDELTYF	sp|P04080|CYTB_HUMAN	S133	2	N0	heavy	466.217	2	603.285	1	b5	26.2	24.41	2085969	3425183	0.0191	1
HDELTYF	sp|P04080|CYTB_HUMAN	S133	3	N0	heavy	466.217	2	603.285	1	b5	26.26	24.41	2450538	4207127	0.0171	1
HDELTYF	sp|P04080|CYTB_HUMAN	S133	1	N0	heavy	466.217	2	766.348	1	b6	26.15	24.41	1206699	3324681	0.0191	2
HDELTYF	sp|P04080|CYTB_HUMAN	S133	2	N0	heavy	466.217	2	766.348	1	b6	26.2	24.41	1299714	3425183	0.0191	2
HDELTYF	sp|P04080|CYTB_HUMAN	S133	3	N0	heavy	466.217	2	766.348	1	b6	26.22	24.41	1738832	4207127	0.0171	2
SQVVAGTNYFIK	sp|P04080|CYTB_HUMAN	S134	1	N+	light	663.856	2	1012.55	1	y9	25.83	26.25	129779	661319	1.5028	3
SQVVAGTNYFIK	sp|P04080|CYTB_HUMAN	S134	2	N+	light	663.856	2	1012.55	1	y9	25.79	26.25	470557	1386769	1.8457	2
SQVVAGTNYFIK	sp|P04080|CYTB_HUMAN	S134	3	N+	light	663.856	2	1012.55	1	y9	25.81	26.25	68133	309373	1.4703	3
SQVVAGTNYFIK	sp|P04080|CYTB_HUMAN	S134	1	N+	light	663.856	2	913.478	1	y8	25.83	26.25	272585	661319	1.5028	1
SQVVAGTNYFIK	sp|P04080|CYTB_HUMAN	S134	2	N+	light	663.856	2	913.478	1	y8	25.79	26.25	414163	1386769	1.8457	3
SQVVAGTNYFIK	sp|P04080|CYTB_HUMAN	S134	3	N+	light	663.856	2	913.478	1	y8	25.85	26.25	99036	309373	1.4703	2
SQVVAGTNYFIK	sp|P04080|CYTB_HUMAN	S134	1	N+	light	663.856	2	842.441	1	y7	25.83	26.25	258955	661319	1.5028	2
SQVVAGTNYFIK	sp|P04080|CYTB_HUMAN	S134	2	N+	light	663.856	2	842.441	1	y7	25.74	26.25	502048	1386769	1.8457	1
SQVVAGTNYFIK	sp|P04080|CYTB_HUMAN	S134	3	N+	light	663.856	2	842.441	1	y7	25.81	26.25	142203	309373	1.4703	1
SQVVAGTNYFIK	sp|P04080|CYTB_HUMAN	S134	1	N+	heavy	667.863	2	1020.56	1	y9	25.83	26.25	76170	440072	1.5028	3
SQVVAGTNYFIK	sp|P04080|CYTB_HUMAN	S134	2	N+	heavy	667.863	2	1020.56	1	y9	25.74	26.25	202674	751371	1.8457	3
SQVVAGTNYFIK	sp|P04080|CYTB_HUMAN	S134	3	N+	heavy	667.863	2	1020.56	1	y9	25.81	26.25	38507	210408	1.4703	3
SQVVAGTNYFIK	sp|P04080|CYTB_HUMAN	S134	1	N+	heavy	667.863	2	921.492	1	y8	25.78	26.25	155821	440072	1.5028	2
SQVVAGTNYFIK	sp|P04080|CYTB_HUMAN	S134	2	N+	heavy	667.863	2	921.492	1	y8	25.74	26.25	324822	751371	1.8457	1
SQVVAGTNYFIK	sp|P04080|CYTB_HUMAN	S134	3	N+	heavy	667.863	2	921.492	1	y8	25.81	26.25	88872	210408	1.4703	1
SQVVAGTNYFIK	sp|P04080|CYTB_HUMAN	S134	1	N+	heavy	667.863	2	850.455	1	y7	25.78	26.25	208080	440072	1.5028	1
SQVVAGTNYFIK	sp|P04080|CYTB_HUMAN	S134	2	N+	heavy	667.863	2	850.455	1	y7	25.79	26.25	223874	751371	1.8457	2
SQVVAGTNYFIK	sp|P04080|CYTB_HUMAN	S134	3	N+	heavy	667.863	2	850.455	1	y7	25.85	26.25	83028	210408	1.4703	2
VHVGDEDFVHLR	sp|P04080|CYTB_HUMAN	S134	1	N+	light	474.909	3	425.262	1	y3	23.46	25.37	399796	1527820	0.7088	2
VHVGDEDFVHLR	sp|P04080|CYTB_HUMAN	S134	2	N+	light	474.909	3	425.262	1	y3	23.39	25.37	389360	1207917	0.5577	3
VHVGDEDFVHLR	sp|P04080|CYTB_HUMAN	S134	3	N+	light	474.909	3	425.262	1	y3	23.43	25.37	331905	1193592	0.701	2
VHVGDEDFVHLR	sp|P04080|CYTB_HUMAN	S134	1	N+	light	474.909	3	593.796	2	y10	23.46	25.37	753052	1527820	0.7088	1
VHVGDEDFVHLR	sp|P04080|CYTB_HUMAN	S134	2	N+	light	474.909	3	593.796	2	y10	23.43	25.37	398545	1207917	0.5577	2
VHVGDEDFVHLR	sp|P04080|CYTB_HUMAN	S134	3	N+	light	474.909	3	593.796	2	y10	23.43	25.37	564605	1193592	0.701	1
VHVGDEDFVHLR	sp|P04080|CYTB_HUMAN	S134	1	N+	light	474.909	3	441.886	3	y11	23.5	25.37	374972	1527820	0.7088	3
VHVGDEDFVHLR	sp|P04080|CYTB_HUMAN	S134	2	N+	light	474.909	3	441.886	3	y11	23.43	25.37	420012	1207917	0.5577	1
VHVGDEDFVHLR	sp|P04080|CYTB_HUMAN	S134	3	N+	light	474.909	3	441.886	3	y11	23.47	25.37	297081	1193592	0.701	3
VHVGDEDFVHLR	sp|P04080|CYTB_HUMAN	S134	1	N+	heavy	478.245	3	435.27	1	y3	23.43	25.37	487979	2155553	0.7088	3
VHVGDEDFVHLR	sp|P04080|CYTB_HUMAN	S134	2	N+	heavy	478.245	3	435.27	1	y3	23.39	25.37	767974	2166030	0.5577	1
VHVGDEDFVHLR	sp|P04080|CYTB_HUMAN	S134	3	N+	heavy	478.245	3	435.27	1	y3	23.47	25.37	653512	1702602	0.701	1
VHVGDEDFVHLR	sp|P04080|CYTB_HUMAN	S134	1	N+	heavy	478.245	3	598.8	2	y10	23.46	25.37	803182	2155553	0.7088	2
VHVGDEDFVHLR	sp|P04080|CYTB_HUMAN	S134	2	N+	heavy	478.245	3	598.8	2	y10	23.43	25.37	709320	2166030	0.5577	2
VHVGDEDFVHLR	sp|P04080|CYTB_HUMAN	S134	3	N+	heavy	478.245	3	598.8	2	y10	23.47	25.37	584446	1702602	0.701	2
VHVGDEDFVHLR	sp|P04080|CYTB_HUMAN	S134	1	N+	heavy	478.245	3	445.222	3	y11	23.46	25.37	864392	2155553	0.7088	1
VHVGDEDFVHLR	sp|P04080|CYTB_HUMAN	S134	2	N+	heavy	478.245	3	445.222	3	y11	23.39	25.37	688736	2166030	0.5577	3
VHVGDEDFVHLR	sp|P04080|CYTB_HUMAN	S134	3	N+	heavy	478.245	3	445.222	3	y11	23.47	25.37	464644	1702602	0.701	3
HDELTYF	sp|P04080|CYTB_HUMAN	S134	1	N+	light	462.709	2	329.15	1	y2	26.02	24.41	0	279490	0.038	0
HDELTYF	sp|P04080|CYTB_HUMAN	S134	2	N+	light	462.709	2	329.15	1	y2	25.97	24.41	0	353161	0.039	0
HDELTYF	sp|P04080|CYTB_HUMAN	S134	3	N+	light	462.709	2	329.15	1	y2	26.03	24.41	0	104281	0.037	0
HDELTYF	sp|P04080|CYTB_HUMAN	S134	1	N+	light	462.709	2	596.267	1	b5	26.24	24.41	154894	279490	0.038	1
HDELTYF	sp|P04080|CYTB_HUMAN	S134	2	N+	light	462.709	2	596.267	1	b5	26.2	24.41	228870	353161	0.039	1
HDELTYF	sp|P04080|CYTB_HUMAN	S134	3	N+	light	462.709	2	596.267	1	b5	26.26	24.41	61531	104281	0.037	1
HDELTYF	sp|P04080|CYTB_HUMAN	S134	1	N+	light	462.709	2	759.331	1	b6	26.29	24.41	124596	279490	0.038	2
HDELTYF	sp|P04080|CYTB_HUMAN	S134	2	N+	light	462.709	2	759.331	1	b6	26.2	24.41	124292	353161	0.039	2
HDELTYF	sp|P04080|CYTB_HUMAN	S134	3	N+	light	462.709	2	759.331	1	b6	26.26	24.41	42750	104281	0.037	2
HDELTYF	sp|P04080|CYTB_HUMAN	S134	1	N+	heavy	466.217	2	329.15	1	y2	26.29	24.41	67591	7363700	0.038	3
HDELTYF	sp|P04080|CYTB_HUMAN	S134	2	N+	heavy	466.217	2	329.15	1	y2	26.24	24.41	68199	9059546	0.039	3
HDELTYF	sp|P04080|CYTB_HUMAN	S134	3	N+	heavy	466.217	2	329.15	1	y2	26.31	24.41	15544	2816577	0.037	3
HDELTYF	sp|P04080|CYTB_HUMAN	S134	1	N+	heavy	466.217	2	603.285	1	b5	26.24	24.41	4086468	7363700	0.038	1
HDELTYF	sp|P04080|CYTB_HUMAN	S134	2	N+	heavy	466.217	2	603.285	1	b5	26.2	24.41	4744497	9059546	0.039	1
HDELTYF	sp|P04080|CYTB_HUMAN	S134	3	N+	heavy	466.217	2	603.285	1	b5	26.26	24.41	1573017	2816577	0.037	1
HDELTYF	sp|P04080|CYTB_HUMAN	S134	1	N+	heavy	466.217	2	766.348	1	b6	26.24	24.41	3209642	7363700	0.038	2
HDELTYF	sp|P04080|CYTB_HUMAN	S134	2	N+	heavy	466.217	2	766.348	1	b6	26.2	24.41	4246850	9059546	0.039	2
HDELTYF	sp|P04080|CYTB_HUMAN	S134	3	N+	heavy	466.217	2	766.348	1	b6	26.26	24.41	1228016	2816577	0.037	2
SQVVAGTNYFIK	sp|P04080|CYTB_HUMAN	S135	1	N+	light	663.856	2	1012.55	1	y9	25.56	26.25	26857	134794	1.4554	3
SQVVAGTNYFIK	sp|P04080|CYTB_HUMAN	S135	2	N+	light	663.856	2	1012.55	1	y9	25.65	26.25	77300	332048	0.9884	3
SQVVAGTNYFIK	sp|P04080|CYTB_HUMAN	S135	3	N+	light	663.856	2	1012.55	1	y9	25.59	26.25	87191	343841	1.2114	3
SQVVAGTNYFIK	sp|P04080|CYTB_HUMAN	S135	1	N+	light	663.856	2	913.478	1	y8	25.56	26.25	54681	134794	1.4554	1
SQVVAGTNYFIK	sp|P04080|CYTB_HUMAN	S135	2	N+	light	663.856	2	913.478	1	y8	25.6	26.25	126747	332048	0.9884	2
SQVVAGTNYFIK	sp|P04080|CYTB_HUMAN	S135	3	N+	light	663.856	2	913.478	1	y8	25.64	26.25	150017	343841	1.2114	1
SQVVAGTNYFIK	sp|P04080|CYTB_HUMAN	S135	1	N+	light	663.856	2	842.441	1	y7	25.46	26.25	53256	134794	1.4554	2
SQVVAGTNYFIK	sp|P04080|CYTB_HUMAN	S135	2	N+	light	663.856	2	842.441	1	y7	25.56	26.25	128001	332048	0.9884	1
SQVVAGTNYFIK	sp|P04080|CYTB_HUMAN	S135	3	N+	light	663.856	2	842.441	1	y7	25.68	26.25	106634	343841	1.2114	2
SQVVAGTNYFIK	sp|P04080|CYTB_HUMAN	S135	1	N+	heavy	667.863	2	1020.56	1	y9	25.51	26.25	17676	92619	1.4554	3
SQVVAGTNYFIK	sp|P04080|CYTB_HUMAN	S135	2	N+	heavy	667.863	2	1020.56	1	y9	25.56	26.25	32576	335953	0.9884	3
SQVVAGTNYFIK	sp|P04080|CYTB_HUMAN	S135	3	N+	heavy	667.863	2	1020.56	1	y9	25.55	26.25	51157	283830	1.2114	3
SQVVAGTNYFIK	sp|P04080|CYTB_HUMAN	S135	1	N+	heavy	667.863	2	921.492	1	y8	25.46	26.25	37126	92619	1.4554	2
SQVVAGTNYFIK	sp|P04080|CYTB_HUMAN	S135	2	N+	heavy	667.863	2	921.492	1	y8	25.56	26.25	175074	335953	0.9884	1
SQVVAGTNYFIK	sp|P04080|CYTB_HUMAN	S135	3	N+	heavy	667.863	2	921.492	1	y8	25.59	26.25	127770	283830	1.2114	1
SQVVAGTNYFIK	sp|P04080|CYTB_HUMAN	S135	1	N+	heavy	667.863	2	850.455	1	y7	25.56	26.25	37818	92619	1.4554	1
SQVVAGTNYFIK	sp|P04080|CYTB_HUMAN	S135	2	N+	heavy	667.863	2	850.455	1	y7	25.6	26.25	128302	335953	0.9884	2
SQVVAGTNYFIK	sp|P04080|CYTB_HUMAN	S135	3	N+	heavy	667.863	2	850.455	1	y7	25.64	26.25	104903	283830	1.2114	2
VHVGDEDFVHLR	sp|P04080|CYTB_HUMAN	S135	1	N+	light	474.909	3	425.262	1	y3	23.2	25.37	536786	1477252	0.5263	2
VHVGDEDFVHLR	sp|P04080|CYTB_HUMAN	S135	2	N+	light	474.909	3	425.262	1	y3	23.24	25.37	418521	1318404	0.4827	2
VHVGDEDFVHLR	sp|P04080|CYTB_HUMAN	S135	3	N+	light	474.909	3	425.262	1	y3	23.28	25.37	180077	590419	0.4985	2
VHVGDEDFVHLR	sp|P04080|CYTB_HUMAN	S135	1	N+	light	474.909	3	593.796	2	y10	23.2	25.37	568853	1477252	0.5263	1
VHVGDEDFVHLR	sp|P04080|CYTB_HUMAN	S135	2	N+	light	474.909	3	593.796	2	y10	23.24	25.37	492106	1318404	0.4827	1
VHVGDEDFVHLR	sp|P04080|CYTB_HUMAN	S135	3	N+	light	474.909	3	593.796	2	y10	23.28	25.37	264386	590419	0.4985	1
VHVGDEDFVHLR	sp|P04080|CYTB_HUMAN	S135	1	N+	light	474.909	3	441.886	3	y11	23.2	25.37	371614	1477252	0.5263	3
VHVGDEDFVHLR	sp|P04080|CYTB_HUMAN	S135	2	N+	light	474.909	3	441.886	3	y11	23.2	25.37	407777	1318404	0.4827	3
VHVGDEDFVHLR	sp|P04080|CYTB_HUMAN	S135	3	N+	light	474.909	3	441.886	3	y11	23.28	25.37	145957	590419	0.4985	3
VHVGDEDFVHLR	sp|P04080|CYTB_HUMAN	S135	1	N+	heavy	478.245	3	435.27	1	y3	23.2	25.37	769914	2806769	0.5263	2
VHVGDEDFVHLR	sp|P04080|CYTB_HUMAN	S135	2	N+	heavy	478.245	3	435.27	1	y3	23.2	25.37	843223	2731110	0.4827	2
VHVGDEDFVHLR	sp|P04080|CYTB_HUMAN	S135	3	N+	heavy	478.245	3	435.27	1	y3	23.24	25.37	367402	1184438	0.4985	3
VHVGDEDFVHLR	sp|P04080|CYTB_HUMAN	S135	1	N+	heavy	478.245	3	598.8	2	y10	23.2	25.37	1278772	2806769	0.5263	1
VHVGDEDFVHLR	sp|P04080|CYTB_HUMAN	S135	2	N+	heavy	478.245	3	598.8	2	y10	23.2	25.37	1180428	2731110	0.4827	1
VHVGDEDFVHLR	sp|P04080|CYTB_HUMAN	S135	3	N+	heavy	478.245	3	598.8	2	y10	23.28	25.37	438182	1184438	0.4985	1
VHVGDEDFVHLR	sp|P04080|CYTB_HUMAN	S135	1	N+	heavy	478.245	3	445.222	3	y11	23.2	25.37	758083	2806769	0.5263	3
VHVGDEDFVHLR	sp|P04080|CYTB_HUMAN	S135	2	N+	heavy	478.245	3	445.222	3	y11	23.24	25.37	707459	2731110	0.4827	3
VHVGDEDFVHLR	sp|P04080|CYTB_HUMAN	S135	3	N+	heavy	478.245	3	445.222	3	y11	23.24	25.37	378854	1184438	0.4985	2
HDELTYF	sp|P04080|CYTB_HUMAN	S135	1	N+	light	462.709	2	329.15	1	y2	25.7	24.41	0	93206	0.0321	0
HDELTYF	sp|P04080|CYTB_HUMAN	S135	2	N+	light	462.709	2	329.15	1	y2	25.79	24.41	0	156065	0.0285	0
HDELTYF	sp|P04080|CYTB_HUMAN	S135	3	N+	light	462.709	2	329.15	1	y2	25.76	24.41	0	108188	0.0332	0
HDELTYF	sp|P04080|CYTB_HUMAN	S135	1	N+	light	462.709	2	596.267	1	b5	25.97	24.41	65619	93206	0.0321	1
HDELTYF	sp|P04080|CYTB_HUMAN	S135	2	N+	light	462.709	2	596.267	1	b5	25.97	24.41	115254	156065	0.0285	1
HDELTYF	sp|P04080|CYTB_HUMAN	S135	3	N+	light	462.709	2	596.267	1	b5	26.03	24.41	66816	108188	0.0332	1
HDELTYF	sp|P04080|CYTB_HUMAN	S135	1	N+	light	462.709	2	759.331	1	b6	25.97	24.41	27587	93206	0.0321	2
HDELTYF	sp|P04080|CYTB_HUMAN	S135	2	N+	light	462.709	2	759.331	1	b6	26.02	24.41	40810	156065	0.0285	2
HDELTYF	sp|P04080|CYTB_HUMAN	S135	3	N+	light	462.709	2	759.331	1	b6	26.03	24.41	41372	108188	0.0332	2
HDELTYF	sp|P04080|CYTB_HUMAN	S135	1	N+	heavy	466.217	2	329.15	1	y2	25.97	24.41	20211	2907695	0.0321	3
HDELTYF	sp|P04080|CYTB_HUMAN	S135	2	N+	heavy	466.217	2	329.15	1	y2	25.97	24.41	45270	5470977	0.0285	3
HDELTYF	sp|P04080|CYTB_HUMAN	S135	3	N+	heavy	466.217	2	329.15	1	y2	26.03	24.41	20110	3261638	0.0332	3
HDELTYF	sp|P04080|CYTB_HUMAN	S135	1	N+	heavy	466.217	2	603.285	1	b5	25.97	24.41	1922113	2907695	0.0321	1
HDELTYF	sp|P04080|CYTB_HUMAN	S135	2	N+	heavy	466.217	2	603.285	1	b5	25.97	24.41	4085535	5470977	0.0285	1
HDELTYF	sp|P04080|CYTB_HUMAN	S135	3	N+	heavy	466.217	2	603.285	1	b5	26.03	24.41	1776918	3261638	0.0332	1
HDELTYF	sp|P04080|CYTB_HUMAN	S135	1	N+	heavy	466.217	2	766.348	1	b6	25.97	24.41	965370	2907695	0.0321	2
HDELTYF	sp|P04080|CYTB_HUMAN	S135	2	N+	heavy	466.217	2	766.348	1	b6	25.97	24.41	1340172	5470977	0.0285	2
HDELTYF	sp|P04080|CYTB_HUMAN	S135	3	N+	heavy	466.217	2	766.348	1	b6	26.03	24.41	1464609	3261638	0.0332	2
SQVVAGTNYFIK	sp|P04080|CYTB_HUMAN	S32	1	N+	light	663.856	2	1012.55	1	y9	25.17	26.25	7743	19662	0.0105	2
SQVVAGTNYFIK	sp|P04080|CYTB_HUMAN	S32	2	N+	light	663.856	2	1012.55	1	y9	25.08	26.25	3289	29108	0.0159	3
SQVVAGTNYFIK	sp|P04080|CYTB_HUMAN	S32	3	N+	light	663.856	2	1012.55	1	y9	24.64	26.25	3370	3802	0.0029	1
SQVVAGTNYFIK	sp|P04080|CYTB_HUMAN	S32	1	N+	light	663.856	2	913.478	1	y8	25.17	26.25	1772	19662	0.0105	3
SQVVAGTNYFIK	sp|P04080|CYTB_HUMAN	S32	2	N+	light	663.856	2	913.478	1	y8	25.17	26.25	10307	29108	0.0159	2
SQVVAGTNYFIK	sp|P04080|CYTB_HUMAN	S32	3	N+	light	663.856	2	913.478	1	y8	24.42	26.25	0	3802	0.0029	0
SQVVAGTNYFIK	sp|P04080|CYTB_HUMAN	S32	1	N+	light	663.856	2	842.441	1	y7	25.21	26.25	10147	19662	0.0105	1
SQVVAGTNYFIK	sp|P04080|CYTB_HUMAN	S32	2	N+	light	663.856	2	842.441	1	y7	25.13	26.25	15511	29108	0.0159	1
SQVVAGTNYFIK	sp|P04080|CYTB_HUMAN	S32	3	N+	light	663.856	2	842.441	1	y7	24.82	26.25	432	3802	0.0029	2
SQVVAGTNYFIK	sp|P04080|CYTB_HUMAN	S32	1	N+	heavy	667.863	2	1020.56	1	y9	25.21	26.25	520963	1871036	0.0105	3
SQVVAGTNYFIK	sp|P04080|CYTB_HUMAN	S32	2	N+	heavy	667.863	2	1020.56	1	y9	25.08	26.25	470272	1825983	0.0159	3
SQVVAGTNYFIK	sp|P04080|CYTB_HUMAN	S32	3	N+	heavy	667.863	2	1020.56	1	y9	24.6	26.25	341731	1304255	0.0029	3
SQVVAGTNYFIK	sp|P04080|CYTB_HUMAN	S32	1	N+	heavy	667.863	2	921.492	1	y8	25.13	26.25	740450	1871036	0.0105	1
SQVVAGTNYFIK	sp|P04080|CYTB_HUMAN	S32	2	N+	heavy	667.863	2	921.492	1	y8	25.13	26.25	725786	1825983	0.0159	1
SQVVAGTNYFIK	sp|P04080|CYTB_HUMAN	S32	3	N+	heavy	667.863	2	921.492	1	y8	24.6	26.25	589703	1304255	0.0029	1
SQVVAGTNYFIK	sp|P04080|CYTB_HUMAN	S32	1	N+	heavy	667.863	2	850.455	1	y7	25.17	26.25	609623	1871036	0.0105	2
SQVVAGTNYFIK	sp|P04080|CYTB_HUMAN	S32	2	N+	heavy	667.863	2	850.455	1	y7	25.08	26.25	629925	1825983	0.0159	2
SQVVAGTNYFIK	sp|P04080|CYTB_HUMAN	S32	3	N+	heavy	667.863	2	850.455	1	y7	24.6	26.25	372822	1304255	0.0029	2
VHVGDEDFVHLR	sp|P04080|CYTB_HUMAN	S32	1	N+	light	474.909	3	425.262	1	y3	22.98	25.37	20305	40123	0.0103	1
VHVGDEDFVHLR	sp|P04080|CYTB_HUMAN	S32	2	N+	light	474.909	3	425.262	1	y3	22.75	25.37	2924	14662	0.0045	3
VHVGDEDFVHLR	sp|P04080|CYTB_HUMAN	S32	3	N+	light	474.909	3	425.262	1	y3	22.55	25.37	6549	10957	0.006	1
VHVGDEDFVHLR	sp|P04080|CYTB_HUMAN	S32	1	N+	light	474.909	3	593.796	2	y10	22.85	25.37	3308	40123	0.0103	3
VHVGDEDFVHLR	sp|P04080|CYTB_HUMAN	S32	2	N+	light	474.909	3	593.796	2	y10	22.82	25.37	5199	14662	0.0045	2
VHVGDEDFVHLR	sp|P04080|CYTB_HUMAN	S32	3	N+	light	474.909	3	593.796	2	y10	22.48	25.37	769	10957	0.006	3
VHVGDEDFVHLR	sp|P04080|CYTB_HUMAN	S32	1	N+	light	474.909	3	441.886	3	y11	22.88	25.37	16510	40123	0.0103	2
VHVGDEDFVHLR	sp|P04080|CYTB_HUMAN	S32	2	N+	light	474.909	3	441.886	3	y11	22.85	25.37	6540	14662	0.0045	1
VHVGDEDFVHLR	sp|P04080|CYTB_HUMAN	S32	3	N+	light	474.909	3	441.886	3	y11	22.55	25.37	3639	10957	0.006	2
VHVGDEDFVHLR	sp|P04080|CYTB_HUMAN	S32	1	N+	heavy	478.245	3	435.27	1	y3	22.85	25.37	1423910	3898710	0.0103	2
VHVGDEDFVHLR	sp|P04080|CYTB_HUMAN	S32	2	N+	heavy	478.245	3	435.27	1	y3	22.82	25.37	1045274	3246917	0.0045	3
VHVGDEDFVHLR	sp|P04080|CYTB_HUMAN	S32	3	N+	heavy	478.245	3	435.27	1	y3	22.51	25.37	461390	1838182	0.006	3
VHVGDEDFVHLR	sp|P04080|CYTB_HUMAN	S32	1	N+	heavy	478.245	3	598.8	2	y10	22.88	25.37	1028920	3898710	0.0103	3
VHVGDEDFVHLR	sp|P04080|CYTB_HUMAN	S32	2	N+	heavy	478.245	3	598.8	2	y10	22.88	25.37	1100912	3246917	0.0045	1
VHVGDEDFVHLR	sp|P04080|CYTB_HUMAN	S32	3	N+	heavy	478.245	3	598.8	2	y10	22.51	25.37	561978	1838182	0.006	2
VHVGDEDFVHLR	sp|P04080|CYTB_HUMAN	S32	1	N+	heavy	478.245	3	445.222	3	y11	22.88	25.37	1445880	3898710	0.0103	1
VHVGDEDFVHLR	sp|P04080|CYTB_HUMAN	S32	2	N+	heavy	478.245	3	445.222	3	y11	22.82	25.37	1100730	3246917	0.0045	2
VHVGDEDFVHLR	sp|P04080|CYTB_HUMAN	S32	3	N+	heavy	478.245	3	445.222	3	y11	22.51	25.37	814814	1838182	0.006	1
HDELTYF	sp|P04080|CYTB_HUMAN	S32	1	N+	light	462.709	2	329.15	1	y2	25.57	24.41	30790	80058	0.0049	1
HDELTYF	sp|P04080|CYTB_HUMAN	S32	2	N+	light	462.709	2	329.15	1	y2	25.44	24.41	28399	99277	0.0062	3
HDELTYF	sp|P04080|CYTB_HUMAN	S32	3	N+	light	462.709	2	329.15	1	y2	24.95	24.41	55184	98175	0.0053	1
HDELTYF	sp|P04080|CYTB_HUMAN	S32	1	N+	light	462.709	2	596.267	1	b5	25.53	24.41	23980	80058	0.0049	3
HDELTYF	sp|P04080|CYTB_HUMAN	S32	2	N+	light	462.709	2	596.267	1	b5	25.48	24.41	42415	99277	0.0062	1
HDELTYF	sp|P04080|CYTB_HUMAN	S32	3	N+	light	462.709	2	596.267	1	b5	24.95	24.41	12837	98175	0.0053	3
HDELTYF	sp|P04080|CYTB_HUMAN	S32	1	N+	light	462.709	2	759.331	1	b6	25.48	24.41	25288	80058	0.0049	2
HDELTYF	sp|P04080|CYTB_HUMAN	S32	2	N+	light	462.709	2	759.331	1	b6	25.53	24.41	28463	99277	0.0062	2
HDELTYF	sp|P04080|CYTB_HUMAN	S32	3	N+	light	462.709	2	759.331	1	b6	25	24.41	30154	98175	0.0053	2
HDELTYF	sp|P04080|CYTB_HUMAN	S32	1	N+	heavy	466.217	2	329.15	1	y2	25.53	24.41	6862689	16445750	0.0049	1
HDELTYF	sp|P04080|CYTB_HUMAN	S32	2	N+	heavy	466.217	2	329.15	1	y2	25.44	24.41	7170634	15994732	0.0062	1
HDELTYF	sp|P04080|CYTB_HUMAN	S32	3	N+	heavy	466.217	2	329.15	1	y2	24.95	24.41	7729669	18661814	0.0053	1
HDELTYF	sp|P04080|CYTB_HUMAN	S32	1	N+	heavy	466.217	2	603.285	1	b5	25.48	24.41	4722542	16445750	0.0049	3
HDELTYF	sp|P04080|CYTB_HUMAN	S32	2	N+	heavy	466.217	2	603.285	1	b5	25.48	24.41	3972554	15994732	0.0062	3
HDELTYF	sp|P04080|CYTB_HUMAN	S32	3	N+	heavy	466.217	2	603.285	1	b5	24.95	24.41	5829440	18661814	0.0053	2
HDELTYF	sp|P04080|CYTB_HUMAN	S32	1	N+	heavy	466.217	2	766.348	1	b6	25.53	24.41	4860519	16445750	0.0049	2
HDELTYF	sp|P04080|CYTB_HUMAN	S32	2	N+	heavy	466.217	2	766.348	1	b6	25.48	24.41	4851544	15994732	0.0062	2
HDELTYF	sp|P04080|CYTB_HUMAN	S32	3	N+	heavy	466.217	2	766.348	1	b6	24.95	24.41	5102706	18661814	0.0053	3
SQVVAGTNYFIK	sp|P04080|CYTB_HUMAN	S41	1	N+	light	663.856	2	1012.55	1	y9	25.08	26.25	467434	1451475	0.5589	2
SQVVAGTNYFIK	sp|P04080|CYTB_HUMAN	S41	2	N+	light	663.856	2	1012.55	1	y9	25.13	26.25	290375	594735	0.5348	1
SQVVAGTNYFIK	sp|P04080|CYTB_HUMAN	S41	3	N+	light	663.856	2	1012.55	1	y9	24.55	26.25	351891	1168322	0.4458	3
SQVVAGTNYFIK	sp|P04080|CYTB_HUMAN	S41	1	N+	light	663.856	2	913.478	1	y8	25.08	26.25	518447	1451475	0.5589	1
SQVVAGTNYFIK	sp|P04080|CYTB_HUMAN	S41	2	N+	light	663.856	2	913.478	1	y8	25.08	26.25	185021	594735	0.5348	2
SQVVAGTNYFIK	sp|P04080|CYTB_HUMAN	S41	3	N+	light	663.856	2	913.478	1	y8	24.55	26.25	414023	1168322	0.4458	1
SQVVAGTNYFIK	sp|P04080|CYTB_HUMAN	S41	1	N+	light	663.856	2	842.441	1	y7	25.08	26.25	465594	1451475	0.5589	3
SQVVAGTNYFIK	sp|P04080|CYTB_HUMAN	S41	2	N+	light	663.856	2	842.441	1	y7	25.08	26.25	119339	594735	0.5348	3
SQVVAGTNYFIK	sp|P04080|CYTB_HUMAN	S41	3	N+	light	663.856	2	842.441	1	y7	24.51	26.25	402407	1168322	0.4458	2
SQVVAGTNYFIK	sp|P04080|CYTB_HUMAN	S41	1	N+	heavy	667.863	2	1020.56	1	y9	25.04	26.25	891211	2596926	0.5589	1
SQVVAGTNYFIK	sp|P04080|CYTB_HUMAN	S41	2	N+	heavy	667.863	2	1020.56	1	y9	25.08	26.25	332575	1112035	0.5348	3
SQVVAGTNYFIK	sp|P04080|CYTB_HUMAN	S41	3	N+	heavy	667.863	2	1020.56	1	y9	24.51	26.25	837311	2620596	0.4458	2
SQVVAGTNYFIK	sp|P04080|CYTB_HUMAN	S41	1	N+	heavy	667.863	2	921.492	1	y8	25.08	26.25	832009	2596926	0.5589	3
SQVVAGTNYFIK	sp|P04080|CYTB_HUMAN	S41	2	N+	heavy	667.863	2	921.492	1	y8	25.08	26.25	413560	1112035	0.5348	1
SQVVAGTNYFIK	sp|P04080|CYTB_HUMAN	S41	3	N+	heavy	667.863	2	921.492	1	y8	24.55	26.25	1002566	2620596	0.4458	1
SQVVAGTNYFIK	sp|P04080|CYTB_HUMAN	S41	1	N+	heavy	667.863	2	850.455	1	y7	25.04	26.25	873705	2596926	0.5589	2
SQVVAGTNYFIK	sp|P04080|CYTB_HUMAN	S41	2	N+	heavy	667.863	2	850.455	1	y7	25.13	26.25	365899	1112035	0.5348	2
SQVVAGTNYFIK	sp|P04080|CYTB_HUMAN	S41	3	N+	heavy	667.863	2	850.455	1	y7	24.51	26.25	780719	2620596	0.4458	3
VHVGDEDFVHLR	sp|P04080|CYTB_HUMAN	S41	1	N+	light	474.909	3	425.262	1	y3	22.61	25.37	319885	1429488	0.3127	3
VHVGDEDFVHLR	sp|P04080|CYTB_HUMAN	S41	2	N+	light	474.909	3	425.262	1	y3	22.72	25.37	169550	351447	0.2266	1
VHVGDEDFVHLR	sp|P04080|CYTB_HUMAN	S41	3	N+	light	474.909	3	425.262	1	y3	22.38	25.37	251637	1344961	0.3828	3
VHVGDEDFVHLR	sp|P04080|CYTB_HUMAN	S41	1	N+	light	474.909	3	593.796	2	y10	22.61	25.37	415011	1429488	0.3127	2
VHVGDEDFVHLR	sp|P04080|CYTB_HUMAN	S41	2	N+	light	474.909	3	593.796	2	y10	22.72	25.37	81850	351447	0.2266	3
VHVGDEDFVHLR	sp|P04080|CYTB_HUMAN	S41	3	N+	light	474.909	3	593.796	2	y10	22.35	25.37	468249	1344961	0.3828	2
VHVGDEDFVHLR	sp|P04080|CYTB_HUMAN	S41	1	N+	light	474.909	3	441.886	3	y11	22.61	25.37	694592	1429488	0.3127	1
VHVGDEDFVHLR	sp|P04080|CYTB_HUMAN	S41	2	N+	light	474.909	3	441.886	3	y11	22.75	25.37	100046	351447	0.2266	2
VHVGDEDFVHLR	sp|P04080|CYTB_HUMAN	S41	3	N+	light	474.909	3	441.886	3	y11	22.38	25.37	625074	1344961	0.3828	1
VHVGDEDFVHLR	sp|P04080|CYTB_HUMAN	S41	1	N+	heavy	478.245	3	435.27	1	y3	22.65	25.37	1240534	4571714	0.3127	3
VHVGDEDFVHLR	sp|P04080|CYTB_HUMAN	S41	2	N+	heavy	478.245	3	435.27	1	y3	22.72	25.37	716189	1551250	0.2266	1
VHVGDEDFVHLR	sp|P04080|CYTB_HUMAN	S41	3	N+	heavy	478.245	3	435.27	1	y3	22.38	25.37	1109994	3513771	0.3828	2
VHVGDEDFVHLR	sp|P04080|CYTB_HUMAN	S41	1	N+	heavy	478.245	3	598.8	2	y10	22.65	25.37	1393608	4571714	0.3127	2
VHVGDEDFVHLR	sp|P04080|CYTB_HUMAN	S41	2	N+	heavy	478.245	3	598.8	2	y10	22.72	25.37	463778	1551250	0.2266	2
VHVGDEDFVHLR	sp|P04080|CYTB_HUMAN	S41	3	N+	heavy	478.245	3	598.8	2	y10	22.38	25.37	447191	3513771	0.3828	3
VHVGDEDFVHLR	sp|P04080|CYTB_HUMAN	S41	1	N+	heavy	478.245	3	445.222	3	y11	22.61	25.37	1937571	4571714	0.3127	1
VHVGDEDFVHLR	sp|P04080|CYTB_HUMAN	S41	2	N+	heavy	478.245	3	445.222	3	y11	22.68	25.37	371282	1551250	0.2266	3
VHVGDEDFVHLR	sp|P04080|CYTB_HUMAN	S41	3	N+	heavy	478.245	3	445.222	3	y11	22.35	25.37	1956587	3513771	0.3828	1
HDELTYF	sp|P04080|CYTB_HUMAN	S41	1	N+	light	462.709	2	329.15	1	y2	25.35	24.41	99136	246452	0.0129	2
HDELTYF	sp|P04080|CYTB_HUMAN	S41	2	N+	light	462.709	2	329.15	1	y2	25.44	24.41	44890	91837	0.0113	1
HDELTYF	sp|P04080|CYTB_HUMAN	S41	3	N+	light	462.709	2	329.15	1	y2	24.87	24.41	84824	223468	0.0122	1
HDELTYF	sp|P04080|CYTB_HUMAN	S41	1	N+	light	462.709	2	596.267	1	b5	25.4	24.41	99808	246452	0.0129	1
HDELTYF	sp|P04080|CYTB_HUMAN	S41	2	N+	light	462.709	2	596.267	1	b5	25.4	24.41	27624	91837	0.0113	2
HDELTYF	sp|P04080|CYTB_HUMAN	S41	3	N+	light	462.709	2	596.267	1	b5	24.82	24.41	79019	223468	0.0122	2
HDELTYF	sp|P04080|CYTB_HUMAN	S41	1	N+	light	462.709	2	759.331	1	b6	25.44	24.41	47507	246452	0.0129	3
HDELTYF	sp|P04080|CYTB_HUMAN	S41	2	N+	light	462.709	2	759.331	1	b6	25.35	24.41	19323	91837	0.0113	3
HDELTYF	sp|P04080|CYTB_HUMAN	S41	3	N+	light	462.709	2	759.331	1	b6	24.82	24.41	59625	223468	0.0122	3
HDELTYF	sp|P04080|CYTB_HUMAN	S41	1	N+	heavy	466.217	2	329.15	1	y2	25.35	24.41	7836390	19126328	0.0129	1
HDELTYF	sp|P04080|CYTB_HUMAN	S41	2	N+	heavy	466.217	2	329.15	1	y2	25.4	24.41	3470127	8128123	0.0113	1
HDELTYF	sp|P04080|CYTB_HUMAN	S41	3	N+	heavy	466.217	2	329.15	1	y2	24.82	24.41	7126808	18312572	0.0122	1
HDELTYF	sp|P04080|CYTB_HUMAN	S41	1	N+	heavy	466.217	2	603.285	1	b5	25.4	24.41	5689711	19126328	0.0129	2
HDELTYF	sp|P04080|CYTB_HUMAN	S41	2	N+	heavy	466.217	2	603.285	1	b5	25.44	24.41	1946141	8128123	0.0113	3
HDELTYF	sp|P04080|CYTB_HUMAN	S41	3	N+	heavy	466.217	2	603.285	1	b5	24.82	24.41	5697323	18312572	0.0122	2
HDELTYF	sp|P04080|CYTB_HUMAN	S41	1	N+	heavy	466.217	2	766.348	1	b6	25.4	24.41	5600229	19126328	0.0129	3
HDELTYF	sp|P04080|CYTB_HUMAN	S41	2	N+	heavy	466.217	2	766.348	1	b6	25.4	24.41	2711855	8128123	0.0113	2
HDELTYF	sp|P04080|CYTB_HUMAN	S41	3	N+	heavy	466.217	2	766.348	1	b6	24.82	24.41	5488443	18312572	0.0122	3
SQVVAGTNYFIK	sp|P04080|CYTB_HUMAN	S44	1	N+	light	663.856	2	1012.55	1	y9	24.95	26.25	0	11907	0.005	0
SQVVAGTNYFIK	sp|P04080|CYTB_HUMAN	S44	2	N+	light	663.856	2	1012.55	1	y9	25.26	26.25	2458	10471	0.0049	3
SQVVAGTNYFIK	sp|P04080|CYTB_HUMAN	S44	3	N+	light	663.856	2	1012.55	1	y9	24.37	26.25	0	8851	0.0086	0
SQVVAGTNYFIK	sp|P04080|CYTB_HUMAN	S44	1	N+	light	663.856	2	913.478	1	y8	25.17	26.25	3668	11907	0.005	2
SQVVAGTNYFIK	sp|P04080|CYTB_HUMAN	S44	2	N+	light	663.856	2	913.478	1	y8	25.26	26.25	3961	10471	0.0049	2
SQVVAGTNYFIK	sp|P04080|CYTB_HUMAN	S44	3	N+	light	663.856	2	913.478	1	y8	24.42	26.25	2913	8851	0.0086	2
SQVVAGTNYFIK	sp|P04080|CYTB_HUMAN	S44	1	N+	light	663.856	2	842.441	1	y7	25.26	26.25	8239	11907	0.005	1
SQVVAGTNYFIK	sp|P04080|CYTB_HUMAN	S44	2	N+	light	663.856	2	842.441	1	y7	25.17	26.25	4052	10471	0.0049	1
SQVVAGTNYFIK	sp|P04080|CYTB_HUMAN	S44	3	N+	light	663.856	2	842.441	1	y7	24.68	26.25	5938	8851	0.0086	1
SQVVAGTNYFIK	sp|P04080|CYTB_HUMAN	S44	1	N+	heavy	667.863	2	1020.56	1	y9	25.17	26.25	709226	2361047	0.005	2
SQVVAGTNYFIK	sp|P04080|CYTB_HUMAN	S44	2	N+	heavy	667.863	2	1020.56	1	y9	25.21	26.25	616951	2120092	0.0049	3
SQVVAGTNYFIK	sp|P04080|CYTB_HUMAN	S44	3	N+	heavy	667.863	2	1020.56	1	y9	24.6	26.25	212955	1033141	0.0086	3
SQVVAGTNYFIK	sp|P04080|CYTB_HUMAN	S44	1	N+	heavy	667.863	2	921.492	1	y8	25.17	26.25	969595	2361047	0.005	1
SQVVAGTNYFIK	sp|P04080|CYTB_HUMAN	S44	2	N+	heavy	667.863	2	921.492	1	y8	25.26	26.25	811431	2120092	0.0049	1
SQVVAGTNYFIK	sp|P04080|CYTB_HUMAN	S44	3	N+	heavy	667.863	2	921.492	1	y8	24.55	26.25	438950	1033141	0.0086	1
SQVVAGTNYFIK	sp|P04080|CYTB_HUMAN	S44	1	N+	heavy	667.863	2	850.455	1	y7	25.21	26.25	682226	2361047	0.005	3
SQVVAGTNYFIK	sp|P04080|CYTB_HUMAN	S44	2	N+	heavy	667.863	2	850.455	1	y7	25.21	26.25	691710	2120092	0.0049	2
SQVVAGTNYFIK	sp|P04080|CYTB_HUMAN	S44	3	N+	heavy	667.863	2	850.455	1	y7	24.55	26.25	381236	1033141	0.0086	2
VHVGDEDFVHLR	sp|P04080|CYTB_HUMAN	S44	1	N+	light	474.909	3	425.262	1	y3	22.75	25.37	1353	11749	0.0027	3
VHVGDEDFVHLR	sp|P04080|CYTB_HUMAN	S44	2	N+	light	474.909	3	425.262	1	y3	22.95	25.37	15362	20456	0.0065	1
VHVGDEDFVHLR	sp|P04080|CYTB_HUMAN	S44	3	N+	light	474.909	3	425.262	1	y3	22.48	25.37	12392	32860	0.0063	2
VHVGDEDFVHLR	sp|P04080|CYTB_HUMAN	S44	1	N+	light	474.909	3	593.796	2	y10	22.88	25.37	6475	11749	0.0027	1
VHVGDEDFVHLR	sp|P04080|CYTB_HUMAN	S44	2	N+	light	474.909	3	593.796	2	y10	22.92	25.37	1542	20456	0.0065	3
VHVGDEDFVHLR	sp|P04080|CYTB_HUMAN	S44	3	N+	light	474.909	3	593.796	2	y10	22.58	25.37	6355	32860	0.0063	3
VHVGDEDFVHLR	sp|P04080|CYTB_HUMAN	S44	1	N+	light	474.909	3	441.886	3	y11	22.82	25.37	3921	11749	0.0027	2
VHVGDEDFVHLR	sp|P04080|CYTB_HUMAN	S44	2	N+	light	474.909	3	441.886	3	y11	22.98	25.37	3553	20456	0.0065	2
VHVGDEDFVHLR	sp|P04080|CYTB_HUMAN	S44	3	N+	light	474.909	3	441.886	3	y11	22.48	25.37	14114	32860	0.0063	1
VHVGDEDFVHLR	sp|P04080|CYTB_HUMAN	S44	1	N+	heavy	478.245	3	435.27	1	y3	22.88	25.37	1224747	4393059	0.0027	3
VHVGDEDFVHLR	sp|P04080|CYTB_HUMAN	S44	2	N+	heavy	478.245	3	435.27	1	y3	22.95	25.37	979854	3165719	0.0065	2
VHVGDEDFVHLR	sp|P04080|CYTB_HUMAN	S44	3	N+	heavy	478.245	3	435.27	1	y3	22.48	25.37	1375947	5192570	0.0063	3
VHVGDEDFVHLR	sp|P04080|CYTB_HUMAN	S44	1	N+	heavy	478.245	3	598.8	2	y10	22.85	25.37	1634727	4393059	0.0027	1
VHVGDEDFVHLR	sp|P04080|CYTB_HUMAN	S44	2	N+	heavy	478.245	3	598.8	2	y10	22.92	25.37	864582	3165719	0.0065	3
VHVGDEDFVHLR	sp|P04080|CYTB_HUMAN	S44	3	N+	heavy	478.245	3	598.8	2	y10	22.48	25.37	1524362	5192570	0.0063	2
VHVGDEDFVHLR	sp|P04080|CYTB_HUMAN	S44	1	N+	heavy	478.245	3	445.222	3	y11	22.88	25.37	1533585	4393059	0.0027	2
VHVGDEDFVHLR	sp|P04080|CYTB_HUMAN	S44	2	N+	heavy	478.245	3	445.222	3	y11	22.95	25.37	1321283	3165719	0.0065	1
VHVGDEDFVHLR	sp|P04080|CYTB_HUMAN	S44	3	N+	heavy	478.245	3	445.222	3	y11	22.48	25.37	2292261	5192570	0.0063	1
HDELTYF	sp|P04080|CYTB_HUMAN	S44	1	N+	light	462.709	2	329.15	1	y2	25.53	24.41	24169	47438	0.0026	1
HDELTYF	sp|P04080|CYTB_HUMAN	S44	2	N+	light	462.709	2	329.15	1	y2	25.62	24.41	34490	58559	0.0034	1
HDELTYF	sp|P04080|CYTB_HUMAN	S44	3	N+	light	462.709	2	329.15	1	y2	24.91	24.41	19504	47090	0.0031	2
HDELTYF	sp|P04080|CYTB_HUMAN	S44	1	N+	light	462.709	2	596.267	1	b5	25.53	24.41	12975	47438	0.0026	2
HDELTYF	sp|P04080|CYTB_HUMAN	S44	2	N+	light	462.709	2	596.267	1	b5	25.66	24.41	16570	58559	0.0034	2
HDELTYF	sp|P04080|CYTB_HUMAN	S44	3	N+	light	462.709	2	596.267	1	b5	24.95	24.41	23786	47090	0.0031	1
HDELTYF	sp|P04080|CYTB_HUMAN	S44	1	N+	light	462.709	2	759.331	1	b6	25.53	24.41	10294	47438	0.0026	3
HDELTYF	sp|P04080|CYTB_HUMAN	S44	2	N+	light	462.709	2	759.331	1	b6	25.62	24.41	7499	58559	0.0034	3
HDELTYF	sp|P04080|CYTB_HUMAN	S44	3	N+	light	462.709	2	759.331	1	b6	24.91	24.41	3800	47090	0.0031	3
HDELTYF	sp|P04080|CYTB_HUMAN	S44	1	N+	heavy	466.217	2	329.15	1	y2	25.53	24.41	6980596	18530190	0.0026	1
HDELTYF	sp|P04080|CYTB_HUMAN	S44	2	N+	heavy	466.217	2	329.15	1	y2	25.62	24.41	7065717	17340112	0.0034	1
HDELTYF	sp|P04080|CYTB_HUMAN	S44	3	N+	heavy	466.217	2	329.15	1	y2	24.87	24.41	6893555	15025288	0.0031	1
HDELTYF	sp|P04080|CYTB_HUMAN	S44	1	N+	heavy	466.217	2	603.285	1	b5	25.53	24.41	6130114	18530190	0.0026	2
HDELTYF	sp|P04080|CYTB_HUMAN	S44	2	N+	heavy	466.217	2	603.285	1	b5	25.57	24.41	6087617	17340112	0.0034	2
HDELTYF	sp|P04080|CYTB_HUMAN	S44	3	N+	heavy	466.217	2	603.285	1	b5	24.91	24.41	4467694	15025288	0.0031	2
HDELTYF	sp|P04080|CYTB_HUMAN	S44	1	N+	heavy	466.217	2	766.348	1	b6	25.53	24.41	5419481	18530190	0.0026	3
HDELTYF	sp|P04080|CYTB_HUMAN	S44	2	N+	heavy	466.217	2	766.348	1	b6	25.57	24.41	4186779	17340112	0.0034	3
HDELTYF	sp|P04080|CYTB_HUMAN	S44	3	N+	heavy	466.217	2	766.348	1	b6	24.91	24.41	3664041	15025288	0.0031	3
SQVVAGTNYFIK	sp|P04080|CYTB_HUMAN	S45	1	N+	light	663.856	2	1012.55	1	y9	25.12	26.25	15130	46516	0.0226	2
SQVVAGTNYFIK	sp|P04080|CYTB_HUMAN	S45	2	N+	light	663.856	2	1012.55	1	y9	25.26	26.25	11258	45425	0.0248	3
SQVVAGTNYFIK	sp|P04080|CYTB_HUMAN	S45	3	N+	light	663.856	2	1012.55	1	y9	24.51	26.25	20926	39773	0.0146	1
SQVVAGTNYFIK	sp|P04080|CYTB_HUMAN	S45	1	N+	light	663.856	2	913.478	1	y8	25.12	26.25	8521	46516	0.0226	3
SQVVAGTNYFIK	sp|P04080|CYTB_HUMAN	S45	2	N+	light	663.856	2	913.478	1	y8	25.21	26.25	16031	45425	0.0248	2
SQVVAGTNYFIK	sp|P04080|CYTB_HUMAN	S45	3	N+	light	663.856	2	913.478	1	y8	24.55	26.25	6281	39773	0.0146	3
SQVVAGTNYFIK	sp|P04080|CYTB_HUMAN	S45	1	N+	light	663.856	2	842.441	1	y7	25.17	26.25	22865	46516	0.0226	1
SQVVAGTNYFIK	sp|P04080|CYTB_HUMAN	S45	2	N+	light	663.856	2	842.441	1	y7	25.26	26.25	18137	45425	0.0248	1
SQVVAGTNYFIK	sp|P04080|CYTB_HUMAN	S45	3	N+	light	663.856	2	842.441	1	y7	24.6	26.25	12565	39773	0.0146	2
SQVVAGTNYFIK	sp|P04080|CYTB_HUMAN	S45	1	N+	heavy	667.863	2	1020.56	1	y9	25.12	26.25	608994	2058762	0.0226	3
SQVVAGTNYFIK	sp|P04080|CYTB_HUMAN	S45	2	N+	heavy	667.863	2	1020.56	1	y9	25.21	26.25	442185	1833758	0.0248	3
SQVVAGTNYFIK	sp|P04080|CYTB_HUMAN	S45	3	N+	heavy	667.863	2	1020.56	1	y9	24.55	26.25	824305	2717596	0.0146	2
SQVVAGTNYFIK	sp|P04080|CYTB_HUMAN	S45	1	N+	heavy	667.863	2	921.492	1	y8	25.12	26.25	782890	2058762	0.0226	1
SQVVAGTNYFIK	sp|P04080|CYTB_HUMAN	S45	2	N+	heavy	667.863	2	921.492	1	y8	25.26	26.25	777841	1833758	0.0248	1
SQVVAGTNYFIK	sp|P04080|CYTB_HUMAN	S45	3	N+	heavy	667.863	2	921.492	1	y8	24.6	26.25	1089640	2717596	0.0146	1
SQVVAGTNYFIK	sp|P04080|CYTB_HUMAN	S45	1	N+	heavy	667.863	2	850.455	1	y7	25.12	26.25	666878	2058762	0.0226	2
SQVVAGTNYFIK	sp|P04080|CYTB_HUMAN	S45	2	N+	heavy	667.863	2	850.455	1	y7	25.26	26.25	613731	1833758	0.0248	2
SQVVAGTNYFIK	sp|P04080|CYTB_HUMAN	S45	3	N+	heavy	667.863	2	850.455	1	y7	24.55	26.25	803651	2717596	0.0146	3
VHVGDEDFVHLR	sp|P04080|CYTB_HUMAN	S45	1	N+	light	474.909	3	425.262	1	y3	22.88	25.37	33052	119578	0.0249	2
VHVGDEDFVHLR	sp|P04080|CYTB_HUMAN	S45	2	N+	light	474.909	3	425.262	1	y3	23.02	25.37	14358	56030	0.0209	2
VHVGDEDFVHLR	sp|P04080|CYTB_HUMAN	S45	3	N+	light	474.909	3	425.262	1	y3	22.51	25.37	54360	145828	0.0387	2
VHVGDEDFVHLR	sp|P04080|CYTB_HUMAN	S45	1	N+	light	474.909	3	593.796	2	y10	22.88	25.37	55229	119578	0.0249	1
VHVGDEDFVHLR	sp|P04080|CYTB_HUMAN	S45	2	N+	light	474.909	3	593.796	2	y10	23.05	25.37	13781	56030	0.0209	3
VHVGDEDFVHLR	sp|P04080|CYTB_HUMAN	S45	3	N+	light	474.909	3	593.796	2	y10	22.55	25.37	29413	145828	0.0387	3
VHVGDEDFVHLR	sp|P04080|CYTB_HUMAN	S45	1	N+	light	474.909	3	441.886	3	y11	22.88	25.37	31297	119578	0.0249	3
VHVGDEDFVHLR	sp|P04080|CYTB_HUMAN	S45	2	N+	light	474.909	3	441.886	3	y11	23.05	25.37	27892	56030	0.0209	1
VHVGDEDFVHLR	sp|P04080|CYTB_HUMAN	S45	3	N+	light	474.909	3	441.886	3	y11	22.48	25.37	62054	145828	0.0387	1
VHVGDEDFVHLR	sp|P04080|CYTB_HUMAN	S45	1	N+	heavy	478.245	3	435.27	1	y3	22.85	25.37	870844	4811429	0.0249	3
VHVGDEDFVHLR	sp|P04080|CYTB_HUMAN	S45	2	N+	heavy	478.245	3	435.27	1	y3	23.02	25.37	850137	2679310	0.0209	2
VHVGDEDFVHLR	sp|P04080|CYTB_HUMAN	S45	3	N+	heavy	478.245	3	435.27	1	y3	22.45	25.37	1202373	3772765	0.0387	3
VHVGDEDFVHLR	sp|P04080|CYTB_HUMAN	S45	1	N+	heavy	478.245	3	598.8	2	y10	22.85	25.37	1894273	4811429	0.0249	2
VHVGDEDFVHLR	sp|P04080|CYTB_HUMAN	S45	2	N+	heavy	478.245	3	598.8	2	y10	23.02	25.37	1052743	2679310	0.0209	1
VHVGDEDFVHLR	sp|P04080|CYTB_HUMAN	S45	3	N+	heavy	478.245	3	598.8	2	y10	22.48	25.37	1232459	3772765	0.0387	2
VHVGDEDFVHLR	sp|P04080|CYTB_HUMAN	S45	1	N+	heavy	478.245	3	445.222	3	y11	22.85	25.37	2046312	4811429	0.0249	1
VHVGDEDFVHLR	sp|P04080|CYTB_HUMAN	S45	2	N+	heavy	478.245	3	445.222	3	y11	23.02	25.37	776430	2679310	0.0209	3
VHVGDEDFVHLR	sp|P04080|CYTB_HUMAN	S45	3	N+	heavy	478.245	3	445.222	3	y11	22.45	25.37	1337933	3772765	0.0387	1
HDELTYF	sp|P04080|CYTB_HUMAN	S45	1	N+	light	462.709	2	329.15	1	y2	25.3	24.41	10498	18418	0.001	1
HDELTYF	sp|P04080|CYTB_HUMAN	S45	2	N+	light	462.709	2	329.15	1	y2	25.44	24.41	5178	17931	0.0012	2
HDELTYF	sp|P04080|CYTB_HUMAN	S45	3	N+	light	462.709	2	329.15	1	y2	25	24.41	11375	19089	0.001	1
HDELTYF	sp|P04080|CYTB_HUMAN	S45	1	N+	light	462.709	2	596.267	1	b5	25.96	24.41	1148	18418	0.001	3
HDELTYF	sp|P04080|CYTB_HUMAN	S45	2	N+	light	462.709	2	596.267	1	b5	25.88	24.41	10161	17931	0.0012	1
HDELTYF	sp|P04080|CYTB_HUMAN	S45	3	N+	light	462.709	2	596.267	1	b5	24.87	24.41	6577	19089	0.001	2
HDELTYF	sp|P04080|CYTB_HUMAN	S45	1	N+	light	462.709	2	759.331	1	b6	25.56	24.41	6772	18418	0.001	2
HDELTYF	sp|P04080|CYTB_HUMAN	S45	2	N+	light	462.709	2	759.331	1	b6	25.57	24.41	2592	17931	0.0012	3
HDELTYF	sp|P04080|CYTB_HUMAN	S45	3	N+	light	462.709	2	759.331	1	b6	24.95	24.41	1137	19089	0.001	3
HDELTYF	sp|P04080|CYTB_HUMAN	S45	1	N+	heavy	466.217	2	329.15	1	y2	25.47	24.41	6912047	17630964	0.001	1
HDELTYF	sp|P04080|CYTB_HUMAN	S45	2	N+	heavy	466.217	2	329.15	1	y2	25.62	24.41	6103195	15131926	0.0012	1
HDELTYF	sp|P04080|CYTB_HUMAN	S45	3	N+	heavy	466.217	2	329.15	1	y2	24.91	24.41	8162693	19241522	0.001	1
HDELTYF	sp|P04080|CYTB_HUMAN	S45	1	N+	heavy	466.217	2	603.285	1	b5	25.47	24.41	5597483	17630964	0.001	2
HDELTYF	sp|P04080|CYTB_HUMAN	S45	2	N+	heavy	466.217	2	603.285	1	b5	25.62	24.41	4362831	15131926	0.0012	3
HDELTYF	sp|P04080|CYTB_HUMAN	S45	3	N+	heavy	466.217	2	603.285	1	b5	24.87	24.41	5922431	19241522	0.001	2
HDELTYF	sp|P04080|CYTB_HUMAN	S45	1	N+	heavy	466.217	2	766.348	1	b6	25.47	24.41	5121433	17630964	0.001	3
HDELTYF	sp|P04080|CYTB_HUMAN	S45	2	N+	heavy	466.217	2	766.348	1	b6	25.57	24.41	4665901	15131926	0.0012	2
HDELTYF	sp|P04080|CYTB_HUMAN	S45	3	N+	heavy	466.217	2	766.348	1	b6	24.91	24.41	5156398	19241522	0.001	3
SQVVAGTNYFIK	sp|P04080|CYTB_HUMAN	S57	1	N0	light	663.856	2	1012.55	1	y9	25.12	26.25	8838	46313	0.018	3
SQVVAGTNYFIK	sp|P04080|CYTB_HUMAN	S57	2	N0	light	663.856	2	1012.55	1	y9	25.26	26.25	13278	41959	0.0257	3
SQVVAGTNYFIK	sp|P04080|CYTB_HUMAN	S57	3	N0	light	663.856	2	1012.55	1	y9	24.51	26.25	11008	34398	0.0155	2
SQVVAGTNYFIK	sp|P04080|CYTB_HUMAN	S57	1	N0	light	663.856	2	913.478	1	y8	25.17	26.25	16786	46313	0.018	2
SQVVAGTNYFIK	sp|P04080|CYTB_HUMAN	S57	2	N0	light	663.856	2	913.478	1	y8	25.26	26.25	13888	41959	0.0257	2
SQVVAGTNYFIK	sp|P04080|CYTB_HUMAN	S57	3	N0	light	663.856	2	913.478	1	y8	24.6	26.25	12466	34398	0.0155	1
SQVVAGTNYFIK	sp|P04080|CYTB_HUMAN	S57	1	N0	light	663.856	2	842.441	1	y7	25.17	26.25	20689	46313	0.018	1
SQVVAGTNYFIK	sp|P04080|CYTB_HUMAN	S57	2	N0	light	663.856	2	842.441	1	y7	25.26	26.25	14792	41959	0.0257	1
SQVVAGTNYFIK	sp|P04080|CYTB_HUMAN	S57	3	N0	light	663.856	2	842.441	1	y7	24.68	26.25	10924	34398	0.0155	3
SQVVAGTNYFIK	sp|P04080|CYTB_HUMAN	S57	1	N0	heavy	667.863	2	1020.56	1	y9	25.17	26.25	780499	2577523	0.018	2
SQVVAGTNYFIK	sp|P04080|CYTB_HUMAN	S57	2	N0	heavy	667.863	2	1020.56	1	y9	25.26	26.25	571070	1635703	0.0257	2
SQVVAGTNYFIK	sp|P04080|CYTB_HUMAN	S57	3	N0	heavy	667.863	2	1020.56	1	y9	24.51	26.25	601112	2220802	0.0155	3
SQVVAGTNYFIK	sp|P04080|CYTB_HUMAN	S57	1	N0	heavy	667.863	2	921.492	1	y8	25.17	26.25	1028114	2577523	0.018	1
SQVVAGTNYFIK	sp|P04080|CYTB_HUMAN	S57	2	N0	heavy	667.863	2	921.492	1	y8	25.21	26.25	465708	1635703	0.0257	3
SQVVAGTNYFIK	sp|P04080|CYTB_HUMAN	S57	3	N0	heavy	667.863	2	921.492	1	y8	24.55	26.25	869182	2220802	0.0155	1
SQVVAGTNYFIK	sp|P04080|CYTB_HUMAN	S57	1	N0	heavy	667.863	2	850.455	1	y7	25.17	26.25	768910	2577523	0.018	3
SQVVAGTNYFIK	sp|P04080|CYTB_HUMAN	S57	2	N0	heavy	667.863	2	850.455	1	y7	25.26	26.25	598924	1635703	0.0257	1
SQVVAGTNYFIK	sp|P04080|CYTB_HUMAN	S57	3	N0	heavy	667.863	2	850.455	1	y7	24.51	26.25	750508	2220802	0.0155	2
VHVGDEDFVHLR	sp|P04080|CYTB_HUMAN	S57	1	N0	light	474.909	3	425.262	1	y3	22.78	25.37	8062	20783	0.0046	1
VHVGDEDFVHLR	sp|P04080|CYTB_HUMAN	S57	2	N0	light	474.909	3	425.262	1	y3	23.05	25.37	1173	7050	0.0036	2
VHVGDEDFVHLR	sp|P04080|CYTB_HUMAN	S57	3	N0	light	474.909	3	425.262	1	y3	22.48	25.37	9262	91264	0.0243	3
VHVGDEDFVHLR	sp|P04080|CYTB_HUMAN	S57	1	N0	light	474.909	3	593.796	2	y10	22.92	25.37	5781	20783	0.0046	3
VHVGDEDFVHLR	sp|P04080|CYTB_HUMAN	S57	2	N0	light	474.909	3	593.796	2	y10	22.88	25.37	0	7050	0.0036	0
VHVGDEDFVHLR	sp|P04080|CYTB_HUMAN	S57	3	N0	light	474.909	3	593.796	2	y10	22.45	25.37	34729	91264	0.0243	2
VHVGDEDFVHLR	sp|P04080|CYTB_HUMAN	S57	1	N0	light	474.909	3	441.886	3	y11	22.92	25.37	6940	20783	0.0046	2
VHVGDEDFVHLR	sp|P04080|CYTB_HUMAN	S57	2	N0	light	474.909	3	441.886	3	y11	23.02	25.37	5877	7050	0.0036	1
VHVGDEDFVHLR	sp|P04080|CYTB_HUMAN	S57	3	N0	light	474.909	3	441.886	3	y11	22.48	25.37	47273	91264	0.0243	1
VHVGDEDFVHLR	sp|P04080|CYTB_HUMAN	S57	1	N0	heavy	478.245	3	435.27	1	y3	22.92	25.37	1197469	4516895	0.0046	3
VHVGDEDFVHLR	sp|P04080|CYTB_HUMAN	S57	2	N0	heavy	478.245	3	435.27	1	y3	23.05	25.37	604725	1970119	0.0036	2
VHVGDEDFVHLR	sp|P04080|CYTB_HUMAN	S57	3	N0	heavy	478.245	3	435.27	1	y3	22.45	25.37	1167733	3755934	0.0243	3
VHVGDEDFVHLR	sp|P04080|CYTB_HUMAN	S57	1	N0	heavy	478.245	3	598.8	2	y10	22.92	25.37	1743953	4516895	0.0046	1
VHVGDEDFVHLR	sp|P04080|CYTB_HUMAN	S57	2	N0	heavy	478.245	3	598.8	2	y10	23.05	25.37	897151	1970119	0.0036	1
VHVGDEDFVHLR	sp|P04080|CYTB_HUMAN	S57	3	N0	heavy	478.245	3	598.8	2	y10	22.45	25.37	1216130	3755934	0.0243	2
VHVGDEDFVHLR	sp|P04080|CYTB_HUMAN	S57	1	N0	heavy	478.245	3	445.222	3	y11	22.92	25.37	1575472	4516895	0.0046	2
VHVGDEDFVHLR	sp|P04080|CYTB_HUMAN	S57	2	N0	heavy	478.245	3	445.222	3	y11	23.02	25.37	468243	1970119	0.0036	3
VHVGDEDFVHLR	sp|P04080|CYTB_HUMAN	S57	3	N0	heavy	478.245	3	445.222	3	y11	22.41	25.37	1372071	3755934	0.0243	1
HDELTYF	sp|P04080|CYTB_HUMAN	S57	1	N0	light	462.709	2	329.15	1	y2	25.56	24.41	115254	260009	0.0126	1
HDELTYF	sp|P04080|CYTB_HUMAN	S57	2	N0	light	462.709	2	329.15	1	y2	25.62	24.41	103146	221936	0.0145	1
HDELTYF	sp|P04080|CYTB_HUMAN	S57	3	N0	light	462.709	2	329.15	1	y2	24.87	24.41	78927	278636	0.0131	3
HDELTYF	sp|P04080|CYTB_HUMAN	S57	1	N0	light	462.709	2	596.267	1	b5	25.56	24.41	85110	260009	0.0126	2
HDELTYF	sp|P04080|CYTB_HUMAN	S57	2	N0	light	462.709	2	596.267	1	b5	25.62	24.41	73168	221936	0.0145	2
HDELTYF	sp|P04080|CYTB_HUMAN	S57	3	N0	light	462.709	2	596.267	1	b5	24.87	24.41	105677	278636	0.0131	1
HDELTYF	sp|P04080|CYTB_HUMAN	S57	1	N0	light	462.709	2	759.331	1	b6	25.52	24.41	59645	260009	0.0126	3
HDELTYF	sp|P04080|CYTB_HUMAN	S57	2	N0	light	462.709	2	759.331	1	b6	25.57	24.41	45622	221936	0.0145	3
HDELTYF	sp|P04080|CYTB_HUMAN	S57	3	N0	light	462.709	2	759.331	1	b6	24.82	24.41	94032	278636	0.0131	2
HDELTYF	sp|P04080|CYTB_HUMAN	S57	1	N0	heavy	466.217	2	329.15	1	y2	25.56	24.41	7478211	20660166	0.0126	1
HDELTYF	sp|P04080|CYTB_HUMAN	S57	2	N0	heavy	466.217	2	329.15	1	y2	25.62	24.41	5420872	15350431	0.0145	2
HDELTYF	sp|P04080|CYTB_HUMAN	S57	3	N0	heavy	466.217	2	329.15	1	y2	24.87	24.41	9008705	21272444	0.0131	1
HDELTYF	sp|P04080|CYTB_HUMAN	S57	1	N0	heavy	466.217	2	603.285	1	b5	25.52	24.41	6817438	20660166	0.0126	2
HDELTYF	sp|P04080|CYTB_HUMAN	S57	2	N0	heavy	466.217	2	603.285	1	b5	25.62	24.41	5423052	15350431	0.0145	1
HDELTYF	sp|P04080|CYTB_HUMAN	S57	3	N0	heavy	466.217	2	603.285	1	b5	24.87	24.41	6469093	21272444	0.0131	2
HDELTYF	sp|P04080|CYTB_HUMAN	S57	1	N0	heavy	466.217	2	766.348	1	b6	25.52	24.41	6364518	20660166	0.0126	3
HDELTYF	sp|P04080|CYTB_HUMAN	S57	2	N0	heavy	466.217	2	766.348	1	b6	25.62	24.41	4506507	15350431	0.0145	3
HDELTYF	sp|P04080|CYTB_HUMAN	S57	3	N0	heavy	466.217	2	766.348	1	b6	24.87	24.41	5794646	21272444	0.0131	3
SQVVAGTNYFIK	sp|P04080|CYTB_HUMAN	S66	1	N+	light	663.856	2	1012.55	1	y9	25.13	26.25	7915	38765	0.0156	3
SQVVAGTNYFIK	sp|P04080|CYTB_HUMAN	S66	2	N+	light	663.856	2	1012.55	1	y9	25.17	26.25	9777	19345	0.0103	1
SQVVAGTNYFIK	sp|P04080|CYTB_HUMAN	S66	3	N+	light	663.856	2	1012.55	1	y9	24.51	26.25	2963	27195	0.0256	3
SQVVAGTNYFIK	sp|P04080|CYTB_HUMAN	S66	1	N+	light	663.856	2	913.478	1	y8	25.17	26.25	18935	38765	0.0156	1
SQVVAGTNYFIK	sp|P04080|CYTB_HUMAN	S66	2	N+	light	663.856	2	913.478	1	y8	25.13	26.25	1835	19345	0.0103	3
SQVVAGTNYFIK	sp|P04080|CYTB_HUMAN	S66	3	N+	light	663.856	2	913.478	1	y8	24.55	26.25	13220	27195	0.0256	1
SQVVAGTNYFIK	sp|P04080|CYTB_HUMAN	S66	1	N+	light	663.856	2	842.441	1	y7	25.26	26.25	11915	38765	0.0156	2
SQVVAGTNYFIK	sp|P04080|CYTB_HUMAN	S66	2	N+	light	663.856	2	842.441	1	y7	25.21	26.25	7732	19345	0.0103	2
SQVVAGTNYFIK	sp|P04080|CYTB_HUMAN	S66	3	N+	light	663.856	2	842.441	1	y7	24.6	26.25	11013	27195	0.0256	2
SQVVAGTNYFIK	sp|P04080|CYTB_HUMAN	S66	1	N+	heavy	667.863	2	1020.56	1	y9	25.13	26.25	862710	2478850	0.0156	2
SQVVAGTNYFIK	sp|P04080|CYTB_HUMAN	S66	2	N+	heavy	667.863	2	1020.56	1	y9	25.13	26.25	754192	1884706	0.0103	1
SQVVAGTNYFIK	sp|P04080|CYTB_HUMAN	S66	3	N+	heavy	667.863	2	1020.56	1	y9	24.51	26.25	326551	1063524	0.0256	3
SQVVAGTNYFIK	sp|P04080|CYTB_HUMAN	S66	1	N+	heavy	667.863	2	921.492	1	y8	25.17	26.25	942288	2478850	0.0156	1
SQVVAGTNYFIK	sp|P04080|CYTB_HUMAN	S66	2	N+	heavy	667.863	2	921.492	1	y8	25.13	26.25	569120	1884706	0.0103	2
SQVVAGTNYFIK	sp|P04080|CYTB_HUMAN	S66	3	N+	heavy	667.863	2	921.492	1	y8	24.51	26.25	387345	1063524	0.0256	1
SQVVAGTNYFIK	sp|P04080|CYTB_HUMAN	S66	1	N+	heavy	667.863	2	850.455	1	y7	25.13	26.25	673852	2478850	0.0156	3
SQVVAGTNYFIK	sp|P04080|CYTB_HUMAN	S66	2	N+	heavy	667.863	2	850.455	1	y7	25.17	26.25	561395	1884706	0.0103	3
SQVVAGTNYFIK	sp|P04080|CYTB_HUMAN	S66	3	N+	heavy	667.863	2	850.455	1	y7	24.51	26.25	349627	1063524	0.0256	2
VHVGDEDFVHLR	sp|P04080|CYTB_HUMAN	S66	1	N+	light	474.909	3	425.262	1	y3	22.95	25.37	15445	53582	0.0098	3
VHVGDEDFVHLR	sp|P04080|CYTB_HUMAN	S66	2	N+	light	474.909	3	425.262	1	y3	23.05	25.37	2647	12835	0.0059	2
VHVGDEDFVHLR	sp|P04080|CYTB_HUMAN	S66	3	N+	light	474.909	3	425.262	1	y3	22.51	25.37	8751	12832	0.0055	1
VHVGDEDFVHLR	sp|P04080|CYTB_HUMAN	S66	1	N+	light	474.909	3	593.796	2	y10	22.98	25.37	17348	53582	0.0098	2
VHVGDEDFVHLR	sp|P04080|CYTB_HUMAN	S66	2	N+	light	474.909	3	593.796	2	y10	22.92	25.37	7694	12835	0.0059	1
VHVGDEDFVHLR	sp|P04080|CYTB_HUMAN	S66	3	N+	light	474.909	3	593.796	2	y10	22.65	25.37	2275	12832	0.0055	2
VHVGDEDFVHLR	sp|P04080|CYTB_HUMAN	S66	1	N+	light	474.909	3	441.886	3	y11	22.95	25.37	20788	53582	0.0098	1
VHVGDEDFVHLR	sp|P04080|CYTB_HUMAN	S66	2	N+	light	474.909	3	441.886	3	y11	22.95	25.37	2494	12835	0.0059	3
VHVGDEDFVHLR	sp|P04080|CYTB_HUMAN	S66	3	N+	light	474.909	3	441.886	3	y11	22.75	25.37	1807	12832	0.0055	3
VHVGDEDFVHLR	sp|P04080|CYTB_HUMAN	S66	1	N+	heavy	478.245	3	435.27	1	y3	22.95	25.37	1643149	5478777	0.0098	3
VHVGDEDFVHLR	sp|P04080|CYTB_HUMAN	S66	2	N+	heavy	478.245	3	435.27	1	y3	22.95	25.37	615204	2171866	0.0059	3
VHVGDEDFVHLR	sp|P04080|CYTB_HUMAN	S66	3	N+	heavy	478.245	3	435.27	1	y3	22.45	25.37	647508	2318703	0.0055	3
VHVGDEDFVHLR	sp|P04080|CYTB_HUMAN	S66	1	N+	heavy	478.245	3	598.8	2	y10	22.95	25.37	1742290	5478777	0.0098	2
VHVGDEDFVHLR	sp|P04080|CYTB_HUMAN	S66	2	N+	heavy	478.245	3	598.8	2	y10	22.92	25.37	620891	2171866	0.0059	2
VHVGDEDFVHLR	sp|P04080|CYTB_HUMAN	S66	3	N+	heavy	478.245	3	598.8	2	y10	22.45	25.37	749564	2318703	0.0055	2
VHVGDEDFVHLR	sp|P04080|CYTB_HUMAN	S66	1	N+	heavy	478.245	3	445.222	3	y11	22.95	25.37	2093338	5478777	0.0098	1
VHVGDEDFVHLR	sp|P04080|CYTB_HUMAN	S66	2	N+	heavy	478.245	3	445.222	3	y11	22.92	25.37	935771	2171866	0.0059	1
VHVGDEDFVHLR	sp|P04080|CYTB_HUMAN	S66	3	N+	heavy	478.245	3	445.222	3	y11	22.45	25.37	921631	2318703	0.0055	1
HDELTYF	sp|P04080|CYTB_HUMAN	S66	1	N+	light	462.709	2	329.15	1	y2	25.75	24.41	5534	23721	0.0011	2
HDELTYF	sp|P04080|CYTB_HUMAN	S66	2	N+	light	462.709	2	329.15	1	y2	25.62	24.41	12886	27263	0.0019	1
HDELTYF	sp|P04080|CYTB_HUMAN	S66	3	N+	light	462.709	2	329.15	1	y2	25.17	24.41	5224	6889	0.0005	1
HDELTYF	sp|P04080|CYTB_HUMAN	S66	1	N+	light	462.709	2	596.267	1	b5	25.4	24.41	18161	23721	0.0011	1
HDELTYF	sp|P04080|CYTB_HUMAN	S66	2	N+	light	462.709	2	596.267	1	b5	25.57	24.41	8515	27263	0.0019	2
HDELTYF	sp|P04080|CYTB_HUMAN	S66	3	N+	light	462.709	2	596.267	1	b5	25	24.41	1042	6889	0.0005	2
HDELTYF	sp|P04080|CYTB_HUMAN	S66	1	N+	light	462.709	2	759.331	1	b6	25.31	24.41	26	23721	0.0011	3
HDELTYF	sp|P04080|CYTB_HUMAN	S66	2	N+	light	462.709	2	759.331	1	b6	25.57	24.41	5862	27263	0.0019	3
HDELTYF	sp|P04080|CYTB_HUMAN	S66	3	N+	light	462.709	2	759.331	1	b6	24.95	24.41	623	6889	0.0005	3
HDELTYF	sp|P04080|CYTB_HUMAN	S66	1	N+	heavy	466.217	2	329.15	1	y2	25.53	24.41	8620728	21598664	0.0011	1
HDELTYF	sp|P04080|CYTB_HUMAN	S66	2	N+	heavy	466.217	2	329.15	1	y2	25.53	24.41	5990501	14374832	0.0019	1
HDELTYF	sp|P04080|CYTB_HUMAN	S66	3	N+	heavy	466.217	2	329.15	1	y2	24.87	24.41	6439971	14822691	0.0005	1
HDELTYF	sp|P04080|CYTB_HUMAN	S66	1	N+	heavy	466.217	2	603.285	1	b5	25.53	24.41	6836925	21598664	0.0011	2
HDELTYF	sp|P04080|CYTB_HUMAN	S66	2	N+	heavy	466.217	2	603.285	1	b5	25.53	24.41	3818361	14374832	0.0019	3
HDELTYF	sp|P04080|CYTB_HUMAN	S66	3	N+	heavy	466.217	2	603.285	1	b5	24.87	24.41	4399346	14822691	0.0005	2
HDELTYF	sp|P04080|CYTB_HUMAN	S66	1	N+	heavy	466.217	2	766.348	1	b6	25.53	24.41	6141012	21598664	0.0011	3
HDELTYF	sp|P04080|CYTB_HUMAN	S66	2	N+	heavy	466.217	2	766.348	1	b6	25.53	24.41	4565971	14374832	0.0019	2
HDELTYF	sp|P04080|CYTB_HUMAN	S66	3	N+	heavy	466.217	2	766.348	1	b6	24.87	24.41	3983375	14822691	0.0005	3
SQVVAGTNYFIK	sp|P04080|CYTB_HUMAN	S67	1	N+	light	663.856	2	1012.55	1	y9	24.9	26.25	1858338	5077768	2.4292	1
SQVVAGTNYFIK	sp|P04080|CYTB_HUMAN	S67	2	N+	light	663.856	2	1012.55	1	y9	24.82	26.25	733335	2800338	2.4594	3
SQVVAGTNYFIK	sp|P04080|CYTB_HUMAN	S67	3	N+	light	663.856	2	1012.55	1	y9	24.33	26.25	1097661	3563695	2.5493	3
SQVVAGTNYFIK	sp|P04080|CYTB_HUMAN	S67	1	N+	light	663.856	2	913.478	1	y8	24.9	26.25	1558562	5077768	2.4292	3
SQVVAGTNYFIK	sp|P04080|CYTB_HUMAN	S67	2	N+	light	663.856	2	913.478	1	y8	24.9	26.25	1042516	2800338	2.4594	1
SQVVAGTNYFIK	sp|P04080|CYTB_HUMAN	S67	3	N+	light	663.856	2	913.478	1	y8	24.33	26.25	1308058	3563695	2.5493	1
SQVVAGTNYFIK	sp|P04080|CYTB_HUMAN	S67	1	N+	light	663.856	2	842.441	1	y7	24.9	26.25	1660869	5077768	2.4292	2
SQVVAGTNYFIK	sp|P04080|CYTB_HUMAN	S67	2	N+	light	663.856	2	842.441	1	y7	24.86	26.25	1024486	2800338	2.4594	2
SQVVAGTNYFIK	sp|P04080|CYTB_HUMAN	S67	3	N+	light	663.856	2	842.441	1	y7	24.33	26.25	1157976	3563695	2.5493	2
SQVVAGTNYFIK	sp|P04080|CYTB_HUMAN	S67	1	N+	heavy	667.863	2	1020.56	1	y9	24.86	26.25	704210	2090299	2.4292	2
SQVVAGTNYFIK	sp|P04080|CYTB_HUMAN	S67	2	N+	heavy	667.863	2	1020.56	1	y9	24.9	26.25	381595	1138649	2.4594	2
SQVVAGTNYFIK	sp|P04080|CYTB_HUMAN	S67	3	N+	heavy	667.863	2	1020.56	1	y9	24.33	26.25	446402	1397936	2.5493	2
SQVVAGTNYFIK	sp|P04080|CYTB_HUMAN	S67	1	N+	heavy	667.863	2	921.492	1	y8	24.86	26.25	794983	2090299	2.4292	1
SQVVAGTNYFIK	sp|P04080|CYTB_HUMAN	S67	2	N+	heavy	667.863	2	921.492	1	y8	24.82	26.25	368157	1138649	2.4594	3
SQVVAGTNYFIK	sp|P04080|CYTB_HUMAN	S67	3	N+	heavy	667.863	2	921.492	1	y8	24.33	26.25	597487	1397936	2.5493	1
SQVVAGTNYFIK	sp|P04080|CYTB_HUMAN	S67	1	N+	heavy	667.863	2	850.455	1	y7	24.86	26.25	591106	2090299	2.4292	3
SQVVAGTNYFIK	sp|P04080|CYTB_HUMAN	S67	2	N+	heavy	667.863	2	850.455	1	y7	24.86	26.25	388897	1138649	2.4594	1
SQVVAGTNYFIK	sp|P04080|CYTB_HUMAN	S67	3	N+	heavy	667.863	2	850.455	1	y7	24.33	26.25	354047	1397936	2.5493	3
VHVGDEDFVHLR	sp|P04080|CYTB_HUMAN	S67	1	N+	light	474.909	3	425.262	1	y3	22.64	25.37	3039623	10295071	1.7801	3
VHVGDEDFVHLR	sp|P04080|CYTB_HUMAN	S67	2	N+	light	474.909	3	425.262	1	y3	22.68	25.37	385347	1342415	1.7547	3
VHVGDEDFVHLR	sp|P04080|CYTB_HUMAN	S67	3	N+	light	474.909	3	425.262	1	y3	22.25	25.37	2195100	7824103	1.98	3
VHVGDEDFVHLR	sp|P04080|CYTB_HUMAN	S67	1	N+	light	474.909	3	593.796	2	y10	22.64	25.37	3539433	10295071	1.7801	2
VHVGDEDFVHLR	sp|P04080|CYTB_HUMAN	S67	2	N+	light	474.909	3	593.796	2	y10	22.68	25.37	511325	1342415	1.7547	1
VHVGDEDFVHLR	sp|P04080|CYTB_HUMAN	S67	3	N+	light	474.909	3	593.796	2	y10	22.25	25.37	2675848	7824103	1.98	2
VHVGDEDFVHLR	sp|P04080|CYTB_HUMAN	S67	1	N+	light	474.909	3	441.886	3	y11	22.64	25.37	3716015	10295071	1.7801	1
VHVGDEDFVHLR	sp|P04080|CYTB_HUMAN	S67	2	N+	light	474.909	3	441.886	3	y11	22.61	25.37	445742	1342415	1.7547	2
VHVGDEDFVHLR	sp|P04080|CYTB_HUMAN	S67	3	N+	light	474.909	3	441.886	3	y11	22.25	25.37	2953155	7824103	1.98	1
VHVGDEDFVHLR	sp|P04080|CYTB_HUMAN	S67	1	N+	heavy	478.245	3	435.27	1	y3	22.64	25.37	1332420	5783505	1.7801	3
VHVGDEDFVHLR	sp|P04080|CYTB_HUMAN	S67	2	N+	heavy	478.245	3	435.27	1	y3	22.65	25.37	135316	765039	1.7547	3
VHVGDEDFVHLR	sp|P04080|CYTB_HUMAN	S67	3	N+	heavy	478.245	3	435.27	1	y3	22.25	25.37	712030	3951538	1.98	3
VHVGDEDFVHLR	sp|P04080|CYTB_HUMAN	S67	1	N+	heavy	478.245	3	598.8	2	y10	22.64	25.37	2304442	5783505	1.7801	1
VHVGDEDFVHLR	sp|P04080|CYTB_HUMAN	S67	2	N+	heavy	478.245	3	598.8	2	y10	22.65	25.37	425678	765039	1.7547	1
VHVGDEDFVHLR	sp|P04080|CYTB_HUMAN	S67	3	N+	heavy	478.245	3	598.8	2	y10	22.25	25.37	1316670	3951538	1.98	2
VHVGDEDFVHLR	sp|P04080|CYTB_HUMAN	S67	1	N+	heavy	478.245	3	445.222	3	y11	22.64	25.37	2146644	5783505	1.7801	2
VHVGDEDFVHLR	sp|P04080|CYTB_HUMAN	S67	2	N+	heavy	478.245	3	445.222	3	y11	22.65	25.37	204045	765039	1.7547	2
VHVGDEDFVHLR	sp|P04080|CYTB_HUMAN	S67	3	N+	heavy	478.245	3	445.222	3	y11	22.25	25.37	1922838	3951538	1.98	1
HDELTYF	sp|P04080|CYTB_HUMAN	S67	1	N+	light	462.709	2	329.15	1	y2	25.16	24.41	279232	730488	0.034	1
HDELTYF	sp|P04080|CYTB_HUMAN	S67	2	N+	light	462.709	2	329.15	1	y2	25.09	24.41	115512	252854	0.0299	1
HDELTYF	sp|P04080|CYTB_HUMAN	S67	3	N+	light	462.709	2	329.15	1	y2	24.56	24.41	193843	415818	0.0335	1
HDELTYF	sp|P04080|CYTB_HUMAN	S67	1	N+	light	462.709	2	596.267	1	b5	25.16	24.41	246806	730488	0.034	2
HDELTYF	sp|P04080|CYTB_HUMAN	S67	2	N+	light	462.709	2	596.267	1	b5	25.17	24.41	85750	252854	0.0299	2
HDELTYF	sp|P04080|CYTB_HUMAN	S67	3	N+	light	462.709	2	596.267	1	b5	24.6	24.41	126121	415818	0.0335	2
HDELTYF	sp|P04080|CYTB_HUMAN	S67	1	N+	light	462.709	2	759.331	1	b6	25.16	24.41	204450	730488	0.034	3
HDELTYF	sp|P04080|CYTB_HUMAN	S67	2	N+	light	462.709	2	759.331	1	b6	25.09	24.41	51592	252854	0.0299	3
HDELTYF	sp|P04080|CYTB_HUMAN	S67	3	N+	light	462.709	2	759.331	1	b6	24.6	24.41	95854	415818	0.0335	3
HDELTYF	sp|P04080|CYTB_HUMAN	S67	1	N+	heavy	466.217	2	329.15	1	y2	25.12	24.41	8457705	21458316	0.034	1
HDELTYF	sp|P04080|CYTB_HUMAN	S67	2	N+	heavy	466.217	2	329.15	1	y2	25.13	24.41	3393202	8450661	0.0299	1
HDELTYF	sp|P04080|CYTB_HUMAN	S67	3	N+	heavy	466.217	2	329.15	1	y2	24.64	24.41	4107614	12419537	0.0335	2
HDELTYF	sp|P04080|CYTB_HUMAN	S67	1	N+	heavy	466.217	2	603.285	1	b5	25.12	24.41	6516086	21458316	0.034	2
HDELTYF	sp|P04080|CYTB_HUMAN	S67	2	N+	heavy	466.217	2	603.285	1	b5	25.13	24.41	2963562	8450661	0.0299	2
HDELTYF	sp|P04080|CYTB_HUMAN	S67	3	N+	heavy	466.217	2	603.285	1	b5	24.56	24.41	4403513	12419537	0.0335	1
HDELTYF	sp|P04080|CYTB_HUMAN	S67	1	N+	heavy	466.217	2	766.348	1	b6	25.12	24.41	6484527	21458316	0.034	3
HDELTYF	sp|P04080|CYTB_HUMAN	S67	2	N+	heavy	466.217	2	766.348	1	b6	25.13	24.41	2093897	8450661	0.0299	3
HDELTYF	sp|P04080|CYTB_HUMAN	S67	3	N+	heavy	466.217	2	766.348	1	b6	24.56	24.41	3908411	12419537	0.0335	3
SQVVAGTNYFIK	sp|P04080|CYTB_HUMAN	S69	1	N0	light	663.856	2	1012.55	1	y9	25.05	26.25	5983793	17791204	11.3936	2
SQVVAGTNYFIK	sp|P04080|CYTB_HUMAN	S69	2	N0	light	663.856	2	1012.55	1	y9	24.86	26.25	5292961	17399332	13.7984	2
SQVVAGTNYFIK	sp|P04080|CYTB_HUMAN	S69	3	N0	light	663.856	2	1012.55	1	y9	24.24	26.25	2320623	7238007	10.6904	2
SQVVAGTNYFIK	sp|P04080|CYTB_HUMAN	S69	1	N0	light	663.856	2	913.478	1	y8	25.05	26.25	6528320	17791204	11.3936	1
SQVVAGTNYFIK	sp|P04080|CYTB_HUMAN	S69	2	N0	light	663.856	2	913.478	1	y8	24.86	26.25	7633366	17399332	13.7984	1
SQVVAGTNYFIK	sp|P04080|CYTB_HUMAN	S69	3	N0	light	663.856	2	913.478	1	y8	24.24	26.25	2751722	7238007	10.6904	1
SQVVAGTNYFIK	sp|P04080|CYTB_HUMAN	S69	1	N0	light	663.856	2	842.441	1	y7	25.05	26.25	5279093	17791204	11.3936	3
SQVVAGTNYFIK	sp|P04080|CYTB_HUMAN	S69	2	N0	light	663.856	2	842.441	1	y7	24.9	26.25	4473006	17399332	13.7984	3
SQVVAGTNYFIK	sp|P04080|CYTB_HUMAN	S69	3	N0	light	663.856	2	842.441	1	y7	24.24	26.25	2165663	7238007	10.6904	3
SQVVAGTNYFIK	sp|P04080|CYTB_HUMAN	S69	1	N0	heavy	667.863	2	1020.56	1	y9	25.02	26.25	489496	1561509	11.3936	2
SQVVAGTNYFIK	sp|P04080|CYTB_HUMAN	S69	2	N0	heavy	667.863	2	1020.56	1	y9	24.86	26.25	388777	1260967	13.7984	3
SQVVAGTNYFIK	sp|P04080|CYTB_HUMAN	S69	3	N0	heavy	667.863	2	1020.56	1	y9	24.24	26.25	173473	677056	10.6904	3
SQVVAGTNYFIK	sp|P04080|CYTB_HUMAN	S69	1	N0	heavy	667.863	2	921.492	1	y8	25.05	26.25	622435	1561509	11.3936	1
SQVVAGTNYFIK	sp|P04080|CYTB_HUMAN	S69	2	N0	heavy	667.863	2	921.492	1	y8	24.86	26.25	474472	1260967	13.7984	1
SQVVAGTNYFIK	sp|P04080|CYTB_HUMAN	S69	3	N0	heavy	667.863	2	921.492	1	y8	24.24	26.25	304703	677056	10.6904	1
SQVVAGTNYFIK	sp|P04080|CYTB_HUMAN	S69	1	N0	heavy	667.863	2	850.455	1	y7	25.02	26.25	449577	1561509	11.3936	3
SQVVAGTNYFIK	sp|P04080|CYTB_HUMAN	S69	2	N0	heavy	667.863	2	850.455	1	y7	24.86	26.25	397717	1260967	13.7984	2
SQVVAGTNYFIK	sp|P04080|CYTB_HUMAN	S69	3	N0	heavy	667.863	2	850.455	1	y7	24.24	26.25	198880	677056	10.6904	2
VHVGDEDFVHLR	sp|P04080|CYTB_HUMAN	S69	1	N0	light	474.909	3	425.262	1	y3	22.88	25.37	10275119	42246136	11.4883	3
VHVGDEDFVHLR	sp|P04080|CYTB_HUMAN	S69	2	N0	light	474.909	3	425.262	1	y3	22.55	25.37	5763806	20141456	9.0256	3
VHVGDEDFVHLR	sp|P04080|CYTB_HUMAN	S69	3	N0	light	474.909	3	425.262	1	y3	23.96	25.37	20199	168620	0.344	3
VHVGDEDFVHLR	sp|P04080|CYTB_HUMAN	S69	1	N0	light	474.909	3	593.796	2	y10	22.85	25.37	17095130	42246136	11.4883	1
VHVGDEDFVHLR	sp|P04080|CYTB_HUMAN	S69	2	N0	light	474.909	3	593.796	2	y10	22.58	25.37	6443367	20141456	9.0256	2
VHVGDEDFVHLR	sp|P04080|CYTB_HUMAN	S69	3	N0	light	474.909	3	593.796	2	y10	23.99	25.37	71374	168620	0.344	2
VHVGDEDFVHLR	sp|P04080|CYTB_HUMAN	S69	1	N0	light	474.909	3	441.886	3	y11	22.85	25.37	14875889	42246136	11.4883	2
VHVGDEDFVHLR	sp|P04080|CYTB_HUMAN	S69	2	N0	light	474.909	3	441.886	3	y11	22.58	25.37	7934282	20141456	9.0256	1
VHVGDEDFVHLR	sp|P04080|CYTB_HUMAN	S69	3	N0	light	474.909	3	441.886	3	y11	23.79	25.37	77047	168620	0.344	1
VHVGDEDFVHLR	sp|P04080|CYTB_HUMAN	S69	1	N0	heavy	478.245	3	435.27	1	y3	22.88	25.37	1064117	3677322	11.4883	3
VHVGDEDFVHLR	sp|P04080|CYTB_HUMAN	S69	2	N0	heavy	478.245	3	435.27	1	y3	22.55	25.37	652520	2231584	9.0256	3
VHVGDEDFVHLR	sp|P04080|CYTB_HUMAN	S69	3	N0	heavy	478.245	3	435.27	1	y3	23.82	25.37	78393	490233	0.344	2
VHVGDEDFVHLR	sp|P04080|CYTB_HUMAN	S69	1	N0	heavy	478.245	3	598.8	2	y10	22.85	25.37	1411785	3677322	11.4883	1
VHVGDEDFVHLR	sp|P04080|CYTB_HUMAN	S69	2	N0	heavy	478.245	3	598.8	2	y10	22.58	25.37	769720	2231584	9.0256	2
VHVGDEDFVHLR	sp|P04080|CYTB_HUMAN	S69	3	N0	heavy	478.245	3	598.8	2	y10	23.86	25.37	382798	490233	0.344	1
VHVGDEDFVHLR	sp|P04080|CYTB_HUMAN	S69	1	N0	heavy	478.245	3	445.222	3	y11	22.88	25.37	1201420	3677322	11.4883	2
VHVGDEDFVHLR	sp|P04080|CYTB_HUMAN	S69	2	N0	heavy	478.245	3	445.222	3	y11	22.58	25.37	809345	2231584	9.0256	1
VHVGDEDFVHLR	sp|P04080|CYTB_HUMAN	S69	3	N0	heavy	478.245	3	445.222	3	y11	23.86	25.37	29042	490233	0.344	3
HDELTYF	sp|P04080|CYTB_HUMAN	S69	1	N0	light	462.709	2	329.15	1	y2	25.31	24.41	1005528	2579666	0.1695	1
HDELTYF	sp|P04080|CYTB_HUMAN	S69	2	N0	light	462.709	2	329.15	1	y2	25.13	24.41	846353	1959107	0.1913	1
HDELTYF	sp|P04080|CYTB_HUMAN	S69	3	N0	light	462.709	2	329.15	1	y2	24.6	24.41	496002	1386732	0.1585	2
HDELTYF	sp|P04080|CYTB_HUMAN	S69	1	N0	light	462.709	2	596.267	1	b5	25.31	24.41	877898	2579666	0.1695	2
HDELTYF	sp|P04080|CYTB_HUMAN	S69	2	N0	light	462.709	2	596.267	1	b5	25.13	24.41	631331	1959107	0.1913	2
HDELTYF	sp|P04080|CYTB_HUMAN	S69	3	N0	light	462.709	2	596.267	1	b5	24.56	24.41	518097	1386732	0.1585	1
HDELTYF	sp|P04080|CYTB_HUMAN	S69	1	N0	light	462.709	2	759.331	1	b6	25.31	24.41	696240	2579666	0.1695	3
HDELTYF	sp|P04080|CYTB_HUMAN	S69	2	N0	light	462.709	2	759.331	1	b6	25.13	24.41	481423	1959107	0.1913	3
HDELTYF	sp|P04080|CYTB_HUMAN	S69	3	N0	light	462.709	2	759.331	1	b6	24.56	24.41	372633	1386732	0.1585	3
HDELTYF	sp|P04080|CYTB_HUMAN	S69	1	N0	heavy	466.217	2	329.15	1	y2	25.31	24.41	6177158	15220686	0.1695	1
HDELTYF	sp|P04080|CYTB_HUMAN	S69	2	N0	heavy	466.217	2	329.15	1	y2	25.13	24.41	4146806	10240559	0.1913	1
HDELTYF	sp|P04080|CYTB_HUMAN	S69	3	N0	heavy	466.217	2	329.15	1	y2	24.56	24.41	3594950	8748864	0.1585	1
HDELTYF	sp|P04080|CYTB_HUMAN	S69	1	N0	heavy	466.217	2	603.285	1	b5	25.31	24.41	4769450	15220686	0.1695	2
HDELTYF	sp|P04080|CYTB_HUMAN	S69	2	N0	heavy	466.217	2	603.285	1	b5	25.13	24.41	3080375	10240559	0.1913	2
HDELTYF	sp|P04080|CYTB_HUMAN	S69	3	N0	heavy	466.217	2	603.285	1	b5	24.56	24.41	2793358	8748864	0.1585	2
HDELTYF	sp|P04080|CYTB_HUMAN	S69	1	N0	heavy	466.217	2	766.348	1	b6	25.31	24.41	4274078	15220686	0.1695	3
HDELTYF	sp|P04080|CYTB_HUMAN	S69	2	N0	heavy	466.217	2	766.348	1	b6	25.13	24.41	3013378	10240559	0.1913	3
HDELTYF	sp|P04080|CYTB_HUMAN	S69	3	N0	heavy	466.217	2	766.348	1	b6	24.56	24.41	2360556	8748864	0.1585	3
SQVVAGTNYFIK	sp|P04080|CYTB_HUMAN	S70	1	N+	light	663.856	2	1012.55	1	y9	25.04	26.25	18229	44685	0.0218	1
SQVVAGTNYFIK	sp|P04080|CYTB_HUMAN	S70	2	N+	light	663.856	2	1012.55	1	y9	25.08	26.25	6116	33945	0.0238	3
SQVVAGTNYFIK	sp|P04080|CYTB_HUMAN	S70	3	N+	light	663.856	2	1012.55	1	y9	24.42	26.25	5641	25528	0.0242	3
SQVVAGTNYFIK	sp|P04080|CYTB_HUMAN	S70	1	N+	light	663.856	2	913.478	1	y8	25.04	26.25	12744	44685	0.0218	3
SQVVAGTNYFIK	sp|P04080|CYTB_HUMAN	S70	2	N+	light	663.856	2	913.478	1	y8	25.04	26.25	13420	33945	0.0238	2
SQVVAGTNYFIK	sp|P04080|CYTB_HUMAN	S70	3	N+	light	663.856	2	913.478	1	y8	24.42	26.25	12583	25528	0.0242	1
SQVVAGTNYFIK	sp|P04080|CYTB_HUMAN	S70	1	N+	light	663.856	2	842.441	1	y7	25.17	26.25	13712	44685	0.0218	2
SQVVAGTNYFIK	sp|P04080|CYTB_HUMAN	S70	2	N+	light	663.856	2	842.441	1	y7	25.13	26.25	14409	33945	0.0238	1
SQVVAGTNYFIK	sp|P04080|CYTB_HUMAN	S70	3	N+	light	663.856	2	842.441	1	y7	24.6	26.25	7305	25528	0.0242	2
SQVVAGTNYFIK	sp|P04080|CYTB_HUMAN	S70	1	N+	heavy	667.863	2	1020.56	1	y9	25.04	26.25	509351	2046894	0.0218	3
SQVVAGTNYFIK	sp|P04080|CYTB_HUMAN	S70	2	N+	heavy	667.863	2	1020.56	1	y9	25.04	26.25	453072	1428129	0.0238	2
SQVVAGTNYFIK	sp|P04080|CYTB_HUMAN	S70	3	N+	heavy	667.863	2	1020.56	1	y9	24.42	26.25	287389	1056212	0.0242	3
SQVVAGTNYFIK	sp|P04080|CYTB_HUMAN	S70	1	N+	heavy	667.863	2	921.492	1	y8	25.08	26.25	855352	2046894	0.0218	1
SQVVAGTNYFIK	sp|P04080|CYTB_HUMAN	S70	2	N+	heavy	667.863	2	921.492	1	y8	24.99	26.25	538203	1428129	0.0238	1
SQVVAGTNYFIK	sp|P04080|CYTB_HUMAN	S70	3	N+	heavy	667.863	2	921.492	1	y8	24.42	26.25	346344	1056212	0.0242	2
SQVVAGTNYFIK	sp|P04080|CYTB_HUMAN	S70	1	N+	heavy	667.863	2	850.455	1	y7	25.08	26.25	682191	2046894	0.0218	2
SQVVAGTNYFIK	sp|P04080|CYTB_HUMAN	S70	2	N+	heavy	667.863	2	850.455	1	y7	25.04	26.25	436854	1428129	0.0238	3
SQVVAGTNYFIK	sp|P04080|CYTB_HUMAN	S70	3	N+	heavy	667.863	2	850.455	1	y7	24.51	26.25	422479	1056212	0.0242	1
VHVGDEDFVHLR	sp|P04080|CYTB_HUMAN	S70	1	N+	light	474.909	3	425.262	1	y3	22.75	25.37	18709	79963	0.0197	3
VHVGDEDFVHLR	sp|P04080|CYTB_HUMAN	S70	2	N+	light	474.909	3	425.262	1	y3	22.82	25.37	2439	4621	0.0044	1
VHVGDEDFVHLR	sp|P04080|CYTB_HUMAN	S70	3	N+	light	474.909	3	425.262	1	y3	22.31	25.37	26010	89445	0.042	3
VHVGDEDFVHLR	sp|P04080|CYTB_HUMAN	S70	1	N+	light	474.909	3	593.796	2	y10	22.72	25.37	27095	79963	0.0197	2
VHVGDEDFVHLR	sp|P04080|CYTB_HUMAN	S70	2	N+	light	474.909	3	593.796	2	y10	22.68	25.37	308	4621	0.0044	3
VHVGDEDFVHLR	sp|P04080|CYTB_HUMAN	S70	3	N+	light	474.909	3	593.796	2	y10	22.31	25.37	27874	89445	0.042	2
VHVGDEDFVHLR	sp|P04080|CYTB_HUMAN	S70	1	N+	light	474.909	3	441.886	3	y11	22.72	25.37	34160	79963	0.0197	1
VHVGDEDFVHLR	sp|P04080|CYTB_HUMAN	S70	2	N+	light	474.909	3	441.886	3	y11	22.78	25.37	1874	4621	0.0044	2
VHVGDEDFVHLR	sp|P04080|CYTB_HUMAN	S70	3	N+	light	474.909	3	441.886	3	y11	22.31	25.37	35562	89445	0.042	1
VHVGDEDFVHLR	sp|P04080|CYTB_HUMAN	S70	1	N+	heavy	478.245	3	435.27	1	y3	22.72	25.37	1012895	4069132	0.0197	3
VHVGDEDFVHLR	sp|P04080|CYTB_HUMAN	S70	2	N+	heavy	478.245	3	435.27	1	y3	22.75	25.37	256564	1040569	0.0044	2
VHVGDEDFVHLR	sp|P04080|CYTB_HUMAN	S70	3	N+	heavy	478.245	3	435.27	1	y3	22.31	25.37	1170349	2131836	0.042	1
VHVGDEDFVHLR	sp|P04080|CYTB_HUMAN	S70	1	N+	heavy	478.245	3	598.8	2	y10	22.72	25.37	1322416	4069132	0.0197	2
VHVGDEDFVHLR	sp|P04080|CYTB_HUMAN	S70	2	N+	heavy	478.245	3	598.8	2	y10	22.75	25.37	242247	1040569	0.0044	3
VHVGDEDFVHLR	sp|P04080|CYTB_HUMAN	S70	3	N+	heavy	478.245	3	598.8	2	y10	22.35	25.37	598061	2131836	0.042	2
VHVGDEDFVHLR	sp|P04080|CYTB_HUMAN	S70	1	N+	heavy	478.245	3	445.222	3	y11	22.72	25.37	1733820	4069132	0.0197	1
VHVGDEDFVHLR	sp|P04080|CYTB_HUMAN	S70	2	N+	heavy	478.245	3	445.222	3	y11	22.75	25.37	541759	1040569	0.0044	1
VHVGDEDFVHLR	sp|P04080|CYTB_HUMAN	S70	3	N+	heavy	478.245	3	445.222	3	y11	22.35	25.37	363426	2131836	0.042	3
HDELTYF	sp|P04080|CYTB_HUMAN	S70	1	N+	light	462.709	2	329.15	1	y2	25.4	24.41	29769	44834	0.0026	1
HDELTYF	sp|P04080|CYTB_HUMAN	S70	2	N+	light	462.709	2	329.15	1	y2	25.22	24.41	1271	4133	0.0004	2
HDELTYF	sp|P04080|CYTB_HUMAN	S70	3	N+	light	462.709	2	329.15	1	y2	24.87	24.41	7040	18066	0.0012	2
HDELTYF	sp|P04080|CYTB_HUMAN	S70	1	N+	light	462.709	2	596.267	1	b5	25.44	24.41	9810	44834	0.0026	2
HDELTYF	sp|P04080|CYTB_HUMAN	S70	2	N+	light	462.709	2	596.267	1	b5	25.31	24.41	2451	4133	0.0004	1
HDELTYF	sp|P04080|CYTB_HUMAN	S70	3	N+	light	462.709	2	596.267	1	b5	24.78	24.41	8788	18066	0.0012	1
HDELTYF	sp|P04080|CYTB_HUMAN	S70	1	N+	light	462.709	2	759.331	1	b6	25.88	24.41	5254	44834	0.0026	3
HDELTYF	sp|P04080|CYTB_HUMAN	S70	2	N+	light	462.709	2	759.331	1	b6	25.35	24.41	411	4133	0.0004	3
HDELTYF	sp|P04080|CYTB_HUMAN	S70	3	N+	light	462.709	2	759.331	1	b6	24.82	24.41	2238	18066	0.0012	3
HDELTYF	sp|P04080|CYTB_HUMAN	S70	1	N+	heavy	466.217	2	329.15	1	y2	25.4	24.41	7617156	17147972	0.0026	1
HDELTYF	sp|P04080|CYTB_HUMAN	S70	2	N+	heavy	466.217	2	329.15	1	y2	25.4	24.41	3474077	10573741	0.0004	2
HDELTYF	sp|P04080|CYTB_HUMAN	S70	3	N+	heavy	466.217	2	329.15	1	y2	24.78	24.41	6558995	14990055	0.0012	1
HDELTYF	sp|P04080|CYTB_HUMAN	S70	1	N+	heavy	466.217	2	603.285	1	b5	25.4	24.41	5791970	17147972	0.0026	2
HDELTYF	sp|P04080|CYTB_HUMAN	S70	2	N+	heavy	466.217	2	603.285	1	b5	25.4	24.41	4259592	10573741	0.0004	1
HDELTYF	sp|P04080|CYTB_HUMAN	S70	3	N+	heavy	466.217	2	603.285	1	b5	24.78	24.41	4340752	14990055	0.0012	2
HDELTYF	sp|P04080|CYTB_HUMAN	S70	1	N+	heavy	466.217	2	766.348	1	b6	25.44	24.41	3738846	17147972	0.0026	3
HDELTYF	sp|P04080|CYTB_HUMAN	S70	2	N+	heavy	466.217	2	766.348	1	b6	25.4	24.41	2840072	10573741	0.0004	3
HDELTYF	sp|P04080|CYTB_HUMAN	S70	3	N+	heavy	466.217	2	766.348	1	b6	24.78	24.41	4090309	14990055	0.0012	3
SQVVAGTNYFIK	sp|P04080|CYTB_HUMAN	S72	1	N+	light	663.856	2	1012.55	1	y9	25.08	26.25	37038	124395	0.0479	3
SQVVAGTNYFIK	sp|P04080|CYTB_HUMAN	S72	2	N+	light	663.856	2	1012.55	1	y9	25.17	26.25	28147	82846	0.0477	2
SQVVAGTNYFIK	sp|P04080|CYTB_HUMAN	S72	3	N+	light	663.856	2	1012.55	1	y9	24.82	26.25	10076	47653	0.032	3
SQVVAGTNYFIK	sp|P04080|CYTB_HUMAN	S72	1	N+	light	663.856	2	913.478	1	y8	25.03	26.25	46950	124395	0.0479	1
SQVVAGTNYFIK	sp|P04080|CYTB_HUMAN	S72	2	N+	light	663.856	2	913.478	1	y8	25.13	26.25	29848	82846	0.0477	1
SQVVAGTNYFIK	sp|P04080|CYTB_HUMAN	S72	3	N+	light	663.856	2	913.478	1	y8	24.82	26.25	15085	47653	0.032	2
SQVVAGTNYFIK	sp|P04080|CYTB_HUMAN	S72	1	N+	light	663.856	2	842.441	1	y7	25.08	26.25	40406	124395	0.0479	2
SQVVAGTNYFIK	sp|P04080|CYTB_HUMAN	S72	2	N+	light	663.856	2	842.441	1	y7	25.13	26.25	24851	82846	0.0477	3
SQVVAGTNYFIK	sp|P04080|CYTB_HUMAN	S72	3	N+	light	663.856	2	842.441	1	y7	24.77	26.25	22492	47653	0.032	1
SQVVAGTNYFIK	sp|P04080|CYTB_HUMAN	S72	1	N+	heavy	667.863	2	1020.56	1	y9	25.03	26.25	883549	2598337	0.0479	2
SQVVAGTNYFIK	sp|P04080|CYTB_HUMAN	S72	2	N+	heavy	667.863	2	1020.56	1	y9	25.17	26.25	460083	1737905	0.0477	3
SQVVAGTNYFIK	sp|P04080|CYTB_HUMAN	S72	3	N+	heavy	667.863	2	1020.56	1	y9	24.77	26.25	389174	1491415	0.032	3
SQVVAGTNYFIK	sp|P04080|CYTB_HUMAN	S72	1	N+	heavy	667.863	2	921.492	1	y8	25.03	26.25	1092086	2598337	0.0479	1
SQVVAGTNYFIK	sp|P04080|CYTB_HUMAN	S72	2	N+	heavy	667.863	2	921.492	1	y8	25.17	26.25	701657	1737905	0.0477	1
SQVVAGTNYFIK	sp|P04080|CYTB_HUMAN	S72	3	N+	heavy	667.863	2	921.492	1	y8	24.77	26.25	598704	1491415	0.032	1
SQVVAGTNYFIK	sp|P04080|CYTB_HUMAN	S72	1	N+	heavy	667.863	2	850.455	1	y7	25.03	26.25	622702	2598337	0.0479	3
SQVVAGTNYFIK	sp|P04080|CYTB_HUMAN	S72	2	N+	heavy	667.863	2	850.455	1	y7	25.17	26.25	576164	1737905	0.0477	2
SQVVAGTNYFIK	sp|P04080|CYTB_HUMAN	S72	3	N+	heavy	667.863	2	850.455	1	y7	24.77	26.25	503537	1491415	0.032	2
VHVGDEDFVHLR	sp|P04080|CYTB_HUMAN	S72	1	N+	light	474.909	3	425.262	1	y3	22.82	25.37	26543	139047	0.026	3
VHVGDEDFVHLR	sp|P04080|CYTB_HUMAN	S72	2	N+	light	474.909	3	425.262	1	y3	22.98	25.37	11462	67482	0.0307	3
VHVGDEDFVHLR	sp|P04080|CYTB_HUMAN	S72	3	N+	light	474.909	3	425.262	1	y3	22.75	25.37	55979	179361	0.0372	3
VHVGDEDFVHLR	sp|P04080|CYTB_HUMAN	S72	1	N+	light	474.909	3	593.796	2	y10	22.85	25.37	50326	139047	0.026	2
VHVGDEDFVHLR	sp|P04080|CYTB_HUMAN	S72	2	N+	light	474.909	3	593.796	2	y10	22.98	25.37	31037	67482	0.0307	1
VHVGDEDFVHLR	sp|P04080|CYTB_HUMAN	S72	3	N+	light	474.909	3	593.796	2	y10	22.75	25.37	59637	179361	0.0372	2
VHVGDEDFVHLR	sp|P04080|CYTB_HUMAN	S72	1	N+	light	474.909	3	441.886	3	y11	22.78	25.37	62178	139047	0.026	1
VHVGDEDFVHLR	sp|P04080|CYTB_HUMAN	S72	2	N+	light	474.909	3	441.886	3	y11	22.98	25.37	24983	67482	0.0307	2
VHVGDEDFVHLR	sp|P04080|CYTB_HUMAN	S72	3	N+	light	474.909	3	441.886	3	y11	22.82	25.37	63746	179361	0.0372	1
VHVGDEDFVHLR	sp|P04080|CYTB_HUMAN	S72	1	N+	heavy	478.245	3	435.27	1	y3	22.78	25.37	1227363	5338653	0.026	3
VHVGDEDFVHLR	sp|P04080|CYTB_HUMAN	S72	2	N+	heavy	478.245	3	435.27	1	y3	22.95	25.37	821076	2198810	0.0307	2
VHVGDEDFVHLR	sp|P04080|CYTB_HUMAN	S72	3	N+	heavy	478.245	3	435.27	1	y3	22.75	25.37	1559402	4819345	0.0372	2
VHVGDEDFVHLR	sp|P04080|CYTB_HUMAN	S72	1	N+	heavy	478.245	3	598.8	2	y10	22.82	25.37	1810890	5338653	0.026	2
VHVGDEDFVHLR	sp|P04080|CYTB_HUMAN	S72	2	N+	heavy	478.245	3	598.8	2	y10	22.92	25.37	478134	2198810	0.0307	3
VHVGDEDFVHLR	sp|P04080|CYTB_HUMAN	S72	3	N+	heavy	478.245	3	598.8	2	y10	22.75	25.37	1273907	4819345	0.0372	3
VHVGDEDFVHLR	sp|P04080|CYTB_HUMAN	S72	1	N+	heavy	478.245	3	445.222	3	y11	22.82	25.37	2300400	5338653	0.026	1
VHVGDEDFVHLR	sp|P04080|CYTB_HUMAN	S72	2	N+	heavy	478.245	3	445.222	3	y11	22.95	25.37	899600	2198810	0.0307	1
VHVGDEDFVHLR	sp|P04080|CYTB_HUMAN	S72	3	N+	heavy	478.245	3	445.222	3	y11	22.78	25.37	1986035	4819345	0.0372	1
HDELTYF	sp|P04080|CYTB_HUMAN	S72	1	N+	light	462.709	2	329.15	1	y2	25.38	24.41	13456	35513	0.0014	2
HDELTYF	sp|P04080|CYTB_HUMAN	S72	2	N+	light	462.709	2	329.15	1	y2	25.53	24.41	18895	39101	0.0032	1
HDELTYF	sp|P04080|CYTB_HUMAN	S72	3	N+	light	462.709	2	329.15	1	y2	25.13	24.41	2635	11461	0.0009	2
HDELTYF	sp|P04080|CYTB_HUMAN	S72	1	N+	light	462.709	2	596.267	1	b5	25.69	24.41	17859	35513	0.0014	1
HDELTYF	sp|P04080|CYTB_HUMAN	S72	2	N+	light	462.709	2	596.267	1	b5	25.53	24.41	17137	39101	0.0032	2
HDELTYF	sp|P04080|CYTB_HUMAN	S72	3	N+	light	462.709	2	596.267	1	b5	25.09	24.41	8825	11461	0.0009	1
HDELTYF	sp|P04080|CYTB_HUMAN	S72	1	N+	light	462.709	2	759.331	1	b6	25.43	24.41	4199	35513	0.0014	3
HDELTYF	sp|P04080|CYTB_HUMAN	S72	2	N+	light	462.709	2	759.331	1	b6	25.53	24.41	3070	39101	0.0032	3
HDELTYF	sp|P04080|CYTB_HUMAN	S72	3	N+	light	462.709	2	759.331	1	b6	24.91	24.41	0	11461	0.0009	0
HDELTYF	sp|P04080|CYTB_HUMAN	S72	1	N+	heavy	466.217	2	329.15	1	y2	25.43	24.41	9372235	24953116	0.0014	1
HDELTYF	sp|P04080|CYTB_HUMAN	S72	2	N+	heavy	466.217	2	329.15	1	y2	25.48	24.41	4131711	12258036	0.0032	2
HDELTYF	sp|P04080|CYTB_HUMAN	S72	3	N+	heavy	466.217	2	329.15	1	y2	25.09	24.41	5751993	12936148	0.0009	1
HDELTYF	sp|P04080|CYTB_HUMAN	S72	1	N+	heavy	466.217	2	603.285	1	b5	25.43	24.41	8165826	24953116	0.0014	2
HDELTYF	sp|P04080|CYTB_HUMAN	S72	2	N+	heavy	466.217	2	603.285	1	b5	25.48	24.41	4298036	12258036	0.0032	1
HDELTYF	sp|P04080|CYTB_HUMAN	S72	3	N+	heavy	466.217	2	603.285	1	b5	25.09	24.41	4043309	12936148	0.0009	2
HDELTYF	sp|P04080|CYTB_HUMAN	S72	1	N+	heavy	466.217	2	766.348	1	b6	25.43	24.41	7415057	24953116	0.0014	3
HDELTYF	sp|P04080|CYTB_HUMAN	S72	2	N+	heavy	466.217	2	766.348	1	b6	25.53	24.41	3828289	12258036	0.0032	3
HDELTYF	sp|P04080|CYTB_HUMAN	S72	3	N+	heavy	466.217	2	766.348	1	b6	25.09	24.41	3140846	12936148	0.0009	3
SQVVAGTNYFIK	sp|P04080|CYTB_HUMAN	S74	1	N+	light	663.856	2	1012.55	1	y9	25.13	26.25	6034	28551	0.015	3
SQVVAGTNYFIK	sp|P04080|CYTB_HUMAN	S74	2	N+	light	663.856	2	1012.55	1	y9	25.04	26.25	2547	27580	0.0165	3
SQVVAGTNYFIK	sp|P04080|CYTB_HUMAN	S74	3	N+	light	663.856	2	1012.55	1	y9	24.42	26.25	3619	16177	0.0132	3
SQVVAGTNYFIK	sp|P04080|CYTB_HUMAN	S74	1	N+	light	663.856	2	913.478	1	y8	25.17	26.25	12222	28551	0.015	1
SQVVAGTNYFIK	sp|P04080|CYTB_HUMAN	S74	2	N+	light	663.856	2	913.478	1	y8	25.26	26.25	8621	27580	0.0165	2
SQVVAGTNYFIK	sp|P04080|CYTB_HUMAN	S74	3	N+	light	663.856	2	913.478	1	y8	24.51	26.25	6804	16177	0.0132	1
SQVVAGTNYFIK	sp|P04080|CYTB_HUMAN	S74	1	N+	light	663.856	2	842.441	1	y7	25.17	26.25	10295	28551	0.015	2
SQVVAGTNYFIK	sp|P04080|CYTB_HUMAN	S74	2	N+	light	663.856	2	842.441	1	y7	25.3	26.25	16412	27580	0.0165	1
SQVVAGTNYFIK	sp|P04080|CYTB_HUMAN	S74	3	N+	light	663.856	2	842.441	1	y7	24.42	26.25	5754	16177	0.0132	2
SQVVAGTNYFIK	sp|P04080|CYTB_HUMAN	S74	1	N+	heavy	667.863	2	1020.56	1	y9	25.13	26.25	584800	1900769	0.015	3
SQVVAGTNYFIK	sp|P04080|CYTB_HUMAN	S74	2	N+	heavy	667.863	2	1020.56	1	y9	25.17	26.25	535150	1674425	0.0165	2
SQVVAGTNYFIK	sp|P04080|CYTB_HUMAN	S74	3	N+	heavy	667.863	2	1020.56	1	y9	24.42	26.25	338684	1221131	0.0132	3
SQVVAGTNYFIK	sp|P04080|CYTB_HUMAN	S74	1	N+	heavy	667.863	2	921.492	1	y8	25.13	26.25	701747	1900769	0.015	1
SQVVAGTNYFIK	sp|P04080|CYTB_HUMAN	S74	2	N+	heavy	667.863	2	921.492	1	y8	25.17	26.25	631104	1674425	0.0165	1
SQVVAGTNYFIK	sp|P04080|CYTB_HUMAN	S74	3	N+	heavy	667.863	2	921.492	1	y8	24.42	26.25	445726	1221131	0.0132	1
SQVVAGTNYFIK	sp|P04080|CYTB_HUMAN	S74	1	N+	heavy	667.863	2	850.455	1	y7	25.13	26.25	614221	1900769	0.015	2
SQVVAGTNYFIK	sp|P04080|CYTB_HUMAN	S74	2	N+	heavy	667.863	2	850.455	1	y7	25.17	26.25	508171	1674425	0.0165	3
SQVVAGTNYFIK	sp|P04080|CYTB_HUMAN	S74	3	N+	heavy	667.863	2	850.455	1	y7	24.42	26.25	436721	1221131	0.0132	2
VHVGDEDFVHLR	sp|P04080|CYTB_HUMAN	S74	1	N+	light	474.909	3	425.262	1	y3	22.78	25.37	958	27036	0.0051	3
VHVGDEDFVHLR	sp|P04080|CYTB_HUMAN	S74	2	N+	light	474.909	3	425.262	1	y3	22.98	25.37	12275	28460	0.0118	2
VHVGDEDFVHLR	sp|P04080|CYTB_HUMAN	S74	3	N+	light	474.909	3	425.262	1	y3	22.38	25.37	33263	73259	0.0118	1
VHVGDEDFVHLR	sp|P04080|CYTB_HUMAN	S74	1	N+	light	474.909	3	593.796	2	y10	22.92	25.37	17074	27036	0.0051	1
VHVGDEDFVHLR	sp|P04080|CYTB_HUMAN	S74	2	N+	light	474.909	3	593.796	2	y10	23.15	25.37	3373	28460	0.0118	3
VHVGDEDFVHLR	sp|P04080|CYTB_HUMAN	S74	3	N+	light	474.909	3	593.796	2	y10	22.51	25.37	13932	73259	0.0118	3
VHVGDEDFVHLR	sp|P04080|CYTB_HUMAN	S74	1	N+	light	474.909	3	441.886	3	y11	22.92	25.37	9005	27036	0.0051	2
VHVGDEDFVHLR	sp|P04080|CYTB_HUMAN	S74	2	N+	light	474.909	3	441.886	3	y11	22.98	25.37	12812	28460	0.0118	1
VHVGDEDFVHLR	sp|P04080|CYTB_HUMAN	S74	3	N+	light	474.909	3	441.886	3	y11	22.45	25.37	26064	73259	0.0118	2
VHVGDEDFVHLR	sp|P04080|CYTB_HUMAN	S74	1	N+	heavy	478.245	3	435.27	1	y3	22.92	25.37	1349898	5281845	0.0051	3
VHVGDEDFVHLR	sp|P04080|CYTB_HUMAN	S74	2	N+	heavy	478.245	3	435.27	1	y3	22.95	25.37	733617	2421000	0.0118	3
VHVGDEDFVHLR	sp|P04080|CYTB_HUMAN	S74	3	N+	heavy	478.245	3	435.27	1	y3	22.38	25.37	1756609	6192213	0.0118	2
VHVGDEDFVHLR	sp|P04080|CYTB_HUMAN	S74	1	N+	heavy	478.245	3	598.8	2	y10	22.92	25.37	1996214	5281845	0.0051	1
VHVGDEDFVHLR	sp|P04080|CYTB_HUMAN	S74	2	N+	heavy	478.245	3	598.8	2	y10	22.98	25.37	843405	2421000	0.0118	2
VHVGDEDFVHLR	sp|P04080|CYTB_HUMAN	S74	3	N+	heavy	478.245	3	598.8	2	y10	22.38	25.37	1706879	6192213	0.0118	3
VHVGDEDFVHLR	sp|P04080|CYTB_HUMAN	S74	1	N+	heavy	478.245	3	445.222	3	y11	22.92	25.37	1935733	5281845	0.0051	2
VHVGDEDFVHLR	sp|P04080|CYTB_HUMAN	S74	2	N+	heavy	478.245	3	445.222	3	y11	22.95	25.37	843978	2421000	0.0118	1
VHVGDEDFVHLR	sp|P04080|CYTB_HUMAN	S74	3	N+	heavy	478.245	3	445.222	3	y11	22.41	25.37	2728726	6192213	0.0118	1
HDELTYF	sp|P04080|CYTB_HUMAN	S74	1	N+	light	462.709	2	329.15	1	y2	25.84	24.41	3934	15580	0.0009	2
HDELTYF	sp|P04080|CYTB_HUMAN	S74	2	N+	light	462.709	2	329.15	1	y2	25.57	24.41	4947	7547	0.0006	1
HDELTYF	sp|P04080|CYTB_HUMAN	S74	3	N+	light	462.709	2	329.15	1	y2	24.82	24.41	13212	18926	0.0012	1
HDELTYF	sp|P04080|CYTB_HUMAN	S74	1	N+	light	462.709	2	596.267	1	b5	25.31	24.41	10098	15580	0.0009	1
HDELTYF	sp|P04080|CYTB_HUMAN	S74	2	N+	light	462.709	2	596.267	1	b5	25.44	24.41	2600	7547	0.0006	2
HDELTYF	sp|P04080|CYTB_HUMAN	S74	3	N+	light	462.709	2	596.267	1	b5	24.82	24.41	5714	18926	0.0012	2
HDELTYF	sp|P04080|CYTB_HUMAN	S74	1	N+	light	462.709	2	759.331	1	b6	25.48	24.41	1548	15580	0.0009	3
HDELTYF	sp|P04080|CYTB_HUMAN	S74	2	N+	light	462.709	2	759.331	1	b6	25.35	24.41	0	7547	0.0006	0
HDELTYF	sp|P04080|CYTB_HUMAN	S74	3	N+	light	462.709	2	759.331	1	b6	24.6	24.41	0	18926	0.0012	0
HDELTYF	sp|P04080|CYTB_HUMAN	S74	1	N+	heavy	466.217	2	329.15	1	y2	25.48	24.41	8112407	17595456	0.0009	1
HDELTYF	sp|P04080|CYTB_HUMAN	S74	2	N+	heavy	466.217	2	329.15	1	y2	25.57	24.41	5052569	12042394	0.0006	1
HDELTYF	sp|P04080|CYTB_HUMAN	S74	3	N+	heavy	466.217	2	329.15	1	y2	24.78	24.41	6953033	15952613	0.0012	1
HDELTYF	sp|P04080|CYTB_HUMAN	S74	1	N+	heavy	466.217	2	603.285	1	b5	25.48	24.41	4078834	17595456	0.0009	3
HDELTYF	sp|P04080|CYTB_HUMAN	S74	2	N+	heavy	466.217	2	603.285	1	b5	25.53	24.41	3078963	12042394	0.0006	3
HDELTYF	sp|P04080|CYTB_HUMAN	S74	3	N+	heavy	466.217	2	603.285	1	b5	24.78	24.41	5084684	15952613	0.0012	2
HDELTYF	sp|P04080|CYTB_HUMAN	S74	1	N+	heavy	466.217	2	766.348	1	b6	25.48	24.41	5404214	17595456	0.0009	2
HDELTYF	sp|P04080|CYTB_HUMAN	S74	2	N+	heavy	466.217	2	766.348	1	b6	25.53	24.41	3910862	12042394	0.0006	2
HDELTYF	sp|P04080|CYTB_HUMAN	S74	3	N+	heavy	466.217	2	766.348	1	b6	24.78	24.41	3914897	15952613	0.0012	3
SQVVAGTNYFIK	sp|P04080|CYTB_HUMAN	S76	1	N+	light	663.856	2	1012.55	1	y9	25.17	26.25	22081	81251	0.0408	3
SQVVAGTNYFIK	sp|P04080|CYTB_HUMAN	S76	2	N+	light	663.856	2	1012.55	1	y9	25.08	26.25	14363	47117	0.0492	2
SQVVAGTNYFIK	sp|P04080|CYTB_HUMAN	S76	3	N+	light	663.856	2	1012.55	1	y9	24.33	26.25	0	2411	0.018	0
SQVVAGTNYFIK	sp|P04080|CYTB_HUMAN	S76	1	N+	light	663.856	2	913.478	1	y8	25.08	26.25	29569	81251	0.0408	2
SQVVAGTNYFIK	sp|P04080|CYTB_HUMAN	S76	2	N+	light	663.856	2	913.478	1	y8	25.08	26.25	6406	47117	0.0492	3
SQVVAGTNYFIK	sp|P04080|CYTB_HUMAN	S76	3	N+	light	663.856	2	913.478	1	y8	24.55	26.25	2022	2411	0.018	1
SQVVAGTNYFIK	sp|P04080|CYTB_HUMAN	S76	1	N+	light	663.856	2	842.441	1	y7	25.13	26.25	29601	81251	0.0408	1
SQVVAGTNYFIK	sp|P04080|CYTB_HUMAN	S76	2	N+	light	663.856	2	842.441	1	y7	25.08	26.25	26349	47117	0.0492	1
SQVVAGTNYFIK	sp|P04080|CYTB_HUMAN	S76	3	N+	light	663.856	2	842.441	1	y7	24.55	26.25	389	2411	0.018	2
SQVVAGTNYFIK	sp|P04080|CYTB_HUMAN	S76	1	N+	heavy	667.863	2	1020.56	1	y9	25.13	26.25	673445	1989554	0.0408	1
SQVVAGTNYFIK	sp|P04080|CYTB_HUMAN	S76	2	N+	heavy	667.863	2	1020.56	1	y9	25.08	26.25	261664	958511	0.0492	3
SQVVAGTNYFIK	sp|P04080|CYTB_HUMAN	S76	3	N+	heavy	667.863	2	1020.56	1	y9	24.51	26.25	25480	134114	0.018	3
SQVVAGTNYFIK	sp|P04080|CYTB_HUMAN	S76	1	N+	heavy	667.863	2	921.492	1	y8	25.17	26.25	670549	1989554	0.0408	2
SQVVAGTNYFIK	sp|P04080|CYTB_HUMAN	S76	2	N+	heavy	667.863	2	921.492	1	y8	25.08	26.25	382053	958511	0.0492	1
SQVVAGTNYFIK	sp|P04080|CYTB_HUMAN	S76	3	N+	heavy	667.863	2	921.492	1	y8	24.51	26.25	48596	134114	0.018	2
SQVVAGTNYFIK	sp|P04080|CYTB_HUMAN	S76	1	N+	heavy	667.863	2	850.455	1	y7	25.13	26.25	645560	1989554	0.0408	3
SQVVAGTNYFIK	sp|P04080|CYTB_HUMAN	S76	2	N+	heavy	667.863	2	850.455	1	y7	25.08	26.25	314794	958511	0.0492	2
SQVVAGTNYFIK	sp|P04080|CYTB_HUMAN	S76	3	N+	heavy	667.863	2	850.455	1	y7	24.6	26.25	60037	134114	0.018	1
VHVGDEDFVHLR	sp|P04080|CYTB_HUMAN	S76	1	N+	light	474.909	3	425.262	1	y3	22.75	25.37	46556	197598	0.0533	3
VHVGDEDFVHLR	sp|P04080|CYTB_HUMAN	S76	2	N+	light	474.909	3	425.262	1	y3	22.78	25.37	25119	63984	0.0486	1
VHVGDEDFVHLR	sp|P04080|CYTB_HUMAN	S76	3	N+	light	474.909	3	425.262	1	y3	22.28	25.37	490	2025	0.0101	3
VHVGDEDFVHLR	sp|P04080|CYTB_HUMAN	S76	1	N+	light	474.909	3	593.796	2	y10	22.75	25.37	90256	197598	0.0533	1
VHVGDEDFVHLR	sp|P04080|CYTB_HUMAN	S76	2	N+	light	474.909	3	593.796	2	y10	22.75	25.37	22169	63984	0.0486	2
VHVGDEDFVHLR	sp|P04080|CYTB_HUMAN	S76	3	N+	light	474.909	3	593.796	2	y10	22.28	25.37	821	2025	0.0101	1
VHVGDEDFVHLR	sp|P04080|CYTB_HUMAN	S76	1	N+	light	474.909	3	441.886	3	y11	22.75	25.37	60786	197598	0.0533	2
VHVGDEDFVHLR	sp|P04080|CYTB_HUMAN	S76	2	N+	light	474.909	3	441.886	3	y11	22.75	25.37	16696	63984	0.0486	3
VHVGDEDFVHLR	sp|P04080|CYTB_HUMAN	S76	3	N+	light	474.909	3	441.886	3	y11	22.28	25.37	714	2025	0.0101	2
VHVGDEDFVHLR	sp|P04080|CYTB_HUMAN	S76	1	N+	heavy	478.245	3	435.27	1	y3	22.72	25.37	997701	3710680	0.0533	3
VHVGDEDFVHLR	sp|P04080|CYTB_HUMAN	S76	2	N+	heavy	478.245	3	435.27	1	y3	22.75	25.37	484686	1317266	0.0486	1
VHVGDEDFVHLR	sp|P04080|CYTB_HUMAN	S76	3	N+	heavy	478.245	3	435.27	1	y3	22.28	25.37	40537	201170	0.0101	3
VHVGDEDFVHLR	sp|P04080|CYTB_HUMAN	S76	1	N+	heavy	478.245	3	598.8	2	y10	22.72	25.37	1289363	3710680	0.0533	2
VHVGDEDFVHLR	sp|P04080|CYTB_HUMAN	S76	2	N+	heavy	478.245	3	598.8	2	y10	22.75	25.37	440267	1317266	0.0486	2
VHVGDEDFVHLR	sp|P04080|CYTB_HUMAN	S76	3	N+	heavy	478.245	3	598.8	2	y10	22.31	25.37	76870	201170	0.0101	2
VHVGDEDFVHLR	sp|P04080|CYTB_HUMAN	S76	1	N+	heavy	478.245	3	445.222	3	y11	22.75	25.37	1423615	3710680	0.0533	1
VHVGDEDFVHLR	sp|P04080|CYTB_HUMAN	S76	2	N+	heavy	478.245	3	445.222	3	y11	22.75	25.37	392313	1317266	0.0486	3
VHVGDEDFVHLR	sp|P04080|CYTB_HUMAN	S76	3	N+	heavy	478.245	3	445.222	3	y11	22.31	25.37	83764	201170	0.0101	1
HDELTYF	sp|P04080|CYTB_HUMAN	S76	1	N+	light	462.709	2	329.15	1	y2	25.4	24.41	14996	28590	0.0017	1
HDELTYF	sp|P04080|CYTB_HUMAN	S76	2	N+	light	462.709	2	329.15	1	y2	25.44	24.41	4743	18237	0.002	3
HDELTYF	sp|P04080|CYTB_HUMAN	S76	3	N+	light	462.709	2	329.15	1	y2	25.17	24.41	277	7026	0.0028	3
HDELTYF	sp|P04080|CYTB_HUMAN	S76	1	N+	light	462.709	2	596.267	1	b5	25.4	24.41	5527	28590	0.0017	3
HDELTYF	sp|P04080|CYTB_HUMAN	S76	2	N+	light	462.709	2	596.267	1	b5	25.44	24.41	8099	18237	0.002	1
HDELTYF	sp|P04080|CYTB_HUMAN	S76	3	N+	light	462.709	2	596.267	1	b5	25.13	24.41	5857	7026	0.0028	1
HDELTYF	sp|P04080|CYTB_HUMAN	S76	1	N+	light	462.709	2	759.331	1	b6	25.48	24.41	8067	28590	0.0017	2
HDELTYF	sp|P04080|CYTB_HUMAN	S76	2	N+	light	462.709	2	759.331	1	b6	25.44	24.41	5394	18237	0.002	2
HDELTYF	sp|P04080|CYTB_HUMAN	S76	3	N+	light	462.709	2	759.331	1	b6	24.82	24.41	892	7026	0.0028	2
HDELTYF	sp|P04080|CYTB_HUMAN	S76	1	N+	heavy	466.217	2	329.15	1	y2	25.44	24.41	6595240	16750852	0.0017	1
HDELTYF	sp|P04080|CYTB_HUMAN	S76	2	N+	heavy	466.217	2	329.15	1	y2	25.44	24.41	3918034	8962684	0.002	1
HDELTYF	sp|P04080|CYTB_HUMAN	S76	3	N+	heavy	466.217	2	329.15	1	y2	24.87	24.41	1067815	2515712	0.0028	1
HDELTYF	sp|P04080|CYTB_HUMAN	S76	1	N+	heavy	466.217	2	603.285	1	b5	25.44	24.41	5629562	16750852	0.0017	2
HDELTYF	sp|P04080|CYTB_HUMAN	S76	2	N+	heavy	466.217	2	603.285	1	b5	25.44	24.41	2760442	8962684	0.002	2
HDELTYF	sp|P04080|CYTB_HUMAN	S76	3	N+	heavy	466.217	2	603.285	1	b5	24.82	24.41	834311	2515712	0.0028	2
HDELTYF	sp|P04080|CYTB_HUMAN	S76	1	N+	heavy	466.217	2	766.348	1	b6	25.44	24.41	4526050	16750852	0.0017	3
HDELTYF	sp|P04080|CYTB_HUMAN	S76	2	N+	heavy	466.217	2	766.348	1	b6	25.44	24.41	2284208	8962684	0.002	3
HDELTYF	sp|P04080|CYTB_HUMAN	S76	3	N+	heavy	466.217	2	766.348	1	b6	24.82	24.41	613587	2515712	0.0028	3
SQVVAGTNYFIK	sp|P04080|CYTB_HUMAN	S77	1	N+	light	663.856	2	1012.55	1	y9	25.13	26.25	87884	290494	0.1715	3
SQVVAGTNYFIK	sp|P04080|CYTB_HUMAN	S77	2	N+	light	663.856	2	1012.55	1	y9	25.17	26.25	67555	144415	0.1158	1
SQVVAGTNYFIK	sp|P04080|CYTB_HUMAN	S77	3	N+	light	663.856	2	1012.55	1	y9	24.51	26.25	92492	292373	0.1199	2
SQVVAGTNYFIK	sp|P04080|CYTB_HUMAN	S77	1	N+	light	663.856	2	913.478	1	y8	25.08	26.25	110284	290494	0.1715	1
SQVVAGTNYFIK	sp|P04080|CYTB_HUMAN	S77	2	N+	light	663.856	2	913.478	1	y8	25.13	26.25	37572	144415	0.1158	3
SQVVAGTNYFIK	sp|P04080|CYTB_HUMAN	S77	3	N+	light	663.856	2	913.478	1	y8	24.46	26.25	122352	292373	0.1199	1
SQVVAGTNYFIK	sp|P04080|CYTB_HUMAN	S77	1	N+	light	663.856	2	842.441	1	y7	25.08	26.25	92326	290494	0.1715	2
SQVVAGTNYFIK	sp|P04080|CYTB_HUMAN	S77	2	N+	light	663.856	2	842.441	1	y7	25.13	26.25	39288	144415	0.1158	2
SQVVAGTNYFIK	sp|P04080|CYTB_HUMAN	S77	3	N+	light	663.856	2	842.441	1	y7	24.51	26.25	77530	292373	0.1199	3
SQVVAGTNYFIK	sp|P04080|CYTB_HUMAN	S77	1	N+	heavy	667.863	2	1020.56	1	y9	25.13	26.25	500639	1694326	0.1715	3
SQVVAGTNYFIK	sp|P04080|CYTB_HUMAN	S77	2	N+	heavy	667.863	2	1020.56	1	y9	25.13	26.25	300254	1247450	0.1158	3
SQVVAGTNYFIK	sp|P04080|CYTB_HUMAN	S77	3	N+	heavy	667.863	2	1020.56	1	y9	24.51	26.25	643789	2438820	0.1199	3
SQVVAGTNYFIK	sp|P04080|CYTB_HUMAN	S77	1	N+	heavy	667.863	2	921.492	1	y8	25.04	26.25	577868	1694326	0.1715	2
SQVVAGTNYFIK	sp|P04080|CYTB_HUMAN	S77	2	N+	heavy	667.863	2	921.492	1	y8	25.13	26.25	544524	1247450	0.1158	1
SQVVAGTNYFIK	sp|P04080|CYTB_HUMAN	S77	3	N+	heavy	667.863	2	921.492	1	y8	24.46	26.25	1000582	2438820	0.1199	1
SQVVAGTNYFIK	sp|P04080|CYTB_HUMAN	S77	1	N+	heavy	667.863	2	850.455	1	y7	25.08	26.25	615819	1694326	0.1715	1
SQVVAGTNYFIK	sp|P04080|CYTB_HUMAN	S77	2	N+	heavy	667.863	2	850.455	1	y7	25.17	26.25	402672	1247450	0.1158	2
SQVVAGTNYFIK	sp|P04080|CYTB_HUMAN	S77	3	N+	heavy	667.863	2	850.455	1	y7	24.46	26.25	794449	2438820	0.1199	2
VHVGDEDFVHLR	sp|P04080|CYTB_HUMAN	S77	1	N+	light	474.909	3	425.262	1	y3	22.68	25.37	63788	265795	0.0843	3
VHVGDEDFVHLR	sp|P04080|CYTB_HUMAN	S77	2	N+	light	474.909	3	425.262	1	y3	22.75	25.37	118065	324419	0.1625	1
VHVGDEDFVHLR	sp|P04080|CYTB_HUMAN	S77	3	N+	light	474.909	3	425.262	1	y3	22.21	25.37	121621	430628	0.1266	3
VHVGDEDFVHLR	sp|P04080|CYTB_HUMAN	S77	1	N+	light	474.909	3	593.796	2	y10	22.68	25.37	125865	265795	0.0843	1
VHVGDEDFVHLR	sp|P04080|CYTB_HUMAN	S77	2	N+	light	474.909	3	593.796	2	y10	22.75	25.37	96706	324419	0.1625	3
VHVGDEDFVHLR	sp|P04080|CYTB_HUMAN	S77	3	N+	light	474.909	3	593.796	2	y10	22.21	25.37	153059	430628	0.1266	2
VHVGDEDFVHLR	sp|P04080|CYTB_HUMAN	S77	1	N+	light	474.909	3	441.886	3	y11	22.68	25.37	76141	265795	0.0843	2
VHVGDEDFVHLR	sp|P04080|CYTB_HUMAN	S77	2	N+	light	474.909	3	441.886	3	y11	22.75	25.37	109648	324419	0.1625	2
VHVGDEDFVHLR	sp|P04080|CYTB_HUMAN	S77	3	N+	light	474.909	3	441.886	3	y11	22.21	25.37	155948	430628	0.1266	1
VHVGDEDFVHLR	sp|P04080|CYTB_HUMAN	S77	1	N+	heavy	478.245	3	435.27	1	y3	22.68	25.37	1163205	3151150	0.0843	1
VHVGDEDFVHLR	sp|P04080|CYTB_HUMAN	S77	2	N+	heavy	478.245	3	435.27	1	y3	22.75	25.37	624096	1996795	0.1625	3
VHVGDEDFVHLR	sp|P04080|CYTB_HUMAN	S77	3	N+	heavy	478.245	3	435.27	1	y3	22.21	25.37	879464	3402195	0.1266	3
VHVGDEDFVHLR	sp|P04080|CYTB_HUMAN	S77	1	N+	heavy	478.245	3	598.8	2	y10	22.68	25.37	980549	3151150	0.0843	3
VHVGDEDFVHLR	sp|P04080|CYTB_HUMAN	S77	2	N+	heavy	478.245	3	598.8	2	y10	22.75	25.37	673130	1996795	0.1625	2
VHVGDEDFVHLR	sp|P04080|CYTB_HUMAN	S77	3	N+	heavy	478.245	3	598.8	2	y10	22.21	25.37	1214387	3402195	0.1266	2
VHVGDEDFVHLR	sp|P04080|CYTB_HUMAN	S77	1	N+	heavy	478.245	3	445.222	3	y11	22.65	25.37	1007396	3151150	0.0843	2
VHVGDEDFVHLR	sp|P04080|CYTB_HUMAN	S77	2	N+	heavy	478.245	3	445.222	3	y11	22.75	25.37	699569	1996795	0.1625	1
VHVGDEDFVHLR	sp|P04080|CYTB_HUMAN	S77	3	N+	heavy	478.245	3	445.222	3	y11	22.25	25.37	1308344	3402195	0.1266	1
HDELTYF	sp|P04080|CYTB_HUMAN	S77	1	N+	light	462.709	2	329.15	1	y2	25.4	24.41	26350	61276	0.0049	1
HDELTYF	sp|P04080|CYTB_HUMAN	S77	2	N+	light	462.709	2	329.15	1	y2	25.44	24.41	15583	39759	0.0047	1
HDELTYF	sp|P04080|CYTB_HUMAN	S77	3	N+	light	462.709	2	329.15	1	y2	24.78	24.41	32243	78808	0.0034	2
HDELTYF	sp|P04080|CYTB_HUMAN	S77	1	N+	light	462.709	2	596.267	1	b5	25.44	24.41	21051	61276	0.0049	2
HDELTYF	sp|P04080|CYTB_HUMAN	S77	2	N+	light	462.709	2	596.267	1	b5	25.44	24.41	15034	39759	0.0047	2
HDELTYF	sp|P04080|CYTB_HUMAN	S77	3	N+	light	462.709	2	596.267	1	b5	24.73	24.41	35880	78808	0.0034	1
HDELTYF	sp|P04080|CYTB_HUMAN	S77	1	N+	light	462.709	2	759.331	1	b6	25.4	24.41	13875	61276	0.0049	3
HDELTYF	sp|P04080|CYTB_HUMAN	S77	2	N+	light	462.709	2	759.331	1	b6	25.48	24.41	9142	39759	0.0047	3
HDELTYF	sp|P04080|CYTB_HUMAN	S77	3	N+	light	462.709	2	759.331	1	b6	24.73	24.41	10685	78808	0.0034	3
HDELTYF	sp|P04080|CYTB_HUMAN	S77	1	N+	heavy	466.217	2	329.15	1	y2	25.4	24.41	4644604	12571757	0.0049	1
HDELTYF	sp|P04080|CYTB_HUMAN	S77	2	N+	heavy	466.217	2	329.15	1	y2	25.53	24.41	2672468	8492032	0.0047	3
HDELTYF	sp|P04080|CYTB_HUMAN	S77	3	N+	heavy	466.217	2	329.15	1	y2	24.73	24.41	9726401	22955878	0.0034	1
HDELTYF	sp|P04080|CYTB_HUMAN	S77	1	N+	heavy	466.217	2	603.285	1	b5	25.44	24.41	3910423	12571757	0.0049	3
HDELTYF	sp|P04080|CYTB_HUMAN	S77	2	N+	heavy	466.217	2	603.285	1	b5	25.44	24.41	2941953	8492032	0.0047	1
HDELTYF	sp|P04080|CYTB_HUMAN	S77	3	N+	heavy	466.217	2	603.285	1	b5	24.73	24.41	6838615	22955878	0.0034	2
HDELTYF	sp|P04080|CYTB_HUMAN	S77	1	N+	heavy	466.217	2	766.348	1	b6	25.4	24.41	4016731	12571757	0.0049	2
HDELTYF	sp|P04080|CYTB_HUMAN	S77	2	N+	heavy	466.217	2	766.348	1	b6	25.44	24.41	2877611	8492032	0.0047	2
HDELTYF	sp|P04080|CYTB_HUMAN	S77	3	N+	heavy	466.217	2	766.348	1	b6	24.73	24.41	6390863	22955878	0.0034	3
SQVVAGTNYFIK	sp|P04080|CYTB_HUMAN	S80	1	N+	light	663.856	2	1012.55	1	y9	25.17	26.25	2659	32749	0.0122	3
SQVVAGTNYFIK	sp|P04080|CYTB_HUMAN	S80	2	N+	light	663.856	2	1012.55	1	y9	25.21	26.25	7041	30895	0.0225	2
SQVVAGTNYFIK	sp|P04080|CYTB_HUMAN	S80	3	N+	light	663.856	2	1012.55	1	y9	24.55	26.25	899	16720	0.0097	3
SQVVAGTNYFIK	sp|P04080|CYTB_HUMAN	S80	1	N+	light	663.856	2	913.478	1	y8	25.26	26.25	15556	32749	0.0122	1
SQVVAGTNYFIK	sp|P04080|CYTB_HUMAN	S80	2	N+	light	663.856	2	913.478	1	y8	25.21	26.25	18432	30895	0.0225	1
SQVVAGTNYFIK	sp|P04080|CYTB_HUMAN	S80	3	N+	light	663.856	2	913.478	1	y8	24.6	26.25	9007	16720	0.0097	1
SQVVAGTNYFIK	sp|P04080|CYTB_HUMAN	S80	1	N+	light	663.856	2	842.441	1	y7	25.13	26.25	14533	32749	0.0122	2
SQVVAGTNYFIK	sp|P04080|CYTB_HUMAN	S80	2	N+	light	663.856	2	842.441	1	y7	25.21	26.25	5422	30895	0.0225	3
SQVVAGTNYFIK	sp|P04080|CYTB_HUMAN	S80	3	N+	light	663.856	2	842.441	1	y7	24.64	26.25	6813	16720	0.0097	2
SQVVAGTNYFIK	sp|P04080|CYTB_HUMAN	S80	1	N+	heavy	667.863	2	1020.56	1	y9	25.17	26.25	945800	2684650	0.0122	1
SQVVAGTNYFIK	sp|P04080|CYTB_HUMAN	S80	2	N+	heavy	667.863	2	1020.56	1	y9	25.17	26.25	560543	1372564	0.0225	1
SQVVAGTNYFIK	sp|P04080|CYTB_HUMAN	S80	3	N+	heavy	667.863	2	1020.56	1	y9	24.55	26.25	304727	1721825	0.0097	3
SQVVAGTNYFIK	sp|P04080|CYTB_HUMAN	S80	1	N+	heavy	667.863	2	921.492	1	y8	25.13	26.25	917400	2684650	0.0122	2
SQVVAGTNYFIK	sp|P04080|CYTB_HUMAN	S80	2	N+	heavy	667.863	2	921.492	1	y8	25.13	26.25	363627	1372564	0.0225	3
SQVVAGTNYFIK	sp|P04080|CYTB_HUMAN	S80	3	N+	heavy	667.863	2	921.492	1	y8	24.6	26.25	833550	1721825	0.0097	1
SQVVAGTNYFIK	sp|P04080|CYTB_HUMAN	S80	1	N+	heavy	667.863	2	850.455	1	y7	25.13	26.25	821449	2684650	0.0122	3
SQVVAGTNYFIK	sp|P04080|CYTB_HUMAN	S80	2	N+	heavy	667.863	2	850.455	1	y7	25.13	26.25	448395	1372564	0.0225	2
SQVVAGTNYFIK	sp|P04080|CYTB_HUMAN	S80	3	N+	heavy	667.863	2	850.455	1	y7	24.55	26.25	583548	1721825	0.0097	2
VHVGDEDFVHLR	sp|P04080|CYTB_HUMAN	S80	1	N+	light	474.909	3	425.262	1	y3	22.85	25.37	30291	102845	0.0153	2
VHVGDEDFVHLR	sp|P04080|CYTB_HUMAN	S80	2	N+	light	474.909	3	425.262	1	y3	22.92	25.37	20947	39495	0.017	1
VHVGDEDFVHLR	sp|P04080|CYTB_HUMAN	S80	3	N+	light	474.909	3	425.262	1	y3	22.65	25.37	5906	25268	0.0256	3
VHVGDEDFVHLR	sp|P04080|CYTB_HUMAN	S80	1	N+	light	474.909	3	593.796	2	y10	22.92	25.37	51231	102845	0.0153	1
VHVGDEDFVHLR	sp|P04080|CYTB_HUMAN	S80	2	N+	light	474.909	3	593.796	2	y10	22.92	25.37	6998	39495	0.017	3
VHVGDEDFVHLR	sp|P04080|CYTB_HUMAN	S80	3	N+	light	474.909	3	593.796	2	y10	22.45	25.37	12080	25268	0.0256	1
VHVGDEDFVHLR	sp|P04080|CYTB_HUMAN	S80	1	N+	light	474.909	3	441.886	3	y11	22.88	25.37	21324	102845	0.0153	3
VHVGDEDFVHLR	sp|P04080|CYTB_HUMAN	S80	2	N+	light	474.909	3	441.886	3	y11	22.92	25.37	11550	39495	0.017	2
VHVGDEDFVHLR	sp|P04080|CYTB_HUMAN	S80	3	N+	light	474.909	3	441.886	3	y11	22.65	25.37	7283	25268	0.0256	2
VHVGDEDFVHLR	sp|P04080|CYTB_HUMAN	S80	1	N+	heavy	478.245	3	435.27	1	y3	22.92	25.37	1648877	6735539	0.0153	3
VHVGDEDFVHLR	sp|P04080|CYTB_HUMAN	S80	2	N+	heavy	478.245	3	435.27	1	y3	22.92	25.37	976966	2323564	0.017	1
VHVGDEDFVHLR	sp|P04080|CYTB_HUMAN	S80	3	N+	heavy	478.245	3	435.27	1	y3	22.45	25.37	353336	986346	0.0256	2
VHVGDEDFVHLR	sp|P04080|CYTB_HUMAN	S80	1	N+	heavy	478.245	3	598.8	2	y10	22.92	25.37	2567131	6735539	0.0153	1
VHVGDEDFVHLR	sp|P04080|CYTB_HUMAN	S80	2	N+	heavy	478.245	3	598.8	2	y10	22.95	25.37	544812	2323564	0.017	3
VHVGDEDFVHLR	sp|P04080|CYTB_HUMAN	S80	3	N+	heavy	478.245	3	598.8	2	y10	22.45	25.37	448644	986346	0.0256	1
VHVGDEDFVHLR	sp|P04080|CYTB_HUMAN	S80	1	N+	heavy	478.245	3	445.222	3	y11	22.88	25.37	2519531	6735539	0.0153	2
VHVGDEDFVHLR	sp|P04080|CYTB_HUMAN	S80	2	N+	heavy	478.245	3	445.222	3	y11	22.95	25.37	801787	2323564	0.017	2
VHVGDEDFVHLR	sp|P04080|CYTB_HUMAN	S80	3	N+	heavy	478.245	3	445.222	3	y11	22.45	25.37	184365	986346	0.0256	3
HDELTYF	sp|P04080|CYTB_HUMAN	S80	1	N+	light	462.709	2	329.15	1	y2	25.66	24.41	8994	36872	0.0018	2
HDELTYF	sp|P04080|CYTB_HUMAN	S80	2	N+	light	462.709	2	329.15	1	y2	25.44	24.41	9947	13851	0.0012	1
HDELTYF	sp|P04080|CYTB_HUMAN	S80	3	N+	light	462.709	2	329.15	1	y2	25.09	24.41	1365	4598	0.0003	2
HDELTYF	sp|P04080|CYTB_HUMAN	S80	1	N+	light	462.709	2	596.267	1	b5	25.53	24.41	26130	36872	0.0018	1
HDELTYF	sp|P04080|CYTB_HUMAN	S80	2	N+	light	462.709	2	596.267	1	b5	25.71	24.41	3904	13851	0.0012	2
HDELTYF	sp|P04080|CYTB_HUMAN	S80	3	N+	light	462.709	2	596.267	1	b5	25.4	24.41	3233	4598	0.0003	1
HDELTYF	sp|P04080|CYTB_HUMAN	S80	1	N+	light	462.709	2	759.331	1	b6	25.57	24.41	1749	36872	0.0018	3
HDELTYF	sp|P04080|CYTB_HUMAN	S80	2	N+	light	462.709	2	759.331	1	b6	25.31	24.41	0	13851	0.0012	0
HDELTYF	sp|P04080|CYTB_HUMAN	S80	3	N+	light	462.709	2	759.331	1	b6	24.69	24.41	0	4598	0.0003	0
HDELTYF	sp|P04080|CYTB_HUMAN	S80	1	N+	heavy	466.217	2	329.15	1	y2	25.53	24.41	7997014	20541124	0.0018	1
HDELTYF	sp|P04080|CYTB_HUMAN	S80	2	N+	heavy	466.217	2	329.15	1	y2	25.53	24.41	4759640	11595627	0.0012	1
HDELTYF	sp|P04080|CYTB_HUMAN	S80	3	N+	heavy	466.217	2	329.15	1	y2	24.82	24.41	3286912	13332896	0.0003	3
HDELTYF	sp|P04080|CYTB_HUMAN	S80	1	N+	heavy	466.217	2	603.285	1	b5	25.53	24.41	6458264	20541124	0.0018	2
HDELTYF	sp|P04080|CYTB_HUMAN	S80	2	N+	heavy	466.217	2	603.285	1	b5	25.53	24.41	3875267	11595627	0.0012	2
HDELTYF	sp|P04080|CYTB_HUMAN	S80	3	N+	heavy	466.217	2	603.285	1	b5	24.91	24.41	4923419	13332896	0.0003	2
HDELTYF	sp|P04080|CYTB_HUMAN	S80	1	N+	heavy	466.217	2	766.348	1	b6	25.53	24.41	6085848	20541124	0.0018	3
HDELTYF	sp|P04080|CYTB_HUMAN	S80	2	N+	heavy	466.217	2	766.348	1	b6	25.53	24.41	2960721	11595627	0.0012	3
HDELTYF	sp|P04080|CYTB_HUMAN	S80	3	N+	heavy	466.217	2	766.348	1	b6	24.91	24.41	5122566	13332896	0.0003	1
SQVVAGTNYFIK	sp|P04080|CYTB_HUMAN	S81	1	N+	light	663.856	2	1012.55	1	y9	25.21	26.25	7023	20682	0.0097	2
SQVVAGTNYFIK	sp|P04080|CYTB_HUMAN	S81	2	N+	light	663.856	2	1012.55	1	y9	25.26	26.25	898	5572	0.005	2
SQVVAGTNYFIK	sp|P04080|CYTB_HUMAN	S81	3	N+	light	663.856	2	1012.55	1	y9	24.55	26.25	4849	14355	0.0132	2
SQVVAGTNYFIK	sp|P04080|CYTB_HUMAN	S81	1	N+	light	663.856	2	913.478	1	y8	25.26	26.25	6046	20682	0.0097	3
SQVVAGTNYFIK	sp|P04080|CYTB_HUMAN	S81	2	N+	light	663.856	2	913.478	1	y8	25.3	26.25	247	5572	0.005	3
SQVVAGTNYFIK	sp|P04080|CYTB_HUMAN	S81	3	N+	light	663.856	2	913.478	1	y8	24.55	26.25	5768	14355	0.0132	1
SQVVAGTNYFIK	sp|P04080|CYTB_HUMAN	S81	1	N+	light	663.856	2	842.441	1	y7	25.13	26.25	7613	20682	0.0097	1
SQVVAGTNYFIK	sp|P04080|CYTB_HUMAN	S81	2	N+	light	663.856	2	842.441	1	y7	25.17	26.25	4427	5572	0.005	1
SQVVAGTNYFIK	sp|P04080|CYTB_HUMAN	S81	3	N+	light	663.856	2	842.441	1	y7	24.6	26.25	3738	14355	0.0132	3
SQVVAGTNYFIK	sp|P04080|CYTB_HUMAN	S81	1	N+	heavy	667.863	2	1020.56	1	y9	25.17	26.25	782375	2128934	0.0097	1
SQVVAGTNYFIK	sp|P04080|CYTB_HUMAN	S81	2	N+	heavy	667.863	2	1020.56	1	y9	25.21	26.25	278406	1109262	0.005	3
SQVVAGTNYFIK	sp|P04080|CYTB_HUMAN	S81	3	N+	heavy	667.863	2	1020.56	1	y9	24.6	26.25	303220	1091275	0.0132	3
SQVVAGTNYFIK	sp|P04080|CYTB_HUMAN	S81	1	N+	heavy	667.863	2	921.492	1	y8	25.17	26.25	653052	2128934	0.0097	3
SQVVAGTNYFIK	sp|P04080|CYTB_HUMAN	S81	2	N+	heavy	667.863	2	921.492	1	y8	25.21	26.25	414789	1109262	0.005	2
SQVVAGTNYFIK	sp|P04080|CYTB_HUMAN	S81	3	N+	heavy	667.863	2	921.492	1	y8	24.6	26.25	479596	1091275	0.0132	1
SQVVAGTNYFIK	sp|P04080|CYTB_HUMAN	S81	1	N+	heavy	667.863	2	850.455	1	y7	25.17	26.25	693507	2128934	0.0097	2
SQVVAGTNYFIK	sp|P04080|CYTB_HUMAN	S81	2	N+	heavy	667.863	2	850.455	1	y7	25.21	26.25	416067	1109262	0.005	1
SQVVAGTNYFIK	sp|P04080|CYTB_HUMAN	S81	3	N+	heavy	667.863	2	850.455	1	y7	24.55	26.25	308459	1091275	0.0132	2
VHVGDEDFVHLR	sp|P04080|CYTB_HUMAN	S81	1	N+	light	474.909	3	425.262	1	y3	22.88	25.37	23633	49041	0.012	1
VHVGDEDFVHLR	sp|P04080|CYTB_HUMAN	S81	2	N+	light	474.909	3	425.262	1	y3	22.95	25.37	10454	14878	0.0077	1
VHVGDEDFVHLR	sp|P04080|CYTB_HUMAN	S81	3	N+	light	474.909	3	425.262	1	y3	22.48	25.37	36323	65496	0.0148	1
VHVGDEDFVHLR	sp|P04080|CYTB_HUMAN	S81	1	N+	light	474.909	3	593.796	2	y10	22.85	25.37	17432	49041	0.012	2
VHVGDEDFVHLR	sp|P04080|CYTB_HUMAN	S81	2	N+	light	474.909	3	593.796	2	y10	22.95	25.37	4424	14878	0.0077	2
VHVGDEDFVHLR	sp|P04080|CYTB_HUMAN	S81	3	N+	light	474.909	3	593.796	2	y10	22.51	25.37	15734	65496	0.0148	2
VHVGDEDFVHLR	sp|P04080|CYTB_HUMAN	S81	1	N+	light	474.909	3	441.886	3	y11	22.92	25.37	7976	49041	0.012	3
VHVGDEDFVHLR	sp|P04080|CYTB_HUMAN	S81	2	N+	light	474.909	3	441.886	3	y11	22.78	25.37	0	14878	0.0077	0
VHVGDEDFVHLR	sp|P04080|CYTB_HUMAN	S81	3	N+	light	474.909	3	441.886	3	y11	22.45	25.37	13439	65496	0.0148	3
VHVGDEDFVHLR	sp|P04080|CYTB_HUMAN	S81	1	N+	heavy	478.245	3	435.27	1	y3	22.88	25.37	1234266	4082939	0.012	3
VHVGDEDFVHLR	sp|P04080|CYTB_HUMAN	S81	2	N+	heavy	478.245	3	435.27	1	y3	22.95	25.37	527363	1925404	0.0077	3
VHVGDEDFVHLR	sp|P04080|CYTB_HUMAN	S81	3	N+	heavy	478.245	3	435.27	1	y3	22.45	25.37	1408158	4414110	0.0148	3
VHVGDEDFVHLR	sp|P04080|CYTB_HUMAN	S81	1	N+	heavy	478.245	3	598.8	2	y10	22.88	25.37	1444567	4082939	0.012	1
VHVGDEDFVHLR	sp|P04080|CYTB_HUMAN	S81	2	N+	heavy	478.245	3	598.8	2	y10	22.98	25.37	680863	1925404	0.0077	2
VHVGDEDFVHLR	sp|P04080|CYTB_HUMAN	S81	3	N+	heavy	478.245	3	598.8	2	y10	22.48	25.37	1475364	4414110	0.0148	2
VHVGDEDFVHLR	sp|P04080|CYTB_HUMAN	S81	1	N+	heavy	478.245	3	445.222	3	y11	22.85	25.37	1404106	4082939	0.012	2
VHVGDEDFVHLR	sp|P04080|CYTB_HUMAN	S81	2	N+	heavy	478.245	3	445.222	3	y11	22.98	25.37	717178	1925404	0.0077	1
VHVGDEDFVHLR	sp|P04080|CYTB_HUMAN	S81	3	N+	heavy	478.245	3	445.222	3	y11	22.45	25.37	1530588	4414110	0.0148	1
HDELTYF	sp|P04080|CYTB_HUMAN	S81	1	N+	light	462.709	2	329.15	1	y2	25.57	24.41	35600	74083	0.0039	1
HDELTYF	sp|P04080|CYTB_HUMAN	S81	2	N+	light	462.709	2	329.15	1	y2	25.71	24.41	11948	29197	0.0037	2
HDELTYF	sp|P04080|CYTB_HUMAN	S81	3	N+	light	462.709	2	329.15	1	y2	24.91	24.41	16964	44994	0.0037	1
HDELTYF	sp|P04080|CYTB_HUMAN	S81	1	N+	light	462.709	2	596.267	1	b5	25.57	24.41	24218	74083	0.0039	2
HDELTYF	sp|P04080|CYTB_HUMAN	S81	2	N+	light	462.709	2	596.267	1	b5	25.62	24.41	12427	29197	0.0037	1
HDELTYF	sp|P04080|CYTB_HUMAN	S81	3	N+	light	462.709	2	596.267	1	b5	24.91	24.41	14247	44994	0.0037	2
HDELTYF	sp|P04080|CYTB_HUMAN	S81	1	N+	light	462.709	2	759.331	1	b6	25.57	24.41	14264	74083	0.0039	3
HDELTYF	sp|P04080|CYTB_HUMAN	S81	2	N+	light	462.709	2	759.331	1	b6	25.53	24.41	4822	29197	0.0037	3
HDELTYF	sp|P04080|CYTB_HUMAN	S81	3	N+	light	462.709	2	759.331	1	b6	24.87	24.41	13783	44994	0.0037	3
HDELTYF	sp|P04080|CYTB_HUMAN	S81	1	N+	heavy	466.217	2	329.15	1	y2	25.53	24.41	7724721	19187824	0.0039	1
HDELTYF	sp|P04080|CYTB_HUMAN	S81	2	N+	heavy	466.217	2	329.15	1	y2	25.57	24.41	3518349	7904457	0.0037	1
HDELTYF	sp|P04080|CYTB_HUMAN	S81	3	N+	heavy	466.217	2	329.15	1	y2	24.87	24.41	4984302	12239733	0.0037	1
HDELTYF	sp|P04080|CYTB_HUMAN	S81	1	N+	heavy	466.217	2	603.285	1	b5	25.53	24.41	6039572	19187824	0.0039	2
HDELTYF	sp|P04080|CYTB_HUMAN	S81	2	N+	heavy	466.217	2	603.285	1	b5	25.57	24.41	2251198	7904457	0.0037	2
HDELTYF	sp|P04080|CYTB_HUMAN	S81	3	N+	heavy	466.217	2	603.285	1	b5	24.87	24.41	4027443	12239733	0.0037	2
HDELTYF	sp|P04080|CYTB_HUMAN	S81	1	N+	heavy	466.217	2	766.348	1	b6	25.53	24.41	5423531	19187824	0.0039	3
HDELTYF	sp|P04080|CYTB_HUMAN	S81	2	N+	heavy	466.217	2	766.348	1	b6	25.53	24.41	2134911	7904457	0.0037	3
HDELTYF	sp|P04080|CYTB_HUMAN	S81	3	N+	heavy	466.217	2	766.348	1	b6	24.87	24.41	3227988	12239733	0.0037	3
SQVVAGTNYFIK	sp|P04080|CYTB_HUMAN	S82	1	N+	light	663.856	2	1012.55	1	y9	24.86	26.25	2945217	8545234	4.0808	2
SQVVAGTNYFIK	sp|P04080|CYTB_HUMAN	S82	2	N+	light	663.856	2	1012.55	1	y9	24.82	26.25	1946774	5384506	2.3693	1
SQVVAGTNYFIK	sp|P04080|CYTB_HUMAN	S82	3	N+	light	663.856	2	1012.55	1	y9	24.2	26.25	2619903	8067664	3.0856	2
SQVVAGTNYFIK	sp|P04080|CYTB_HUMAN	S82	1	N+	light	663.856	2	913.478	1	y8	24.82	26.25	3030825	8545234	4.0808	1
SQVVAGTNYFIK	sp|P04080|CYTB_HUMAN	S82	2	N+	light	663.856	2	913.478	1	y8	24.77	26.25	1850055	5384506	2.3693	2
SQVVAGTNYFIK	sp|P04080|CYTB_HUMAN	S82	3	N+	light	663.856	2	913.478	1	y8	24.2	26.25	3087856	8067664	3.0856	1
SQVVAGTNYFIK	sp|P04080|CYTB_HUMAN	S82	1	N+	light	663.856	2	842.441	1	y7	24.86	26.25	2569192	8545234	4.0808	3
SQVVAGTNYFIK	sp|P04080|CYTB_HUMAN	S82	2	N+	light	663.856	2	842.441	1	y7	24.77	26.25	1587677	5384506	2.3693	3
SQVVAGTNYFIK	sp|P04080|CYTB_HUMAN	S82	3	N+	light	663.856	2	842.441	1	y7	24.2	26.25	2359905	8067664	3.0856	3
SQVVAGTNYFIK	sp|P04080|CYTB_HUMAN	S82	1	N+	heavy	667.863	2	1020.56	1	y9	24.86	26.25	621269	2094013	4.0808	2
SQVVAGTNYFIK	sp|P04080|CYTB_HUMAN	S82	2	N+	heavy	667.863	2	1020.56	1	y9	24.82	26.25	474972	2272623	2.3693	3
SQVVAGTNYFIK	sp|P04080|CYTB_HUMAN	S82	3	N+	heavy	667.863	2	1020.56	1	y9	24.2	26.25	527990	2614610	3.0856	3
SQVVAGTNYFIK	sp|P04080|CYTB_HUMAN	S82	1	N+	heavy	667.863	2	921.492	1	y8	24.86	26.25	862335	2094013	4.0808	1
SQVVAGTNYFIK	sp|P04080|CYTB_HUMAN	S82	2	N+	heavy	667.863	2	921.492	1	y8	24.51	26.25	1316028	2272623	2.3693	1
SQVVAGTNYFIK	sp|P04080|CYTB_HUMAN	S82	3	N+	heavy	667.863	2	921.492	1	y8	23.98	26.25	1477163	2614610	3.0856	1
SQVVAGTNYFIK	sp|P04080|CYTB_HUMAN	S82	1	N+	heavy	667.863	2	850.455	1	y7	24.77	26.25	610409	2094013	4.0808	3
SQVVAGTNYFIK	sp|P04080|CYTB_HUMAN	S82	2	N+	heavy	667.863	2	850.455	1	y7	24.82	26.25	481623	2272623	2.3693	2
SQVVAGTNYFIK	sp|P04080|CYTB_HUMAN	S82	3	N+	heavy	667.863	2	850.455	1	y7	24.2	26.25	609457	2614610	3.0856	2
VHVGDEDFVHLR	sp|P04080|CYTB_HUMAN	S82	1	N+	light	474.909	3	425.262	1	y3	22.61	25.37	6439209	22355984	4.7813	3
VHVGDEDFVHLR	sp|P04080|CYTB_HUMAN	S82	2	N+	light	474.909	3	425.262	1	y3	22.55	25.37	2081614	7758989	4.272	3
VHVGDEDFVHLR	sp|P04080|CYTB_HUMAN	S82	3	N+	light	474.909	3	425.262	1	y3	22.08	25.37	1345662	13719422	3.2151	3
VHVGDEDFVHLR	sp|P04080|CYTB_HUMAN	S82	1	N+	light	474.909	3	593.796	2	y10	22.61	25.37	8253818	22355984	4.7813	1
VHVGDEDFVHLR	sp|P04080|CYTB_HUMAN	S82	2	N+	light	474.909	3	593.796	2	y10	22.58	25.37	3057707	7758989	4.272	1
VHVGDEDFVHLR	sp|P04080|CYTB_HUMAN	S82	3	N+	light	474.909	3	593.796	2	y10	22.14	25.37	6158892	13719422	3.2151	2
VHVGDEDFVHLR	sp|P04080|CYTB_HUMAN	S82	1	N+	light	474.909	3	441.886	3	y11	22.61	25.37	7662958	22355984	4.7813	2
VHVGDEDFVHLR	sp|P04080|CYTB_HUMAN	S82	2	N+	light	474.909	3	441.886	3	y11	22.61	25.37	2619668	7758989	4.272	2
VHVGDEDFVHLR	sp|P04080|CYTB_HUMAN	S82	3	N+	light	474.909	3	441.886	3	y11	22.11	25.37	6214868	13719422	3.2151	1
VHVGDEDFVHLR	sp|P04080|CYTB_HUMAN	S82	1	N+	heavy	478.245	3	435.27	1	y3	22.61	25.37	1504928	4675705	4.7813	3
VHVGDEDFVHLR	sp|P04080|CYTB_HUMAN	S82	2	N+	heavy	478.245	3	435.27	1	y3	22.61	25.37	437996	1816257	4.272	3
VHVGDEDFVHLR	sp|P04080|CYTB_HUMAN	S82	3	N+	heavy	478.245	3	435.27	1	y3	22.11	25.37	1414576	4267165	3.2151	2
VHVGDEDFVHLR	sp|P04080|CYTB_HUMAN	S82	1	N+	heavy	478.245	3	598.8	2	y10	22.61	25.37	1575684	4675705	4.7813	2
VHVGDEDFVHLR	sp|P04080|CYTB_HUMAN	S82	2	N+	heavy	478.245	3	598.8	2	y10	22.58	25.37	567998	1816257	4.272	2
VHVGDEDFVHLR	sp|P04080|CYTB_HUMAN	S82	3	N+	heavy	478.245	3	598.8	2	y10	22.11	25.37	1306592	4267165	3.2151	3
VHVGDEDFVHLR	sp|P04080|CYTB_HUMAN	S82	1	N+	heavy	478.245	3	445.222	3	y11	22.58	25.37	1595093	4675705	4.7813	1
VHVGDEDFVHLR	sp|P04080|CYTB_HUMAN	S82	2	N+	heavy	478.245	3	445.222	3	y11	22.58	25.37	810263	1816257	4.272	1
VHVGDEDFVHLR	sp|P04080|CYTB_HUMAN	S82	3	N+	heavy	478.245	3	445.222	3	y11	22.14	25.37	1545997	4267165	3.2151	1
HDELTYF	sp|P04080|CYTB_HUMAN	S82	1	N+	light	462.709	2	329.15	1	y2	25.09	24.41	438015	1175451	0.0655	1
HDELTYF	sp|P04080|CYTB_HUMAN	S82	2	N+	light	462.709	2	329.15	1	y2	25.04	24.41	296896	750823	0.06	1
HDELTYF	sp|P04080|CYTB_HUMAN	S82	3	N+	light	462.709	2	329.15	1	y2	24.42	24.41	384736	951098	0.0616	1
HDELTYF	sp|P04080|CYTB_HUMAN	S82	1	N+	light	462.709	2	596.267	1	b5	25.09	24.41	407097	1175451	0.0655	2
HDELTYF	sp|P04080|CYTB_HUMAN	S82	2	N+	light	462.709	2	596.267	1	b5	25	24.41	241248	750823	0.06	2
HDELTYF	sp|P04080|CYTB_HUMAN	S82	3	N+	light	462.709	2	596.267	1	b5	24.38	24.41	337096	951098	0.0616	2
HDELTYF	sp|P04080|CYTB_HUMAN	S82	1	N+	light	462.709	2	759.331	1	b6	25.09	24.41	330340	1175451	0.0655	3
HDELTYF	sp|P04080|CYTB_HUMAN	S82	2	N+	light	462.709	2	759.331	1	b6	25	24.41	212679	750823	0.06	3
HDELTYF	sp|P04080|CYTB_HUMAN	S82	3	N+	light	462.709	2	759.331	1	b6	24.38	24.41	229267	951098	0.0616	3
HDELTYF	sp|P04080|CYTB_HUMAN	S82	1	N+	heavy	466.217	2	329.15	1	y2	25.09	24.41	6342079	17936216	0.0655	1
HDELTYF	sp|P04080|CYTB_HUMAN	S82	2	N+	heavy	466.217	2	329.15	1	y2	25.04	24.41	4771079	12518561	0.06	1
HDELTYF	sp|P04080|CYTB_HUMAN	S82	3	N+	heavy	466.217	2	329.15	1	y2	24.42	24.41	6423239	15427517	0.0616	1
HDELTYF	sp|P04080|CYTB_HUMAN	S82	1	N+	heavy	466.217	2	603.285	1	b5	25.09	24.41	6090223	17936216	0.0655	2
HDELTYF	sp|P04080|CYTB_HUMAN	S82	2	N+	heavy	466.217	2	603.285	1	b5	25	24.41	4481843	12518561	0.06	2
HDELTYF	sp|P04080|CYTB_HUMAN	S82	3	N+	heavy	466.217	2	603.285	1	b5	24.42	24.41	4929892	15427517	0.0616	2
HDELTYF	sp|P04080|CYTB_HUMAN	S82	1	N+	heavy	466.217	2	766.348	1	b6	25.09	24.41	5503913	17936216	0.0655	3
HDELTYF	sp|P04080|CYTB_HUMAN	S82	2	N+	heavy	466.217	2	766.348	1	b6	25	24.41	3265640	12518561	0.06	3
HDELTYF	sp|P04080|CYTB_HUMAN	S82	3	N+	heavy	466.217	2	766.348	1	b6	24.42	24.41	4074387	15427517	0.0616	3
SQVVAGTNYFIK	sp|P04080|CYTB_HUMAN	S97	1	N0	light	663.856	2	1012.55	1	y9	25.02	26.25	1213353	3551389	1.5704	2
SQVVAGTNYFIK	sp|P04080|CYTB_HUMAN	S97	2	N0	light	663.856	2	1012.55	1	y9	25.3	26.25	685216	2224655	1.3455	2
SQVVAGTNYFIK	sp|P04080|CYTB_HUMAN	S97	3	N0	light	663.856	2	1012.55	1	y9	24.37	26.25	552001	2179747	1.4371	3
SQVVAGTNYFIK	sp|P04080|CYTB_HUMAN	S97	1	N0	light	663.856	2	913.478	1	y8	25.02	26.25	1371390	3551389	1.5704	1
SQVVAGTNYFIK	sp|P04080|CYTB_HUMAN	S97	2	N0	light	663.856	2	913.478	1	y8	25.26	26.25	855310	2224655	1.3455	1
SQVVAGTNYFIK	sp|P04080|CYTB_HUMAN	S97	3	N0	light	663.856	2	913.478	1	y8	24.42	26.25	870244	2179747	1.4371	1
SQVVAGTNYFIK	sp|P04080|CYTB_HUMAN	S97	1	N0	light	663.856	2	842.441	1	y7	25.02	26.25	966645	3551389	1.5704	3
SQVVAGTNYFIK	sp|P04080|CYTB_HUMAN	S97	2	N0	light	663.856	2	842.441	1	y7	25.3	26.25	684129	2224655	1.3455	3
SQVVAGTNYFIK	sp|P04080|CYTB_HUMAN	S97	3	N0	light	663.856	2	842.441	1	y7	24.42	26.25	757502	2179747	1.4371	2
SQVVAGTNYFIK	sp|P04080|CYTB_HUMAN	S97	1	N0	heavy	667.863	2	1020.56	1	y9	25.02	26.25	702074	2261516	1.5704	2
SQVVAGTNYFIK	sp|P04080|CYTB_HUMAN	S97	2	N0	heavy	667.863	2	1020.56	1	y9	25.26	26.25	540712	1653355	1.3455	3
SQVVAGTNYFIK	sp|P04080|CYTB_HUMAN	S97	3	N0	heavy	667.863	2	1020.56	1	y9	24.42	26.25	508131	1516763	1.4371	2
SQVVAGTNYFIK	sp|P04080|CYTB_HUMAN	S97	1	N0	heavy	667.863	2	921.492	1	y8	25.02	26.25	924131	2261516	1.5704	1
SQVVAGTNYFIK	sp|P04080|CYTB_HUMAN	S97	2	N0	heavy	667.863	2	921.492	1	y8	25.21	26.25	565201	1653355	1.3455	1
SQVVAGTNYFIK	sp|P04080|CYTB_HUMAN	S97	3	N0	heavy	667.863	2	921.492	1	y8	24.37	26.25	493895	1516763	1.4371	3
SQVVAGTNYFIK	sp|P04080|CYTB_HUMAN	S97	1	N0	heavy	667.863	2	850.455	1	y7	25.02	26.25	635311	2261516	1.5704	3
SQVVAGTNYFIK	sp|P04080|CYTB_HUMAN	S97	2	N0	heavy	667.863	2	850.455	1	y7	25.21	26.25	547442	1653355	1.3455	2
SQVVAGTNYFIK	sp|P04080|CYTB_HUMAN	S97	3	N0	heavy	667.863	2	850.455	1	y7	24.42	26.25	514737	1516763	1.4371	1
VHVGDEDFVHLR	sp|P04080|CYTB_HUMAN	S97	1	N0	light	474.909	3	425.262	1	y3	22.75	25.37	2039802	6561276	1.2653	2
VHVGDEDFVHLR	sp|P04080|CYTB_HUMAN	S97	2	N0	light	474.909	3	425.262	1	y3	23.05	25.37	750886	2880055	1.1643	3
VHVGDEDFVHLR	sp|P04080|CYTB_HUMAN	S97	3	N0	light	474.909	3	425.262	1	y3	22.31	25.37	1614883	4870084	3.4807	2
VHVGDEDFVHLR	sp|P04080|CYTB_HUMAN	S97	1	N0	light	474.909	3	593.796	2	y10	22.75	25.37	2711301	6561276	1.2653	1
VHVGDEDFVHLR	sp|P04080|CYTB_HUMAN	S97	2	N0	light	474.909	3	593.796	2	y10	23.09	25.37	972745	2880055	1.1643	2
VHVGDEDFVHLR	sp|P04080|CYTB_HUMAN	S97	3	N0	light	474.909	3	593.796	2	y10	22.31	25.37	1133507	4870084	3.4807	3
VHVGDEDFVHLR	sp|P04080|CYTB_HUMAN	S97	1	N0	light	474.909	3	441.886	3	y11	22.75	25.37	1810173	6561276	1.2653	3
VHVGDEDFVHLR	sp|P04080|CYTB_HUMAN	S97	2	N0	light	474.909	3	441.886	3	y11	23.05	25.37	1156424	2880055	1.1643	1
VHVGDEDFVHLR	sp|P04080|CYTB_HUMAN	S97	3	N0	light	474.909	3	441.886	3	y11	22.31	25.37	2121693	4870084	3.4807	1
VHVGDEDFVHLR	sp|P04080|CYTB_HUMAN	S97	1	N0	heavy	478.245	3	435.27	1	y3	22.75	25.37	1618134	5185582	1.2653	2
VHVGDEDFVHLR	sp|P04080|CYTB_HUMAN	S97	2	N0	heavy	478.245	3	435.27	1	y3	23.05	25.37	780363	2473718	1.1643	2
VHVGDEDFVHLR	sp|P04080|CYTB_HUMAN	S97	3	N0	heavy	478.245	3	435.27	1	y3	22.31	25.37	411799	1399169	3.4807	3
VHVGDEDFVHLR	sp|P04080|CYTB_HUMAN	S97	1	N0	heavy	478.245	3	598.8	2	y10	22.75	25.37	2107241	5185582	1.2653	1
VHVGDEDFVHLR	sp|P04080|CYTB_HUMAN	S97	2	N0	heavy	478.245	3	598.8	2	y10	23.05	25.37	968791	2473718	1.1643	1
VHVGDEDFVHLR	sp|P04080|CYTB_HUMAN	S97	3	N0	heavy	478.245	3	598.8	2	y10	22.31	25.37	561572	1399169	3.4807	1
VHVGDEDFVHLR	sp|P04080|CYTB_HUMAN	S97	1	N0	heavy	478.245	3	445.222	3	y11	22.75	25.37	1460207	5185582	1.2653	3
VHVGDEDFVHLR	sp|P04080|CYTB_HUMAN	S97	2	N0	heavy	478.245	3	445.222	3	y11	23.05	25.37	724564	2473718	1.1643	3
VHVGDEDFVHLR	sp|P04080|CYTB_HUMAN	S97	3	N0	heavy	478.245	3	445.222	3	y11	22.31	25.37	425798	1399169	3.4807	2
HDELTYF	sp|P04080|CYTB_HUMAN	S97	1	N0	light	462.709	2	329.15	1	y2	25.32	24.41	142227	449854	0.0204	2
HDELTYF	sp|P04080|CYTB_HUMAN	S97	2	N0	light	462.709	2	329.15	1	y2	25.62	24.41	80836	250607	0.0185	2
HDELTYF	sp|P04080|CYTB_HUMAN	S97	3	N0	light	462.709	2	329.15	1	y2	24.69	24.41	177071	353909	0.0222	1
HDELTYF	sp|P04080|CYTB_HUMAN	S97	1	N0	light	462.709	2	596.267	1	b5	25.28	24.41	171700	449854	0.0204	1
HDELTYF	sp|P04080|CYTB_HUMAN	S97	2	N0	light	462.709	2	596.267	1	b5	25.57	24.41	79802	250607	0.0185	3
HDELTYF	sp|P04080|CYTB_HUMAN	S97	3	N0	light	462.709	2	596.267	1	b5	24.73	24.41	102561	353909	0.0222	2
HDELTYF	sp|P04080|CYTB_HUMAN	S97	1	N0	light	462.709	2	759.331	1	b6	25.32	24.41	135928	449854	0.0204	3
HDELTYF	sp|P04080|CYTB_HUMAN	S97	2	N0	light	462.709	2	759.331	1	b6	25.57	24.41	89969	250607	0.0185	1
HDELTYF	sp|P04080|CYTB_HUMAN	S97	3	N0	light	462.709	2	759.331	1	b6	24.69	24.41	74277	353909	0.0222	3
HDELTYF	sp|P04080|CYTB_HUMAN	S97	1	N0	heavy	466.217	2	329.15	1	y2	25.28	24.41	8469872	22034220	0.0204	1
HDELTYF	sp|P04080|CYTB_HUMAN	S97	2	N0	heavy	466.217	2	329.15	1	y2	25.57	24.41	5041244	13512990	0.0185	1
HDELTYF	sp|P04080|CYTB_HUMAN	S97	3	N0	heavy	466.217	2	329.15	1	y2	24.69	24.41	6809401	15975856	0.0222	1
HDELTYF	sp|P04080|CYTB_HUMAN	S97	1	N0	heavy	466.217	2	603.285	1	b5	25.28	24.41	6945108	22034220	0.0204	2
HDELTYF	sp|P04080|CYTB_HUMAN	S97	2	N0	heavy	466.217	2	603.285	1	b5	25.57	24.41	4876857	13512990	0.0185	2
HDELTYF	sp|P04080|CYTB_HUMAN	S97	3	N0	heavy	466.217	2	603.285	1	b5	24.69	24.41	4785658	15975856	0.0222	2
HDELTYF	sp|P04080|CYTB_HUMAN	S97	1	N0	heavy	466.217	2	766.348	1	b6	25.28	24.41	6619241	22034220	0.0204	3
HDELTYF	sp|P04080|CYTB_HUMAN	S97	2	N0	heavy	466.217	2	766.348	1	b6	25.57	24.41	3594889	13512990	0.0185	3
HDELTYF	sp|P04080|CYTB_HUMAN	S97	3	N0	heavy	466.217	2	766.348	1	b6	24.69	24.41	4380799	15975856	0.0222	3
SQVVAGTNYFIK	sp|P04080|CYTB_HUMAN	S98	1	N+	light	663.856	2	1012.55	1	y9	25.13	26.25	67352	151203	0.0898	1
SQVVAGTNYFIK	sp|P04080|CYTB_HUMAN	S98	2	N+	light	663.856	2	1012.55	1	y9	25.17	26.25	25203	84339	0.0923	2
SQVVAGTNYFIK	sp|P04080|CYTB_HUMAN	S98	3	N+	light	663.856	2	1012.55	1	y9	24.6	26.25	13379	40886	0.0589	2
SQVVAGTNYFIK	sp|P04080|CYTB_HUMAN	S98	1	N+	light	663.856	2	913.478	1	y8	25.17	26.25	33653	151203	0.0898	3
SQVVAGTNYFIK	sp|P04080|CYTB_HUMAN	S98	2	N+	light	663.856	2	913.478	1	y8	25.13	26.25	17774	84339	0.0923	3
SQVVAGTNYFIK	sp|P04080|CYTB_HUMAN	S98	3	N+	light	663.856	2	913.478	1	y8	24.77	26.25	9334	40886	0.0589	3
SQVVAGTNYFIK	sp|P04080|CYTB_HUMAN	S98	1	N+	light	663.856	2	842.441	1	y7	25.17	26.25	50197	151203	0.0898	2
SQVVAGTNYFIK	sp|P04080|CYTB_HUMAN	S98	2	N+	light	663.856	2	842.441	1	y7	25.13	26.25	41361	84339	0.0923	1
SQVVAGTNYFIK	sp|P04080|CYTB_HUMAN	S98	3	N+	light	663.856	2	842.441	1	y7	24.64	26.25	18173	40886	0.0589	1
SQVVAGTNYFIK	sp|P04080|CYTB_HUMAN	S98	1	N+	heavy	667.863	2	1020.56	1	y9	25.17	26.25	541450	1683057	0.0898	3
SQVVAGTNYFIK	sp|P04080|CYTB_HUMAN	S98	2	N+	heavy	667.863	2	1020.56	1	y9	25.08	26.25	207156	913967	0.0923	3
SQVVAGTNYFIK	sp|P04080|CYTB_HUMAN	S98	3	N+	heavy	667.863	2	1020.56	1	y9	24.64	26.25	197509	694329	0.0589	3
SQVVAGTNYFIK	sp|P04080|CYTB_HUMAN	S98	1	N+	heavy	667.863	2	921.492	1	y8	25.13	26.25	583285	1683057	0.0898	1
SQVVAGTNYFIK	sp|P04080|CYTB_HUMAN	S98	2	N+	heavy	667.863	2	921.492	1	y8	25.08	26.25	497690	913967	0.0923	1
SQVVAGTNYFIK	sp|P04080|CYTB_HUMAN	S98	3	N+	heavy	667.863	2	921.492	1	y8	24.6	26.25	269237	694329	0.0589	1
SQVVAGTNYFIK	sp|P04080|CYTB_HUMAN	S98	1	N+	heavy	667.863	2	850.455	1	y7	25.13	26.25	558323	1683057	0.0898	2
SQVVAGTNYFIK	sp|P04080|CYTB_HUMAN	S98	2	N+	heavy	667.863	2	850.455	1	y7	25.13	26.25	209121	913967	0.0923	2
SQVVAGTNYFIK	sp|P04080|CYTB_HUMAN	S98	3	N+	heavy	667.863	2	850.455	1	y7	24.64	26.25	227584	694329	0.0589	2
VHVGDEDFVHLR	sp|P04080|CYTB_HUMAN	S98	1	N+	light	474.909	3	425.262	1	y3	22.92	25.37	75672	272611	0.0597	3
VHVGDEDFVHLR	sp|P04080|CYTB_HUMAN	S98	2	N+	light	474.909	3	425.262	1	y3	22.95	25.37	19350	47549	0.0638	1
VHVGDEDFVHLR	sp|P04080|CYTB_HUMAN	S98	3	N+	light	474.909	3	425.262	1	y3	22.55	25.37	49365	164052	0.061	2
VHVGDEDFVHLR	sp|P04080|CYTB_HUMAN	S98	1	N+	light	474.909	3	593.796	2	y10	22.92	25.37	85157	272611	0.0597	2
VHVGDEDFVHLR	sp|P04080|CYTB_HUMAN	S98	2	N+	light	474.909	3	593.796	2	y10	22.92	25.37	10671	47549	0.0638	3
VHVGDEDFVHLR	sp|P04080|CYTB_HUMAN	S98	3	N+	light	474.909	3	593.796	2	y10	22.55	25.37	38967	164052	0.061	3
VHVGDEDFVHLR	sp|P04080|CYTB_HUMAN	S98	1	N+	light	474.909	3	441.886	3	y11	22.88	25.37	111782	272611	0.0597	1
VHVGDEDFVHLR	sp|P04080|CYTB_HUMAN	S98	2	N+	light	474.909	3	441.886	3	y11	22.92	25.37	17527	47549	0.0638	2
VHVGDEDFVHLR	sp|P04080|CYTB_HUMAN	S98	3	N+	light	474.909	3	441.886	3	y11	22.61	25.37	75721	164052	0.061	1
VHVGDEDFVHLR	sp|P04080|CYTB_HUMAN	S98	1	N+	heavy	478.245	3	435.27	1	y3	22.92	25.37	1490116	4570133	0.0597	2
VHVGDEDFVHLR	sp|P04080|CYTB_HUMAN	S98	2	N+	heavy	478.245	3	435.27	1	y3	22.88	25.37	247367	745580	0.0638	2
VHVGDEDFVHLR	sp|P04080|CYTB_HUMAN	S98	3	N+	heavy	478.245	3	435.27	1	y3	22.61	25.37	787821	2690344	0.061	3
VHVGDEDFVHLR	sp|P04080|CYTB_HUMAN	S98	1	N+	heavy	478.245	3	598.8	2	y10	22.88	25.37	1731730	4570133	0.0597	1
VHVGDEDFVHLR	sp|P04080|CYTB_HUMAN	S98	2	N+	heavy	478.245	3	598.8	2	y10	22.88	25.37	297974	745580	0.0638	1
VHVGDEDFVHLR	sp|P04080|CYTB_HUMAN	S98	3	N+	heavy	478.245	3	598.8	2	y10	22.58	25.37	1030816	2690344	0.061	1
VHVGDEDFVHLR	sp|P04080|CYTB_HUMAN	S98	1	N+	heavy	478.245	3	445.222	3	y11	22.88	25.37	1348287	4570133	0.0597	3
VHVGDEDFVHLR	sp|P04080|CYTB_HUMAN	S98	2	N+	heavy	478.245	3	445.222	3	y11	22.88	25.37	200239	745580	0.0638	3
VHVGDEDFVHLR	sp|P04080|CYTB_HUMAN	S98	3	N+	heavy	478.245	3	445.222	3	y11	22.58	25.37	871708	2690344	0.061	2
HDELTYF	sp|P04080|CYTB_HUMAN	S98	1	N+	light	462.709	2	329.15	1	y2	25.57	24.41	6009	31248	0.0015	2
HDELTYF	sp|P04080|CYTB_HUMAN	S98	2	N+	light	462.709	2	329.15	1	y2	25.31	24.41	22550	27901	0.004	1
HDELTYF	sp|P04080|CYTB_HUMAN	S98	3	N+	light	462.709	2	329.15	1	y2	25.26	24.41	10716	21862	0.0027	2
HDELTYF	sp|P04080|CYTB_HUMAN	S98	1	N+	light	462.709	2	596.267	1	b5	25.48	24.41	19408	31248	0.0015	1
HDELTYF	sp|P04080|CYTB_HUMAN	S98	2	N+	light	462.709	2	596.267	1	b5	25.88	24.41	5351	27901	0.004	2
HDELTYF	sp|P04080|CYTB_HUMAN	S98	3	N+	light	462.709	2	596.267	1	b5	25	24.41	11146	21862	0.0027	1
HDELTYF	sp|P04080|CYTB_HUMAN	S98	1	N+	light	462.709	2	759.331	1	b6	25.57	24.41	5832	31248	0.0015	3
HDELTYF	sp|P04080|CYTB_HUMAN	S98	2	N+	light	462.709	2	759.331	1	b6	25.26	24.41	0	27901	0.004	0
HDELTYF	sp|P04080|CYTB_HUMAN	S98	3	N+	light	462.709	2	759.331	1	b6	24.73	24.41	0	21862	0.0027	0
HDELTYF	sp|P04080|CYTB_HUMAN	S98	1	N+	heavy	466.217	2	329.15	1	y2	25.53	24.41	8233398	20742570	0.0015	1
HDELTYF	sp|P04080|CYTB_HUMAN	S98	2	N+	heavy	466.217	2	329.15	1	y2	25.48	24.41	1988907	6964726	0.004	3
HDELTYF	sp|P04080|CYTB_HUMAN	S98	3	N+	heavy	466.217	2	329.15	1	y2	24.95	24.41	3848572	8106368	0.0027	1
HDELTYF	sp|P04080|CYTB_HUMAN	S98	1	N+	heavy	466.217	2	603.285	1	b5	25.53	24.41	6312321	20742570	0.0015	2
HDELTYF	sp|P04080|CYTB_HUMAN	S98	2	N+	heavy	466.217	2	603.285	1	b5	25.44	24.41	2597650	6964726	0.004	1
HDELTYF	sp|P04080|CYTB_HUMAN	S98	3	N+	heavy	466.217	2	603.285	1	b5	24.95	24.41	2533509	8106368	0.0027	2
HDELTYF	sp|P04080|CYTB_HUMAN	S98	1	N+	heavy	466.217	2	766.348	1	b6	25.48	24.41	6196852	20742570	0.0015	3
HDELTYF	sp|P04080|CYTB_HUMAN	S98	2	N+	heavy	466.217	2	766.348	1	b6	25.48	24.41	2378170	6964726	0.004	2
[truncated: 3,403 more rows]
