# Supplementary material for: Combining discovery and targeted proteomics reveals a prognostic signature in oral cancer
Source: Nat Commun. 2018 Sep 5;9:3598. doi: 10.1038/s41467-018-05696-2 (PMC6125363; doi:10.1038/s41467-018-05696-2)
Supplement: Supplementary file 33 — Supplementary Data 30 [file 41467_2018_5696_MOESM33_ESM.xlsx]

## Sheet: Supplementary Data 30
Supplementary Data 30. Skyline exported data for all peptides quantified in saliva cohort (22 peptides, 40 samples, technical triplicates, light & heavy peptides = 12852 rows).
Shown are: peptide sequence, UniProt accession, Sample ID, replicate number, Sample group, modification (heavy=standard or light=endogenous peptide), precursor ion m/z, precursor ion charge, product ion m/z, product ion charge, quantified fragment ion, retention time of eluting peptide, predicted retention time of eluting peptide and Skyline obtained peak area, Ratio Light to Heavy and Peak Rank.
Peptide Sequence	Protein Name	Replicate Name	Rep Number	Group	Modification	Precursor Mz	Precursor Charge	Product Mz	Product Charge	Fragment Ion	Best Retention Time	Predicted Retention Time	Total Area Fragment	Total Area	RatioLightToHeavy	Peak Rank
EMQDVDLAEVKPLVEK	sp|Q92597|NDRG1_HUMAN	S104	2	N0	light	614.989	3	941.567	1	y8	26.67	30.8	2517	35386	0.0015	2
EMQDVDLAEVKPLVEK	sp|Q92597|NDRG1_HUMAN	S104	3	N0	light	614.989	3	941.567	1	y8	26.44	30.8	3994	13884	0.0008	2
EMQDVDLAEVKPLVEK	sp|Q92597|NDRG1_HUMAN	S104	2	N0	light	614.989	3	713.456	1	y6	26.63	30.8	1627	35386	0.0015	3
EMQDVDLAEVKPLVEK	sp|Q92597|NDRG1_HUMAN	S104	3	N0	light	614.989	3	713.456	1	y6	26.56	30.8	2678	13884	0.0008	3
EMQDVDLAEVKPLVEK	sp|Q92597|NDRG1_HUMAN	S104	2	N0	light	614.989	3	585.361	1	y5	26.54	30.8	31242	35386	0.0015	1
EMQDVDLAEVKPLVEK	sp|Q92597|NDRG1_HUMAN	S104	3	N0	light	614.989	3	585.361	1	y5	26.44	30.8	7212	13884	0.0008	1
EMQDVDLAEVKPLVEK	sp|Q92597|NDRG1_HUMAN	S104	2	N0	heavy	617.66	3	949.581	1	y8	26.54	30.8	4237957	22961188	0.0015	3
EMQDVDLAEVKPLVEK	sp|Q92597|NDRG1_HUMAN	S104	3	N0	heavy	617.66	3	949.581	1	y8	26.48	30.8	3357130	16823852	0.0008	3
EMQDVDLAEVKPLVEK	sp|Q92597|NDRG1_HUMAN	S104	2	N0	heavy	617.66	3	721.47	1	y6	26.54	30.8	6019517	22961188	0.0015	2
EMQDVDLAEVKPLVEK	sp|Q92597|NDRG1_HUMAN	S104	3	N0	heavy	617.66	3	721.47	1	y6	26.44	30.8	4833615	16823852	0.0008	2
EMQDVDLAEVKPLVEK	sp|Q92597|NDRG1_HUMAN	S104	2	N0	heavy	617.66	3	593.375	1	y5	26.54	30.8	12703713	22961188	0.0015	1
EMQDVDLAEVKPLVEK	sp|Q92597|NDRG1_HUMAN	S104	3	N0	heavy	617.66	3	593.375	1	y5	26.48	30.8	8633108	16823852	0.0008	1
TASGSSVTSLDGTR	sp|Q92597|NDRG1_HUMAN	S104	2	N0	light	669.828	2	935.479	1	y9	16.22	17.05	0	0	0	0
TASGSSVTSLDGTR	sp|Q92597|NDRG1_HUMAN	S104	3	N0	light	669.828	2	935.479	1	y9	16.22	17.05	0	0	0	0
TASGSSVTSLDGTR	sp|Q92597|NDRG1_HUMAN	S104	2	N0	light	669.828	2	848.447	1	y8	16.22	17.05	0	0	0	0
TASGSSVTSLDGTR	sp|Q92597|NDRG1_HUMAN	S104	3	N0	light	669.828	2	848.447	1	y8	16.22	17.05	0	0	0	0
TASGSSVTSLDGTR	sp|Q92597|NDRG1_HUMAN	S104	2	N0	light	669.828	2	648.331	1	y6	16.22	17.05	0	0	0	0
TASGSSVTSLDGTR	sp|Q92597|NDRG1_HUMAN	S104	3	N0	light	669.828	2	648.331	1	y6	16.22	17.05	0	0	0	0
TASGSSVTSLDGTR	sp|Q92597|NDRG1_HUMAN	S104	2	N0	heavy	674.833	2	945.488	1	y9	16.39	17.05	12817	36651	0	2
TASGSSVTSLDGTR	sp|Q92597|NDRG1_HUMAN	S104	3	N0	heavy	674.833	2	945.488	1	y9	16.36	17.05	7460	19587	0	2
TASGSSVTSLDGTR	sp|Q92597|NDRG1_HUMAN	S104	2	N0	heavy	674.833	2	858.455	1	y8	16.36	17.05	8602	36651	0	3
TASGSSVTSLDGTR	sp|Q92597|NDRG1_HUMAN	S104	3	N0	heavy	674.833	2	858.455	1	y8	16.37	17.05	4623	19587	0	3
TASGSSVTSLDGTR	sp|Q92597|NDRG1_HUMAN	S104	2	N0	heavy	674.833	2	658.339	1	y6	16.36	17.05	15232	36651	0	1
TASGSSVTSLDGTR	sp|Q92597|NDRG1_HUMAN	S104	3	N0	heavy	674.833	2	658.339	1	y6	16.39	17.05	7505	19587	0	1
EMQDVDLAEVKPLVEK	sp|Q92597|NDRG1_HUMAN	S104	1	N0	light	614.989	3	941.567	1	y8	26.66	30.8	1412	37222	0.0016	3
EMQDVDLAEVKPLVEK	sp|Q92597|NDRG1_HUMAN	S104	1	N0	light	614.989	3	713.456	1	y6	26.25	30.8	4265	37222	0.0016	2
EMQDVDLAEVKPLVEK	sp|Q92597|NDRG1_HUMAN	S104	1	N0	light	614.989	3	585.361	1	y5	26.7	30.8	31545	37222	0.0016	1
EMQDVDLAEVKPLVEK	sp|Q92597|NDRG1_HUMAN	S104	1	N0	heavy	617.66	3	949.581	1	y8	26.41	30.8	4275219	23662132	0.0016	3
EMQDVDLAEVKPLVEK	sp|Q92597|NDRG1_HUMAN	S104	1	N0	heavy	617.66	3	721.47	1	y6	26.41	30.8	6406532	23662132	0.0016	2
EMQDVDLAEVKPLVEK	sp|Q92597|NDRG1_HUMAN	S104	1	N0	heavy	617.66	3	593.375	1	y5	26.41	30.8	12980381	23662132	0.0016	1
TASGSSVTSLDGTR	sp|Q92597|NDRG1_HUMAN	S104	1	N0	light	669.828	2	935.479	1	y9	16.21	17.05	0	0	0	0
TASGSSVTSLDGTR	sp|Q92597|NDRG1_HUMAN	S104	1	N0	light	669.828	2	848.447	1	y8	16.21	17.05	0	0	0	0
TASGSSVTSLDGTR	sp|Q92597|NDRG1_HUMAN	S104	1	N0	light	669.828	2	648.331	1	y6	16.21	17.05	0	0	0	0
TASGSSVTSLDGTR	sp|Q92597|NDRG1_HUMAN	S104	1	N0	heavy	674.833	2	945.488	1	y9	16.37	17.05	4628	29542	0	3
TASGSSVTSLDGTR	sp|Q92597|NDRG1_HUMAN	S104	1	N0	heavy	674.833	2	858.455	1	y8	16.31	17.05	15693	29542	0	1
TASGSSVTSLDGTR	sp|Q92597|NDRG1_HUMAN	S104	1	N0	heavy	674.833	2	658.339	1	y6	16.36	17.05	9220	29542	0	2
EMQDVDLAEVKPLVEK	sp|Q92597|NDRG1_HUMAN	S106	1	N+	light	614.989	3	941.567	1	y8	26.37	30.8	1009	29306	0.0012	3
EMQDVDLAEVKPLVEK	sp|Q92597|NDRG1_HUMAN	S106	2	N+	light	614.989	3	941.567	1	y8	26.23	30.8	10006	69864	0.0017	3
EMQDVDLAEVKPLVEK	sp|Q92597|NDRG1_HUMAN	S106	3	N+	light	614.989	3	941.567	1	y8	26.68	30.8	4156	14302	0.0009	2
EMQDVDLAEVKPLVEK	sp|Q92597|NDRG1_HUMAN	S106	1	N+	light	614.989	3	713.456	1	y6	26.61	30.8	4066	29306	0.0012	2
EMQDVDLAEVKPLVEK	sp|Q92597|NDRG1_HUMAN	S106	2	N+	light	614.989	3	713.456	1	y6	26.48	30.8	15320	69864	0.0017	2
EMQDVDLAEVKPLVEK	sp|Q92597|NDRG1_HUMAN	S106	3	N+	light	614.989	3	713.456	1	y6	26.6	30.8	156	14302	0.0009	3
EMQDVDLAEVKPLVEK	sp|Q92597|NDRG1_HUMAN	S106	1	N+	light	614.989	3	585.361	1	y5	26.53	30.8	24231	29306	0.0012	1
EMQDVDLAEVKPLVEK	sp|Q92597|NDRG1_HUMAN	S106	2	N+	light	614.989	3	585.361	1	y5	26.44	30.8	44538	69864	0.0017	1
EMQDVDLAEVKPLVEK	sp|Q92597|NDRG1_HUMAN	S106	3	N+	light	614.989	3	585.361	1	y5	26.68	30.8	9990	14302	0.0009	1
EMQDVDLAEVKPLVEK	sp|Q92597|NDRG1_HUMAN	S106	1	N+	heavy	617.66	3	949.581	1	y8	26.57	30.8	3527734	24903452	0.0012	3
EMQDVDLAEVKPLVEK	sp|Q92597|NDRG1_HUMAN	S106	2	N+	heavy	617.66	3	949.581	1	y8	26.44	30.8	7653946	40780956	0.0017	3
EMQDVDLAEVKPLVEK	sp|Q92597|NDRG1_HUMAN	S106	3	N+	heavy	617.66	3	949.581	1	y8	26.76	30.8	4106024	15726381	0.0009	2
EMQDVDLAEVKPLVEK	sp|Q92597|NDRG1_HUMAN	S106	1	N+	heavy	617.66	3	721.47	1	y6	26.57	30.8	6054425	24903452	0.0012	2
EMQDVDLAEVKPLVEK	sp|Q92597|NDRG1_HUMAN	S106	2	N+	heavy	617.66	3	721.47	1	y6	26.44	30.8	10851214	40780956	0.0017	2
EMQDVDLAEVKPLVEK	sp|Q92597|NDRG1_HUMAN	S106	3	N+	heavy	617.66	3	721.47	1	y6	26.72	30.8	3116591	15726381	0.0009	3
EMQDVDLAEVKPLVEK	sp|Q92597|NDRG1_HUMAN	S106	1	N+	heavy	617.66	3	593.375	1	y5	26.53	30.8	15321292	24903452	0.0012	1
EMQDVDLAEVKPLVEK	sp|Q92597|NDRG1_HUMAN	S106	2	N+	heavy	617.66	3	593.375	1	y5	26.44	30.8	22275796	40780956	0.0017	1
EMQDVDLAEVKPLVEK	sp|Q92597|NDRG1_HUMAN	S106	3	N+	heavy	617.66	3	593.375	1	y5	26.72	30.8	8503766	15726381	0.0009	1
TASGSSVTSLDGTR	sp|Q92597|NDRG1_HUMAN	S106	1	N+	light	669.828	2	935.479	1	y9	16.06	17.05	0	0	0	0
TASGSSVTSLDGTR	sp|Q92597|NDRG1_HUMAN	S106	2	N+	light	669.828	2	935.479	1	y9	16.11	17.05	0	0	0	0
TASGSSVTSLDGTR	sp|Q92597|NDRG1_HUMAN	S106	3	N+	light	669.828	2	935.479	1	y9	16.21	17.05	0	0	0	0
TASGSSVTSLDGTR	sp|Q92597|NDRG1_HUMAN	S106	1	N+	light	669.828	2	848.447	1	y8	16.06	17.05	0	0	0	0
TASGSSVTSLDGTR	sp|Q92597|NDRG1_HUMAN	S106	2	N+	light	669.828	2	848.447	1	y8	16.11	17.05	0	0	0	0
TASGSSVTSLDGTR	sp|Q92597|NDRG1_HUMAN	S106	3	N+	light	669.828	2	848.447	1	y8	16.21	17.05	0	0	0	0
TASGSSVTSLDGTR	sp|Q92597|NDRG1_HUMAN	S106	1	N+	light	669.828	2	648.331	1	y6	16.06	17.05	0	0	0	0
TASGSSVTSLDGTR	sp|Q92597|NDRG1_HUMAN	S106	2	N+	light	669.828	2	648.331	1	y6	16.11	17.05	0	0	0	0
TASGSSVTSLDGTR	sp|Q92597|NDRG1_HUMAN	S106	3	N+	light	669.828	2	648.331	1	y6	16.21	17.05	0	0	0	0
TASGSSVTSLDGTR	sp|Q92597|NDRG1_HUMAN	S106	1	N+	heavy	674.833	2	945.488	1	y9	16.34	17.05	10136	28327	0	2
TASGSSVTSLDGTR	sp|Q92597|NDRG1_HUMAN	S106	2	N+	heavy	674.833	2	945.488	1	y9	16.29	17.05	18574	50217	0	1
TASGSSVTSLDGTR	sp|Q92597|NDRG1_HUMAN	S106	3	N+	heavy	674.833	2	945.488	1	y9	16.34	17.05	5706	16663	0	1
TASGSSVTSLDGTR	sp|Q92597|NDRG1_HUMAN	S106	1	N+	heavy	674.833	2	858.455	1	y8	16.37	17.05	6404	28327	0	3
TASGSSVTSLDGTR	sp|Q92597|NDRG1_HUMAN	S106	2	N+	heavy	674.833	2	858.455	1	y8	16.32	17.05	17158	50217	0	2
TASGSSVTSLDGTR	sp|Q92597|NDRG1_HUMAN	S106	3	N+	heavy	674.833	2	858.455	1	y8	16.39	17.05	5397	16663	0	3
TASGSSVTSLDGTR	sp|Q92597|NDRG1_HUMAN	S106	1	N+	heavy	674.833	2	658.339	1	y6	16.36	17.05	11787	28327	0	1
TASGSSVTSLDGTR	sp|Q92597|NDRG1_HUMAN	S106	2	N+	heavy	674.833	2	658.339	1	y6	16.31	17.05	14485	50217	0	3
TASGSSVTSLDGTR	sp|Q92597|NDRG1_HUMAN	S106	3	N+	heavy	674.833	2	658.339	1	y6	16.34	17.05	5560	16663	0	2
EMQDVDLAEVKPLVEK	sp|Q92597|NDRG1_HUMAN	S108	1	N+	light	614.989	3	941.567	1	y8	27.1	30.8	1631	17238	0.0008	3
EMQDVDLAEVKPLVEK	sp|Q92597|NDRG1_HUMAN	S108	2	N+	light	614.989	3	941.567	1	y8	26.93	30.8	807	11827	0.0006	3
EMQDVDLAEVKPLVEK	sp|Q92597|NDRG1_HUMAN	S108	3	N+	light	614.989	3	941.567	1	y8	26.89	30.8	3580	19075	0.0014	3
EMQDVDLAEVKPLVEK	sp|Q92597|NDRG1_HUMAN	S108	1	N+	light	614.989	3	713.456	1	y6	27.06	30.8	4403	17238	0.0008	2
EMQDVDLAEVKPLVEK	sp|Q92597|NDRG1_HUMAN	S108	2	N+	light	614.989	3	713.456	1	y6	27.05	30.8	1362	11827	0.0006	2
EMQDVDLAEVKPLVEK	sp|Q92597|NDRG1_HUMAN	S108	3	N+	light	614.989	3	713.456	1	y6	26.8	30.8	8567	19075	0.0014	1
EMQDVDLAEVKPLVEK	sp|Q92597|NDRG1_HUMAN	S108	1	N+	light	614.989	3	585.361	1	y5	26.81	30.8	11203	17238	0.0008	1
EMQDVDLAEVKPLVEK	sp|Q92597|NDRG1_HUMAN	S108	2	N+	light	614.989	3	585.361	1	y5	26.93	30.8	9658	11827	0.0006	1
EMQDVDLAEVKPLVEK	sp|Q92597|NDRG1_HUMAN	S108	3	N+	light	614.989	3	585.361	1	y5	26.76	30.8	6927	19075	0.0014	2
EMQDVDLAEVKPLVEK	sp|Q92597|NDRG1_HUMAN	S108	1	N+	heavy	617.66	3	949.581	1	y8	26.77	30.8	3817111	20935400	0.0008	3
EMQDVDLAEVKPLVEK	sp|Q92597|NDRG1_HUMAN	S108	2	N+	heavy	617.66	3	949.581	1	y8	26.93	30.8	3221845	19225486	0.0006	3
EMQDVDLAEVKPLVEK	sp|Q92597|NDRG1_HUMAN	S108	3	N+	heavy	617.66	3	949.581	1	y8	26.97	30.8	2438510	13505094	0.0014	3
EMQDVDLAEVKPLVEK	sp|Q92597|NDRG1_HUMAN	S108	1	N+	heavy	617.66	3	721.47	1	y6	26.81	30.8	5564452	20935400	0.0008	2
EMQDVDLAEVKPLVEK	sp|Q92597|NDRG1_HUMAN	S108	2	N+	heavy	617.66	3	721.47	1	y6	26.89	30.8	4653941	19225486	0.0006	2
EMQDVDLAEVKPLVEK	sp|Q92597|NDRG1_HUMAN	S108	3	N+	heavy	617.66	3	721.47	1	y6	26.97	30.8	4021004	13505094	0.0014	2
EMQDVDLAEVKPLVEK	sp|Q92597|NDRG1_HUMAN	S108	1	N+	heavy	617.66	3	593.375	1	y5	26.81	30.8	11553838	20935400	0.0008	1
EMQDVDLAEVKPLVEK	sp|Q92597|NDRG1_HUMAN	S108	2	N+	heavy	617.66	3	593.375	1	y5	26.89	30.8	11349700	19225486	0.0006	1
EMQDVDLAEVKPLVEK	sp|Q92597|NDRG1_HUMAN	S108	3	N+	heavy	617.66	3	593.375	1	y5	26.97	30.8	7045580	13505094	0.0014	1
TASGSSVTSLDGTR	sp|Q92597|NDRG1_HUMAN	S108	1	N+	light	669.828	2	935.479	1	y9	16.16	17.05	0	0	0	0
TASGSSVTSLDGTR	sp|Q92597|NDRG1_HUMAN	S108	2	N+	light	669.828	2	935.479	1	y9	16.21	17.05	0	0	0	0
TASGSSVTSLDGTR	sp|Q92597|NDRG1_HUMAN	S108	3	N+	light	669.828	2	935.479	1	y9	16.21	17.05	0	0	0	0
TASGSSVTSLDGTR	sp|Q92597|NDRG1_HUMAN	S108	1	N+	light	669.828	2	848.447	1	y8	16.16	17.05	0	0	0	0
TASGSSVTSLDGTR	sp|Q92597|NDRG1_HUMAN	S108	2	N+	light	669.828	2	848.447	1	y8	16.21	17.05	0	0	0	0
TASGSSVTSLDGTR	sp|Q92597|NDRG1_HUMAN	S108	3	N+	light	669.828	2	848.447	1	y8	16.21	17.05	0	0	0	0
TASGSSVTSLDGTR	sp|Q92597|NDRG1_HUMAN	S108	1	N+	light	669.828	2	648.331	1	y6	16.16	17.05	0	0	0	0
TASGSSVTSLDGTR	sp|Q92597|NDRG1_HUMAN	S108	2	N+	light	669.828	2	648.331	1	y6	16.21	17.05	0	0	0	0
TASGSSVTSLDGTR	sp|Q92597|NDRG1_HUMAN	S108	3	N+	light	669.828	2	648.331	1	y6	16.21	17.05	0	0	0	0
TASGSSVTSLDGTR	sp|Q92597|NDRG1_HUMAN	S108	1	N+	heavy	674.833	2	945.488	1	y9	16.34	17.05	6064	20846	0	2
TASGSSVTSLDGTR	sp|Q92597|NDRG1_HUMAN	S108	2	N+	heavy	674.833	2	945.488	1	y9	16.44	17.05	13409	34246	0	1
TASGSSVTSLDGTR	sp|Q92597|NDRG1_HUMAN	S108	3	N+	heavy	674.833	2	945.488	1	y9	16.36	17.05	3828	13455	0	3
TASGSSVTSLDGTR	sp|Q92597|NDRG1_HUMAN	S108	1	N+	heavy	674.833	2	858.455	1	y8	16.31	17.05	3633	20846	0	3
TASGSSVTSLDGTR	sp|Q92597|NDRG1_HUMAN	S108	2	N+	heavy	674.833	2	858.455	1	y8	16.52	17.05	9253	34246	0	3
TASGSSVTSLDGTR	sp|Q92597|NDRG1_HUMAN	S108	3	N+	heavy	674.833	2	858.455	1	y8	16.39	17.05	4681	13455	0	2
TASGSSVTSLDGTR	sp|Q92597|NDRG1_HUMAN	S108	1	N+	heavy	674.833	2	658.339	1	y6	16.32	17.05	11149	20846	0	1
TASGSSVTSLDGTR	sp|Q92597|NDRG1_HUMAN	S108	2	N+	heavy	674.833	2	658.339	1	y6	16.57	17.05	11584	34246	0	2
TASGSSVTSLDGTR	sp|Q92597|NDRG1_HUMAN	S108	3	N+	heavy	674.833	2	658.339	1	y6	16.37	17.05	4947	13455	0	1
EMQDVDLAEVKPLVEK	sp|Q92597|NDRG1_HUMAN	S110	1	N0	light	614.989	3	941.567	1	y8	26.66	30.8	5520	50510	0.0018	3
EMQDVDLAEVKPLVEK	sp|Q92597|NDRG1_HUMAN	S110	2	N0	light	614.989	3	941.567	1	y8	26.56	30.8	3675	41732	0.0012	3
EMQDVDLAEVKPLVEK	sp|Q92597|NDRG1_HUMAN	S110	3	N0	light	614.989	3	941.567	1	y8	26.52	30.8	1469	23704	0.0009	3
EMQDVDLAEVKPLVEK	sp|Q92597|NDRG1_HUMAN	S110	1	N0	light	614.989	3	713.456	1	y6	26.61	30.8	6733	50510	0.0018	2
EMQDVDLAEVKPLVEK	sp|Q92597|NDRG1_HUMAN	S110	2	N0	light	614.989	3	713.456	1	y6	26.56	30.8	6150	41732	0.0012	2
EMQDVDLAEVKPLVEK	sp|Q92597|NDRG1_HUMAN	S110	3	N0	light	614.989	3	713.456	1	y6	26.6	30.8	3250	23704	0.0009	2
EMQDVDLAEVKPLVEK	sp|Q92597|NDRG1_HUMAN	S110	1	N0	light	614.989	3	585.361	1	y5	26.61	30.8	38257	50510	0.0018	1
EMQDVDLAEVKPLVEK	sp|Q92597|NDRG1_HUMAN	S110	2	N0	light	614.989	3	585.361	1	y5	26.56	30.8	31908	41732	0.0012	1
EMQDVDLAEVKPLVEK	sp|Q92597|NDRG1_HUMAN	S110	3	N0	light	614.989	3	585.361	1	y5	26.72	30.8	18985	23704	0.0009	1
EMQDVDLAEVKPLVEK	sp|Q92597|NDRG1_HUMAN	S110	1	N0	heavy	617.66	3	949.581	1	y8	26.61	30.8	5380319	27934510	0.0018	2
EMQDVDLAEVKPLVEK	sp|Q92597|NDRG1_HUMAN	S110	2	N0	heavy	617.66	3	949.581	1	y8	26.56	30.8	6989240	36036336	0.0012	3
EMQDVDLAEVKPLVEK	sp|Q92597|NDRG1_HUMAN	S110	3	N0	heavy	617.66	3	949.581	1	y8	26.6	30.8	5390878	27622888	0.0009	3
EMQDVDLAEVKPLVEK	sp|Q92597|NDRG1_HUMAN	S110	1	N0	heavy	617.66	3	721.47	1	y6	26.66	30.8	5068655	27934510	0.0018	3
EMQDVDLAEVKPLVEK	sp|Q92597|NDRG1_HUMAN	S110	2	N0	heavy	617.66	3	721.47	1	y6	26.56	30.8	8947922	36036336	0.0012	2
EMQDVDLAEVKPLVEK	sp|Q92597|NDRG1_HUMAN	S110	3	N0	heavy	617.66	3	721.47	1	y6	26.6	30.8	6664647	27622888	0.0009	2
EMQDVDLAEVKPLVEK	sp|Q92597|NDRG1_HUMAN	S110	1	N0	heavy	617.66	3	593.375	1	y5	26.61	30.8	17485536	27934510	0.0018	1
EMQDVDLAEVKPLVEK	sp|Q92597|NDRG1_HUMAN	S110	2	N0	heavy	617.66	3	593.375	1	y5	26.56	30.8	20099174	36036336	0.0012	1
EMQDVDLAEVKPLVEK	sp|Q92597|NDRG1_HUMAN	S110	3	N0	heavy	617.66	3	593.375	1	y5	26.6	30.8	15567363	27622888	0.0009	1
TASGSSVTSLDGTR	sp|Q92597|NDRG1_HUMAN	S110	1	N0	light	669.828	2	935.479	1	y9	16.24	17.05	0	34	0.0005	0
TASGSSVTSLDGTR	sp|Q92597|NDRG1_HUMAN	S110	2	N0	light	669.828	2	935.479	1	y9	16.17	17.05	0	0	0	0
TASGSSVTSLDGTR	sp|Q92597|NDRG1_HUMAN	S110	3	N0	light	669.828	2	935.479	1	y9	17.24	17.05	53	169	0.0098	2
TASGSSVTSLDGTR	sp|Q92597|NDRG1_HUMAN	S110	1	N0	light	669.828	2	848.447	1	y8	16.47	17.05	28	34	0.0005	1
TASGSSVTSLDGTR	sp|Q92597|NDRG1_HUMAN	S110	2	N0	light	669.828	2	848.447	1	y8	16.17	17.05	0	0	0	0
TASGSSVTSLDGTR	sp|Q92597|NDRG1_HUMAN	S110	3	N0	light	669.828	2	848.447	1	y8	17.42	17.05	116	169	0.0098	1
TASGSSVTSLDGTR	sp|Q92597|NDRG1_HUMAN	S110	1	N0	light	669.828	2	648.331	1	y6	16.67	17.05	7	34	0.0005	2
TASGSSVTSLDGTR	sp|Q92597|NDRG1_HUMAN	S110	2	N0	light	669.828	2	648.331	1	y6	16.17	17.05	0	0	0	0
TASGSSVTSLDGTR	sp|Q92597|NDRG1_HUMAN	S110	3	N0	light	669.828	2	648.331	1	y6	17.22	17.05	0	169	0.0098	0
TASGSSVTSLDGTR	sp|Q92597|NDRG1_HUMAN	S110	1	N0	heavy	674.833	2	945.488	1	y9	16.41	17.05	5547	65665	0.0005	3
TASGSSVTSLDGTR	sp|Q92597|NDRG1_HUMAN	S110	2	N0	heavy	674.833	2	945.488	1	y9	16.29	17.05	9812	27267	0	2
TASGSSVTSLDGTR	sp|Q92597|NDRG1_HUMAN	S110	3	N0	heavy	674.833	2	945.488	1	y9	17.35	17.05	3255	17209	0.0098	3
TASGSSVTSLDGTR	sp|Q92597|NDRG1_HUMAN	S110	1	N0	heavy	674.833	2	858.455	1	y8	16.46	17.05	35179	65665	0.0005	1
TASGSSVTSLDGTR	sp|Q92597|NDRG1_HUMAN	S110	2	N0	heavy	674.833	2	858.455	1	y8	16.29	17.05	10966	27267	0	1
TASGSSVTSLDGTR	sp|Q92597|NDRG1_HUMAN	S110	3	N0	heavy	674.833	2	858.455	1	y8	17.27	17.05	6254	17209	0.0098	2
TASGSSVTSLDGTR	sp|Q92597|NDRG1_HUMAN	S110	1	N0	heavy	674.833	2	658.339	1	y6	16.42	17.05	24939	65665	0.0005	2
TASGSSVTSLDGTR	sp|Q92597|NDRG1_HUMAN	S110	2	N0	heavy	674.833	2	658.339	1	y6	16.31	17.05	6489	27267	0	3
TASGSSVTSLDGTR	sp|Q92597|NDRG1_HUMAN	S110	3	N0	heavy	674.833	2	658.339	1	y6	17.32	17.05	7700	17209	0.0098	1
EMQDVDLAEVKPLVEK	sp|Q92597|NDRG1_HUMAN	S114	1	N+	light	614.989	3	941.567	1	y8	26.45	30.8	7393	121787	0.0012	3
EMQDVDLAEVKPLVEK	sp|Q92597|NDRG1_HUMAN	S114	2	N+	light	614.989	3	941.567	1	y8	26.64	30.8	7909	117426	0.001	3
EMQDVDLAEVKPLVEK	sp|Q92597|NDRG1_HUMAN	S114	3	N+	light	614.989	3	941.567	1	y8	26.6	30.8	8716	58870	0.0008	3
EMQDVDLAEVKPLVEK	sp|Q92597|NDRG1_HUMAN	S114	1	N+	light	614.989	3	713.456	1	y6	26.41	30.8	19966	121787	0.0012	2
EMQDVDLAEVKPLVEK	sp|Q92597|NDRG1_HUMAN	S114	2	N+	light	614.989	3	713.456	1	y6	26.6	30.8	26736	117426	0.001	2
EMQDVDLAEVKPLVEK	sp|Q92597|NDRG1_HUMAN	S114	3	N+	light	614.989	3	713.456	1	y6	26.52	30.8	18963	58870	0.0008	2
EMQDVDLAEVKPLVEK	sp|Q92597|NDRG1_HUMAN	S114	1	N+	light	614.989	3	585.361	1	y5	26.41	30.8	94427	121787	0.0012	1
EMQDVDLAEVKPLVEK	sp|Q92597|NDRG1_HUMAN	S114	2	N+	light	614.989	3	585.361	1	y5	26.6	30.8	82781	117426	0.001	1
EMQDVDLAEVKPLVEK	sp|Q92597|NDRG1_HUMAN	S114	3	N+	light	614.989	3	585.361	1	y5	26.56	30.8	31191	58870	0.0008	1
EMQDVDLAEVKPLVEK	sp|Q92597|NDRG1_HUMAN	S114	1	N+	heavy	617.66	3	949.581	1	y8	26.37	30.8	19650116	98952416	0.0012	3
EMQDVDLAEVKPLVEK	sp|Q92597|NDRG1_HUMAN	S114	2	N+	heavy	617.66	3	949.581	1	y8	26.6	30.8	22847420	122687304	0.001	3
EMQDVDLAEVKPLVEK	sp|Q92597|NDRG1_HUMAN	S114	3	N+	heavy	617.66	3	949.581	1	y8	26.56	30.8	14374344	74391968	0.0008	3
EMQDVDLAEVKPLVEK	sp|Q92597|NDRG1_HUMAN	S114	1	N+	heavy	617.66	3	721.47	1	y6	26.41	30.8	30358176	98952416	0.0012	2
EMQDVDLAEVKPLVEK	sp|Q92597|NDRG1_HUMAN	S114	2	N+	heavy	617.66	3	721.47	1	y6	26.6	30.8	29980058	122687304	0.001	2
EMQDVDLAEVKPLVEK	sp|Q92597|NDRG1_HUMAN	S114	3	N+	heavy	617.66	3	721.47	1	y6	26.52	30.8	18365616	74391968	0.0008	2
EMQDVDLAEVKPLVEK	sp|Q92597|NDRG1_HUMAN	S114	1	N+	heavy	617.66	3	593.375	1	y5	26.41	30.8	48944124	98952416	0.0012	1
EMQDVDLAEVKPLVEK	sp|Q92597|NDRG1_HUMAN	S114	2	N+	heavy	617.66	3	593.375	1	y5	26.64	30.8	69859824	122687304	0.001	1
EMQDVDLAEVKPLVEK	sp|Q92597|NDRG1_HUMAN	S114	3	N+	heavy	617.66	3	593.375	1	y5	26.52	30.8	41652004	74391968	0.0008	1
TASGSSVTSLDGTR	sp|Q92597|NDRG1_HUMAN	S114	1	N+	light	669.828	2	935.479	1	y9	16.01	17.05	0	0	0	0
TASGSSVTSLDGTR	sp|Q92597|NDRG1_HUMAN	S114	2	N+	light	669.828	2	935.479	1	y9	16.04	17.05	0	0	0	0
TASGSSVTSLDGTR	sp|Q92597|NDRG1_HUMAN	S114	3	N+	light	669.828	2	935.479	1	y9	15.94	17.05	0	0	0	0
TASGSSVTSLDGTR	sp|Q92597|NDRG1_HUMAN	S114	1	N+	light	669.828	2	848.447	1	y8	16.01	17.05	0	0	0	0
TASGSSVTSLDGTR	sp|Q92597|NDRG1_HUMAN	S114	2	N+	light	669.828	2	848.447	1	y8	16.04	17.05	0	0	0	0
TASGSSVTSLDGTR	sp|Q92597|NDRG1_HUMAN	S114	3	N+	light	669.828	2	848.447	1	y8	15.94	17.05	0	0	0	0
TASGSSVTSLDGTR	sp|Q92597|NDRG1_HUMAN	S114	1	N+	light	669.828	2	648.331	1	y6	16.01	17.05	0	0	0	0
TASGSSVTSLDGTR	sp|Q92597|NDRG1_HUMAN	S114	2	N+	light	669.828	2	648.331	1	y6	16.04	17.05	0	0	0	0
TASGSSVTSLDGTR	sp|Q92597|NDRG1_HUMAN	S114	3	N+	light	669.828	2	648.331	1	y6	15.94	17.05	0	0	0	0
TASGSSVTSLDGTR	sp|Q92597|NDRG1_HUMAN	S114	1	N+	heavy	674.833	2	945.488	1	y9	16.14	17.05	18317	129621	0	3
TASGSSVTSLDGTR	sp|Q92597|NDRG1_HUMAN	S114	2	N+	heavy	674.833	2	945.488	1	y9	16.17	17.05	37615	103630	0	2
TASGSSVTSLDGTR	sp|Q92597|NDRG1_HUMAN	S114	3	N+	heavy	674.833	2	945.488	1	y9	16.11	17.05	37513	106048	0	2
TASGSSVTSLDGTR	sp|Q92597|NDRG1_HUMAN	S114	1	N+	heavy	674.833	2	858.455	1	y8	16.14	17.05	55336	129621	0	2
TASGSSVTSLDGTR	sp|Q92597|NDRG1_HUMAN	S114	2	N+	heavy	674.833	2	858.455	1	y8	16.19	17.05	20584	103630	0	3
TASGSSVTSLDGTR	sp|Q92597|NDRG1_HUMAN	S114	3	N+	heavy	674.833	2	858.455	1	y8	16.21	17.05	28512	106048	0	3
TASGSSVTSLDGTR	sp|Q92597|NDRG1_HUMAN	S114	1	N+	heavy	674.833	2	658.339	1	y6	16.16	17.05	55969	129621	0	1
TASGSSVTSLDGTR	sp|Q92597|NDRG1_HUMAN	S114	2	N+	heavy	674.833	2	658.339	1	y6	16.16	17.05	45431	103630	0	1
TASGSSVTSLDGTR	sp|Q92597|NDRG1_HUMAN	S114	3	N+	heavy	674.833	2	658.339	1	y6	16.11	17.05	40022	106048	0	1
EMQDVDLAEVKPLVEK	sp|Q92597|NDRG1_HUMAN	S116	1	N+	light	614.989	3	941.567	1	y8	26.94	30.8	5462	72110	0.0013	3
EMQDVDLAEVKPLVEK	sp|Q92597|NDRG1_HUMAN	S116	2	N+	light	614.989	3	941.567	1	y8	26.68	30.8	1929	63769	0.0008	3
EMQDVDLAEVKPLVEK	sp|Q92597|NDRG1_HUMAN	S116	3	N+	light	614.989	3	941.567	1	y8	26.64	30.8	4894	68020	0.001	3
EMQDVDLAEVKPLVEK	sp|Q92597|NDRG1_HUMAN	S116	1	N+	light	614.989	3	713.456	1	y6	26.61	30.8	21592	72110	0.0013	2
EMQDVDLAEVKPLVEK	sp|Q92597|NDRG1_HUMAN	S116	2	N+	light	614.989	3	713.456	1	y6	26.68	30.8	9859	63769	0.0008	2
EMQDVDLAEVKPLVEK	sp|Q92597|NDRG1_HUMAN	S116	3	N+	light	614.989	3	713.456	1	y6	26.6	30.8	9923	68020	0.001	2
EMQDVDLAEVKPLVEK	sp|Q92597|NDRG1_HUMAN	S116	1	N+	light	614.989	3	585.361	1	y5	26.74	30.8	45055	72110	0.0013	1
EMQDVDLAEVKPLVEK	sp|Q92597|NDRG1_HUMAN	S116	2	N+	light	614.989	3	585.361	1	y5	26.64	30.8	51981	63769	0.0008	1
EMQDVDLAEVKPLVEK	sp|Q92597|NDRG1_HUMAN	S116	3	N+	light	614.989	3	585.361	1	y5	26.6	30.8	53203	68020	0.001	1
EMQDVDLAEVKPLVEK	sp|Q92597|NDRG1_HUMAN	S116	1	N+	heavy	617.66	3	949.581	1	y8	26.66	30.8	10650716	57486192	0.0013	3
EMQDVDLAEVKPLVEK	sp|Q92597|NDRG1_HUMAN	S116	2	N+	heavy	617.66	3	949.581	1	y8	26.64	30.8	12718004	80006528	0.0008	3
EMQDVDLAEVKPLVEK	sp|Q92597|NDRG1_HUMAN	S116	3	N+	heavy	617.66	3	949.581	1	y8	26.6	30.8	12925144	69480288	0.001	3
EMQDVDLAEVKPLVEK	sp|Q92597|NDRG1_HUMAN	S116	1	N+	heavy	617.66	3	721.47	1	y6	26.61	30.8	17107428	57486192	0.0013	2
EMQDVDLAEVKPLVEK	sp|Q92597|NDRG1_HUMAN	S116	2	N+	heavy	617.66	3	721.47	1	y6	26.64	30.8	19741448	80006528	0.0008	2
EMQDVDLAEVKPLVEK	sp|Q92597|NDRG1_HUMAN	S116	3	N+	heavy	617.66	3	721.47	1	y6	26.6	30.8	18534500	69480288	0.001	2
EMQDVDLAEVKPLVEK	sp|Q92597|NDRG1_HUMAN	S116	1	N+	heavy	617.66	3	593.375	1	y5	26.7	30.8	29728048	57486192	0.0013	1
EMQDVDLAEVKPLVEK	sp|Q92597|NDRG1_HUMAN	S116	2	N+	heavy	617.66	3	593.375	1	y5	26.64	30.8	47547080	80006528	0.0008	1
EMQDVDLAEVKPLVEK	sp|Q92597|NDRG1_HUMAN	S116	3	N+	heavy	617.66	3	593.375	1	y5	26.6	30.8	38020648	69480288	0.001	1
TASGSSVTSLDGTR	sp|Q92597|NDRG1_HUMAN	S116	1	N+	light	669.828	2	935.479	1	y9	16.21	17.05	0	0	0	0
TASGSSVTSLDGTR	sp|Q92597|NDRG1_HUMAN	S116	2	N+	light	669.828	2	935.479	1	y9	16.16	17.05	0	0	0	0
TASGSSVTSLDGTR	sp|Q92597|NDRG1_HUMAN	S116	3	N+	light	669.828	2	935.479	1	y9	16.17	17.05	0	0	0	0
TASGSSVTSLDGTR	sp|Q92597|NDRG1_HUMAN	S116	1	N+	light	669.828	2	848.447	1	y8	16.21	17.05	0	0	0	0
TASGSSVTSLDGTR	sp|Q92597|NDRG1_HUMAN	S116	2	N+	light	669.828	2	848.447	1	y8	16.16	17.05	0	0	0	0
TASGSSVTSLDGTR	sp|Q92597|NDRG1_HUMAN	S116	3	N+	light	669.828	2	848.447	1	y8	16.17	17.05	0	0	0	0
TASGSSVTSLDGTR	sp|Q92597|NDRG1_HUMAN	S116	1	N+	light	669.828	2	648.331	1	y6	16.21	17.05	0	0	0	0
TASGSSVTSLDGTR	sp|Q92597|NDRG1_HUMAN	S116	2	N+	light	669.828	2	648.331	1	y6	16.16	17.05	0	0	0	0
TASGSSVTSLDGTR	sp|Q92597|NDRG1_HUMAN	S116	3	N+	light	669.828	2	648.331	1	y6	16.17	17.05	0	0	0	0
TASGSSVTSLDGTR	sp|Q92597|NDRG1_HUMAN	S116	1	N+	heavy	674.833	2	945.488	1	y9	16.26	17.05	10913	57350	0	2
TASGSSVTSLDGTR	sp|Q92597|NDRG1_HUMAN	S116	2	N+	heavy	674.833	2	945.488	1	y9	16.29	17.05	20007	48253	0	1
TASGSSVTSLDGTR	sp|Q92597|NDRG1_HUMAN	S116	3	N+	heavy	674.833	2	945.488	1	y9	16.36	17.05	17445	36339	0	1
TASGSSVTSLDGTR	sp|Q92597|NDRG1_HUMAN	S116	1	N+	heavy	674.833	2	858.455	1	y8	16.31	17.05	8254	57350	0	3
TASGSSVTSLDGTR	sp|Q92597|NDRG1_HUMAN	S116	2	N+	heavy	674.833	2	858.455	1	y8	16.27	17.05	8967	48253	0	3
TASGSSVTSLDGTR	sp|Q92597|NDRG1_HUMAN	S116	3	N+	heavy	674.833	2	858.455	1	y8	16.37	17.05	7969	36339	0	3
TASGSSVTSLDGTR	sp|Q92597|NDRG1_HUMAN	S116	1	N+	heavy	674.833	2	658.339	1	y6	16.26	17.05	38183	57350	0	1
TASGSSVTSLDGTR	sp|Q92597|NDRG1_HUMAN	S116	2	N+	heavy	674.833	2	658.339	1	y6	16.29	17.05	19279	48253	0	2
TASGSSVTSLDGTR	sp|Q92597|NDRG1_HUMAN	S116	3	N+	heavy	674.833	2	658.339	1	y6	16.36	17.05	10925	36339	0	2
EMQDVDLAEVKPLVEK	sp|Q92597|NDRG1_HUMAN	S12	1	N+	light	614.989	3	941.567	1	y8	26.82	30.8	1686	17652	0.0005	2
EMQDVDLAEVKPLVEK	sp|Q92597|NDRG1_HUMAN	S12	2	N+	light	614.989	3	941.567	1	y8	26.76	30.8	2396	29330	0.0007	3
EMQDVDLAEVKPLVEK	sp|Q92597|NDRG1_HUMAN	S12	3	N+	light	614.989	3	941.567	1	y8	26.8	30.8	1837	25026	0.0008	3
EMQDVDLAEVKPLVEK	sp|Q92597|NDRG1_HUMAN	S12	1	N+	light	614.989	3	713.456	1	y6	26.7	30.8	874	17652	0.0005	3
EMQDVDLAEVKPLVEK	sp|Q92597|NDRG1_HUMAN	S12	2	N+	light	614.989	3	713.456	1	y6	27.01	30.8	2841	29330	0.0007	2
EMQDVDLAEVKPLVEK	sp|Q92597|NDRG1_HUMAN	S12	3	N+	light	614.989	3	713.456	1	y6	26.97	30.8	4952	25026	0.0008	2
EMQDVDLAEVKPLVEK	sp|Q92597|NDRG1_HUMAN	S12	1	N+	light	614.989	3	585.361	1	y5	26.82	30.8	15091	17652	0.0005	1
EMQDVDLAEVKPLVEK	sp|Q92597|NDRG1_HUMAN	S12	2	N+	light	614.989	3	585.361	1	y5	26.89	30.8	24093	29330	0.0007	1
EMQDVDLAEVKPLVEK	sp|Q92597|NDRG1_HUMAN	S12	3	N+	light	614.989	3	585.361	1	y5	26.76	30.8	18237	25026	0.0008	1
EMQDVDLAEVKPLVEK	sp|Q92597|NDRG1_HUMAN	S12	1	N+	heavy	617.66	3	949.581	1	y8	26.7	30.8	5729498	33608196	0.0005	3
EMQDVDLAEVKPLVEK	sp|Q92597|NDRG1_HUMAN	S12	2	N+	heavy	617.66	3	949.581	1	y8	26.85	30.8	8301795	40971440	0.0007	3
EMQDVDLAEVKPLVEK	sp|Q92597|NDRG1_HUMAN	S12	3	N+	heavy	617.66	3	949.581	1	y8	26.8	30.8	5479073	29956696	0.0008	3
EMQDVDLAEVKPLVEK	sp|Q92597|NDRG1_HUMAN	S12	1	N+	heavy	617.66	3	721.47	1	y6	26.7	30.8	8747103	33608196	0.0005	2
EMQDVDLAEVKPLVEK	sp|Q92597|NDRG1_HUMAN	S12	2	N+	heavy	617.66	3	721.47	1	y6	26.85	30.8	10842911	40971440	0.0007	2
EMQDVDLAEVKPLVEK	sp|Q92597|NDRG1_HUMAN	S12	3	N+	heavy	617.66	3	721.47	1	y6	26.8	30.8	6652432	29956696	0.0008	2
EMQDVDLAEVKPLVEK	sp|Q92597|NDRG1_HUMAN	S12	1	N+	heavy	617.66	3	593.375	1	y5	26.74	30.8	19131594	33608196	0.0005	1
EMQDVDLAEVKPLVEK	sp|Q92597|NDRG1_HUMAN	S12	2	N+	heavy	617.66	3	593.375	1	y5	26.85	30.8	21826736	40971440	0.0007	1
EMQDVDLAEVKPLVEK	sp|Q92597|NDRG1_HUMAN	S12	3	N+	heavy	617.66	3	593.375	1	y5	26.8	30.8	17825192	29956696	0.0008	1
TASGSSVTSLDGTR	sp|Q92597|NDRG1_HUMAN	S12	1	N+	light	669.828	2	935.479	1	y9	16.16	17.05	0	0	0	0
TASGSSVTSLDGTR	sp|Q92597|NDRG1_HUMAN	S12	2	N+	light	669.828	2	935.479	1	y9	16.27	17.05	0	0	0	0
TASGSSVTSLDGTR	sp|Q92597|NDRG1_HUMAN	S12	3	N+	light	669.828	2	935.479	1	y9	16.21	17.05	0	0	0	0
TASGSSVTSLDGTR	sp|Q92597|NDRG1_HUMAN	S12	1	N+	light	669.828	2	848.447	1	y8	16.16	17.05	0	0	0	0
TASGSSVTSLDGTR	sp|Q92597|NDRG1_HUMAN	S12	2	N+	light	669.828	2	848.447	1	y8	16.27	17.05	0	0	0	0
TASGSSVTSLDGTR	sp|Q92597|NDRG1_HUMAN	S12	3	N+	light	669.828	2	848.447	1	y8	16.21	17.05	0	0	0	0
TASGSSVTSLDGTR	sp|Q92597|NDRG1_HUMAN	S12	1	N+	light	669.828	2	648.331	1	y6	16.16	17.05	0	0	0	0
TASGSSVTSLDGTR	sp|Q92597|NDRG1_HUMAN	S12	2	N+	light	669.828	2	648.331	1	y6	16.27	17.05	0	0	0	0
TASGSSVTSLDGTR	sp|Q92597|NDRG1_HUMAN	S12	3	N+	light	669.828	2	648.331	1	y6	16.21	17.05	0	0	0	0
TASGSSVTSLDGTR	sp|Q92597|NDRG1_HUMAN	S12	1	N+	heavy	674.833	2	945.488	1	y9	16.37	17.05	16955	65693	0	3
TASGSSVTSLDGTR	sp|Q92597|NDRG1_HUMAN	S12	2	N+	heavy	674.833	2	945.488	1	y9	16.36	17.05	58762	91564	0	1
TASGSSVTSLDGTR	sp|Q92597|NDRG1_HUMAN	S12	3	N+	heavy	674.833	2	945.488	1	y9	16.31	17.05	3153	12103	0	3
TASGSSVTSLDGTR	sp|Q92597|NDRG1_HUMAN	S12	1	N+	heavy	674.833	2	858.455	1	y8	16.42	17.05	19706	65693	0	2
TASGSSVTSLDGTR	sp|Q92597|NDRG1_HUMAN	S12	2	N+	heavy	674.833	2	858.455	1	y8	16.36	17.05	18253	91564	0	2
TASGSSVTSLDGTR	sp|Q92597|NDRG1_HUMAN	S12	3	N+	heavy	674.833	2	858.455	1	y8	16.32	17.05	3660	12103	0	2
TASGSSVTSLDGTR	sp|Q92597|NDRG1_HUMAN	S12	1	N+	heavy	674.833	2	658.339	1	y6	16.37	17.05	29031	65693	0	1
TASGSSVTSLDGTR	sp|Q92597|NDRG1_HUMAN	S12	2	N+	heavy	674.833	2	658.339	1	y6	16.41	17.05	14549	91564	0	3
TASGSSVTSLDGTR	sp|Q92597|NDRG1_HUMAN	S12	3	N+	heavy	674.833	2	658.339	1	y6	16.32	17.05	5289	12103	0	1
EMQDVDLAEVKPLVEK	sp|Q92597|NDRG1_HUMAN	S120	1	N0	light	614.989	3	941.567	1	y8	26.7	30.8	10263	90577	0.003	2
EMQDVDLAEVKPLVEK	sp|Q92597|NDRG1_HUMAN	S120	2	N0	light	614.989	3	941.567	1	y8	26.75	30.8	8120	102548	0.0028	2
EMQDVDLAEVKPLVEK	sp|Q92597|NDRG1_HUMAN	S120	3	N0	light	614.989	3	941.567	1	y8	26.76	30.8	6933	112557	0.0083	2
EMQDVDLAEVKPLVEK	sp|Q92597|NDRG1_HUMAN	S120	1	N0	light	614.989	3	713.456	1	y6	26.45	30.8	5261	90577	0.003	3
EMQDVDLAEVKPLVEK	sp|Q92597|NDRG1_HUMAN	S120	2	N0	light	614.989	3	713.456	1	y6	26.75	30.8	6419	102548	0.0028	3
EMQDVDLAEVKPLVEK	sp|Q92597|NDRG1_HUMAN	S120	3	N0	light	614.989	3	713.456	1	y6	26.44	30.8	4681	112557	0.0083	3
EMQDVDLAEVKPLVEK	sp|Q92597|NDRG1_HUMAN	S120	1	N0	light	614.989	3	585.361	1	y5	26.66	30.8	75053	90577	0.003	1
EMQDVDLAEVKPLVEK	sp|Q92597|NDRG1_HUMAN	S120	2	N0	light	614.989	3	585.361	1	y5	26.8	30.8	88010	102548	0.0028	1
EMQDVDLAEVKPLVEK	sp|Q92597|NDRG1_HUMAN	S120	3	N0	light	614.989	3	585.361	1	y5	26.76	30.8	100943	112557	0.0083	1
EMQDVDLAEVKPLVEK	sp|Q92597|NDRG1_HUMAN	S120	1	N0	heavy	617.66	3	949.581	1	y8	26.45	30.8	4667363	29791300	0.003	3
EMQDVDLAEVKPLVEK	sp|Q92597|NDRG1_HUMAN	S120	2	N0	heavy	617.66	3	949.581	1	y8	26.5	30.8	6581400	37037232	0.0028	3
EMQDVDLAEVKPLVEK	sp|Q92597|NDRG1_HUMAN	S120	3	N0	heavy	617.66	3	949.581	1	y8	26.48	30.8	2364058	13518584	0.0083	3
EMQDVDLAEVKPLVEK	sp|Q92597|NDRG1_HUMAN	S120	1	N0	heavy	617.66	3	721.47	1	y6	26.45	30.8	5884184	29791300	0.003	2
EMQDVDLAEVKPLVEK	sp|Q92597|NDRG1_HUMAN	S120	2	N0	heavy	617.66	3	721.47	1	y6	26.5	30.8	8637538	37037232	0.0028	2
EMQDVDLAEVKPLVEK	sp|Q92597|NDRG1_HUMAN	S120	3	N0	heavy	617.66	3	721.47	1	y6	26.48	30.8	3993663	13518584	0.0083	2
EMQDVDLAEVKPLVEK	sp|Q92597|NDRG1_HUMAN	S120	1	N0	heavy	617.66	3	593.375	1	y5	26.49	30.8	19239754	29791300	0.003	1
EMQDVDLAEVKPLVEK	sp|Q92597|NDRG1_HUMAN	S120	2	N0	heavy	617.66	3	593.375	1	y5	26.5	30.8	21818296	37037232	0.0028	1
EMQDVDLAEVKPLVEK	sp|Q92597|NDRG1_HUMAN	S120	3	N0	heavy	617.66	3	593.375	1	y5	26.48	30.8	7160863	13518584	0.0083	1
TASGSSVTSLDGTR	sp|Q92597|NDRG1_HUMAN	S120	1	N0	light	669.828	2	935.479	1	y9	16.21	17.05	0	0	0	0
TASGSSVTSLDGTR	sp|Q92597|NDRG1_HUMAN	S120	2	N0	light	669.828	2	935.479	1	y9	16.22	17.05	0	0	0	0
TASGSSVTSLDGTR	sp|Q92597|NDRG1_HUMAN	S120	3	N0	light	669.828	2	935.479	1	y9	16.21	17.05	0	0	0	0
TASGSSVTSLDGTR	sp|Q92597|NDRG1_HUMAN	S120	1	N0	light	669.828	2	848.447	1	y8	16.21	17.05	0	0	0	0
TASGSSVTSLDGTR	sp|Q92597|NDRG1_HUMAN	S120	2	N0	light	669.828	2	848.447	1	y8	16.22	17.05	0	0	0	0
TASGSSVTSLDGTR	sp|Q92597|NDRG1_HUMAN	S120	3	N0	light	669.828	2	848.447	1	y8	16.21	17.05	0	0	0	0
TASGSSVTSLDGTR	sp|Q92597|NDRG1_HUMAN	S120	1	N0	light	669.828	2	648.331	1	y6	16.21	17.05	0	0	0	0
TASGSSVTSLDGTR	sp|Q92597|NDRG1_HUMAN	S120	2	N0	light	669.828	2	648.331	1	y6	16.22	17.05	0	0	0	0
TASGSSVTSLDGTR	sp|Q92597|NDRG1_HUMAN	S120	3	N0	light	669.828	2	648.331	1	y6	16.21	17.05	0	0	0	0
TASGSSVTSLDGTR	sp|Q92597|NDRG1_HUMAN	S120	1	N0	heavy	674.833	2	945.488	1	y9	16.29	17.05	10329	25974	0	1
TASGSSVTSLDGTR	sp|Q92597|NDRG1_HUMAN	S120	2	N0	heavy	674.833	2	945.488	1	y9	16.49	17.05	6381	31198	0	3
TASGSSVTSLDGTR	sp|Q92597|NDRG1_HUMAN	S120	3	N0	heavy	674.833	2	945.488	1	y9	16.47	17.05	1840	7394	0	3
TASGSSVTSLDGTR	sp|Q92597|NDRG1_HUMAN	S120	1	N0	heavy	674.833	2	858.455	1	y8	16.31	17.05	6588	25974	0	3
TASGSSVTSLDGTR	sp|Q92597|NDRG1_HUMAN	S120	2	N0	heavy	674.833	2	858.455	1	y8	16.47	17.05	8713	31198	0	2
TASGSSVTSLDGTR	sp|Q92597|NDRG1_HUMAN	S120	3	N0	heavy	674.833	2	858.455	1	y8	16.37	17.05	2312	7394	0	2
TASGSSVTSLDGTR	sp|Q92597|NDRG1_HUMAN	S120	1	N0	heavy	674.833	2	658.339	1	y6	16.34	17.05	9056	25974	0	2
TASGSSVTSLDGTR	sp|Q92597|NDRG1_HUMAN	S120	2	N0	heavy	674.833	2	658.339	1	y6	16.46	17.05	16104	31198	0	1
TASGSSVTSLDGTR	sp|Q92597|NDRG1_HUMAN	S120	3	N0	heavy	674.833	2	658.339	1	y6	16.41	17.05	3242	7394	0	1
EMQDVDLAEVKPLVEK	sp|Q92597|NDRG1_HUMAN	S122	1	N0	light	614.989	3	941.567	1	y8	26.86	30.8	2115	67824	0.0028	3
EMQDVDLAEVKPLVEK	sp|Q92597|NDRG1_HUMAN	S122	2	N0	light	614.989	3	941.567	1	y8	26.92	30.8	11132	56191	0.0022	2
EMQDVDLAEVKPLVEK	sp|Q92597|NDRG1_HUMAN	S122	3	N0	light	614.989	3	941.567	1	y8	26.6	30.8	4671	41635	0.0034	2
EMQDVDLAEVKPLVEK	sp|Q92597|NDRG1_HUMAN	S122	1	N0	light	614.989	3	713.456	1	y6	26.82	30.8	5517	67824	0.0028	2
EMQDVDLAEVKPLVEK	sp|Q92597|NDRG1_HUMAN	S122	2	N0	light	614.989	3	713.456	1	y6	26.63	30.8	9074	56191	0.0022	3
EMQDVDLAEVKPLVEK	sp|Q92597|NDRG1_HUMAN	S122	3	N0	light	614.989	3	713.456	1	y6	26.52	30.8	304	41635	0.0034	3
EMQDVDLAEVKPLVEK	sp|Q92597|NDRG1_HUMAN	S122	1	N0	light	614.989	3	585.361	1	y5	26.86	30.8	60193	67824	0.0028	1
EMQDVDLAEVKPLVEK	sp|Q92597|NDRG1_HUMAN	S122	2	N0	light	614.989	3	585.361	1	y5	26.92	30.8	35986	56191	0.0022	1
EMQDVDLAEVKPLVEK	sp|Q92597|NDRG1_HUMAN	S122	3	N0	light	614.989	3	585.361	1	y5	26.96	30.8	36661	41635	0.0034	1
EMQDVDLAEVKPLVEK	sp|Q92597|NDRG1_HUMAN	S122	1	N0	heavy	617.66	3	949.581	1	y8	26.61	30.8	4187999	24465266	0.0028	3
EMQDVDLAEVKPLVEK	sp|Q92597|NDRG1_HUMAN	S122	2	N0	heavy	617.66	3	949.581	1	y8	26.67	30.8	5696898	25259144	0.0022	2
EMQDVDLAEVKPLVEK	sp|Q92597|NDRG1_HUMAN	S122	3	N0	heavy	617.66	3	949.581	1	y8	26.72	30.8	2741297	12203096	0.0034	3
EMQDVDLAEVKPLVEK	sp|Q92597|NDRG1_HUMAN	S122	1	N0	heavy	617.66	3	721.47	1	y6	26.61	30.8	5580189	24465266	0.0028	2
EMQDVDLAEVKPLVEK	sp|Q92597|NDRG1_HUMAN	S122	2	N0	heavy	617.66	3	721.47	1	y6	26.67	30.8	5138566	25259144	0.0022	3
EMQDVDLAEVKPLVEK	sp|Q92597|NDRG1_HUMAN	S122	3	N0	heavy	617.66	3	721.47	1	y6	26.68	30.8	3468327	12203096	0.0034	2
EMQDVDLAEVKPLVEK	sp|Q92597|NDRG1_HUMAN	S122	1	N0	heavy	617.66	3	593.375	1	y5	26.61	30.8	14697078	24465266	0.0028	1
EMQDVDLAEVKPLVEK	sp|Q92597|NDRG1_HUMAN	S122	2	N0	heavy	617.66	3	593.375	1	y5	26.67	30.8	14423681	25259144	0.0022	1
EMQDVDLAEVKPLVEK	sp|Q92597|NDRG1_HUMAN	S122	3	N0	heavy	617.66	3	593.375	1	y5	26.72	30.8	5993473	12203096	0.0034	1
TASGSSVTSLDGTR	sp|Q92597|NDRG1_HUMAN	S122	1	N0	light	669.828	2	935.479	1	y9	16.19	17.05	0	0	0	0
TASGSSVTSLDGTR	sp|Q92597|NDRG1_HUMAN	S122	2	N0	light	669.828	2	935.479	1	y9	16.29	17.05	0	0	0	0
TASGSSVTSLDGTR	sp|Q92597|NDRG1_HUMAN	S122	3	N0	light	669.828	2	935.479	1	y9	16.16	17.05	0	0	0	0
TASGSSVTSLDGTR	sp|Q92597|NDRG1_HUMAN	S122	1	N0	light	669.828	2	848.447	1	y8	16.19	17.05	0	0	0	0
TASGSSVTSLDGTR	sp|Q92597|NDRG1_HUMAN	S122	2	N0	light	669.828	2	848.447	1	y8	16.29	17.05	0	0	0	0
TASGSSVTSLDGTR	sp|Q92597|NDRG1_HUMAN	S122	3	N0	light	669.828	2	848.447	1	y8	16.16	17.05	0	0	0	0
TASGSSVTSLDGTR	sp|Q92597|NDRG1_HUMAN	S122	1	N0	light	669.828	2	648.331	1	y6	16.19	17.05	0	0	0	0
TASGSSVTSLDGTR	sp|Q92597|NDRG1_HUMAN	S122	2	N0	light	669.828	2	648.331	1	y6	16.29	17.05	0	0	0	0
TASGSSVTSLDGTR	sp|Q92597|NDRG1_HUMAN	S122	3	N0	light	669.828	2	648.331	1	y6	16.16	17.05	0	0	0	0
TASGSSVTSLDGTR	sp|Q92597|NDRG1_HUMAN	S122	1	N0	heavy	674.833	2	945.488	1	y9	16.41	17.05	20016	47868	0	1
TASGSSVTSLDGTR	sp|Q92597|NDRG1_HUMAN	S122	2	N0	heavy	674.833	2	945.488	1	y9	16.42	17.05	7522	30548	0	3
TASGSSVTSLDGTR	sp|Q92597|NDRG1_HUMAN	S122	3	N0	heavy	674.833	2	945.488	1	y9	16.37	17.05	2193	7989	0	3
TASGSSVTSLDGTR	sp|Q92597|NDRG1_HUMAN	S122	1	N0	heavy	674.833	2	858.455	1	y8	16.41	17.05	7958	47868	0	3
TASGSSVTSLDGTR	sp|Q92597|NDRG1_HUMAN	S122	2	N0	heavy	674.833	2	858.455	1	y8	16.46	17.05	10070	30548	0	2
TASGSSVTSLDGTR	sp|Q92597|NDRG1_HUMAN	S122	3	N0	heavy	674.833	2	858.455	1	y8	16.31	17.05	2576	7989	0	2
TASGSSVTSLDGTR	sp|Q92597|NDRG1_HUMAN	S122	1	N0	heavy	674.833	2	658.339	1	y6	16.52	17.05	19894	47868	0	2
TASGSSVTSLDGTR	sp|Q92597|NDRG1_HUMAN	S122	2	N0	heavy	674.833	2	658.339	1	y6	16.44	17.05	12957	30548	0	1
TASGSSVTSLDGTR	sp|Q92597|NDRG1_HUMAN	S122	3	N0	heavy	674.833	2	658.339	1	y6	16.32	17.05	3220	7989	0	1
EMQDVDLAEVKPLVEK	sp|Q92597|NDRG1_HUMAN	S124	1	N+	light	614.989	3	941.567	1	y8	26.98	30.8	3748	95168	0.0034	2
EMQDVDLAEVKPLVEK	sp|Q92597|NDRG1_HUMAN	S124	2	N+	light	614.989	3	941.567	1	y8	26.8	30.8	6821	45126	0.0017	2
EMQDVDLAEVKPLVEK	sp|Q92597|NDRG1_HUMAN	S124	3	N+	light	614.989	3	941.567	1	y8	26.64	30.8	1221	14113	0.0008	3
EMQDVDLAEVKPLVEK	sp|Q92597|NDRG1_HUMAN	S124	1	N+	light	614.989	3	713.456	1	y6	26.98	30.8	3180	95168	0.0034	3
EMQDVDLAEVKPLVEK	sp|Q92597|NDRG1_HUMAN	S124	2	N+	light	614.989	3	713.456	1	y6	26.97	30.8	1215	45126	0.0017	3
EMQDVDLAEVKPLVEK	sp|Q92597|NDRG1_HUMAN	S124	3	N+	light	614.989	3	713.456	1	y6	26.68	30.8	6542	14113	0.0008	1
EMQDVDLAEVKPLVEK	sp|Q92597|NDRG1_HUMAN	S124	1	N+	light	614.989	3	585.361	1	y5	26.98	30.8	88240	95168	0.0034	1
EMQDVDLAEVKPLVEK	sp|Q92597|NDRG1_HUMAN	S124	2	N+	light	614.989	3	585.361	1	y5	27.01	30.8	37089	45126	0.0017	1
EMQDVDLAEVKPLVEK	sp|Q92597|NDRG1_HUMAN	S124	3	N+	light	614.989	3	585.361	1	y5	26.8	30.8	6349	14113	0.0008	2
EMQDVDLAEVKPLVEK	sp|Q92597|NDRG1_HUMAN	S124	1	N+	heavy	617.66	3	949.581	1	y8	26.74	30.8	5495359	27913720	0.0034	3
EMQDVDLAEVKPLVEK	sp|Q92597|NDRG1_HUMAN	S124	2	N+	heavy	617.66	3	949.581	1	y8	26.68	30.8	3895752	27081750	0.0017	3
EMQDVDLAEVKPLVEK	sp|Q92597|NDRG1_HUMAN	S124	3	N+	heavy	617.66	3	949.581	1	y8	26.68	30.8	3169103	18319782	0.0008	3
EMQDVDLAEVKPLVEK	sp|Q92597|NDRG1_HUMAN	S124	1	N+	heavy	617.66	3	721.47	1	y6	26.7	30.8	6510953	27913720	0.0034	2
EMQDVDLAEVKPLVEK	sp|Q92597|NDRG1_HUMAN	S124	2	N+	heavy	617.66	3	721.47	1	y6	26.72	30.8	6382430	27081750	0.0017	2
EMQDVDLAEVKPLVEK	sp|Q92597|NDRG1_HUMAN	S124	3	N+	heavy	617.66	3	721.47	1	y6	26.68	30.8	4540944	18319782	0.0008	2
EMQDVDLAEVKPLVEK	sp|Q92597|NDRG1_HUMAN	S124	1	N+	heavy	617.66	3	593.375	1	y5	26.74	30.8	15907409	27913720	0.0034	1
EMQDVDLAEVKPLVEK	sp|Q92597|NDRG1_HUMAN	S124	2	N+	heavy	617.66	3	593.375	1	y5	26.72	30.8	16803568	27081750	0.0017	1
EMQDVDLAEVKPLVEK	sp|Q92597|NDRG1_HUMAN	S124	3	N+	heavy	617.66	3	593.375	1	y5	26.68	30.8	10609736	18319782	0.0008	1
TASGSSVTSLDGTR	sp|Q92597|NDRG1_HUMAN	S124	1	N+	light	669.828	2	935.479	1	y9	16.17	17.05	0	0	0	0
TASGSSVTSLDGTR	sp|Q92597|NDRG1_HUMAN	S124	2	N+	light	669.828	2	935.479	1	y9	16.31	17.05	0	0	0	0
TASGSSVTSLDGTR	sp|Q92597|NDRG1_HUMAN	S124	3	N+	light	669.828	2	935.479	1	y9	16.27	17.05	0	0	0	0
TASGSSVTSLDGTR	sp|Q92597|NDRG1_HUMAN	S124	1	N+	light	669.828	2	848.447	1	y8	16.17	17.05	0	0	0	0
TASGSSVTSLDGTR	sp|Q92597|NDRG1_HUMAN	S124	2	N+	light	669.828	2	848.447	1	y8	16.31	17.05	0	0	0	0
TASGSSVTSLDGTR	sp|Q92597|NDRG1_HUMAN	S124	3	N+	light	669.828	2	848.447	1	y8	16.27	17.05	0	0	0	0
TASGSSVTSLDGTR	sp|Q92597|NDRG1_HUMAN	S124	1	N+	light	669.828	2	648.331	1	y6	16.17	17.05	0	0	0	0
TASGSSVTSLDGTR	sp|Q92597|NDRG1_HUMAN	S124	2	N+	light	669.828	2	648.331	1	y6	16.31	17.05	0	0	0	0
TASGSSVTSLDGTR	sp|Q92597|NDRG1_HUMAN	S124	3	N+	light	669.828	2	648.331	1	y6	16.27	17.05	0	0	0	0
TASGSSVTSLDGTR	sp|Q92597|NDRG1_HUMAN	S124	1	N+	heavy	674.833	2	945.488	1	y9	16.39	17.05	19336	58088	0	2
TASGSSVTSLDGTR	sp|Q92597|NDRG1_HUMAN	S124	2	N+	heavy	674.833	2	945.488	1	y9	16.47	17.05	6408	26613	0	3
TASGSSVTSLDGTR	sp|Q92597|NDRG1_HUMAN	S124	3	N+	heavy	674.833	2	945.488	1	y9	16.42	17.05	1255	6027	0	3
TASGSSVTSLDGTR	sp|Q92597|NDRG1_HUMAN	S124	1	N+	heavy	674.833	2	858.455	1	y8	16.37	17.05	16287	58088	0	3
TASGSSVTSLDGTR	sp|Q92597|NDRG1_HUMAN	S124	2	N+	heavy	674.833	2	858.455	1	y8	16.39	17.05	7047	26613	0	2
TASGSSVTSLDGTR	sp|Q92597|NDRG1_HUMAN	S124	3	N+	heavy	674.833	2	858.455	1	y8	16.39	17.05	2284	6027	0	2
TASGSSVTSLDGTR	sp|Q92597|NDRG1_HUMAN	S124	1	N+	heavy	674.833	2	658.339	1	y6	16.39	17.05	22465	58088	0	1
TASGSSVTSLDGTR	sp|Q92597|NDRG1_HUMAN	S124	2	N+	heavy	674.833	2	658.339	1	y6	16.42	17.05	13158	26613	0	1
TASGSSVTSLDGTR	sp|Q92597|NDRG1_HUMAN	S124	3	N+	heavy	674.833	2	658.339	1	y6	16.41	17.05	2488	6027	0	1
EMQDVDLAEVKPLVEK	sp|Q92597|NDRG1_HUMAN	S126	1	N+	light	614.989	3	941.567	1	y8	26.9	30.8	4043	196580	0.0079	3
EMQDVDLAEVKPLVEK	sp|Q92597|NDRG1_HUMAN	S126	2	N+	light	614.989	3	941.567	1	y8	26.67	30.8	3892	115994	0.0033	3
EMQDVDLAEVKPLVEK	sp|Q92597|NDRG1_HUMAN	S126	3	N+	light	614.989	3	941.567	1	y8	26.93	30.8	1368	14403	0.0013	3
EMQDVDLAEVKPLVEK	sp|Q92597|NDRG1_HUMAN	S126	1	N+	light	614.989	3	713.456	1	y6	26.7	30.8	17548	196580	0.0079	2
EMQDVDLAEVKPLVEK	sp|Q92597|NDRG1_HUMAN	S126	2	N+	light	614.989	3	713.456	1	y6	26.58	30.8	7880	115994	0.0033	2
EMQDVDLAEVKPLVEK	sp|Q92597|NDRG1_HUMAN	S126	3	N+	light	614.989	3	713.456	1	y6	27.17	30.8	3619	14403	0.0013	2
EMQDVDLAEVKPLVEK	sp|Q92597|NDRG1_HUMAN	S126	1	N+	light	614.989	3	585.361	1	y5	26.45	30.8	174989	196580	0.0079	1
EMQDVDLAEVKPLVEK	sp|Q92597|NDRG1_HUMAN	S126	2	N+	light	614.989	3	585.361	1	y5	26.46	30.8	104223	115994	0.0033	1
EMQDVDLAEVKPLVEK	sp|Q92597|NDRG1_HUMAN	S126	3	N+	light	614.989	3	585.361	1	y5	26.76	30.8	9416	14403	0.0013	1
EMQDVDLAEVKPLVEK	sp|Q92597|NDRG1_HUMAN	S126	1	N+	heavy	617.66	3	949.581	1	y8	26.61	30.8	3971789	24927272	0.0079	3
EMQDVDLAEVKPLVEK	sp|Q92597|NDRG1_HUMAN	S126	2	N+	heavy	617.66	3	949.581	1	y8	26.63	30.8	6270778	34906032	0.0033	3
EMQDVDLAEVKPLVEK	sp|Q92597|NDRG1_HUMAN	S126	3	N+	heavy	617.66	3	949.581	1	y8	26.93	30.8	2456636	11507084	0.0013	3
EMQDVDLAEVKPLVEK	sp|Q92597|NDRG1_HUMAN	S126	1	N+	heavy	617.66	3	721.47	1	y6	26.61	30.8	6147270	24927272	0.0079	2
EMQDVDLAEVKPLVEK	sp|Q92597|NDRG1_HUMAN	S126	2	N+	heavy	617.66	3	721.47	1	y6	26.63	30.8	8143197	34906032	0.0033	2
EMQDVDLAEVKPLVEK	sp|Q92597|NDRG1_HUMAN	S126	3	N+	heavy	617.66	3	721.47	1	y6	26.97	30.8	3180743	11507084	0.0013	2
EMQDVDLAEVKPLVEK	sp|Q92597|NDRG1_HUMAN	S126	1	N+	heavy	617.66	3	593.375	1	y5	26.61	30.8	14808213	24927272	0.0079	1
EMQDVDLAEVKPLVEK	sp|Q92597|NDRG1_HUMAN	S126	2	N+	heavy	617.66	3	593.375	1	y5	26.63	30.8	20492058	34906032	0.0033	1
EMQDVDLAEVKPLVEK	sp|Q92597|NDRG1_HUMAN	S126	3	N+	heavy	617.66	3	593.375	1	y5	26.93	30.8	5869705	11507084	0.0013	1
TASGSSVTSLDGTR	sp|Q92597|NDRG1_HUMAN	S126	1	N+	light	669.828	2	935.479	1	y9	16.17	17.05	0	0	0	0
TASGSSVTSLDGTR	sp|Q92597|NDRG1_HUMAN	S126	2	N+	light	669.828	2	935.479	1	y9	16.19	17.05	0	0	0	0
TASGSSVTSLDGTR	sp|Q92597|NDRG1_HUMAN	S126	3	N+	light	669.828	2	935.479	1	y9	16.11	17.05	0	0	0	0
TASGSSVTSLDGTR	sp|Q92597|NDRG1_HUMAN	S126	1	N+	light	669.828	2	848.447	1	y8	16.17	17.05	0	0	0	0
TASGSSVTSLDGTR	sp|Q92597|NDRG1_HUMAN	S126	2	N+	light	669.828	2	848.447	1	y8	16.19	17.05	0	0	0	0
TASGSSVTSLDGTR	sp|Q92597|NDRG1_HUMAN	S126	3	N+	light	669.828	2	848.447	1	y8	16.11	17.05	0	0	0	0
TASGSSVTSLDGTR	sp|Q92597|NDRG1_HUMAN	S126	1	N+	light	669.828	2	648.331	1	y6	16.17	17.05	0	0	0	0
TASGSSVTSLDGTR	sp|Q92597|NDRG1_HUMAN	S126	2	N+	light	669.828	2	648.331	1	y6	16.19	17.05	0	0	0	0
TASGSSVTSLDGTR	sp|Q92597|NDRG1_HUMAN	S126	3	N+	light	669.828	2	648.331	1	y6	16.11	17.05	0	0	0	0
TASGSSVTSLDGTR	sp|Q92597|NDRG1_HUMAN	S126	1	N+	heavy	674.833	2	945.488	1	y9	16.34	17.05	33449	56176	0	1
TASGSSVTSLDGTR	sp|Q92597|NDRG1_HUMAN	S126	2	N+	heavy	674.833	2	945.488	1	y9	16.29	17.05	10107	25518	0	2
TASGSSVTSLDGTR	sp|Q92597|NDRG1_HUMAN	S126	3	N+	heavy	674.833	2	945.488	1	y9	16.36	17.05	5407	14115	0	1
TASGSSVTSLDGTR	sp|Q92597|NDRG1_HUMAN	S126	1	N+	heavy	674.833	2	858.455	1	y8	16.34	17.05	8772	56176	0	3
TASGSSVTSLDGTR	sp|Q92597|NDRG1_HUMAN	S126	2	N+	heavy	674.833	2	858.455	1	y8	16.31	17.05	5126	25518	0	3
TASGSSVTSLDGTR	sp|Q92597|NDRG1_HUMAN	S126	3	N+	heavy	674.833	2	858.455	1	y8	16.31	17.05	3807	14115	0	3
TASGSSVTSLDGTR	sp|Q92597|NDRG1_HUMAN	S126	1	N+	heavy	674.833	2	658.339	1	y6	16.31	17.05	13955	56176	0	2
TASGSSVTSLDGTR	sp|Q92597|NDRG1_HUMAN	S126	2	N+	heavy	674.833	2	658.339	1	y6	16.29	17.05	10286	25518	0	1
TASGSSVTSLDGTR	sp|Q92597|NDRG1_HUMAN	S126	3	N+	heavy	674.833	2	658.339	1	y6	16.32	17.05	4900	14115	0	2
EMQDVDLAEVKPLVEK	sp|Q92597|NDRG1_HUMAN	S128	1	N+	light	614.989	3	941.567	1	y8	26.8	30.8	7138	167832	0.0063	3
EMQDVDLAEVKPLVEK	sp|Q92597|NDRG1_HUMAN	S128	2	N+	light	614.989	3	941.567	1	y8	26.88	30.8	9032	124606	0.0041	2
EMQDVDLAEVKPLVEK	sp|Q92597|NDRG1_HUMAN	S128	3	N+	light	614.989	3	941.567	1	y8	27.09	30.8	6081	81620	0.0066	2
EMQDVDLAEVKPLVEK	sp|Q92597|NDRG1_HUMAN	S128	1	N+	light	614.989	3	713.456	1	y6	26.8	30.8	12872	167832	0.0063	2
EMQDVDLAEVKPLVEK	sp|Q92597|NDRG1_HUMAN	S128	2	N+	light	614.989	3	713.456	1	y6	26.88	30.8	2357	124606	0.0041	3
EMQDVDLAEVKPLVEK	sp|Q92597|NDRG1_HUMAN	S128	3	N+	light	614.989	3	713.456	1	y6	26.72	30.8	4880	81620	0.0066	3
EMQDVDLAEVKPLVEK	sp|Q92597|NDRG1_HUMAN	S128	1	N+	light	614.989	3	585.361	1	y5	26.8	30.8	147822	167832	0.0063	1
EMQDVDLAEVKPLVEK	sp|Q92597|NDRG1_HUMAN	S128	2	N+	light	614.989	3	585.361	1	y5	26.84	30.8	113217	124606	0.0041	1
EMQDVDLAEVKPLVEK	sp|Q92597|NDRG1_HUMAN	S128	3	N+	light	614.989	3	585.361	1	y5	27.01	30.8	70659	81620	0.0066	1
EMQDVDLAEVKPLVEK	sp|Q92597|NDRG1_HUMAN	S128	1	N+	heavy	617.66	3	949.581	1	y8	26.55	30.8	4655409	26470346	0.0063	3
EMQDVDLAEVKPLVEK	sp|Q92597|NDRG1_HUMAN	S128	2	N+	heavy	617.66	3	949.581	1	y8	26.54	30.8	5345049	30628544	0.0041	3
EMQDVDLAEVKPLVEK	sp|Q92597|NDRG1_HUMAN	S128	3	N+	heavy	617.66	3	949.581	1	y8	26.68	30.8	1969125	12359102	0.0066	3
EMQDVDLAEVKPLVEK	sp|Q92597|NDRG1_HUMAN	S128	1	N+	heavy	617.66	3	721.47	1	y6	26.55	30.8	5925491	26470346	0.0063	2
EMQDVDLAEVKPLVEK	sp|Q92597|NDRG1_HUMAN	S128	2	N+	heavy	617.66	3	721.47	1	y6	26.58	30.8	7270061	30628544	0.0041	2
EMQDVDLAEVKPLVEK	sp|Q92597|NDRG1_HUMAN	S128	3	N+	heavy	617.66	3	721.47	1	y6	26.68	30.8	2989852	12359102	0.0066	2
EMQDVDLAEVKPLVEK	sp|Q92597|NDRG1_HUMAN	S128	1	N+	heavy	617.66	3	593.375	1	y5	26.51	30.8	15889447	26470346	0.0063	1
EMQDVDLAEVKPLVEK	sp|Q92597|NDRG1_HUMAN	S128	2	N+	heavy	617.66	3	593.375	1	y5	26.58	30.8	18013434	30628544	0.0041	1
EMQDVDLAEVKPLVEK	sp|Q92597|NDRG1_HUMAN	S128	3	N+	heavy	617.66	3	593.375	1	y5	26.68	30.8	7400126	12359102	0.0066	1
TASGSSVTSLDGTR	sp|Q92597|NDRG1_HUMAN	S128	1	N+	light	669.828	2	935.479	1	y9	16.26	17.05	0	0	0	0
TASGSSVTSLDGTR	sp|Q92597|NDRG1_HUMAN	S128	2	N+	light	669.828	2	935.479	1	y9	16.32	17.05	0	0	0	0
TASGSSVTSLDGTR	sp|Q92597|NDRG1_HUMAN	S128	3	N+	light	669.828	2	935.479	1	y9	16.29	17.05	0	0	0	0
TASGSSVTSLDGTR	sp|Q92597|NDRG1_HUMAN	S128	1	N+	light	669.828	2	848.447	1	y8	16.26	17.05	0	0	0	0
TASGSSVTSLDGTR	sp|Q92597|NDRG1_HUMAN	S128	2	N+	light	669.828	2	848.447	1	y8	16.32	17.05	0	0	0	0
TASGSSVTSLDGTR	sp|Q92597|NDRG1_HUMAN	S128	3	N+	light	669.828	2	848.447	1	y8	16.29	17.05	0	0	0	0
TASGSSVTSLDGTR	sp|Q92597|NDRG1_HUMAN	S128	1	N+	light	669.828	2	648.331	1	y6	16.26	17.05	0	0	0	0
TASGSSVTSLDGTR	sp|Q92597|NDRG1_HUMAN	S128	2	N+	light	669.828	2	648.331	1	y6	16.32	17.05	0	0	0	0
TASGSSVTSLDGTR	sp|Q92597|NDRG1_HUMAN	S128	3	N+	light	669.828	2	648.331	1	y6	16.29	17.05	0	0	0	0
TASGSSVTSLDGTR	sp|Q92597|NDRG1_HUMAN	S128	1	N+	heavy	674.833	2	945.488	1	y9	16.39	17.05	16915	57124	0	2
TASGSSVTSLDGTR	sp|Q92597|NDRG1_HUMAN	S128	2	N+	heavy	674.833	2	945.488	1	y9	16.44	17.05	16341	46083	0	2
TASGSSVTSLDGTR	sp|Q92597|NDRG1_HUMAN	S128	3	N+	heavy	674.833	2	945.488	1	y9	16.42	17.05	1940	9734	0	3
TASGSSVTSLDGTR	sp|Q92597|NDRG1_HUMAN	S128	1	N+	heavy	674.833	2	858.455	1	y8	16.41	17.05	28291	57124	0	1
TASGSSVTSLDGTR	sp|Q92597|NDRG1_HUMAN	S128	2	N+	heavy	674.833	2	858.455	1	y8	16.44	17.05	12060	46083	0	3
TASGSSVTSLDGTR	sp|Q92597|NDRG1_HUMAN	S128	3	N+	heavy	674.833	2	858.455	1	y8	16.49	17.05	2190	9734	0	2
TASGSSVTSLDGTR	sp|Q92597|NDRG1_HUMAN	S128	1	N+	heavy	674.833	2	658.339	1	y6	16.41	17.05	11918	57124	0	3
TASGSSVTSLDGTR	sp|Q92597|NDRG1_HUMAN	S128	2	N+	heavy	674.833	2	658.339	1	y6	16.42	17.05	17682	46083	0	1
TASGSSVTSLDGTR	sp|Q92597|NDRG1_HUMAN	S128	3	N+	heavy	674.833	2	658.339	1	y6	16.41	17.05	5605	9734	0	1
EMQDVDLAEVKPLVEK	sp|Q92597|NDRG1_HUMAN	S129	1		light	614.989	3	941.567	1	y8	28.1	30.8	6534	37063	0.0038	2
EMQDVDLAEVKPLVEK	sp|Q92597|NDRG1_HUMAN	S129	2		light	614.989	3	941.567	1	y8	28.01	30.8	4959	28817	0.0029	2
EMQDVDLAEVKPLVEK	sp|Q92597|NDRG1_HUMAN	S129	3		light	614.989	3	941.567	1	y8	28.1	30.8	5786	27382	0.0029	2
EMQDVDLAEVKPLVEK	sp|Q92597|NDRG1_HUMAN	S129	1		light	614.989	3	713.456	1	y6	27.76	30.8	3266	37063	0.0038	3
EMQDVDLAEVKPLVEK	sp|Q92597|NDRG1_HUMAN	S129	2		light	614.989	3	713.456	1	y6	27.64	30.8	1542	28817	0.0029	3
EMQDVDLAEVKPLVEK	sp|Q92597|NDRG1_HUMAN	S129	3		light	614.989	3	713.456	1	y6	27.72	30.8	4595	27382	0.0029	3
EMQDVDLAEVKPLVEK	sp|Q92597|NDRG1_HUMAN	S129	1		light	614.989	3	585.361	1	y5	28.1	30.8	27263	37063	0.0038	1
EMQDVDLAEVKPLVEK	sp|Q92597|NDRG1_HUMAN	S129	2		light	614.989	3	585.361	1	y5	27.72	30.8	22316	28817	0.0029	1
EMQDVDLAEVKPLVEK	sp|Q92597|NDRG1_HUMAN	S129	3		light	614.989	3	585.361	1	y5	27.93	30.8	17000	27382	0.0029	1
EMQDVDLAEVKPLVEK	sp|Q92597|NDRG1_HUMAN	S129	1		heavy	617.66	3	949.581	1	y8	27.89	30.8	776661	9862569	0.0038	3
EMQDVDLAEVKPLVEK	sp|Q92597|NDRG1_HUMAN	S129	2		heavy	617.66	3	949.581	1	y8	27.76	30.8	622687	9799468	0.0029	3
EMQDVDLAEVKPLVEK	sp|Q92597|NDRG1_HUMAN	S129	3		heavy	617.66	3	949.581	1	y8	27.81	30.8	878003	9416453	0.0029	3
EMQDVDLAEVKPLVEK	sp|Q92597|NDRG1_HUMAN	S129	1		heavy	617.66	3	721.47	1	y6	27.89	30.8	1994588	9862569	0.0038	2
EMQDVDLAEVKPLVEK	sp|Q92597|NDRG1_HUMAN	S129	2		heavy	617.66	3	721.47	1	y6	27.76	30.8	2511096	9799468	0.0029	2
EMQDVDLAEVKPLVEK	sp|Q92597|NDRG1_HUMAN	S129	3		heavy	617.66	3	721.47	1	y6	27.85	30.8	2254113	9416453	0.0029	2
EMQDVDLAEVKPLVEK	sp|Q92597|NDRG1_HUMAN	S129	1		heavy	617.66	3	593.375	1	y5	27.85	30.8	7091320	9862569	0.0038	1
EMQDVDLAEVKPLVEK	sp|Q92597|NDRG1_HUMAN	S129	2		heavy	617.66	3	593.375	1	y5	27.76	30.8	6665685	9799468	0.0029	1
EMQDVDLAEVKPLVEK	sp|Q92597|NDRG1_HUMAN	S129	3		heavy	617.66	3	593.375	1	y5	27.85	30.8	6284337	9416453	0.0029	1
TASGSSVTSLDGTR	sp|Q92597|NDRG1_HUMAN	S129	1		light	669.828	2	935.479	1	y9	17.32	17.05	0	0	0	0
TASGSSVTSLDGTR	sp|Q92597|NDRG1_HUMAN	S129	2		light	669.828	2	935.479	1	y9	17.29	17.05	0	0	0	0
TASGSSVTSLDGTR	sp|Q92597|NDRG1_HUMAN	S129	3		light	669.828	2	935.479	1	y9	17.29	17.05	0	0	0	0
TASGSSVTSLDGTR	sp|Q92597|NDRG1_HUMAN	S129	1		light	669.828	2	848.447	1	y8	17.32	17.05	0	0	0	0
TASGSSVTSLDGTR	sp|Q92597|NDRG1_HUMAN	S129	2		light	669.828	2	848.447	1	y8	17.29	17.05	0	0	0	0
TASGSSVTSLDGTR	sp|Q92597|NDRG1_HUMAN	S129	3		light	669.828	2	848.447	1	y8	17.29	17.05	0	0	0	0
TASGSSVTSLDGTR	sp|Q92597|NDRG1_HUMAN	S129	1		light	669.828	2	648.331	1	y6	17.32	17.05	0	0	0	0
TASGSSVTSLDGTR	sp|Q92597|NDRG1_HUMAN	S129	2		light	669.828	2	648.331	1	y6	17.29	17.05	0	0	0	0
TASGSSVTSLDGTR	sp|Q92597|NDRG1_HUMAN	S129	3		light	669.828	2	648.331	1	y6	17.29	17.05	0	0	0	0
TASGSSVTSLDGTR	sp|Q92597|NDRG1_HUMAN	S129	1		heavy	674.833	2	945.488	1	y9	17.44	17.05	5657	33859	0	3
TASGSSVTSLDGTR	sp|Q92597|NDRG1_HUMAN	S129	2		heavy	674.833	2	945.488	1	y9	17.41	17.05	949	4218	0	2
TASGSSVTSLDGTR	sp|Q92597|NDRG1_HUMAN	S129	3		heavy	674.833	2	945.488	1	y9	17.47	17.05	7115	25927	0	3
TASGSSVTSLDGTR	sp|Q92597|NDRG1_HUMAN	S129	1		heavy	674.833	2	858.455	1	y8	17.44	17.05	6046	33859	0	2
TASGSSVTSLDGTR	sp|Q92597|NDRG1_HUMAN	S129	2		heavy	674.833	2	858.455	1	y8	17.41	17.05	745	4218	0	3
TASGSSVTSLDGTR	sp|Q92597|NDRG1_HUMAN	S129	3		heavy	674.833	2	858.455	1	y8	17.47	17.05	7552	25927	0	2
TASGSSVTSLDGTR	sp|Q92597|NDRG1_HUMAN	S129	1		heavy	674.833	2	658.339	1	y6	17.49	17.05	22156	33859	0	1
TASGSSVTSLDGTR	sp|Q92597|NDRG1_HUMAN	S129	2		heavy	674.833	2	658.339	1	y6	17.41	17.05	2523	4218	0	1
TASGSSVTSLDGTR	sp|Q92597|NDRG1_HUMAN	S129	3		heavy	674.833	2	658.339	1	y6	17.47	17.05	11260	25927	0	1
EMQDVDLAEVKPLVEK	sp|Q92597|NDRG1_HUMAN	S130	1		light	614.989	3	941.567	1	y8	28.14	30.8	1264	11087	0.0015	3
EMQDVDLAEVKPLVEK	sp|Q92597|NDRG1_HUMAN	S130	2		light	614.989	3	941.567	1	y8	28.01	30.8	682	19798	0.0022	3
EMQDVDLAEVKPLVEK	sp|Q92597|NDRG1_HUMAN	S130	3		light	614.989	3	941.567	1	y8	27.81	30.8	0	7598	0.0012	0
EMQDVDLAEVKPLVEK	sp|Q92597|NDRG1_HUMAN	S130	1		light	614.989	3	713.456	1	y6	27.93	30.8	3356	11087	0.0015	2
EMQDVDLAEVKPLVEK	sp|Q92597|NDRG1_HUMAN	S130	2		light	614.989	3	713.456	1	y6	27.89	30.8	2926	19798	0.0022	2
EMQDVDLAEVKPLVEK	sp|Q92597|NDRG1_HUMAN	S130	3		light	614.989	3	713.456	1	y6	28.18	30.8	194	7598	0.0012	2
EMQDVDLAEVKPLVEK	sp|Q92597|NDRG1_HUMAN	S130	1		light	614.989	3	585.361	1	y5	28.14	30.8	6466	11087	0.0015	1
EMQDVDLAEVKPLVEK	sp|Q92597|NDRG1_HUMAN	S130	2		light	614.989	3	585.361	1	y5	27.93	30.8	16191	19798	0.0022	1
EMQDVDLAEVKPLVEK	sp|Q92597|NDRG1_HUMAN	S130	3		light	614.989	3	585.361	1	y5	28.06	30.8	7404	7598	0.0012	1
EMQDVDLAEVKPLVEK	sp|Q92597|NDRG1_HUMAN	S130	1		heavy	617.66	3	949.581	1	y8	28.01	30.8	386720	7238324	0.0015	3
EMQDVDLAEVKPLVEK	sp|Q92597|NDRG1_HUMAN	S130	2		heavy	617.66	3	949.581	1	y8	27.93	30.8	995751	8901910	0.0022	3
EMQDVDLAEVKPLVEK	sp|Q92597|NDRG1_HUMAN	S130	3		heavy	617.66	3	949.581	1	y8	27.97	30.8	506563	6422919	0.0012	3
EMQDVDLAEVKPLVEK	sp|Q92597|NDRG1_HUMAN	S130	1		heavy	617.66	3	721.47	1	y6	27.97	30.8	1964599	7238324	0.0015	2
EMQDVDLAEVKPLVEK	sp|Q92597|NDRG1_HUMAN	S130	2		heavy	617.66	3	721.47	1	y6	27.93	30.8	2496119	8901910	0.0022	2
EMQDVDLAEVKPLVEK	sp|Q92597|NDRG1_HUMAN	S130	3		heavy	617.66	3	721.47	1	y6	28.01	30.8	1901678	6422919	0.0012	2
EMQDVDLAEVKPLVEK	sp|Q92597|NDRG1_HUMAN	S130	1		heavy	617.66	3	593.375	1	y5	27.97	30.8	4887006	7238324	0.0015	1
EMQDVDLAEVKPLVEK	sp|Q92597|NDRG1_HUMAN	S130	2		heavy	617.66	3	593.375	1	y5	27.93	30.8	5410041	8901910	0.0022	1
EMQDVDLAEVKPLVEK	sp|Q92597|NDRG1_HUMAN	S130	3		heavy	617.66	3	593.375	1	y5	28.01	30.8	4014677	6422919	0.0012	1
TASGSSVTSLDGTR	sp|Q92597|NDRG1_HUMAN	S130	1		light	669.828	2	935.479	1	y9	17.3	17.05	0	0	0	0
TASGSSVTSLDGTR	sp|Q92597|NDRG1_HUMAN	S130	2		light	669.828	2	935.479	1	y9	17.29	17.05	0	62	0.0078	0
TASGSSVTSLDGTR	sp|Q92597|NDRG1_HUMAN	S130	3		light	669.828	2	935.479	1	y9	17.35	17.05	0	24	0.0007	0
TASGSSVTSLDGTR	sp|Q92597|NDRG1_HUMAN	S130	1		light	669.828	2	848.447	1	y8	17.3	17.05	0	0	0	0
TASGSSVTSLDGTR	sp|Q92597|NDRG1_HUMAN	S130	2		light	669.828	2	848.447	1	y8	17.43	17.05	62	62	0.0078	1
TASGSSVTSLDGTR	sp|Q92597|NDRG1_HUMAN	S130	3		light	669.828	2	848.447	1	y8	17.5	17.05	24	24	0.0007	1
TASGSSVTSLDGTR	sp|Q92597|NDRG1_HUMAN	S130	1		light	669.828	2	648.331	1	y6	17.3	17.05	0	0	0	0
TASGSSVTSLDGTR	sp|Q92597|NDRG1_HUMAN	S130	2		light	669.828	2	648.331	1	y6	17.29	17.05	0	62	0.0078	0
TASGSSVTSLDGTR	sp|Q92597|NDRG1_HUMAN	S130	3		light	669.828	2	648.331	1	y6	17.35	17.05	0	24	0.0007	0
TASGSSVTSLDGTR	sp|Q92597|NDRG1_HUMAN	S130	1		heavy	674.833	2	945.488	1	y9	17.47	17.05	736	6330	0	3
TASGSSVTSLDGTR	sp|Q92597|NDRG1_HUMAN	S130	2		heavy	674.833	2	945.488	1	y9	17.5	17.05	1136	7998	0.0078	3
TASGSSVTSLDGTR	sp|Q92597|NDRG1_HUMAN	S130	3		heavy	674.833	2	945.488	1	y9	17.54	17.05	7039	34979	0.0007	3
TASGSSVTSLDGTR	sp|Q92597|NDRG1_HUMAN	S130	1		heavy	674.833	2	858.455	1	y8	17.5	17.05	1392	6330	0	2
TASGSSVTSLDGTR	sp|Q92597|NDRG1_HUMAN	S130	2		heavy	674.833	2	858.455	1	y8	17.48	17.05	1701	7998	0.0078	2
TASGSSVTSLDGTR	sp|Q92597|NDRG1_HUMAN	S130	3		heavy	674.833	2	858.455	1	y8	17.48	17.05	16535	34979	0.0007	1
TASGSSVTSLDGTR	sp|Q92597|NDRG1_HUMAN	S130	1		heavy	674.833	2	658.339	1	y6	17.45	17.05	4203	6330	0	1
TASGSSVTSLDGTR	sp|Q92597|NDRG1_HUMAN	S130	2		heavy	674.833	2	658.339	1	y6	17.41	17.05	5160	7998	0.0078	1
TASGSSVTSLDGTR	sp|Q92597|NDRG1_HUMAN	S130	3		heavy	674.833	2	658.339	1	y6	17.5	17.05	11404	34979	0.0007	2
EMQDVDLAEVKPLVEK	sp|Q92597|NDRG1_HUMAN	S131	1		light	614.989	3	941.567	1	y8	27.76	30.8	0	12711	0.0021	0
EMQDVDLAEVKPLVEK	sp|Q92597|NDRG1_HUMAN	S131	2		light	614.989	3	941.567	1	y8	28.18	30.8	376	23783	0.0025	3
EMQDVDLAEVKPLVEK	sp|Q92597|NDRG1_HUMAN	S131	3		light	614.989	3	941.567	1	y8	27.76	30.8	161	7496	0.0007	3
EMQDVDLAEVKPLVEK	sp|Q92597|NDRG1_HUMAN	S131	1		light	614.989	3	713.456	1	y6	27.76	30.8	839	12711	0.0021	2
EMQDVDLAEVKPLVEK	sp|Q92597|NDRG1_HUMAN	S131	2		light	614.989	3	713.456	1	y6	27.72	30.8	9196	23783	0.0025	2
EMQDVDLAEVKPLVEK	sp|Q92597|NDRG1_HUMAN	S131	3		light	614.989	3	713.456	1	y6	28.01	30.8	1480	7496	0.0007	2
EMQDVDLAEVKPLVEK	sp|Q92597|NDRG1_HUMAN	S131	1		light	614.989	3	585.361	1	y5	28.1	30.8	11872	12711	0.0021	1
EMQDVDLAEVKPLVEK	sp|Q92597|NDRG1_HUMAN	S131	2		light	614.989	3	585.361	1	y5	28.18	30.8	14212	23783	0.0025	1
EMQDVDLAEVKPLVEK	sp|Q92597|NDRG1_HUMAN	S131	3		light	614.989	3	585.361	1	y5	28.1	30.8	5856	7496	0.0007	1
EMQDVDLAEVKPLVEK	sp|Q92597|NDRG1_HUMAN	S131	1		heavy	617.66	3	949.581	1	y8	27.93	30.8	360228	5919999	0.0021	3
EMQDVDLAEVKPLVEK	sp|Q92597|NDRG1_HUMAN	S131	2		heavy	617.66	3	949.581	1	y8	27.93	30.8	1166453	9482530	0.0025	3
EMQDVDLAEVKPLVEK	sp|Q92597|NDRG1_HUMAN	S131	3		heavy	617.66	3	949.581	1	y8	27.93	30.8	1175063	11254396	0.0007	3
EMQDVDLAEVKPLVEK	sp|Q92597|NDRG1_HUMAN	S131	1		heavy	617.66	3	721.47	1	y6	27.97	30.8	1421565	5919999	0.0021	2
EMQDVDLAEVKPLVEK	sp|Q92597|NDRG1_HUMAN	S131	2		heavy	617.66	3	721.47	1	y6	27.93	30.8	2562371	9482530	0.0025	2
EMQDVDLAEVKPLVEK	sp|Q92597|NDRG1_HUMAN	S131	3		heavy	617.66	3	721.47	1	y6	27.93	30.8	3010263	11254396	0.0007	2
EMQDVDLAEVKPLVEK	sp|Q92597|NDRG1_HUMAN	S131	1		heavy	617.66	3	593.375	1	y5	27.93	30.8	4138206	5919999	0.0021	1
EMQDVDLAEVKPLVEK	sp|Q92597|NDRG1_HUMAN	S131	2		heavy	617.66	3	593.375	1	y5	27.93	30.8	5753705	9482530	0.0025	1
EMQDVDLAEVKPLVEK	sp|Q92597|NDRG1_HUMAN	S131	3		heavy	617.66	3	593.375	1	y5	27.93	30.8	7069071	11254396	0.0007	1
TASGSSVTSLDGTR	sp|Q92597|NDRG1_HUMAN	S131	1		light	669.828	2	935.479	1	y9	17.38	17.05	0	53	0.0095	0
TASGSSVTSLDGTR	sp|Q92597|NDRG1_HUMAN	S131	2		light	669.828	2	935.479	1	y9	17.32	17.05	0	0	0	0
TASGSSVTSLDGTR	sp|Q92597|NDRG1_HUMAN	S131	3		light	669.828	2	935.479	1	y9	17.23	17.05	0	54	0.0088	0
TASGSSVTSLDGTR	sp|Q92597|NDRG1_HUMAN	S131	1		light	669.828	2	848.447	1	y8	17.38	17.05	0	53	0.0095	0
TASGSSVTSLDGTR	sp|Q92597|NDRG1_HUMAN	S131	2		light	669.828	2	848.447	1	y8	17.32	17.05	0	0	0	0
TASGSSVTSLDGTR	sp|Q92597|NDRG1_HUMAN	S131	3		light	669.828	2	848.447	1	y8	17.23	17.05	0	54	0.0088	0
TASGSSVTSLDGTR	sp|Q92597|NDRG1_HUMAN	S131	1		light	669.828	2	648.331	1	y6	17.5	17.05	53	53	0.0095	1
TASGSSVTSLDGTR	sp|Q92597|NDRG1_HUMAN	S131	2		light	669.828	2	648.331	1	y6	17.32	17.05	0	0	0	0
TASGSSVTSLDGTR	sp|Q92597|NDRG1_HUMAN	S131	3		light	669.828	2	648.331	1	y6	17.35	17.05	54	54	0.0088	1
TASGSSVTSLDGTR	sp|Q92597|NDRG1_HUMAN	S131	1		heavy	674.833	2	945.488	1	y9	17.48	17.05	1253	5529	0.0095	3
TASGSSVTSLDGTR	sp|Q92597|NDRG1_HUMAN	S131	2		heavy	674.833	2	945.488	1	y9	17.47	17.05	1762	7298	0	2
TASGSSVTSLDGTR	sp|Q92597|NDRG1_HUMAN	S131	3		heavy	674.833	2	945.488	1	y9	17.45	17.05	1785	6182	0.0088	2
TASGSSVTSLDGTR	sp|Q92597|NDRG1_HUMAN	S131	1		heavy	674.833	2	858.455	1	y8	17.45	17.05	1872	5529	0.0095	2
TASGSSVTSLDGTR	sp|Q92597|NDRG1_HUMAN	S131	2		heavy	674.833	2	858.455	1	y8	17.44	17.05	1256	7298	0	3
TASGSSVTSLDGTR	sp|Q92597|NDRG1_HUMAN	S131	3		heavy	674.833	2	858.455	1	y8	17.53	17.05	1472	6182	0.0088	3
TASGSSVTSLDGTR	sp|Q92597|NDRG1_HUMAN	S131	1		heavy	674.833	2	658.339	1	y6	17.5	17.05	2404	5529	0.0095	1
TASGSSVTSLDGTR	sp|Q92597|NDRG1_HUMAN	S131	2		heavy	674.833	2	658.339	1	y6	17.43	17.05	4280	7298	0	1
TASGSSVTSLDGTR	sp|Q92597|NDRG1_HUMAN	S131	3		heavy	674.833	2	658.339	1	y6	17.52	17.05	2924	6182	0.0088	1
EMQDVDLAEVKPLVEK	sp|Q92597|NDRG1_HUMAN	S132	1		light	614.989	3	941.567	1	y8	28.01	30.8	384	15520	0.0025	3
EMQDVDLAEVKPLVEK	sp|Q92597|NDRG1_HUMAN	S132	2		light	614.989	3	941.567	1	y8	27.72	30.8	776	11781	0.0013	3
EMQDVDLAEVKPLVEK	sp|Q92597|NDRG1_HUMAN	S132	3		light	614.989	3	941.567	1	y8	27.64	30.8	2757	16193	0.0015	3
EMQDVDLAEVKPLVEK	sp|Q92597|NDRG1_HUMAN	S132	1		light	614.989	3	713.456	1	y6	27.64	30.8	1356	15520	0.0025	2
EMQDVDLAEVKPLVEK	sp|Q92597|NDRG1_HUMAN	S132	2		light	614.989	3	713.456	1	y6	27.89	30.8	3450	11781	0.0013	2
EMQDVDLAEVKPLVEK	sp|Q92597|NDRG1_HUMAN	S132	3		light	614.989	3	713.456	1	y6	27.56	30.8	9656	16193	0.0015	1
EMQDVDLAEVKPLVEK	sp|Q92597|NDRG1_HUMAN	S132	1		light	614.989	3	585.361	1	y5	27.85	30.8	13779	15520	0.0025	1
EMQDVDLAEVKPLVEK	sp|Q92597|NDRG1_HUMAN	S132	2		light	614.989	3	585.361	1	y5	28.01	30.8	7555	11781	0.0013	1
EMQDVDLAEVKPLVEK	sp|Q92597|NDRG1_HUMAN	S132	3		light	614.989	3	585.361	1	y5	27.81	30.8	3779	16193	0.0015	2
EMQDVDLAEVKPLVEK	sp|Q92597|NDRG1_HUMAN	S132	1		heavy	617.66	3	949.581	1	y8	27.85	30.8	484472	6270439	0.0025	3
EMQDVDLAEVKPLVEK	sp|Q92597|NDRG1_HUMAN	S132	2		heavy	617.66	3	949.581	1	y8	27.81	30.8	689189	9137501	0.0013	3
EMQDVDLAEVKPLVEK	sp|Q92597|NDRG1_HUMAN	S132	3		heavy	617.66	3	949.581	1	y8	27.89	30.8	1118998	10652288	0.0015	3
EMQDVDLAEVKPLVEK	sp|Q92597|NDRG1_HUMAN	S132	1		heavy	617.66	3	721.47	1	y6	27.85	30.8	1881032	6270439	0.0025	2
EMQDVDLAEVKPLVEK	sp|Q92597|NDRG1_HUMAN	S132	2		heavy	617.66	3	721.47	1	y6	27.85	30.8	1663975	9137501	0.0013	2
EMQDVDLAEVKPLVEK	sp|Q92597|NDRG1_HUMAN	S132	3		heavy	617.66	3	721.47	1	y6	27.89	30.8	2333689	10652288	0.0015	2
EMQDVDLAEVKPLVEK	sp|Q92597|NDRG1_HUMAN	S132	1		heavy	617.66	3	593.375	1	y5	27.81	30.8	3904935	6270439	0.0025	1
EMQDVDLAEVKPLVEK	sp|Q92597|NDRG1_HUMAN	S132	2		heavy	617.66	3	593.375	1	y5	27.85	30.8	6784337	9137501	0.0013	1
EMQDVDLAEVKPLVEK	sp|Q92597|NDRG1_HUMAN	S132	3		heavy	617.66	3	593.375	1	y5	27.89	30.8	7199602	10652288	0.0015	1
TASGSSVTSLDGTR	sp|Q92597|NDRG1_HUMAN	S132	1		light	669.828	2	935.479	1	y9	17.29	17.05	0	0	0	0
TASGSSVTSLDGTR	sp|Q92597|NDRG1_HUMAN	S132	2		light	669.828	2	935.479	1	y9	17.27	17.05	0	0	0	0
TASGSSVTSLDGTR	sp|Q92597|NDRG1_HUMAN	S132	3		light	669.828	2	935.479	1	y9	17.34	17.05	0	0	0	0
TASGSSVTSLDGTR	sp|Q92597|NDRG1_HUMAN	S132	1		light	669.828	2	848.447	1	y8	17.29	17.05	0	0	0	0
TASGSSVTSLDGTR	sp|Q92597|NDRG1_HUMAN	S132	2		light	669.828	2	848.447	1	y8	17.27	17.05	0	0	0	0
TASGSSVTSLDGTR	sp|Q92597|NDRG1_HUMAN	S132	3		light	669.828	2	848.447	1	y8	17.34	17.05	0	0	0	0
TASGSSVTSLDGTR	sp|Q92597|NDRG1_HUMAN	S132	1		light	669.828	2	648.331	1	y6	17.29	17.05	0	0	0	0
TASGSSVTSLDGTR	sp|Q92597|NDRG1_HUMAN	S132	2		light	669.828	2	648.331	1	y6	17.27	17.05	0	0	0	0
TASGSSVTSLDGTR	sp|Q92597|NDRG1_HUMAN	S132	3		light	669.828	2	648.331	1	y6	17.34	17.05	0	0	0	0
TASGSSVTSLDGTR	sp|Q92597|NDRG1_HUMAN	S132	1		heavy	674.833	2	945.488	1	y9	17.32	17.05	38	1769	0	3
TASGSSVTSLDGTR	sp|Q92597|NDRG1_HUMAN	S132	2		heavy	674.833	2	945.488	1	y9	17.39	17.05	405	1901	0	3
TASGSSVTSLDGTR	sp|Q92597|NDRG1_HUMAN	S132	3		heavy	674.833	2	945.488	1	y9	17.43	17.05	2281	6017	0	1
TASGSSVTSLDGTR	sp|Q92597|NDRG1_HUMAN	S132	1		heavy	674.833	2	858.455	1	y8	17.38	17.05	579	1769	0	2
TASGSSVTSLDGTR	sp|Q92597|NDRG1_HUMAN	S132	2		heavy	674.833	2	858.455	1	y8	17.3	17.05	567	1901	0	2
TASGSSVTSLDGTR	sp|Q92597|NDRG1_HUMAN	S132	3		heavy	674.833	2	858.455	1	y8	17.47	17.05	1455	6017	0	3
TASGSSVTSLDGTR	sp|Q92597|NDRG1_HUMAN	S132	1		heavy	674.833	2	658.339	1	y6	17.44	17.05	1151	1769	0	1
TASGSSVTSLDGTR	sp|Q92597|NDRG1_HUMAN	S132	2		heavy	674.833	2	658.339	1	y6	17.38	17.05	928	1901	0	1
TASGSSVTSLDGTR	sp|Q92597|NDRG1_HUMAN	S132	3		heavy	674.833	2	658.339	1	y6	17.45	17.05	2281	6017	0	2
EMQDVDLAEVKPLVEK	sp|Q92597|NDRG1_HUMAN	S133	1		light	614.989	3	941.567	1	y8	27.84	30.8	983	29020	0.0042	3
EMQDVDLAEVKPLVEK	sp|Q92597|NDRG1_HUMAN	S133	2		light	614.989	3	941.567	1	y8	27.73	30.8	480	17345	0.0016	3
EMQDVDLAEVKPLVEK	sp|Q92597|NDRG1_HUMAN	S133	3		light	614.989	3	941.567	1	y8	27.81	30.8	712	13131	0.0015	3
EMQDVDLAEVKPLVEK	sp|Q92597|NDRG1_HUMAN	S133	1		light	614.989	3	713.456	1	y6	28.03	30.8	5328	29020	0.0042	2
EMQDVDLAEVKPLVEK	sp|Q92597|NDRG1_HUMAN	S133	2		light	614.989	3	713.456	1	y6	27.77	30.8	7965	17345	0.0016	2
EMQDVDLAEVKPLVEK	sp|Q92597|NDRG1_HUMAN	S133	3		light	614.989	3	713.456	1	y6	28.1	30.8	6044	13131	0.0015	2
EMQDVDLAEVKPLVEK	sp|Q92597|NDRG1_HUMAN	S133	1		light	614.989	3	585.361	1	y5	28.18	30.8	22708	29020	0.0042	1
EMQDVDLAEVKPLVEK	sp|Q92597|NDRG1_HUMAN	S133	2		light	614.989	3	585.361	1	y5	28.07	30.8	8899	17345	0.0016	1
EMQDVDLAEVKPLVEK	sp|Q92597|NDRG1_HUMAN	S133	3		light	614.989	3	585.361	1	y5	28.01	30.8	6375	13131	0.0015	1
EMQDVDLAEVKPLVEK	sp|Q92597|NDRG1_HUMAN	S133	1		heavy	617.66	3	949.581	1	y8	27.99	30.8	638740	6987038	0.0042	3
EMQDVDLAEVKPLVEK	sp|Q92597|NDRG1_HUMAN	S133	2		heavy	617.66	3	949.581	1	y8	27.84	30.8	872643	10826629	0.0016	3
EMQDVDLAEVKPLVEK	sp|Q92597|NDRG1_HUMAN	S133	3		heavy	617.66	3	949.581	1	y8	27.97	30.8	1108758	8596142	0.0015	3
EMQDVDLAEVKPLVEK	sp|Q92597|NDRG1_HUMAN	S133	1		heavy	617.66	3	721.47	1	y6	28.03	30.8	1702452	6987038	0.0042	2
EMQDVDLAEVKPLVEK	sp|Q92597|NDRG1_HUMAN	S133	2		heavy	617.66	3	721.47	1	y6	27.84	30.8	2252563	10826629	0.0016	2
EMQDVDLAEVKPLVEK	sp|Q92597|NDRG1_HUMAN	S133	3		heavy	617.66	3	721.47	1	y6	28.01	30.8	2090697	8596142	0.0015	2
EMQDVDLAEVKPLVEK	sp|Q92597|NDRG1_HUMAN	S133	1		heavy	617.66	3	593.375	1	y5	27.96	30.8	4645846	6987038	0.0042	1
EMQDVDLAEVKPLVEK	sp|Q92597|NDRG1_HUMAN	S133	2		heavy	617.66	3	593.375	1	y5	27.84	30.8	7701424	10826629	0.0016	1
EMQDVDLAEVKPLVEK	sp|Q92597|NDRG1_HUMAN	S133	3		heavy	617.66	3	593.375	1	y5	27.97	30.8	5396689	8596142	0.0015	1
TASGSSVTSLDGTR	sp|Q92597|NDRG1_HUMAN	S133	1		light	669.828	2	935.479	1	y9	17.35	17.05	0	0	0	0
TASGSSVTSLDGTR	sp|Q92597|NDRG1_HUMAN	S133	2		light	669.828	2	935.479	1	y9	17.38	17.05	0	41	0.0115	0
TASGSSVTSLDGTR	sp|Q92597|NDRG1_HUMAN	S133	3		light	669.828	2	935.479	1	y9	17.45	17.05	27	27	0.0053	1
TASGSSVTSLDGTR	sp|Q92597|NDRG1_HUMAN	S133	1		light	669.828	2	848.447	1	y8	17.35	17.05	0	0	0	0
TASGSSVTSLDGTR	sp|Q92597|NDRG1_HUMAN	S133	2		light	669.828	2	848.447	1	y8	17.41	17.05	41	41	0.0115	1
TASGSSVTSLDGTR	sp|Q92597|NDRG1_HUMAN	S133	3		light	669.828	2	848.447	1	y8	17.33	17.05	0	27	0.0053	0
TASGSSVTSLDGTR	sp|Q92597|NDRG1_HUMAN	S133	1		light	669.828	2	648.331	1	y6	17.35	17.05	0	0	0	0
TASGSSVTSLDGTR	sp|Q92597|NDRG1_HUMAN	S133	2		light	669.828	2	648.331	1	y6	17.38	17.05	0	41	0.0115	0
TASGSSVTSLDGTR	sp|Q92597|NDRG1_HUMAN	S133	3		light	669.828	2	648.331	1	y6	17.33	17.05	0	27	0.0053	0
TASGSSVTSLDGTR	sp|Q92597|NDRG1_HUMAN	S133	1		heavy	674.833	2	945.488	1	y9	17.44	17.05	932	4612	0	3
TASGSSVTSLDGTR	sp|Q92597|NDRG1_HUMAN	S133	2		heavy	674.833	2	945.488	1	y9	17.45	17.05	734	3581	0.0115	3
TASGSSVTSLDGTR	sp|Q92597|NDRG1_HUMAN	S133	3		heavy	674.833	2	945.488	1	y9	17.45	17.05	1397	5089	0.0053	2
TASGSSVTSLDGTR	sp|Q92597|NDRG1_HUMAN	S133	1		heavy	674.833	2	858.455	1	y8	17.48	17.05	1704	4612	0	2
TASGSSVTSLDGTR	sp|Q92597|NDRG1_HUMAN	S133	2		heavy	674.833	2	858.455	1	y8	17.39	17.05	865	3581	0.0115	2
TASGSSVTSLDGTR	sp|Q92597|NDRG1_HUMAN	S133	3		heavy	674.833	2	858.455	1	y8	17.44	17.05	810	5089	0.0053	3
TASGSSVTSLDGTR	sp|Q92597|NDRG1_HUMAN	S133	1		heavy	674.833	2	658.339	1	y6	17.47	17.05	1976	4612	0	1
TASGSSVTSLDGTR	sp|Q92597|NDRG1_HUMAN	S133	2		heavy	674.833	2	658.339	1	y6	17.41	17.05	1982	3581	0.0115	1
TASGSSVTSLDGTR	sp|Q92597|NDRG1_HUMAN	S133	3		heavy	674.833	2	658.339	1	y6	17.45	17.05	2882	5089	0.0053	1
EMQDVDLAEVKPLVEK	sp|Q92597|NDRG1_HUMAN	S134	1		light	614.989	3	941.567	1	y8	27.93	30.8	832	24816	0.0028	3
EMQDVDLAEVKPLVEK	sp|Q92597|NDRG1_HUMAN	S134	2		light	614.989	3	941.567	1	y8	27.89	30.8	2996	34828	0.0034	2
EMQDVDLAEVKPLVEK	sp|Q92597|NDRG1_HUMAN	S134	3		light	614.989	3	941.567	1	y8	27.77	30.8	2194	24955	0.0029	3
EMQDVDLAEVKPLVEK	sp|Q92597|NDRG1_HUMAN	S134	1		light	614.989	3	713.456	1	y6	27.85	30.8	4822	24816	0.0028	2
EMQDVDLAEVKPLVEK	sp|Q92597|NDRG1_HUMAN	S134	2		light	614.989	3	713.456	1	y6	28.1	30.8	1804	34828	0.0034	3
EMQDVDLAEVKPLVEK	sp|Q92597|NDRG1_HUMAN	S134	3		light	614.989	3	713.456	1	y6	27.73	30.8	7227	24955	0.0029	2
EMQDVDLAEVKPLVEK	sp|Q92597|NDRG1_HUMAN	S134	1		light	614.989	3	585.361	1	y5	28.1	30.8	19161	24816	0.0028	1
EMQDVDLAEVKPLVEK	sp|Q92597|NDRG1_HUMAN	S134	2		light	614.989	3	585.361	1	y5	28.14	30.8	30028	34828	0.0034	1
EMQDVDLAEVKPLVEK	sp|Q92597|NDRG1_HUMAN	S134	3		light	614.989	3	585.361	1	y5	28.18	30.8	15534	24955	0.0029	1
EMQDVDLAEVKPLVEK	sp|Q92597|NDRG1_HUMAN	S134	1		heavy	617.66	3	949.581	1	y8	27.97	30.8	676624	8781960	0.0028	3
EMQDVDLAEVKPLVEK	sp|Q92597|NDRG1_HUMAN	S134	2		heavy	617.66	3	949.581	1	y8	27.89	30.8	818622	10274343	0.0034	3
EMQDVDLAEVKPLVEK	sp|Q92597|NDRG1_HUMAN	S134	3		heavy	617.66	3	949.581	1	y8	27.99	30.8	1071068	8647687	0.0029	3
EMQDVDLAEVKPLVEK	sp|Q92597|NDRG1_HUMAN	S134	1		heavy	617.66	3	721.47	1	y6	27.97	30.8	2319685	8781960	0.0028	2
EMQDVDLAEVKPLVEK	sp|Q92597|NDRG1_HUMAN	S134	2		heavy	617.66	3	721.47	1	y6	27.89	30.8	2293532	10274343	0.0034	2
EMQDVDLAEVKPLVEK	sp|Q92597|NDRG1_HUMAN	S134	3		heavy	617.66	3	721.47	1	y6	27.99	30.8	1821327	8647687	0.0029	2
EMQDVDLAEVKPLVEK	sp|Q92597|NDRG1_HUMAN	S134	1		heavy	617.66	3	593.375	1	y5	27.93	30.8	5785650	8781960	0.0028	1
EMQDVDLAEVKPLVEK	sp|Q92597|NDRG1_HUMAN	S134	2		heavy	617.66	3	593.375	1	y5	27.89	30.8	7162190	10274343	0.0034	1
EMQDVDLAEVKPLVEK	sp|Q92597|NDRG1_HUMAN	S134	3		heavy	617.66	3	593.375	1	y5	27.96	30.8	5755292	8647687	0.0029	1
TASGSSVTSLDGTR	sp|Q92597|NDRG1_HUMAN	S134	1		light	669.828	2	935.479	1	y9	17.22	17.05	0	0	0	0
TASGSSVTSLDGTR	sp|Q92597|NDRG1_HUMAN	S134	2		light	669.828	2	935.479	1	y9	17.25	17.05	0	0	0	0
TASGSSVTSLDGTR	sp|Q92597|NDRG1_HUMAN	S134	3		light	669.828	2	935.479	1	y9	17.33	17.05	0	27	0.0016	0
TASGSSVTSLDGTR	sp|Q92597|NDRG1_HUMAN	S134	1		light	669.828	2	848.447	1	y8	17.22	17.05	0	0	0	0
TASGSSVTSLDGTR	sp|Q92597|NDRG1_HUMAN	S134	2		light	669.828	2	848.447	1	y8	17.25	17.05	0	0	0	0
TASGSSVTSLDGTR	sp|Q92597|NDRG1_HUMAN	S134	3		light	669.828	2	848.447	1	y8	17.45	17.05	27	27	0.0016	1
TASGSSVTSLDGTR	sp|Q92597|NDRG1_HUMAN	S134	1		light	669.828	2	648.331	1	y6	17.22	17.05	0	0	0	0
TASGSSVTSLDGTR	sp|Q92597|NDRG1_HUMAN	S134	2		light	669.828	2	648.331	1	y6	17.25	17.05	0	0	0	0
TASGSSVTSLDGTR	sp|Q92597|NDRG1_HUMAN	S134	3		light	669.828	2	648.331	1	y6	17.33	17.05	0	27	0.0016	0
TASGSSVTSLDGTR	sp|Q92597|NDRG1_HUMAN	S134	1		heavy	674.833	2	945.488	1	y9	17.5	17.05	66338	218770	0	2
TASGSSVTSLDGTR	sp|Q92597|NDRG1_HUMAN	S134	2		heavy	674.833	2	945.488	1	y9	17.43	17.05	2350	7953	0	2
TASGSSVTSLDGTR	sp|Q92597|NDRG1_HUMAN	S134	3		heavy	674.833	2	945.488	1	y9	17.41	17.05	3274	17163	0.0016	3
TASGSSVTSLDGTR	sp|Q92597|NDRG1_HUMAN	S134	1		heavy	674.833	2	858.455	1	y8	17.39	17.05	54756	218770	0	3
TASGSSVTSLDGTR	sp|Q92597|NDRG1_HUMAN	S134	2		heavy	674.833	2	858.455	1	y8	17.43	17.05	1432	7953	0	3
TASGSSVTSLDGTR	sp|Q92597|NDRG1_HUMAN	S134	3		heavy	674.833	2	858.455	1	y8	17.45	17.05	7026	17163	0.0016	1
TASGSSVTSLDGTR	sp|Q92597|NDRG1_HUMAN	S134	1		heavy	674.833	2	658.339	1	y6	17.45	17.05	97677	218770	0	1
TASGSSVTSLDGTR	sp|Q92597|NDRG1_HUMAN	S134	2		heavy	674.833	2	658.339	1	y6	17.39	17.05	4171	7953	0	1
TASGSSVTSLDGTR	sp|Q92597|NDRG1_HUMAN	S134	3		heavy	674.833	2	658.339	1	y6	17.44	17.05	6864	17163	0.0016	2
EMQDVDLAEVKPLVEK	sp|Q92597|NDRG1_HUMAN	S135	1		light	614.989	3	941.567	1	y8	27.64	30.8	2177	27800	0.0046	3
EMQDVDLAEVKPLVEK	sp|Q92597|NDRG1_HUMAN	S135	2		light	614.989	3	941.567	1	y8	27.8	30.8	5160	40127	0.004	3
EMQDVDLAEVKPLVEK	sp|Q92597|NDRG1_HUMAN	S135	3		light	614.989	3	941.567	1	y8	28.01	30.8	794	24313	0.0024	3
EMQDVDLAEVKPLVEK	sp|Q92597|NDRG1_HUMAN	S135	1		light	614.989	3	713.456	1	y6	27.64	30.8	14332	27800	0.0046	1
EMQDVDLAEVKPLVEK	sp|Q92597|NDRG1_HUMAN	S135	2		light	614.989	3	713.456	1	y6	27.5	30.8	14768	40127	0.004	2
EMQDVDLAEVKPLVEK	sp|Q92597|NDRG1_HUMAN	S135	3		light	614.989	3	713.456	1	y6	27.64	30.8	12686	24313	0.0024	1
EMQDVDLAEVKPLVEK	sp|Q92597|NDRG1_HUMAN	S135	1		light	614.989	3	585.361	1	y5	27.93	30.8	11291	27800	0.0046	2
EMQDVDLAEVKPLVEK	sp|Q92597|NDRG1_HUMAN	S135	2		light	614.989	3	585.361	1	y5	27.65	30.8	20199	40127	0.004	1
EMQDVDLAEVKPLVEK	sp|Q92597|NDRG1_HUMAN	S135	3		light	614.989	3	585.361	1	y5	27.81	30.8	10833	24313	0.0024	2
EMQDVDLAEVKPLVEK	sp|Q92597|NDRG1_HUMAN	S135	1		heavy	617.66	3	949.581	1	y8	27.72	30.8	441142	5980235	0.0046	3
EMQDVDLAEVKPLVEK	sp|Q92597|NDRG1_HUMAN	S135	2		heavy	617.66	3	949.581	1	y8	27.65	30.8	814032	10072671	0.004	3
EMQDVDLAEVKPLVEK	sp|Q92597|NDRG1_HUMAN	S135	3		heavy	617.66	3	949.581	1	y8	27.76	30.8	1162346	10271798	0.0024	3
EMQDVDLAEVKPLVEK	sp|Q92597|NDRG1_HUMAN	S135	1		heavy	617.66	3	721.47	1	y6	27.72	30.8	1140975	5980235	0.0046	2
EMQDVDLAEVKPLVEK	sp|Q92597|NDRG1_HUMAN	S135	2		heavy	617.66	3	721.47	1	y6	27.65	30.8	2632204	10072671	0.004	2
EMQDVDLAEVKPLVEK	sp|Q92597|NDRG1_HUMAN	S135	3		heavy	617.66	3	721.47	1	y6	27.76	30.8	2784717	10271798	0.0024	2
EMQDVDLAEVKPLVEK	sp|Q92597|NDRG1_HUMAN	S135	1		heavy	617.66	3	593.375	1	y5	27.72	30.8	4398118	5980235	0.0046	1
EMQDVDLAEVKPLVEK	sp|Q92597|NDRG1_HUMAN	S135	2		heavy	617.66	3	593.375	1	y5	27.65	30.8	6626435	10072671	0.004	1
EMQDVDLAEVKPLVEK	sp|Q92597|NDRG1_HUMAN	S135	3		heavy	617.66	3	593.375	1	y5	27.81	30.8	6324735	10271798	0.0024	1
TASGSSVTSLDGTR	sp|Q92597|NDRG1_HUMAN	S135	1		light	669.828	2	935.479	1	y9	17.29	17.05	0	0	0	0
TASGSSVTSLDGTR	sp|Q92597|NDRG1_HUMAN	S135	2		light	669.828	2	935.479	1	y9	17.25	17.05	0	0	0	0
TASGSSVTSLDGTR	sp|Q92597|NDRG1_HUMAN	S135	3		light	669.828	2	935.479	1	y9	17.3	17.05	0	0	0	0
TASGSSVTSLDGTR	sp|Q92597|NDRG1_HUMAN	S135	1		light	669.828	2	848.447	1	y8	17.29	17.05	0	0	0	0
TASGSSVTSLDGTR	sp|Q92597|NDRG1_HUMAN	S135	2		light	669.828	2	848.447	1	y8	17.25	17.05	0	0	0	0
TASGSSVTSLDGTR	sp|Q92597|NDRG1_HUMAN	S135	3		light	669.828	2	848.447	1	y8	17.3	17.05	0	0	0	0
TASGSSVTSLDGTR	sp|Q92597|NDRG1_HUMAN	S135	1		light	669.828	2	648.331	1	y6	17.29	17.05	0	0	0	0
TASGSSVTSLDGTR	sp|Q92597|NDRG1_HUMAN	S135	2		light	669.828	2	648.331	1	y6	17.25	17.05	0	0	0	0
TASGSSVTSLDGTR	sp|Q92597|NDRG1_HUMAN	S135	3		light	669.828	2	648.331	1	y6	17.3	17.05	0	0	0	0
TASGSSVTSLDGTR	sp|Q92597|NDRG1_HUMAN	S135	1		heavy	674.833	2	945.488	1	y9	17.38	17.05	400	5297	0	3
TASGSSVTSLDGTR	sp|Q92597|NDRG1_HUMAN	S135	2		heavy	674.833	2	945.488	1	y9	17.41	17.05	362	3041	0	3
TASGSSVTSLDGTR	sp|Q92597|NDRG1_HUMAN	S135	3		heavy	674.833	2	945.488	1	y9	17.47	17.05	5340	14482	0	2
TASGSSVTSLDGTR	sp|Q92597|NDRG1_HUMAN	S135	1		heavy	674.833	2	858.455	1	y8	17.37	17.05	836	5297	0	2
TASGSSVTSLDGTR	sp|Q92597|NDRG1_HUMAN	S135	2		heavy	674.833	2	858.455	1	y8	17.38	17.05	1035	3041	0	2
TASGSSVTSLDGTR	sp|Q92597|NDRG1_HUMAN	S135	3		heavy	674.833	2	858.455	1	y8	17.45	17.05	3195	14482	0	3
TASGSSVTSLDGTR	sp|Q92597|NDRG1_HUMAN	S135	1		heavy	674.833	2	658.339	1	y6	17.38	17.05	4061	5297	0	1
TASGSSVTSLDGTR	sp|Q92597|NDRG1_HUMAN	S135	2		heavy	674.833	2	658.339	1	y6	17.34	17.05	1643	3041	0	1
TASGSSVTSLDGTR	sp|Q92597|NDRG1_HUMAN	S135	3		heavy	674.833	2	658.339	1	y6	17.45	17.05	5947	14482	0	1
EMQDVDLAEVKPLVEK	sp|Q92597|NDRG1_HUMAN	S32	1	N+	light	614.989	3	941.567	1	y8	26.7	30.8	1090	24600	0.0007	3
EMQDVDLAEVKPLVEK	sp|Q92597|NDRG1_HUMAN	S32	2	N+	light	614.989	3	941.567	1	y8	26.84	30.8	7517	51292	0.001	3
EMQDVDLAEVKPLVEK	sp|Q92597|NDRG1_HUMAN	S32	3	N+	light	614.989	3	941.567	1	y8	26.89	30.8	2833	15936	0.0006	3
EMQDVDLAEVKPLVEK	sp|Q92597|NDRG1_HUMAN	S32	1	N+	light	614.989	3	713.456	1	y6	26.57	30.8	2451	24600	0.0007	2
EMQDVDLAEVKPLVEK	sp|Q92597|NDRG1_HUMAN	S32	2	N+	light	614.989	3	713.456	1	y6	26.8	30.8	8011	51292	0.001	2
EMQDVDLAEVKPLVEK	sp|Q92597|NDRG1_HUMAN	S32	3	N+	light	614.989	3	713.456	1	y6	26.97	30.8	3290	15936	0.0006	2
EMQDVDLAEVKPLVEK	sp|Q92597|NDRG1_HUMAN	S32	1	N+	light	614.989	3	585.361	1	y5	26.78	30.8	21058	24600	0.0007	1
EMQDVDLAEVKPLVEK	sp|Q92597|NDRG1_HUMAN	S32	2	N+	light	614.989	3	585.361	1	y5	26.8	30.8	35764	51292	0.001	1
EMQDVDLAEVKPLVEK	sp|Q92597|NDRG1_HUMAN	S32	3	N+	light	614.989	3	585.361	1	y5	26.89	30.8	9812	15936	0.0006	1
EMQDVDLAEVKPLVEK	sp|Q92597|NDRG1_HUMAN	S32	1	N+	heavy	617.66	3	949.581	1	y8	26.7	30.8	5319860	37477792	0.0007	3
EMQDVDLAEVKPLVEK	sp|Q92597|NDRG1_HUMAN	S32	2	N+	heavy	617.66	3	949.581	1	y8	26.8	30.8	9811794	52221712	0.001	3
EMQDVDLAEVKPLVEK	sp|Q92597|NDRG1_HUMAN	S32	3	N+	heavy	617.66	3	949.581	1	y8	26.85	30.8	6092897	28413244	0.0006	2
EMQDVDLAEVKPLVEK	sp|Q92597|NDRG1_HUMAN	S32	1	N+	heavy	617.66	3	721.47	1	y6	26.78	30.8	8792464	37477792	0.0007	2
EMQDVDLAEVKPLVEK	sp|Q92597|NDRG1_HUMAN	S32	2	N+	heavy	617.66	3	721.47	1	y6	26.8	30.8	12892791	52221712	0.001	2
EMQDVDLAEVKPLVEK	sp|Q92597|NDRG1_HUMAN	S32	3	N+	heavy	617.66	3	721.47	1	y6	26.89	30.8	5973866	28413244	0.0006	3
EMQDVDLAEVKPLVEK	sp|Q92597|NDRG1_HUMAN	S32	1	N+	heavy	617.66	3	593.375	1	y5	26.74	30.8	23365466	37477792	0.0007	1
EMQDVDLAEVKPLVEK	sp|Q92597|NDRG1_HUMAN	S32	2	N+	heavy	617.66	3	593.375	1	y5	26.8	30.8	29517130	52221712	0.001	1
EMQDVDLAEVKPLVEK	sp|Q92597|NDRG1_HUMAN	S32	3	N+	heavy	617.66	3	593.375	1	y5	26.85	30.8	16346481	28413244	0.0006	1
TASGSSVTSLDGTR	sp|Q92597|NDRG1_HUMAN	S32	1	N+	light	669.828	2	935.479	1	y9	16.16	17.05	0	0	0	0
TASGSSVTSLDGTR	sp|Q92597|NDRG1_HUMAN	S32	2	N+	light	669.828	2	935.479	1	y9	16.17	17.05	0	0	0	0
TASGSSVTSLDGTR	sp|Q92597|NDRG1_HUMAN	S32	3	N+	light	669.828	2	935.479	1	y9	16.31	17.05	6	6	0.0009	1
TASGSSVTSLDGTR	sp|Q92597|NDRG1_HUMAN	S32	1	N+	light	669.828	2	848.447	1	y8	16.16	17.05	0	0	0	0
TASGSSVTSLDGTR	sp|Q92597|NDRG1_HUMAN	S32	2	N+	light	669.828	2	848.447	1	y8	16.17	17.05	0	0	0	0
TASGSSVTSLDGTR	sp|Q92597|NDRG1_HUMAN	S32	3	N+	light	669.828	2	848.447	1	y8	16.22	17.05	0	6	0.0009	0
TASGSSVTSLDGTR	sp|Q92597|NDRG1_HUMAN	S32	1	N+	light	669.828	2	648.331	1	y6	16.16	17.05	0	0	0	0
TASGSSVTSLDGTR	sp|Q92597|NDRG1_HUMAN	S32	2	N+	light	669.828	2	648.331	1	y6	16.17	17.05	0	0	0	0
TASGSSVTSLDGTR	sp|Q92597|NDRG1_HUMAN	S32	3	N+	light	669.828	2	648.331	1	y6	16.22	17.05	0	6	0.0009	0
TASGSSVTSLDGTR	sp|Q92597|NDRG1_HUMAN	S32	1	N+	heavy	674.833	2	945.488	1	y9	16.29	17.05	16040	114140	0	3
TASGSSVTSLDGTR	sp|Q92597|NDRG1_HUMAN	S32	2	N+	heavy	674.833	2	945.488	1	y9	16.29	17.05	16324	54437	0	3
TASGSSVTSLDGTR	sp|Q92597|NDRG1_HUMAN	S32	3	N+	heavy	674.833	2	945.488	1	y9	16.29	17.05	2865	6727	0.0009	1
TASGSSVTSLDGTR	sp|Q92597|NDRG1_HUMAN	S32	1	N+	heavy	674.833	2	858.455	1	y8	16.29	17.05	26826	114140	0	2
TASGSSVTSLDGTR	sp|Q92597|NDRG1_HUMAN	S32	2	N+	heavy	674.833	2	858.455	1	y8	16.29	17.05	17181	54437	0	2
TASGSSVTSLDGTR	sp|Q92597|NDRG1_HUMAN	S32	3	N+	heavy	674.833	2	858.455	1	y8	16.36	17.05	2034	6727	0.0009	2
TASGSSVTSLDGTR	sp|Q92597|NDRG1_HUMAN	S32	1	N+	heavy	674.833	2	658.339	1	y6	16.46	17.05	71273	114140	0	1
TASGSSVTSLDGTR	sp|Q92597|NDRG1_HUMAN	S32	2	N+	heavy	674.833	2	658.339	1	y6	16.29	17.05	20932	54437	0	1
TASGSSVTSLDGTR	sp|Q92597|NDRG1_HUMAN	S32	3	N+	heavy	674.833	2	658.339	1	y6	16.32	17.05	1827	6727	0.0009	3
EMQDVDLAEVKPLVEK	sp|Q92597|NDRG1_HUMAN	S41	1	N+	light	614.989	3	941.567	1	y8	26.63	30.8	2447	21700	0.0009	2
EMQDVDLAEVKPLVEK	sp|Q92597|NDRG1_HUMAN	S41	2	N+	light	614.989	3	941.567	1	y8	26.61	30.8	4512	19094	0.0007	2
EMQDVDLAEVKPLVEK	sp|Q92597|NDRG1_HUMAN	S41	3	N+	light	614.989	3	941.567	1	y8	27.01	30.8	1880	11702	0.0008	3
EMQDVDLAEVKPLVEK	sp|Q92597|NDRG1_HUMAN	S41	1	N+	light	614.989	3	713.456	1	y6	26.51	30.8	2401	21700	0.0009	3
EMQDVDLAEVKPLVEK	sp|Q92597|NDRG1_HUMAN	S41	2	N+	light	614.989	3	713.456	1	y6	26.66	30.8	2148	19094	0.0007	3
EMQDVDLAEVKPLVEK	sp|Q92597|NDRG1_HUMAN	S41	3	N+	light	614.989	3	713.456	1	y6	26.56	30.8	4980	11702	0.0008	1
EMQDVDLAEVKPLVEK	sp|Q92597|NDRG1_HUMAN	S41	1	N+	light	614.989	3	585.361	1	y5	26.67	30.8	16853	21700	0.0009	1
EMQDVDLAEVKPLVEK	sp|Q92597|NDRG1_HUMAN	S41	2	N+	light	614.989	3	585.361	1	y5	26.66	30.8	12435	19094	0.0007	1
EMQDVDLAEVKPLVEK	sp|Q92597|NDRG1_HUMAN	S41	3	N+	light	614.989	3	585.361	1	y5	26.56	30.8	4842	11702	0.0008	2
EMQDVDLAEVKPLVEK	sp|Q92597|NDRG1_HUMAN	S41	1	N+	heavy	617.66	3	949.581	1	y8	26.63	30.8	3764369	23636140	0.0009	3
EMQDVDLAEVKPLVEK	sp|Q92597|NDRG1_HUMAN	S41	2	N+	heavy	617.66	3	949.581	1	y8	26.61	30.8	5288728	28052336	0.0007	3
EMQDVDLAEVKPLVEK	sp|Q92597|NDRG1_HUMAN	S41	3	N+	heavy	617.66	3	949.581	1	y8	26.72	30.8	2552591	15199998	0.0008	3
EMQDVDLAEVKPLVEK	sp|Q92597|NDRG1_HUMAN	S41	1	N+	heavy	617.66	3	721.47	1	y6	26.63	30.8	6209204	23636140	0.0009	2
EMQDVDLAEVKPLVEK	sp|Q92597|NDRG1_HUMAN	S41	2	N+	heavy	617.66	3	721.47	1	y6	26.61	30.8	7012551	28052336	0.0007	2
EMQDVDLAEVKPLVEK	sp|Q92597|NDRG1_HUMAN	S41	3	N+	heavy	617.66	3	721.47	1	y6	26.72	30.8	3614640	15199998	0.0008	2
EMQDVDLAEVKPLVEK	sp|Q92597|NDRG1_HUMAN	S41	1	N+	heavy	617.66	3	593.375	1	y5	26.63	30.8	13662569	23636140	0.0009	1
EMQDVDLAEVKPLVEK	sp|Q92597|NDRG1_HUMAN	S41	2	N+	heavy	617.66	3	593.375	1	y5	26.57	30.8	15751056	28052336	0.0007	1
EMQDVDLAEVKPLVEK	sp|Q92597|NDRG1_HUMAN	S41	3	N+	heavy	617.66	3	593.375	1	y5	26.72	30.8	9032768	15199998	0.0008	1
TASGSSVTSLDGTR	sp|Q92597|NDRG1_HUMAN	S41	1	N+	light	669.828	2	935.479	1	y9	16.27	17.05	0	0	0	0
TASGSSVTSLDGTR	sp|Q92597|NDRG1_HUMAN	S41	2	N+	light	669.828	2	935.479	1	y9	16.26	17.05	0	0	0	0
TASGSSVTSLDGTR	sp|Q92597|NDRG1_HUMAN	S41	3	N+	light	669.828	2	935.479	1	y9	16.22	17.05	0	0	0	0
TASGSSVTSLDGTR	sp|Q92597|NDRG1_HUMAN	S41	1	N+	light	669.828	2	848.447	1	y8	16.27	17.05	0	0	0	0
TASGSSVTSLDGTR	sp|Q92597|NDRG1_HUMAN	S41	2	N+	light	669.828	2	848.447	1	y8	16.26	17.05	0	0	0	0
TASGSSVTSLDGTR	sp|Q92597|NDRG1_HUMAN	S41	3	N+	light	669.828	2	848.447	1	y8	16.22	17.05	0	0	0	0
TASGSSVTSLDGTR	sp|Q92597|NDRG1_HUMAN	S41	1	N+	light	669.828	2	648.331	1	y6	16.27	17.05	0	0	0	0
TASGSSVTSLDGTR	sp|Q92597|NDRG1_HUMAN	S41	2	N+	light	669.828	2	648.331	1	y6	16.26	17.05	0	0	0	0
TASGSSVTSLDGTR	sp|Q92597|NDRG1_HUMAN	S41	3	N+	light	669.828	2	648.331	1	y6	16.22	17.05	0	0	0	0
TASGSSVTSLDGTR	sp|Q92597|NDRG1_HUMAN	S41	1	N+	heavy	674.833	2	945.488	1	y9	16.39	17.05	15943	47260	0	2
TASGSSVTSLDGTR	sp|Q92597|NDRG1_HUMAN	S41	2	N+	heavy	674.833	2	945.488	1	y9	16.36	17.05	26242	65610	0	1
TASGSSVTSLDGTR	sp|Q92597|NDRG1_HUMAN	S41	3	N+	heavy	674.833	2	945.488	1	y9	16.42	17.05	1920	5323	0	1
TASGSSVTSLDGTR	sp|Q92597|NDRG1_HUMAN	S41	1	N+	heavy	674.833	2	858.455	1	y8	16.37	17.05	16212	47260	0	1
TASGSSVTSLDGTR	sp|Q92597|NDRG1_HUMAN	S41	2	N+	heavy	674.833	2	858.455	1	y8	16.41	17.05	14187	65610	0	3
TASGSSVTSLDGTR	sp|Q92597|NDRG1_HUMAN	S41	3	N+	heavy	674.833	2	858.455	1	y8	16.37	17.05	1579	5323	0	3
TASGSSVTSLDGTR	sp|Q92597|NDRG1_HUMAN	S41	1	N+	heavy	674.833	2	658.339	1	y6	16.46	17.05	15106	47260	0	3
TASGSSVTSLDGTR	sp|Q92597|NDRG1_HUMAN	S41	2	N+	heavy	674.833	2	658.339	1	y6	16.44	17.05	25182	65610	0	2
TASGSSVTSLDGTR	sp|Q92597|NDRG1_HUMAN	S41	3	N+	heavy	674.833	2	658.339	1	y6	16.41	17.05	1824	5323	0	2
EMQDVDLAEVKPLVEK	sp|Q92597|NDRG1_HUMAN	S44	1	N+	light	614.989	3	941.567	1	y8	26.74	30.8	2560	26424	0.0011	3
EMQDVDLAEVKPLVEK	sp|Q92597|NDRG1_HUMAN	S44	2	N+	light	614.989	3	941.567	1	y8	26.74	30.8	494	26599	0.001	3
EMQDVDLAEVKPLVEK	sp|Q92597|NDRG1_HUMAN	S44	3	N+	light	614.989	3	941.567	1	y8	26.8	30.8	221	9707	0.0005	3
EMQDVDLAEVKPLVEK	sp|Q92597|NDRG1_HUMAN	S44	1	N+	light	614.989	3	713.456	1	y6	26.74	30.8	7178	26424	0.0011	2
EMQDVDLAEVKPLVEK	sp|Q92597|NDRG1_HUMAN	S44	2	N+	light	614.989	3	713.456	1	y6	26.82	30.8	5029	26599	0.001	2
EMQDVDLAEVKPLVEK	sp|Q92597|NDRG1_HUMAN	S44	3	N+	light	614.989	3	713.456	1	y6	26.85	30.8	1291	9707	0.0005	2
EMQDVDLAEVKPLVEK	sp|Q92597|NDRG1_HUMAN	S44	1	N+	light	614.989	3	585.361	1	y5	26.78	30.8	16685	26424	0.0011	1
EMQDVDLAEVKPLVEK	sp|Q92597|NDRG1_HUMAN	S44	2	N+	light	614.989	3	585.361	1	y5	26.82	30.8	21076	26599	0.001	1
EMQDVDLAEVKPLVEK	sp|Q92597|NDRG1_HUMAN	S44	3	N+	light	614.989	3	585.361	1	y5	26.85	30.8	8194	9707	0.0005	1
EMQDVDLAEVKPLVEK	sp|Q92597|NDRG1_HUMAN	S44	1	N+	heavy	617.66	3	949.581	1	y8	26.74	30.8	4411199	24915200	0.0011	3
EMQDVDLAEVKPLVEK	sp|Q92597|NDRG1_HUMAN	S44	2	N+	heavy	617.66	3	949.581	1	y8	26.74	30.8	3897636	25370436	0.001	3
EMQDVDLAEVKPLVEK	sp|Q92597|NDRG1_HUMAN	S44	3	N+	heavy	617.66	3	949.581	1	y8	26.85	30.8	4182341	20194436	0.0005	3
EMQDVDLAEVKPLVEK	sp|Q92597|NDRG1_HUMAN	S44	1	N+	heavy	617.66	3	721.47	1	y6	26.7	30.8	5276563	24915200	0.0011	2
EMQDVDLAEVKPLVEK	sp|Q92597|NDRG1_HUMAN	S44	2	N+	heavy	617.66	3	721.47	1	y6	26.78	30.8	6537740	25370436	0.001	2
EMQDVDLAEVKPLVEK	sp|Q92597|NDRG1_HUMAN	S44	3	N+	heavy	617.66	3	721.47	1	y6	26.85	30.8	5040296	20194436	0.0005	2
EMQDVDLAEVKPLVEK	sp|Q92597|NDRG1_HUMAN	S44	1	N+	heavy	617.66	3	593.375	1	y5	26.7	30.8	15227437	24915200	0.0011	1
EMQDVDLAEVKPLVEK	sp|Q92597|NDRG1_HUMAN	S44	2	N+	heavy	617.66	3	593.375	1	y5	26.78	30.8	14935061	25370436	0.001	1
EMQDVDLAEVKPLVEK	sp|Q92597|NDRG1_HUMAN	S44	3	N+	heavy	617.66	3	593.375	1	y5	26.85	30.8	10971799	20194436	0.0005	1
TASGSSVTSLDGTR	sp|Q92597|NDRG1_HUMAN	S44	1	N+	light	669.828	2	935.479	1	y9	16.11	17.05	0	0	0	0
TASGSSVTSLDGTR	sp|Q92597|NDRG1_HUMAN	S44	2	N+	light	669.828	2	935.479	1	y9	16.19	17.05	0	0	0	0
TASGSSVTSLDGTR	sp|Q92597|NDRG1_HUMAN	S44	3	N+	light	669.828	2	935.479	1	y9	16.21	17.05	0	0	0	0
TASGSSVTSLDGTR	sp|Q92597|NDRG1_HUMAN	S44	1	N+	light	669.828	2	848.447	1	y8	16.11	17.05	0	0	0	0
TASGSSVTSLDGTR	sp|Q92597|NDRG1_HUMAN	S44	2	N+	light	669.828	2	848.447	1	y8	16.19	17.05	0	0	0	0
TASGSSVTSLDGTR	sp|Q92597|NDRG1_HUMAN	S44	3	N+	light	669.828	2	848.447	1	y8	16.21	17.05	0	0	0	0
TASGSSVTSLDGTR	sp|Q92597|NDRG1_HUMAN	S44	1	N+	light	669.828	2	648.331	1	y6	16.11	17.05	0	0	0	0
TASGSSVTSLDGTR	sp|Q92597|NDRG1_HUMAN	S44	2	N+	light	669.828	2	648.331	1	y6	16.19	17.05	0	0	0	0
TASGSSVTSLDGTR	sp|Q92597|NDRG1_HUMAN	S44	3	N+	light	669.828	2	648.331	1	y6	16.21	17.05	0	0	0	0
TASGSSVTSLDGTR	sp|Q92597|NDRG1_HUMAN	S44	1	N+	heavy	674.833	2	945.488	1	y9	16.37	17.05	14822	38115	0	1
TASGSSVTSLDGTR	sp|Q92597|NDRG1_HUMAN	S44	2	N+	heavy	674.833	2	945.488	1	y9	16.37	17.05	12890	36870	0	2
TASGSSVTSLDGTR	sp|Q92597|NDRG1_HUMAN	S44	3	N+	heavy	674.833	2	945.488	1	y9	16.34	17.05	11038	28024	0	1
TASGSSVTSLDGTR	sp|Q92597|NDRG1_HUMAN	S44	1	N+	heavy	674.833	2	858.455	1	y8	16.42	17.05	12109	38115	0	2
TASGSSVTSLDGTR	sp|Q92597|NDRG1_HUMAN	S44	2	N+	heavy	674.833	2	858.455	1	y8	16.37	17.05	10400	36870	0	3
TASGSSVTSLDGTR	sp|Q92597|NDRG1_HUMAN	S44	3	N+	heavy	674.833	2	858.455	1	y8	16.36	17.05	8345	28024	0	3
TASGSSVTSLDGTR	sp|Q92597|NDRG1_HUMAN	S44	1	N+	heavy	674.833	2	658.339	1	y6	16.42	17.05	11185	38115	0	3
TASGSSVTSLDGTR	sp|Q92597|NDRG1_HUMAN	S44	2	N+	heavy	674.833	2	658.339	1	y6	16.36	17.05	13579	36870	0	1
TASGSSVTSLDGTR	sp|Q92597|NDRG1_HUMAN	S44	3	N+	heavy	674.833	2	658.339	1	y6	16.32	17.05	8642	28024	0	2
EMQDVDLAEVKPLVEK	sp|Q92597|NDRG1_HUMAN	S45	1	N+	light	614.989	3	941.567	1	y8	26.94	30.8	2328	44501	0.0019	3
EMQDVDLAEVKPLVEK	sp|Q92597|NDRG1_HUMAN	S45	2	N+	light	614.989	3	941.567	1	y8	26.88	30.8	3888	19481	0.0007	3
EMQDVDLAEVKPLVEK	sp|Q92597|NDRG1_HUMAN	S45	3	N+	light	614.989	3	941.567	1	y8	26.8	30.8	172	11512	0.001	3
EMQDVDLAEVKPLVEK	sp|Q92597|NDRG1_HUMAN	S45	1	N+	light	614.989	3	713.456	1	y6	26.94	30.8	10148	44501	0.0019	2
EMQDVDLAEVKPLVEK	sp|Q92597|NDRG1_HUMAN	S45	2	N+	light	614.989	3	713.456	1	y6	26.84	30.8	7458	19481	0.0007	2
EMQDVDLAEVKPLVEK	sp|Q92597|NDRG1_HUMAN	S45	3	N+	light	614.989	3	713.456	1	y6	26.68	30.8	1911	11512	0.001	2
EMQDVDLAEVKPLVEK	sp|Q92597|NDRG1_HUMAN	S45	1	N+	light	614.989	3	585.361	1	y5	26.98	30.8	32025	44501	0.0019	1
EMQDVDLAEVKPLVEK	sp|Q92597|NDRG1_HUMAN	S45	2	N+	light	614.989	3	585.361	1	y5	26.8	30.8	8135	19481	0.0007	1
EMQDVDLAEVKPLVEK	sp|Q92597|NDRG1_HUMAN	S45	3	N+	light	614.989	3	585.361	1	y5	26.85	30.8	9429	11512	0.001	1
EMQDVDLAEVKPLVEK	sp|Q92597|NDRG1_HUMAN	S45	1	N+	heavy	617.66	3	949.581	1	y8	26.7	30.8	3902283	23047830	0.0019	3
EMQDVDLAEVKPLVEK	sp|Q92597|NDRG1_HUMAN	S45	2	N+	heavy	617.66	3	949.581	1	y8	26.8	30.8	5466682	29277430	0.0007	3
EMQDVDLAEVKPLVEK	sp|Q92597|NDRG1_HUMAN	S45	3	N+	heavy	617.66	3	949.581	1	y8	26.8	30.8	1869992	11466288	0.001	3
EMQDVDLAEVKPLVEK	sp|Q92597|NDRG1_HUMAN	S45	1	N+	heavy	617.66	3	721.47	1	y6	26.66	30.8	4623366	23047830	0.0019	2
EMQDVDLAEVKPLVEK	sp|Q92597|NDRG1_HUMAN	S45	2	N+	heavy	617.66	3	721.47	1	y6	26.84	30.8	7307160	29277430	0.0007	2
EMQDVDLAEVKPLVEK	sp|Q92597|NDRG1_HUMAN	S45	3	N+	heavy	617.66	3	721.47	1	y6	26.85	30.8	3297554	11466288	0.001	2
EMQDVDLAEVKPLVEK	sp|Q92597|NDRG1_HUMAN	S45	1	N+	heavy	617.66	3	593.375	1	y5	26.7	30.8	14522181	23047830	0.0019	1
EMQDVDLAEVKPLVEK	sp|Q92597|NDRG1_HUMAN	S45	2	N+	heavy	617.66	3	593.375	1	y5	26.84	30.8	16503588	29277430	0.0007	1
EMQDVDLAEVKPLVEK	sp|Q92597|NDRG1_HUMAN	S45	3	N+	heavy	617.66	3	593.375	1	y5	26.8	30.8	6298743	11466288	0.001	1
TASGSSVTSLDGTR	sp|Q92597|NDRG1_HUMAN	S45	1	N+	light	669.828	2	935.479	1	y9	16.19	17.05	0	0	0	0
TASGSSVTSLDGTR	sp|Q92597|NDRG1_HUMAN	S45	2	N+	light	669.828	2	935.479	1	y9	16.22	17.05	0	0	0	0
TASGSSVTSLDGTR	sp|Q92597|NDRG1_HUMAN	S45	3	N+	light	669.828	2	935.479	1	y9	16.21	17.05	0	0	0	0
TASGSSVTSLDGTR	sp|Q92597|NDRG1_HUMAN	S45	1	N+	light	669.828	2	848.447	1	y8	16.19	17.05	0	0	0	0
TASGSSVTSLDGTR	sp|Q92597|NDRG1_HUMAN	S45	2	N+	light	669.828	2	848.447	1	y8	16.22	17.05	0	0	0	0
TASGSSVTSLDGTR	sp|Q92597|NDRG1_HUMAN	S45	3	N+	light	669.828	2	848.447	1	y8	16.21	17.05	0	0	0	0
TASGSSVTSLDGTR	sp|Q92597|NDRG1_HUMAN	S45	1	N+	light	669.828	2	648.331	1	y6	16.19	17.05	0	0	0	0
TASGSSVTSLDGTR	sp|Q92597|NDRG1_HUMAN	S45	2	N+	light	669.828	2	648.331	1	y6	16.22	17.05	0	0	0	0
TASGSSVTSLDGTR	sp|Q92597|NDRG1_HUMAN	S45	3	N+	light	669.828	2	648.331	1	y6	16.21	17.05	0	0	0	0
TASGSSVTSLDGTR	sp|Q92597|NDRG1_HUMAN	S45	1	N+	heavy	674.833	2	945.488	1	y9	16.36	17.05	17914	44400	0	1
TASGSSVTSLDGTR	sp|Q92597|NDRG1_HUMAN	S45	2	N+	heavy	674.833	2	945.488	1	y9	16.46	17.05	10393	41028	0	3
TASGSSVTSLDGTR	sp|Q92597|NDRG1_HUMAN	S45	3	N+	heavy	674.833	2	945.488	1	y9	16.34	17.05	5887	15741	0	2
TASGSSVTSLDGTR	sp|Q92597|NDRG1_HUMAN	S45	1	N+	heavy	674.833	2	858.455	1	y8	16.34	17.05	14950	44400	0	2
TASGSSVTSLDGTR	sp|Q92597|NDRG1_HUMAN	S45	2	N+	heavy	674.833	2	858.455	1	y8	16.46	17.05	11334	41028	0	2
TASGSSVTSLDGTR	sp|Q92597|NDRG1_HUMAN	S45	3	N+	heavy	674.833	2	858.455	1	y8	16.36	17.05	2242	15741	0	3
TASGSSVTSLDGTR	sp|Q92597|NDRG1_HUMAN	S45	1	N+	heavy	674.833	2	658.339	1	y6	16.31	17.05	11536	44400	0	3
TASGSSVTSLDGTR	sp|Q92597|NDRG1_HUMAN	S45	2	N+	heavy	674.833	2	658.339	1	y6	16.42	17.05	19301	41028	0	1
TASGSSVTSLDGTR	sp|Q92597|NDRG1_HUMAN	S45	3	N+	heavy	674.833	2	658.339	1	y6	16.32	17.05	7612	15741	0	1
EMQDVDLAEVKPLVEK	sp|Q92597|NDRG1_HUMAN	S57	1	N0	light	614.989	3	941.567	1	y8	26.8	30.8	6181	42610	0.0011	3
EMQDVDLAEVKPLVEK	sp|Q92597|NDRG1_HUMAN	S57	2	N0	light	614.989	3	941.567	1	y8	26.93	30.8	2197	28577	0.0009	3
EMQDVDLAEVKPLVEK	sp|Q92597|NDRG1_HUMAN	S57	3	N0	light	614.989	3	941.567	1	y8	26.76	30.8	0	10373	0.0006	0
EMQDVDLAEVKPLVEK	sp|Q92597|NDRG1_HUMAN	S57	1	N0	light	614.989	3	713.456	1	y6	26.84	30.8	11928	42610	0.0011	2
EMQDVDLAEVKPLVEK	sp|Q92597|NDRG1_HUMAN	S57	2	N0	light	614.989	3	713.456	1	y6	27.21	30.8	4369	28577	0.0009	2
EMQDVDLAEVKPLVEK	sp|Q92597|NDRG1_HUMAN	S57	3	N0	light	614.989	3	713.456	1	y6	26.76	30.8	445	10373	0.0006	2
EMQDVDLAEVKPLVEK	sp|Q92597|NDRG1_HUMAN	S57	1	N0	light	614.989	3	585.361	1	y5	26.88	30.8	24500	42610	0.0011	1
EMQDVDLAEVKPLVEK	sp|Q92597|NDRG1_HUMAN	S57	2	N0	light	614.989	3	585.361	1	y5	27.01	30.8	22011	28577	0.0009	1
EMQDVDLAEVKPLVEK	sp|Q92597|NDRG1_HUMAN	S57	3	N0	light	614.989	3	585.361	1	y5	27.01	30.8	9928	10373	0.0006	1
EMQDVDLAEVKPLVEK	sp|Q92597|NDRG1_HUMAN	S57	1	N0	heavy	617.66	3	949.581	1	y8	26.84	30.8	5109409	37254408	0.0011	3
EMQDVDLAEVKPLVEK	sp|Q92597|NDRG1_HUMAN	S57	2	N0	heavy	617.66	3	949.581	1	y8	26.89	30.8	6143069	30628958	0.0009	3
EMQDVDLAEVKPLVEK	sp|Q92597|NDRG1_HUMAN	S57	3	N0	heavy	617.66	3	949.581	1	y8	26.97	30.8	3308552	16271804	0.0006	3
EMQDVDLAEVKPLVEK	sp|Q92597|NDRG1_HUMAN	S57	1	N0	heavy	617.66	3	721.47	1	y6	26.84	30.8	9770116	37254408	0.0011	2
EMQDVDLAEVKPLVEK	sp|Q92597|NDRG1_HUMAN	S57	2	N0	heavy	617.66	3	721.47	1	y6	26.93	30.8	7264267	30628958	0.0009	2
EMQDVDLAEVKPLVEK	sp|Q92597|NDRG1_HUMAN	S57	3	N0	heavy	617.66	3	721.47	1	y6	26.93	30.8	4963928	16271804	0.0006	2
EMQDVDLAEVKPLVEK	sp|Q92597|NDRG1_HUMAN	S57	1	N0	heavy	617.66	3	593.375	1	y5	26.84	30.8	22374884	37254408	0.0011	1
EMQDVDLAEVKPLVEK	sp|Q92597|NDRG1_HUMAN	S57	2	N0	heavy	617.66	3	593.375	1	y5	26.89	30.8	17221622	30628958	0.0009	1
EMQDVDLAEVKPLVEK	sp|Q92597|NDRG1_HUMAN	S57	3	N0	heavy	617.66	3	593.375	1	y5	26.97	30.8	7999324	16271804	0.0006	1
TASGSSVTSLDGTR	sp|Q92597|NDRG1_HUMAN	S57	1	N0	light	669.828	2	935.479	1	y9	16.27	17.05	0	0	0	0
TASGSSVTSLDGTR	sp|Q92597|NDRG1_HUMAN	S57	2	N0	light	669.828	2	935.479	1	y9	16.44	17.05	0	0	0	0
TASGSSVTSLDGTR	sp|Q92597|NDRG1_HUMAN	S57	3	N0	light	669.828	2	935.479	1	y9	16.26	17.05	0	0	0	0
TASGSSVTSLDGTR	sp|Q92597|NDRG1_HUMAN	S57	1	N0	light	669.828	2	848.447	1	y8	16.27	17.05	0	0	0	0
TASGSSVTSLDGTR	sp|Q92597|NDRG1_HUMAN	S57	2	N0	light	669.828	2	848.447	1	y8	16.44	17.05	0	0	0	0
TASGSSVTSLDGTR	sp|Q92597|NDRG1_HUMAN	S57	3	N0	light	669.828	2	848.447	1	y8	16.26	17.05	0	0	0	0
TASGSSVTSLDGTR	sp|Q92597|NDRG1_HUMAN	S57	1	N0	light	669.828	2	648.331	1	y6	16.27	17.05	0	0	0	0
TASGSSVTSLDGTR	sp|Q92597|NDRG1_HUMAN	S57	2	N0	light	669.828	2	648.331	1	y6	16.44	17.05	0	0	0	0
TASGSSVTSLDGTR	sp|Q92597|NDRG1_HUMAN	S57	3	N0	light	669.828	2	648.331	1	y6	16.26	17.05	0	0	0	0
TASGSSVTSLDGTR	sp|Q92597|NDRG1_HUMAN	S57	1	N0	heavy	674.833	2	945.488	1	y9	16.47	17.05	22813	48689	0	1
TASGSSVTSLDGTR	sp|Q92597|NDRG1_HUMAN	S57	2	N0	heavy	674.833	2	945.488	1	y9	16.51	17.05	818	43482	0	3
TASGSSVTSLDGTR	sp|Q92597|NDRG1_HUMAN	S57	3	N0	heavy	674.833	2	945.488	1	y9	16.41	17.05	2341	9648	0	2
TASGSSVTSLDGTR	sp|Q92597|NDRG1_HUMAN	S57	1	N0	heavy	674.833	2	858.455	1	y8	16.52	17.05	7517	48689	0	3
TASGSSVTSLDGTR	sp|Q92597|NDRG1_HUMAN	S57	2	N0	heavy	674.833	2	858.455	1	y8	16.54	17.05	1647	43482	0	2
TASGSSVTSLDGTR	sp|Q92597|NDRG1_HUMAN	S57	3	N0	heavy	674.833	2	858.455	1	y8	16.41	17.05	1891	9648	0	3
TASGSSVTSLDGTR	sp|Q92597|NDRG1_HUMAN	S57	1	N0	heavy	674.833	2	658.339	1	y6	16.46	17.05	18359	48689	0	2
TASGSSVTSLDGTR	sp|Q92597|NDRG1_HUMAN	S57	2	N0	heavy	674.833	2	658.339	1	y6	16.51	17.05	41016	43482	0	1
TASGSSVTSLDGTR	sp|Q92597|NDRG1_HUMAN	S57	3	N0	heavy	674.833	2	658.339	1	y6	16.41	17.05	5415	9648	0	1
EMQDVDLAEVKPLVEK	sp|Q92597|NDRG1_HUMAN	S66	1	N+	light	614.989	3	941.567	1	y8	26.74	30.8	10770	117294	0.0015	3
EMQDVDLAEVKPLVEK	sp|Q92597|NDRG1_HUMAN	S66	2	N+	light	614.989	3	941.567	1	y8	26.46	30.8	13382	115698	0.0009	3
EMQDVDLAEVKPLVEK	sp|Q92597|NDRG1_HUMAN	S66	3	N+	light	614.989	3	941.567	1	y8	26.48	30.8	3748	53866	0.0009	3
EMQDVDLAEVKPLVEK	sp|Q92597|NDRG1_HUMAN	S66	1	N+	light	614.989	3	713.456	1	y6	26.53	30.8	19078	117294	0.0015	2
EMQDVDLAEVKPLVEK	sp|Q92597|NDRG1_HUMAN	S66	2	N+	light	614.989	3	713.456	1	y6	26.54	30.8	19193	115698	0.0009	2
EMQDVDLAEVKPLVEK	sp|Q92597|NDRG1_HUMAN	S66	3	N+	light	614.989	3	713.456	1	y6	26.48	30.8	14110	53866	0.0009	2
EMQDVDLAEVKPLVEK	sp|Q92597|NDRG1_HUMAN	S66	1	N+	light	614.989	3	585.361	1	y5	26.45	30.8	87446	117294	0.0015	1
EMQDVDLAEVKPLVEK	sp|Q92597|NDRG1_HUMAN	S66	2	N+	light	614.989	3	585.361	1	y5	26.5	30.8	83122	115698	0.0009	1
EMQDVDLAEVKPLVEK	sp|Q92597|NDRG1_HUMAN	S66	3	N+	light	614.989	3	585.361	1	y5	26.52	30.8	36009	53866	0.0009	1
EMQDVDLAEVKPLVEK	sp|Q92597|NDRG1_HUMAN	S66	1	N+	heavy	617.66	3	949.581	1	y8	26.45	30.8	11900800	78447296	0.0015	3
EMQDVDLAEVKPLVEK	sp|Q92597|NDRG1_HUMAN	S66	2	N+	heavy	617.66	3	949.581	1	y8	26.46	30.8	23669982	123414032	0.0009	3
EMQDVDLAEVKPLVEK	sp|Q92597|NDRG1_HUMAN	S66	3	N+	heavy	617.66	3	949.581	1	y8	26.52	30.8	11147100	62147824	0.0009	3
EMQDVDLAEVKPLVEK	sp|Q92597|NDRG1_HUMAN	S66	1	N+	heavy	617.66	3	721.47	1	y6	26.45	30.8	19485474	78447296	0.0015	2
EMQDVDLAEVKPLVEK	sp|Q92597|NDRG1_HUMAN	S66	2	N+	heavy	617.66	3	721.47	1	y6	26.46	30.8	30386798	123414032	0.0009	2
EMQDVDLAEVKPLVEK	sp|Q92597|NDRG1_HUMAN	S66	3	N+	heavy	617.66	3	721.47	1	y6	26.52	30.8	16478857	62147824	0.0009	2
EMQDVDLAEVKPLVEK	sp|Q92597|NDRG1_HUMAN	S66	1	N+	heavy	617.66	3	593.375	1	y5	26.45	30.8	47061020	78447296	0.0015	1
EMQDVDLAEVKPLVEK	sp|Q92597|NDRG1_HUMAN	S66	2	N+	heavy	617.66	3	593.375	1	y5	26.5	30.8	69357248	123414032	0.0009	1
EMQDVDLAEVKPLVEK	sp|Q92597|NDRG1_HUMAN	S66	3	N+	heavy	617.66	3	593.375	1	y5	26.52	30.8	34521868	62147824	0.0009	1
TASGSSVTSLDGTR	sp|Q92597|NDRG1_HUMAN	S66	1	N+	light	669.828	2	935.479	1	y9	16.01	17.05	0	0	0	0
TASGSSVTSLDGTR	sp|Q92597|NDRG1_HUMAN	S66	2	N+	light	669.828	2	935.479	1	y9	16.14	17.05	0	0	0	0
TASGSSVTSLDGTR	sp|Q92597|NDRG1_HUMAN	S66	3	N+	light	669.828	2	935.479	1	y9	16.09	17.05	0	0	0	0
TASGSSVTSLDGTR	sp|Q92597|NDRG1_HUMAN	S66	1	N+	light	669.828	2	848.447	1	y8	16.01	17.05	0	0	0	0
TASGSSVTSLDGTR	sp|Q92597|NDRG1_HUMAN	S66	2	N+	light	669.828	2	848.447	1	y8	16.14	17.05	0	0	0	0
TASGSSVTSLDGTR	sp|Q92597|NDRG1_HUMAN	S66	3	N+	light	669.828	2	848.447	1	y8	16.09	17.05	0	0	0	0
TASGSSVTSLDGTR	sp|Q92597|NDRG1_HUMAN	S66	1	N+	light	669.828	2	648.331	1	y6	16.01	17.05	0	0	0	0
TASGSSVTSLDGTR	sp|Q92597|NDRG1_HUMAN	S66	2	N+	light	669.828	2	648.331	1	y6	16.14	17.05	0	0	0	0
TASGSSVTSLDGTR	sp|Q92597|NDRG1_HUMAN	S66	3	N+	light	669.828	2	648.331	1	y6	16.09	17.05	0	0	0	0
TASGSSVTSLDGTR	sp|Q92597|NDRG1_HUMAN	S66	1	N+	heavy	674.833	2	945.488	1	y9	16.17	17.05	33756	106989	0	3
TASGSSVTSLDGTR	sp|Q92597|NDRG1_HUMAN	S66	2	N+	heavy	674.833	2	945.488	1	y9	16.31	17.05	52302	132906	0	1
TASGSSVTSLDGTR	sp|Q92597|NDRG1_HUMAN	S66	3	N+	heavy	674.833	2	945.488	1	y9	16.26	17.05	18761	83761	0	3
TASGSSVTSLDGTR	sp|Q92597|NDRG1_HUMAN	S66	1	N+	heavy	674.833	2	858.455	1	y8	16.19	17.05	38567	106989	0	1
TASGSSVTSLDGTR	sp|Q92597|NDRG1_HUMAN	S66	2	N+	heavy	674.833	2	858.455	1	y8	16.32	17.05	32631	132906	0	3
TASGSSVTSLDGTR	sp|Q92597|NDRG1_HUMAN	S66	3	N+	heavy	674.833	2	858.455	1	y8	16.24	17.05	37559	83761	0	1
TASGSSVTSLDGTR	sp|Q92597|NDRG1_HUMAN	S66	1	N+	heavy	674.833	2	658.339	1	y6	16.31	17.05	34667	106989	0	2
TASGSSVTSLDGTR	sp|Q92597|NDRG1_HUMAN	S66	2	N+	heavy	674.833	2	658.339	1	y6	16.27	17.05	47973	132906	0	2
TASGSSVTSLDGTR	sp|Q92597|NDRG1_HUMAN	S66	3	N+	heavy	674.833	2	658.339	1	y6	16.24	17.05	27441	83761	0	2
EMQDVDLAEVKPLVEK	sp|Q92597|NDRG1_HUMAN	S67	1	N+	light	614.989	3	941.567	1	y8	26.53	30.8	12698	134208	0.0038	3
EMQDVDLAEVKPLVEK	sp|Q92597|NDRG1_HUMAN	S67	2	N+	light	614.989	3	941.567	1	y8	26.52	30.8	28693	142140	0.0045	2
EMQDVDLAEVKPLVEK	sp|Q92597|NDRG1_HUMAN	S67	3	N+	light	614.989	3	941.567	1	y8	26.56	30.8	14698	123304	0.0043	3
EMQDVDLAEVKPLVEK	sp|Q92597|NDRG1_HUMAN	S67	1	N+	light	614.989	3	713.456	1	y6	26.53	30.8	35971	134208	0.0038	2
EMQDVDLAEVKPLVEK	sp|Q92597|NDRG1_HUMAN	S67	2	N+	light	614.989	3	713.456	1	y6	26.48	30.8	25210	142140	0.0045	3
EMQDVDLAEVKPLVEK	sp|Q92597|NDRG1_HUMAN	S67	3	N+	light	614.989	3	713.456	1	y6	26.6	30.8	24099	123304	0.0043	2
EMQDVDLAEVKPLVEK	sp|Q92597|NDRG1_HUMAN	S67	1	N+	light	614.989	3	585.361	1	y5	26.53	30.8	85538	134208	0.0038	1
EMQDVDLAEVKPLVEK	sp|Q92597|NDRG1_HUMAN	S67	2	N+	light	614.989	3	585.361	1	y5	26.52	30.8	88238	142140	0.0045	1
EMQDVDLAEVKPLVEK	sp|Q92597|NDRG1_HUMAN	S67	3	N+	light	614.989	3	585.361	1	y5	26.6	30.8	84507	123304	0.0043	1
EMQDVDLAEVKPLVEK	sp|Q92597|NDRG1_HUMAN	S67	1	N+	heavy	617.66	3	949.581	1	y8	26.53	30.8	6201460	35756376	0.0038	3
EMQDVDLAEVKPLVEK	sp|Q92597|NDRG1_HUMAN	S67	2	N+	heavy	617.66	3	949.581	1	y8	26.56	30.8	6221839	31847196	0.0045	3
EMQDVDLAEVKPLVEK	sp|Q92597|NDRG1_HUMAN	S67	3	N+	heavy	617.66	3	949.581	1	y8	26.6	30.8	4851652	28488036	0.0043	3
EMQDVDLAEVKPLVEK	sp|Q92597|NDRG1_HUMAN	S67	1	N+	heavy	617.66	3	721.47	1	y6	26.53	30.8	9303192	35756376	0.0038	2
EMQDVDLAEVKPLVEK	sp|Q92597|NDRG1_HUMAN	S67	2	N+	heavy	617.66	3	721.47	1	y6	26.52	30.8	9249097	31847196	0.0045	2
EMQDVDLAEVKPLVEK	sp|Q92597|NDRG1_HUMAN	S67	3	N+	heavy	617.66	3	721.47	1	y6	26.6	30.8	7660639	28488036	0.0043	2
EMQDVDLAEVKPLVEK	sp|Q92597|NDRG1_HUMAN	S67	1	N+	heavy	617.66	3	593.375	1	y5	26.49	30.8	20251724	35756376	0.0038	1
EMQDVDLAEVKPLVEK	sp|Q92597|NDRG1_HUMAN	S67	2	N+	heavy	617.66	3	593.375	1	y5	26.56	30.8	16376261	31847196	0.0045	1
EMQDVDLAEVKPLVEK	sp|Q92597|NDRG1_HUMAN	S67	3	N+	heavy	617.66	3	593.375	1	y5	26.6	30.8	15975745	28488036	0.0043	1
TASGSSVTSLDGTR	sp|Q92597|NDRG1_HUMAN	S67	1	N+	light	669.828	2	935.479	1	y9	16.24	17.05	0	0	0	0
TASGSSVTSLDGTR	sp|Q92597|NDRG1_HUMAN	S67	2	N+	light	669.828	2	935.479	1	y9	16.14	17.05	0	0	0	0
TASGSSVTSLDGTR	sp|Q92597|NDRG1_HUMAN	S67	3	N+	light	669.828	2	935.479	1	y9	16.26	17.05	0	0	0	0
TASGSSVTSLDGTR	sp|Q92597|NDRG1_HUMAN	S67	1	N+	light	669.828	2	848.447	1	y8	16.24	17.05	0	0	0	0
TASGSSVTSLDGTR	sp|Q92597|NDRG1_HUMAN	S67	2	N+	light	669.828	2	848.447	1	y8	16.14	17.05	0	0	0	0
TASGSSVTSLDGTR	sp|Q92597|NDRG1_HUMAN	S67	3	N+	light	669.828	2	848.447	1	y8	16.26	17.05	0	0	0	0
TASGSSVTSLDGTR	sp|Q92597|NDRG1_HUMAN	S67	1	N+	light	669.828	2	648.331	1	y6	16.24	17.05	0	0	0	0
TASGSSVTSLDGTR	sp|Q92597|NDRG1_HUMAN	S67	2	N+	light	669.828	2	648.331	1	y6	16.14	17.05	0	0	0	0
TASGSSVTSLDGTR	sp|Q92597|NDRG1_HUMAN	S67	3	N+	light	669.828	2	648.331	1	y6	16.26	17.05	0	0	0	0
TASGSSVTSLDGTR	sp|Q92597|NDRG1_HUMAN	S67	1	N+	heavy	674.833	2	945.488	1	y9	16.32	17.05	9648	87568	0	3
TASGSSVTSLDGTR	sp|Q92597|NDRG1_HUMAN	S67	2	N+	heavy	674.833	2	945.488	1	y9	16.36	17.05	11269	34667	0	2
TASGSSVTSLDGTR	sp|Q92597|NDRG1_HUMAN	S67	3	N+	heavy	674.833	2	945.488	1	y9	16.46	17.05	5764	19912	0	3
TASGSSVTSLDGTR	sp|Q92597|NDRG1_HUMAN	S67	1	N+	heavy	674.833	2	858.455	1	y8	16.31	17.05	66840	87568	0	1
TASGSSVTSLDGTR	sp|Q92597|NDRG1_HUMAN	S67	2	N+	heavy	674.833	2	858.455	1	y8	16.34	17.05	7579	34667	0	3
TASGSSVTSLDGTR	sp|Q92597|NDRG1_HUMAN	S67	3	N+	heavy	674.833	2	858.455	1	y8	16.41	17.05	6563	19912	0	2
TASGSSVTSLDGTR	sp|Q92597|NDRG1_HUMAN	S67	1	N+	heavy	674.833	2	658.339	1	y6	16.32	17.05	11080	87568	0	2
TASGSSVTSLDGTR	sp|Q92597|NDRG1_HUMAN	S67	2	N+	heavy	674.833	2	658.339	1	y6	16.29	17.05	15819	34667	0	1
TASGSSVTSLDGTR	sp|Q92597|NDRG1_HUMAN	S67	3	N+	heavy	674.833	2	658.339	1	y6	16.44	17.05	7585	19912	0	1
EMQDVDLAEVKPLVEK	sp|Q92597|NDRG1_HUMAN	S69	1	N0	light	614.989	3	941.567	1	y8	26.41	30.8	4891	43641	0.0015	3
EMQDVDLAEVKPLVEK	sp|Q92597|NDRG1_HUMAN	S69	2	N0	light	614.989	3	941.567	1	y8	26.88	30.8	3302	41755	0.0014	2
EMQDVDLAEVKPLVEK	sp|Q92597|NDRG1_HUMAN	S69	3	N0	light	614.989	3	941.567	1	y8	26.48	30.8	6619	35464	0.0017	2
EMQDVDLAEVKPLVEK	sp|Q92597|NDRG1_HUMAN	S69	1	N0	light	614.989	3	713.456	1	y6	26.41	30.8	7219	43641	0.0015	2
EMQDVDLAEVKPLVEK	sp|Q92597|NDRG1_HUMAN	S69	2	N0	light	614.989	3	713.456	1	y6	26.63	30.8	2466	41755	0.0014	3
EMQDVDLAEVKPLVEK	sp|Q92597|NDRG1_HUMAN	S69	3	N0	light	614.989	3	713.456	1	y6	26.52	30.8	6605	35464	0.0017	3
EMQDVDLAEVKPLVEK	sp|Q92597|NDRG1_HUMAN	S69	1	N0	light	614.989	3	585.361	1	y5	26.37	30.8	31530	43641	0.0015	1
EMQDVDLAEVKPLVEK	sp|Q92597|NDRG1_HUMAN	S69	2	N0	light	614.989	3	585.361	1	y5	26.58	30.8	35987	41755	0.0014	1
EMQDVDLAEVKPLVEK	sp|Q92597|NDRG1_HUMAN	S69	3	N0	light	614.989	3	585.361	1	y5	26.48	30.8	22241	35464	0.0017	1
EMQDVDLAEVKPLVEK	sp|Q92597|NDRG1_HUMAN	S69	1	N0	heavy	617.66	3	949.581	1	y8	26.37	30.8	5308658	29502136	0.0015	3
EMQDVDLAEVKPLVEK	sp|Q92597|NDRG1_HUMAN	S69	2	N0	heavy	617.66	3	949.581	1	y8	26.58	30.8	5193903	29414366	0.0014	3
EMQDVDLAEVKPLVEK	sp|Q92597|NDRG1_HUMAN	S69	3	N0	heavy	617.66	3	949.581	1	y8	26.52	30.8	4079315	21301582	0.0017	3
EMQDVDLAEVKPLVEK	sp|Q92597|NDRG1_HUMAN	S69	1	N0	heavy	617.66	3	721.47	1	y6	26.37	30.8	7619858	29502136	0.0015	2
EMQDVDLAEVKPLVEK	sp|Q92597|NDRG1_HUMAN	S69	2	N0	heavy	617.66	3	721.47	1	y6	26.63	30.8	7042842	29414366	0.0014	2
EMQDVDLAEVKPLVEK	sp|Q92597|NDRG1_HUMAN	S69	3	N0	heavy	617.66	3	721.47	1	y6	26.52	30.8	5153672	21301582	0.0017	2
EMQDVDLAEVKPLVEK	sp|Q92597|NDRG1_HUMAN	S69	1	N0	heavy	617.66	3	593.375	1	y5	26.37	30.8	16573620	29502136	0.0015	1
EMQDVDLAEVKPLVEK	sp|Q92597|NDRG1_HUMAN	S69	2	N0	heavy	617.66	3	593.375	1	y5	26.63	30.8	17177622	29414366	0.0014	1
EMQDVDLAEVKPLVEK	sp|Q92597|NDRG1_HUMAN	S69	3	N0	heavy	617.66	3	593.375	1	y5	26.52	30.8	12068595	21301582	0.0017	1
TASGSSVTSLDGTR	sp|Q92597|NDRG1_HUMAN	S69	1	N0	light	669.828	2	935.479	1	y9	16.14	17.05	0	0	0	0
TASGSSVTSLDGTR	sp|Q92597|NDRG1_HUMAN	S69	2	N0	light	669.828	2	935.479	1	y9	16.24	17.05	0	0	0	0
TASGSSVTSLDGTR	sp|Q92597|NDRG1_HUMAN	S69	3	N0	light	669.828	2	935.479	1	y9	16.16	17.05	0	0	0	0
TASGSSVTSLDGTR	sp|Q92597|NDRG1_HUMAN	S69	1	N0	light	669.828	2	848.447	1	y8	16.14	17.05	0	0	0	0
TASGSSVTSLDGTR	sp|Q92597|NDRG1_HUMAN	S69	2	N0	light	669.828	2	848.447	1	y8	16.24	17.05	0	0	0	0
TASGSSVTSLDGTR	sp|Q92597|NDRG1_HUMAN	S69	3	N0	light	669.828	2	848.447	1	y8	16.16	17.05	0	0	0	0
TASGSSVTSLDGTR	sp|Q92597|NDRG1_HUMAN	S69	1	N0	light	669.828	2	648.331	1	y6	16.14	17.05	0	0	0	0
TASGSSVTSLDGTR	sp|Q92597|NDRG1_HUMAN	S69	2	N0	light	669.828	2	648.331	1	y6	16.24	17.05	0	0	0	0
TASGSSVTSLDGTR	sp|Q92597|NDRG1_HUMAN	S69	3	N0	light	669.828	2	648.331	1	y6	16.16	17.05	0	0	0	0
TASGSSVTSLDGTR	sp|Q92597|NDRG1_HUMAN	S69	1	N0	heavy	674.833	2	945.488	1	y9	16.36	17.05	8588	22816	0	1
TASGSSVTSLDGTR	sp|Q92597|NDRG1_HUMAN	S69	2	N0	heavy	674.833	2	945.488	1	y9	16.42	17.05	4432	34226	0	3
TASGSSVTSLDGTR	sp|Q92597|NDRG1_HUMAN	S69	3	N0	heavy	674.833	2	945.488	1	y9	16.32	17.05	2474	8947	0	3
TASGSSVTSLDGTR	sp|Q92597|NDRG1_HUMAN	S69	1	N0	heavy	674.833	2	858.455	1	y8	16.31	17.05	6076	22816	0	3
TASGSSVTSLDGTR	sp|Q92597|NDRG1_HUMAN	S69	2	N0	heavy	674.833	2	858.455	1	y8	16.42	17.05	10216	34226	0	2
TASGSSVTSLDGTR	sp|Q92597|NDRG1_HUMAN	S69	3	N0	heavy	674.833	2	858.455	1	y8	16.36	17.05	2779	8947	0	2
TASGSSVTSLDGTR	sp|Q92597|NDRG1_HUMAN	S69	1	N0	heavy	674.833	2	658.339	1	y6	16.36	17.05	8152	22816	0	2
TASGSSVTSLDGTR	sp|Q92597|NDRG1_HUMAN	S69	2	N0	heavy	674.833	2	658.339	1	y6	16.44	17.05	19578	34226	0	1
TASGSSVTSLDGTR	sp|Q92597|NDRG1_HUMAN	S69	3	N0	heavy	674.833	2	658.339	1	y6	16.31	17.05	3695	8947	0	1
EMQDVDLAEVKPLVEK	sp|Q92597|NDRG1_HUMAN	S70	1	N+	light	614.989	3	941.567	1	y8	26.41	30.8	6686	149746	0.0015	3
EMQDVDLAEVKPLVEK	sp|Q92597|NDRG1_HUMAN	S70	2	N+	light	614.989	3	941.567	1	y8	26.52	30.8	10564	105094	0.001	3
EMQDVDLAEVKPLVEK	sp|Q92597|NDRG1_HUMAN	S70	3	N+	light	614.989	3	941.567	1	y8	26.27	30.8	4065	37344	0.0006	3
EMQDVDLAEVKPLVEK	sp|Q92597|NDRG1_HUMAN	S70	1	N+	light	614.989	3	713.456	1	y6	26.17	30.8	14737	149746	0.0015	2
EMQDVDLAEVKPLVEK	sp|Q92597|NDRG1_HUMAN	S70	2	N+	light	614.989	3	713.456	1	y6	26.48	30.8	15958	105094	0.001	2
EMQDVDLAEVKPLVEK	sp|Q92597|NDRG1_HUMAN	S70	3	N+	light	614.989	3	713.456	1	y6	26.44	30.8	4697	37344	0.0006	2
EMQDVDLAEVKPLVEK	sp|Q92597|NDRG1_HUMAN	S70	1	N+	light	614.989	3	585.361	1	y5	26.21	30.8	128323	149746	0.0015	1
EMQDVDLAEVKPLVEK	sp|Q92597|NDRG1_HUMAN	S70	2	N+	light	614.989	3	585.361	1	y5	26.48	30.8	78572	105094	0.001	1
EMQDVDLAEVKPLVEK	sp|Q92597|NDRG1_HUMAN	S70	3	N+	light	614.989	3	585.361	1	y5	26.36	30.8	28582	37344	0.0006	1
EMQDVDLAEVKPLVEK	sp|Q92597|NDRG1_HUMAN	S70	1	N+	heavy	617.66	3	949.581	1	y8	26.13	30.8	13835987	101083568	0.0015	3
EMQDVDLAEVKPLVEK	sp|Q92597|NDRG1_HUMAN	S70	2	N+	heavy	617.66	3	949.581	1	y8	26.4	30.8	21980910	105491272	0.001	3
EMQDVDLAEVKPLVEK	sp|Q92597|NDRG1_HUMAN	S70	3	N+	heavy	617.66	3	949.581	1	y8	26.32	30.8	9659893	59712172	0.0006	3
EMQDVDLAEVKPLVEK	sp|Q92597|NDRG1_HUMAN	S70	1	N+	heavy	617.66	3	721.47	1	y6	26.17	30.8	24388012	101083568	0.0015	2
EMQDVDLAEVKPLVEK	sp|Q92597|NDRG1_HUMAN	S70	2	N+	heavy	617.66	3	721.47	1	y6	26.44	30.8	29006902	105491272	0.001	2
EMQDVDLAEVKPLVEK	sp|Q92597|NDRG1_HUMAN	S70	3	N+	heavy	617.66	3	721.47	1	y6	26.32	30.8	14216472	59712172	0.0006	2
EMQDVDLAEVKPLVEK	sp|Q92597|NDRG1_HUMAN	S70	1	N+	heavy	617.66	3	593.375	1	y5	26.13	30.8	62859572	101083568	0.0015	1
EMQDVDLAEVKPLVEK	sp|Q92597|NDRG1_HUMAN	S70	2	N+	heavy	617.66	3	593.375	1	y5	26.4	30.8	54503460	105491272	0.001	1
EMQDVDLAEVKPLVEK	sp|Q92597|NDRG1_HUMAN	S70	3	N+	heavy	617.66	3	593.375	1	y5	26.32	30.8	35835808	59712172	0.0006	1
TASGSSVTSLDGTR	sp|Q92597|NDRG1_HUMAN	S70	1	N+	light	669.828	2	935.479	1	y9	15.96	17.05	0	0	0	0
TASGSSVTSLDGTR	sp|Q92597|NDRG1_HUMAN	S70	2	N+	light	669.828	2	935.479	1	y9	16.03	17.05	0	0	0	0
TASGSSVTSLDGTR	sp|Q92597|NDRG1_HUMAN	S70	3	N+	light	669.828	2	935.479	1	y9	15.91	17.05	0	0	0	0
TASGSSVTSLDGTR	sp|Q92597|NDRG1_HUMAN	S70	1	N+	light	669.828	2	848.447	1	y8	15.96	17.05	0	0	0	0
TASGSSVTSLDGTR	sp|Q92597|NDRG1_HUMAN	S70	2	N+	light	669.828	2	848.447	1	y8	16.03	17.05	0	0	0	0
TASGSSVTSLDGTR	sp|Q92597|NDRG1_HUMAN	S70	3	N+	light	669.828	2	848.447	1	y8	15.91	17.05	0	0	0	0
TASGSSVTSLDGTR	sp|Q92597|NDRG1_HUMAN	S70	1	N+	light	669.828	2	648.331	1	y6	15.96	17.05	0	0	0	0
TASGSSVTSLDGTR	sp|Q92597|NDRG1_HUMAN	S70	2	N+	light	669.828	2	648.331	1	y6	16.03	17.05	0	0	0	0
TASGSSVTSLDGTR	sp|Q92597|NDRG1_HUMAN	S70	3	N+	light	669.828	2	648.331	1	y6	15.91	17.05	0	0	0	0
TASGSSVTSLDGTR	sp|Q92597|NDRG1_HUMAN	S70	1	N+	heavy	674.833	2	945.488	1	y9	16.09	17.05	135230	266706	0	1
TASGSSVTSLDGTR	sp|Q92597|NDRG1_HUMAN	S70	2	N+	heavy	674.833	2	945.488	1	y9	16.12	17.05	72962	220941	0	2
TASGSSVTSLDGTR	sp|Q92597|NDRG1_HUMAN	S70	3	N+	heavy	674.833	2	945.488	1	y9	16.08	17.05	7711	22060	0	1
TASGSSVTSLDGTR	sp|Q92597|NDRG1_HUMAN	S70	1	N+	heavy	674.833	2	858.455	1	y8	16.08	17.05	42225	266706	0	3
TASGSSVTSLDGTR	sp|Q92597|NDRG1_HUMAN	S70	2	N+	heavy	674.833	2	858.455	1	y8	16.16	17.05	53704	220941	0	3
TASGSSVTSLDGTR	sp|Q92597|NDRG1_HUMAN	S70	3	N+	heavy	674.833	2	858.455	1	y8	16.08	17.05	6985	22060	0	3
TASGSSVTSLDGTR	sp|Q92597|NDRG1_HUMAN	S70	1	N+	heavy	674.833	2	658.339	1	y6	16.04	17.05	89251	266706	0	2
TASGSSVTSLDGTR	sp|Q92597|NDRG1_HUMAN	S70	2	N+	heavy	674.833	2	658.339	1	y6	16.14	17.05	94275	220941	0	1
TASGSSVTSLDGTR	sp|Q92597|NDRG1_HUMAN	S70	3	N+	heavy	674.833	2	658.339	1	y6	16.06	17.05	7364	22060	0	2
EMQDVDLAEVKPLVEK	sp|Q92597|NDRG1_HUMAN	S72	1	N+	light	614.989	3	941.567	1	y8	26.82	30.8	667	26677	0.0011	2
EMQDVDLAEVKPLVEK	sp|Q92597|NDRG1_HUMAN	S72	2	N+	light	614.989	3	941.567	1	y8	26.74	30.8	2816	23665	0.0009	2
EMQDVDLAEVKPLVEK	sp|Q92597|NDRG1_HUMAN	S72	3	N+	light	614.989	3	941.567	1	y8	26.76	30.8	482	5480	0.0003	3
EMQDVDLAEVKPLVEK	sp|Q92597|NDRG1_HUMAN	S72	1	N+	light	614.989	3	713.456	1	y6	27.1	30.8	232	26677	0.0011	3
EMQDVDLAEVKPLVEK	sp|Q92597|NDRG1_HUMAN	S72	2	N+	light	614.989	3	713.456	1	y6	26.61	30.8	1062	23665	0.0009	3
EMQDVDLAEVKPLVEK	sp|Q92597|NDRG1_HUMAN	S72	3	N+	light	614.989	3	713.456	1	y6	26.89	30.8	3505	5480	0.0003	1
EMQDVDLAEVKPLVEK	sp|Q92597|NDRG1_HUMAN	S72	1	N+	light	614.989	3	585.361	1	y5	26.78	30.8	25777	26677	0.0011	1
EMQDVDLAEVKPLVEK	sp|Q92597|NDRG1_HUMAN	S72	2	N+	light	614.989	3	585.361	1	y5	26.82	30.8	19788	23665	0.0009	1
EMQDVDLAEVKPLVEK	sp|Q92597|NDRG1_HUMAN	S72	3	N+	light	614.989	3	585.361	1	y5	26.6	30.8	1493	5480	0.0003	2
EMQDVDLAEVKPLVEK	sp|Q92597|NDRG1_HUMAN	S72	1	N+	heavy	617.66	3	949.581	1	y8	26.82	30.8	3317123	24068522	0.0011	3
EMQDVDLAEVKPLVEK	sp|Q92597|NDRG1_HUMAN	S72	2	N+	heavy	617.66	3	949.581	1	y8	26.78	30.8	4357195	27807184	0.0009	3
EMQDVDLAEVKPLVEK	sp|Q92597|NDRG1_HUMAN	S72	3	N+	heavy	617.66	3	949.581	1	y8	26.76	30.8	3122982	17654824	0.0003	3
EMQDVDLAEVKPLVEK	sp|Q92597|NDRG1_HUMAN	S72	1	N+	heavy	617.66	3	721.47	1	y6	26.78	30.8	6501756	24068522	0.0011	2
EMQDVDLAEVKPLVEK	sp|Q92597|NDRG1_HUMAN	S72	2	N+	heavy	617.66	3	721.47	1	y6	26.78	30.8	6688440	27807184	0.0009	2
EMQDVDLAEVKPLVEK	sp|Q92597|NDRG1_HUMAN	S72	3	N+	heavy	617.66	3	721.47	1	y6	26.76	30.8	4404122	17654824	0.0003	2
EMQDVDLAEVKPLVEK	sp|Q92597|NDRG1_HUMAN	S72	1	N+	heavy	617.66	3	593.375	1	y5	26.78	30.8	14249644	24068522	0.0011	1
EMQDVDLAEVKPLVEK	sp|Q92597|NDRG1_HUMAN	S72	2	N+	heavy	617.66	3	593.375	1	y5	26.78	30.8	16761550	27807184	0.0009	1
EMQDVDLAEVKPLVEK	sp|Q92597|NDRG1_HUMAN	S72	3	N+	heavy	617.66	3	593.375	1	y5	26.76	30.8	10127720	17654824	0.0003	1
TASGSSVTSLDGTR	sp|Q92597|NDRG1_HUMAN	S72	1	N+	light	669.828	2	935.479	1	y9	16.22	17.05	0	0	0	0
TASGSSVTSLDGTR	sp|Q92597|NDRG1_HUMAN	S72	2	N+	light	669.828	2	935.479	1	y9	16.12	17.05	0	0	0	0
TASGSSVTSLDGTR	sp|Q92597|NDRG1_HUMAN	S72	3	N+	light	669.828	2	935.479	1	y9	16.22	17.05	0	0	0	0
TASGSSVTSLDGTR	sp|Q92597|NDRG1_HUMAN	S72	1	N+	light	669.828	2	848.447	1	y8	16.22	17.05	0	0	0	0
TASGSSVTSLDGTR	sp|Q92597|NDRG1_HUMAN	S72	2	N+	light	669.828	2	848.447	1	y8	16.12	17.05	0	0	0	0
TASGSSVTSLDGTR	sp|Q92597|NDRG1_HUMAN	S72	3	N+	light	669.828	2	848.447	1	y8	16.22	17.05	0	0	0	0
TASGSSVTSLDGTR	sp|Q92597|NDRG1_HUMAN	S72	1	N+	light	669.828	2	648.331	1	y6	16.22	17.05	0	0	0	0
TASGSSVTSLDGTR	sp|Q92597|NDRG1_HUMAN	S72	2	N+	light	669.828	2	648.331	1	y6	16.12	17.05	0	0	0	0
TASGSSVTSLDGTR	sp|Q92597|NDRG1_HUMAN	S72	3	N+	light	669.828	2	648.331	1	y6	16.22	17.05	0	0	0	0
TASGSSVTSLDGTR	sp|Q92597|NDRG1_HUMAN	S72	1	N+	heavy	674.833	2	945.488	1	y9	16.46	17.05	9549	36301	0	2
TASGSSVTSLDGTR	sp|Q92597|NDRG1_HUMAN	S72	2	N+	heavy	674.833	2	945.488	1	y9	16.31	17.05	13902	34373	0	2
TASGSSVTSLDGTR	sp|Q92597|NDRG1_HUMAN	S72	3	N+	heavy	674.833	2	945.488	1	y9	16.32	17.05	5261	19839	0	3
TASGSSVTSLDGTR	sp|Q92597|NDRG1_HUMAN	S72	1	N+	heavy	674.833	2	858.455	1	y8	16.46	17.05	7370	36301	0	3
TASGSSVTSLDGTR	sp|Q92597|NDRG1_HUMAN	S72	2	N+	heavy	674.833	2	858.455	1	y8	16.29	17.05	6444	34373	0	3
TASGSSVTSLDGTR	sp|Q92597|NDRG1_HUMAN	S72	3	N+	heavy	674.833	2	858.455	1	y8	16.31	17.05	7793	19839	0	1
TASGSSVTSLDGTR	sp|Q92597|NDRG1_HUMAN	S72	1	N+	heavy	674.833	2	658.339	1	y6	16.46	17.05	19381	36301	0	1
TASGSSVTSLDGTR	sp|Q92597|NDRG1_HUMAN	S72	2	N+	heavy	674.833	2	658.339	1	y6	16.27	17.05	14027	34373	0	1
TASGSSVTSLDGTR	sp|Q92597|NDRG1_HUMAN	S72	3	N+	heavy	674.833	2	658.339	1	y6	16.31	17.05	6786	19839	0	2
EMQDVDLAEVKPLVEK	sp|Q92597|NDRG1_HUMAN	S74	1	N+	light	614.989	3	941.567	1	y8	26.98	30.8	1585	37849	0.0013	3
EMQDVDLAEVKPLVEK	sp|Q92597|NDRG1_HUMAN	S74	2	N+	light	614.989	3	941.567	1	y8	26.76	30.8	5095	47292	0.0013	2
EMQDVDLAEVKPLVEK	sp|Q92597|NDRG1_HUMAN	S74	3	N+	light	614.989	3	941.567	1	y8	26.72	30.8	18	9870	0.0007	3
EMQDVDLAEVKPLVEK	sp|Q92597|NDRG1_HUMAN	S74	1	N+	light	614.989	3	713.456	1	y6	26.74	30.8	2117	37849	0.0013	2
EMQDVDLAEVKPLVEK	sp|Q92597|NDRG1_HUMAN	S74	2	N+	light	614.989	3	713.456	1	y6	26.85	30.8	2128	47292	0.0013	3
EMQDVDLAEVKPLVEK	sp|Q92597|NDRG1_HUMAN	S74	3	N+	light	614.989	3	713.456	1	y6	27.05	30.8	3620	9870	0.0007	2
EMQDVDLAEVKPLVEK	sp|Q92597|NDRG1_HUMAN	S74	1	N+	light	614.989	3	585.361	1	y5	26.98	30.8	34148	37849	0.0013	1
EMQDVDLAEVKPLVEK	sp|Q92597|NDRG1_HUMAN	S74	2	N+	light	614.989	3	585.361	1	y5	27.09	30.8	40069	47292	0.0013	1
EMQDVDLAEVKPLVEK	sp|Q92597|NDRG1_HUMAN	S74	3	N+	light	614.989	3	585.361	1	y5	26.85	30.8	6231	9870	0.0007	1
EMQDVDLAEVKPLVEK	sp|Q92597|NDRG1_HUMAN	S74	1	N+	heavy	617.66	3	949.581	1	y8	26.74	30.8	3960247	28933342	0.0013	3
EMQDVDLAEVKPLVEK	sp|Q92597|NDRG1_HUMAN	S74	2	N+	heavy	617.66	3	949.581	1	y8	26.8	30.8	6694085	35289464	0.0013	3
EMQDVDLAEVKPLVEK	sp|Q92597|NDRG1_HUMAN	S74	3	N+	heavy	617.66	3	949.581	1	y8	26.85	30.8	2691903	13956578	0.0007	3
EMQDVDLAEVKPLVEK	sp|Q92597|NDRG1_HUMAN	S74	1	N+	heavy	617.66	3	721.47	1	y6	26.7	30.8	7673752	28933342	0.0013	2
EMQDVDLAEVKPLVEK	sp|Q92597|NDRG1_HUMAN	S74	2	N+	heavy	617.66	3	721.47	1	y6	26.8	30.8	8695832	35289464	0.0013	2
EMQDVDLAEVKPLVEK	sp|Q92597|NDRG1_HUMAN	S74	3	N+	heavy	617.66	3	721.47	1	y6	26.85	30.8	2874762	13956578	0.0007	2
EMQDVDLAEVKPLVEK	sp|Q92597|NDRG1_HUMAN	S74	1	N+	heavy	617.66	3	593.375	1	y5	26.7	30.8	17299344	28933342	0.0013	1
EMQDVDLAEVKPLVEK	sp|Q92597|NDRG1_HUMAN	S74	2	N+	heavy	617.66	3	593.375	1	y5	26.76	30.8	19899548	35289464	0.0013	1
EMQDVDLAEVKPLVEK	sp|Q92597|NDRG1_HUMAN	S74	3	N+	heavy	617.66	3	593.375	1	y5	26.89	30.8	8389913	13956578	0.0007	1
TASGSSVTSLDGTR	sp|Q92597|NDRG1_HUMAN	S74	1	N+	light	669.828	2	935.479	1	y9	16.21	17.05	0	0	0	0
TASGSSVTSLDGTR	sp|Q92597|NDRG1_HUMAN	S74	2	N+	light	669.828	2	935.479	1	y9	16.14	17.05	0	0	0	0
TASGSSVTSLDGTR	sp|Q92597|NDRG1_HUMAN	S74	3	N+	light	669.828	2	935.479	1	y9	16.29	17.05	0	0	0	0
TASGSSVTSLDGTR	sp|Q92597|NDRG1_HUMAN	S74	1	N+	light	669.828	2	848.447	1	y8	16.21	17.05	0	0	0	0
TASGSSVTSLDGTR	sp|Q92597|NDRG1_HUMAN	S74	2	N+	light	669.828	2	848.447	1	y8	16.14	17.05	0	0	0	0
TASGSSVTSLDGTR	sp|Q92597|NDRG1_HUMAN	S74	3	N+	light	669.828	2	848.447	1	y8	16.29	17.05	0	0	0	0
TASGSSVTSLDGTR	sp|Q92597|NDRG1_HUMAN	S74	1	N+	light	669.828	2	648.331	1	y6	16.21	17.05	0	0	0	0
TASGSSVTSLDGTR	sp|Q92597|NDRG1_HUMAN	S74	2	N+	light	669.828	2	648.331	1	y6	16.14	17.05	0	0	0	0
TASGSSVTSLDGTR	sp|Q92597|NDRG1_HUMAN	S74	3	N+	light	669.828	2	648.331	1	y6	16.29	17.05	0	0	0	0
TASGSSVTSLDGTR	sp|Q92597|NDRG1_HUMAN	S74	1	N+	heavy	674.833	2	945.488	1	y9	16.37	17.05	21445	63387	0	2
TASGSSVTSLDGTR	sp|Q92597|NDRG1_HUMAN	S74	2	N+	heavy	674.833	2	945.488	1	y9	16.41	17.05	11625	35850	0	2
TASGSSVTSLDGTR	sp|Q92597|NDRG1_HUMAN	S74	3	N+	heavy	674.833	2	945.488	1	y9	16.46	17.05	5101	8465	0	1
TASGSSVTSLDGTR	sp|Q92597|NDRG1_HUMAN	S74	1	N+	heavy	674.833	2	858.455	1	y8	16.36	17.05	11551	63387	0	3
TASGSSVTSLDGTR	sp|Q92597|NDRG1_HUMAN	S74	2	N+	heavy	674.833	2	858.455	1	y8	16.39	17.05	10804	35850	0	3
TASGSSVTSLDGTR	sp|Q92597|NDRG1_HUMAN	S74	3	N+	heavy	674.833	2	858.455	1	y8	16.46	17.05	1708	8465	0	2
TASGSSVTSLDGTR	sp|Q92597|NDRG1_HUMAN	S74	1	N+	heavy	674.833	2	658.339	1	y6	16.34	17.05	30391	63387	0	1
TASGSSVTSLDGTR	sp|Q92597|NDRG1_HUMAN	S74	2	N+	heavy	674.833	2	658.339	1	y6	16.37	17.05	13421	35850	0	1
TASGSSVTSLDGTR	sp|Q92597|NDRG1_HUMAN	S74	3	N+	heavy	674.833	2	658.339	1	y6	16.42	17.05	1657	8465	0	3
EMQDVDLAEVKPLVEK	sp|Q92597|NDRG1_HUMAN	S76	1	N+	light	614.989	3	941.567	1	y8	26.7	30.8	856	18593	0.0009	3
EMQDVDLAEVKPLVEK	sp|Q92597|NDRG1_HUMAN	S76	2	N+	light	614.989	3	941.567	1	y8	26.84	30.8	4394	32343	0.001	2
EMQDVDLAEVKPLVEK	sp|Q92597|NDRG1_HUMAN	S76	3	N+	light	614.989	3	941.567	1	y8	26.97	30.8	1588	10623	0.0005	2
EMQDVDLAEVKPLVEK	sp|Q92597|NDRG1_HUMAN	S76	1	N+	light	614.989	3	713.456	1	y6	26.82	30.8	4151	18593	0.0009	2
EMQDVDLAEVKPLVEK	sp|Q92597|NDRG1_HUMAN	S76	2	N+	light	614.989	3	713.456	1	y6	26.84	30.8	2616	32343	0.001	3
EMQDVDLAEVKPLVEK	sp|Q92597|NDRG1_HUMAN	S76	3	N+	light	614.989	3	713.456	1	y6	27.17	30.8	614	10623	0.0005	3
EMQDVDLAEVKPLVEK	sp|Q92597|NDRG1_HUMAN	S76	1	N+	light	614.989	3	585.361	1	y5	26.74	30.8	13586	18593	0.0009	1
EMQDVDLAEVKPLVEK	sp|Q92597|NDRG1_HUMAN	S76	2	N+	light	614.989	3	585.361	1	y5	26.84	30.8	25333	32343	0.001	1
EMQDVDLAEVKPLVEK	sp|Q92597|NDRG1_HUMAN	S76	3	N+	light	614.989	3	585.361	1	y5	26.89	30.8	8420	10623	0.0005	1
EMQDVDLAEVKPLVEK	sp|Q92597|NDRG1_HUMAN	S76	1	N+	heavy	617.66	3	949.581	1	y8	26.74	30.8	3254800	21465444	0.0009	3
EMQDVDLAEVKPLVEK	sp|Q92597|NDRG1_HUMAN	S76	2	N+	heavy	617.66	3	949.581	1	y8	26.88	30.8	5405541	31008726	0.001	3
EMQDVDLAEVKPLVEK	sp|Q92597|NDRG1_HUMAN	S76	3	N+	heavy	617.66	3	949.581	1	y8	26.89	30.8	4394988	22188470	0.0005	3
EMQDVDLAEVKPLVEK	sp|Q92597|NDRG1_HUMAN	S76	1	N+	heavy	617.66	3	721.47	1	y6	26.74	30.8	5205967	21465444	0.0009	2
EMQDVDLAEVKPLVEK	sp|Q92597|NDRG1_HUMAN	S76	2	N+	heavy	617.66	3	721.47	1	y6	26.84	30.8	8484986	31008726	0.001	2
EMQDVDLAEVKPLVEK	sp|Q92597|NDRG1_HUMAN	S76	3	N+	heavy	617.66	3	721.47	1	y6	26.89	30.8	6108284	22188470	0.0005	2
EMQDVDLAEVKPLVEK	sp|Q92597|NDRG1_HUMAN	S76	1	N+	heavy	617.66	3	593.375	1	y5	26.74	30.8	13004679	21465444	0.0009	1
EMQDVDLAEVKPLVEK	sp|Q92597|NDRG1_HUMAN	S76	2	N+	heavy	617.66	3	593.375	1	y5	26.88	30.8	17118200	31008726	0.001	1
EMQDVDLAEVKPLVEK	sp|Q92597|NDRG1_HUMAN	S76	3	N+	heavy	617.66	3	593.375	1	y5	26.89	30.8	11685198	22188470	0.0005	1
TASGSSVTSLDGTR	sp|Q92597|NDRG1_HUMAN	S76	1	N+	light	669.828	2	935.479	1	y9	16.21	17.05	0	0	0	0
TASGSSVTSLDGTR	sp|Q92597|NDRG1_HUMAN	S76	2	N+	light	669.828	2	935.479	1	y9	16.24	17.05	0	0	0	0
TASGSSVTSLDGTR	sp|Q92597|NDRG1_HUMAN	S76	3	N+	light	669.828	2	935.479	1	y9	16.17	17.05	0	0	0	0
TASGSSVTSLDGTR	sp|Q92597|NDRG1_HUMAN	S76	1	N+	light	669.828	2	848.447	1	y8	16.21	17.05	0	0	0	0
TASGSSVTSLDGTR	sp|Q92597|NDRG1_HUMAN	S76	2	N+	light	669.828	2	848.447	1	y8	16.24	17.05	0	0	0	0
TASGSSVTSLDGTR	sp|Q92597|NDRG1_HUMAN	S76	3	N+	light	669.828	2	848.447	1	y8	16.17	17.05	0	0	0	0
TASGSSVTSLDGTR	sp|Q92597|NDRG1_HUMAN	S76	1	N+	light	669.828	2	648.331	1	y6	16.21	17.05	0	0	0	0
TASGSSVTSLDGTR	sp|Q92597|NDRG1_HUMAN	S76	2	N+	light	669.828	2	648.331	1	y6	16.24	17.05	0	0	0	0
TASGSSVTSLDGTR	sp|Q92597|NDRG1_HUMAN	S76	3	N+	light	669.828	2	648.331	1	y6	16.17	17.05	0	0	0	0
TASGSSVTSLDGTR	sp|Q92597|NDRG1_HUMAN	S76	1	N+	heavy	674.833	2	945.488	1	y9	16.42	17.05	10540	32816	0	2
TASGSSVTSLDGTR	sp|Q92597|NDRG1_HUMAN	S76	2	N+	heavy	674.833	2	945.488	1	y9	16.42	17.05	6101	22675	0	2
TASGSSVTSLDGTR	sp|Q92597|NDRG1_HUMAN	S76	3	N+	heavy	674.833	2	945.488	1	y9	16.37	17.05	3586	6630	0	1
TASGSSVTSLDGTR	sp|Q92597|NDRG1_HUMAN	S76	1	N+	heavy	674.833	2	858.455	1	y8	16.44	17.05	10148	32816	0	3
TASGSSVTSLDGTR	sp|Q92597|NDRG1_HUMAN	S76	2	N+	heavy	674.833	2	858.455	1	y8	16.41	17.05	5095	22675	0	3
TASGSSVTSLDGTR	sp|Q92597|NDRG1_HUMAN	S76	3	N+	heavy	674.833	2	858.455	1	y8	16.32	17.05	942	6630	0	3
TASGSSVTSLDGTR	sp|Q92597|NDRG1_HUMAN	S76	1	N+	heavy	674.833	2	658.339	1	y6	16.42	17.05	12128	32816	0	1
TASGSSVTSLDGTR	sp|Q92597|NDRG1_HUMAN	S76	2	N+	heavy	674.833	2	658.339	1	y6	16.49	17.05	11479	22675	0	1
TASGSSVTSLDGTR	sp|Q92597|NDRG1_HUMAN	S76	3	N+	heavy	674.833	2	658.339	1	y6	16.36	17.05	2102	6630	0	2
EMQDVDLAEVKPLVEK	sp|Q92597|NDRG1_HUMAN	S77	1	N+	light	614.989	3	941.567	1	y8	26.98	30.8	647	56776	0.0012	3
EMQDVDLAEVKPLVEK	sp|Q92597|NDRG1_HUMAN	S77	2	N+	light	614.989	3	941.567	1	y8	26.64	30.8	2777	22181	0.0006	3
EMQDVDLAEVKPLVEK	sp|Q92597|NDRG1_HUMAN	S77	1	N+	light	614.989	3	713.456	1	y6	26.7	30.8	7077	56776	0.0012	2
EMQDVDLAEVKPLVEK	sp|Q92597|NDRG1_HUMAN	S77	2	N+	light	614.989	3	713.456	1	y6	26.64	30.8	10932	22181	0.0006	1
EMQDVDLAEVKPLVEK	sp|Q92597|NDRG1_HUMAN	S77	1	N+	light	614.989	3	585.361	1	y5	26.61	30.8	49053	56776	0.0012	1
EMQDVDLAEVKPLVEK	sp|Q92597|NDRG1_HUMAN	S77	2	N+	light	614.989	3	585.361	1	y5	26.68	30.8	8472	22181	0.0006	2
EMQDVDLAEVKPLVEK	sp|Q92597|NDRG1_HUMAN	S77	1	N+	heavy	617.66	3	949.581	1	y8	26.66	30.8	8394536	46606296	0.0012	3
EMQDVDLAEVKPLVEK	sp|Q92597|NDRG1_HUMAN	S77	2	N+	heavy	617.66	3	949.581	1	y8	26.64	30.8	6125610	36398472	0.0006	3
EMQDVDLAEVKPLVEK	sp|Q92597|NDRG1_HUMAN	S77	1	N+	heavy	617.66	3	721.47	1	y6	26.66	30.8	10765169	46606296	0.0012	2
EMQDVDLAEVKPLVEK	sp|Q92597|NDRG1_HUMAN	S77	2	N+	heavy	617.66	3	721.47	1	y6	26.64	30.8	8894207	36398472	0.0006	2
EMQDVDLAEVKPLVEK	sp|Q92597|NDRG1_HUMAN	S77	1	N+	heavy	617.66	3	593.375	1	y5	26.66	30.8	27446590	46606296	0.0012	1
EMQDVDLAEVKPLVEK	sp|Q92597|NDRG1_HUMAN	S77	2	N+	heavy	617.66	3	593.375	1	y5	26.64	30.8	21378656	36398472	0.0006	1
TASGSSVTSLDGTR	sp|Q92597|NDRG1_HUMAN	S77	1	N+	light	669.828	2	935.479	1	y9	16.21	17.05	0	0	0	0
TASGSSVTSLDGTR	sp|Q92597|NDRG1_HUMAN	S77	2	N+	light	669.828	2	935.479	1	y9	16.17	17.05	0	0	0	0
TASGSSVTSLDGTR	sp|Q92597|NDRG1_HUMAN	S77	1	N+	light	669.828	2	848.447	1	y8	16.21	17.05	0	0	0	0
TASGSSVTSLDGTR	sp|Q92597|NDRG1_HUMAN	S77	2	N+	light	669.828	2	848.447	1	y8	16.17	17.05	0	0	0	0
TASGSSVTSLDGTR	sp|Q92597|NDRG1_HUMAN	S77	1	N+	light	669.828	2	648.331	1	y6	16.21	17.05	0	0	0	0
TASGSSVTSLDGTR	sp|Q92597|NDRG1_HUMAN	S77	2	N+	light	669.828	2	648.331	1	y6	16.17	17.05	0	0	0	0
TASGSSVTSLDGTR	sp|Q92597|NDRG1_HUMAN	S77	1	N+	heavy	674.833	2	945.488	1	y9	16.41	17.05	17666	67606	0	3
TASGSSVTSLDGTR	sp|Q92597|NDRG1_HUMAN	S77	2	N+	heavy	674.833	2	945.488	1	y9	16.34	17.05	3809	9701	0	1
TASGSSVTSLDGTR	sp|Q92597|NDRG1_HUMAN	S77	1	N+	heavy	674.833	2	858.455	1	y8	16.37	17.05	18323	67606	0	2
TASGSSVTSLDGTR	sp|Q92597|NDRG1_HUMAN	S77	2	N+	heavy	674.833	2	858.455	1	y8	16.39	17.05	3385	9701	0	2
TASGSSVTSLDGTR	sp|Q92597|NDRG1_HUMAN	S77	1	N+	heavy	674.833	2	658.339	1	y6	16.42	17.05	31617	67606	0	1
TASGSSVTSLDGTR	sp|Q92597|NDRG1_HUMAN	S77	2	N+	heavy	674.833	2	658.339	1	y6	16.36	17.05	2507	9701	0	3
EMQDVDLAEVKPLVEK	sp|Q92597|NDRG1_HUMAN	S80	1	N+	light	614.989	3	941.567	1	y8	27.06	30.8	3501	34529	0.0013	2
EMQDVDLAEVKPLVEK	sp|Q92597|NDRG1_HUMAN	S80	2	N+	light	614.989	3	941.567	1	y8	26.82	30.8	2759	29482	0.0012	3
EMQDVDLAEVKPLVEK	sp|Q92597|NDRG1_HUMAN	S80	3	N+	light	614.989	3	941.567	1	y8	26.68	30.8	0	1975	0.0002	0
EMQDVDLAEVKPLVEK	sp|Q92597|NDRG1_HUMAN	S80	1	N+	light	614.989	3	713.456	1	y6	26.78	30.8	3334	34529	0.0013	3
EMQDVDLAEVKPLVEK	sp|Q92597|NDRG1_HUMAN	S80	2	N+	light	614.989	3	713.456	1	y6	26.94	30.8	5160	29482	0.0012	2
EMQDVDLAEVKPLVEK	sp|Q92597|NDRG1_HUMAN	S80	3	N+	light	614.989	3	713.456	1	y6	26.85	30.8	1581	1975	0.0002	1
EMQDVDLAEVKPLVEK	sp|Q92597|NDRG1_HUMAN	S80	1	N+	light	614.989	3	585.361	1	y5	26.74	30.8	27694	34529	0.0013	1
EMQDVDLAEVKPLVEK	sp|Q92597|NDRG1_HUMAN	S80	2	N+	light	614.989	3	585.361	1	y5	27.14	30.8	21564	29482	0.0012	1
EMQDVDLAEVKPLVEK	sp|Q92597|NDRG1_HUMAN	S80	3	N+	light	614.989	3	585.361	1	y5	26.68	30.8	394	1975	0.0002	2
EMQDVDLAEVKPLVEK	sp|Q92597|NDRG1_HUMAN	S80	1	N+	heavy	617.66	3	949.581	1	y8	26.78	30.8	4702956	26048716	0.0013	3
EMQDVDLAEVKPLVEK	sp|Q92597|NDRG1_HUMAN	S80	2	N+	heavy	617.66	3	949.581	1	y8	26.86	30.8	4378739	24023938	0.0012	3
EMQDVDLAEVKPLVEK	sp|Q92597|NDRG1_HUMAN	S80	3	N+	heavy	617.66	3	949.581	1	y8	26.89	30.8	2125071	12617970	0.0002	3
EMQDVDLAEVKPLVEK	sp|Q92597|NDRG1_HUMAN	S80	1	N+	heavy	617.66	3	721.47	1	y6	26.82	30.8	4905497	26048716	0.0013	2
EMQDVDLAEVKPLVEK	sp|Q92597|NDRG1_HUMAN	S80	2	N+	heavy	617.66	3	721.47	1	y6	26.86	30.8	5581718	24023938	0.0012	2
EMQDVDLAEVKPLVEK	sp|Q92597|NDRG1_HUMAN	S80	3	N+	heavy	617.66	3	721.47	1	y6	26.85	30.8	3069905	12617970	0.0002	2
EMQDVDLAEVKPLVEK	sp|Q92597|NDRG1_HUMAN	S80	1	N+	heavy	617.66	3	593.375	1	y5	26.78	30.8	16440263	26048716	0.0013	1
EMQDVDLAEVKPLVEK	sp|Q92597|NDRG1_HUMAN	S80	2	N+	heavy	617.66	3	593.375	1	y5	26.86	30.8	14063482	24023938	0.0012	1
EMQDVDLAEVKPLVEK	sp|Q92597|NDRG1_HUMAN	S80	3	N+	heavy	617.66	3	593.375	1	y5	26.85	30.8	7422994	12617970	0.0002	1
TASGSSVTSLDGTR	sp|Q92597|NDRG1_HUMAN	S80	1	N+	light	669.828	2	935.479	1	y9	16.22	17.05	0	0	0	0
TASGSSVTSLDGTR	sp|Q92597|NDRG1_HUMAN	S80	2	N+	light	669.828	2	935.479	1	y9	16.14	17.05	0	0	0	0
TASGSSVTSLDGTR	sp|Q92597|NDRG1_HUMAN	S80	3	N+	light	669.828	2	935.479	1	y9	16.32	17.05	0	0	0	0
TASGSSVTSLDGTR	sp|Q92597|NDRG1_HUMAN	S80	1	N+	light	669.828	2	848.447	1	y8	16.22	17.05	0	0	0	0
TASGSSVTSLDGTR	sp|Q92597|NDRG1_HUMAN	S80	2	N+	light	669.828	2	848.447	1	y8	16.14	17.05	0	0	0	0
TASGSSVTSLDGTR	sp|Q92597|NDRG1_HUMAN	S80	3	N+	light	669.828	2	848.447	1	y8	16.32	17.05	0	0	0	0
TASGSSVTSLDGTR	sp|Q92597|NDRG1_HUMAN	S80	1	N+	light	669.828	2	648.331	1	y6	16.22	17.05	0	0	0	0
TASGSSVTSLDGTR	sp|Q92597|NDRG1_HUMAN	S80	2	N+	light	669.828	2	648.331	1	y6	16.14	17.05	0	0	0	0
TASGSSVTSLDGTR	sp|Q92597|NDRG1_HUMAN	S80	3	N+	light	669.828	2	648.331	1	y6	16.32	17.05	0	0	0	0
TASGSSVTSLDGTR	sp|Q92597|NDRG1_HUMAN	S80	1	N+	heavy	674.833	2	945.488	1	y9	16.41	17.05	10609	30685	0	2
TASGSSVTSLDGTR	sp|Q92597|NDRG1_HUMAN	S80	2	N+	heavy	674.833	2	945.488	1	y9	16.37	17.05	10672	28922	0	2
TASGSSVTSLDGTR	sp|Q92597|NDRG1_HUMAN	S80	3	N+	heavy	674.833	2	945.488	1	y9	16.46	17.05	952	4517	0	3
TASGSSVTSLDGTR	sp|Q92597|NDRG1_HUMAN	S80	1	N+	heavy	674.833	2	858.455	1	y8	16.41	17.05	6340	30685	0	3
TASGSSVTSLDGTR	sp|Q92597|NDRG1_HUMAN	S80	2	N+	heavy	674.833	2	858.455	1	y8	16.34	17.05	7547	28922	0	3
TASGSSVTSLDGTR	sp|Q92597|NDRG1_HUMAN	S80	3	N+	heavy	674.833	2	858.455	1	y8	16.44	17.05	1518	4517	0	2
TASGSSVTSLDGTR	sp|Q92597|NDRG1_HUMAN	S80	1	N+	heavy	674.833	2	658.339	1	y6	16.36	17.05	13736	30685	0	1
TASGSSVTSLDGTR	sp|Q92597|NDRG1_HUMAN	S80	2	N+	heavy	674.833	2	658.339	1	y6	16.34	17.05	10702	28922	0	1
TASGSSVTSLDGTR	sp|Q92597|NDRG1_HUMAN	S80	3	N+	heavy	674.833	2	658.339	1	y6	16.41	17.05	2048	4517	0	1
EMQDVDLAEVKPLVEK	sp|Q92597|NDRG1_HUMAN	S81	1	N+	light	614.989	3	941.567	1	y8	26.49	30.8	1401	30788	0.0009	3
EMQDVDLAEVKPLVEK	sp|Q92597|NDRG1_HUMAN	S81	2	N+	light	614.989	3	941.567	1	y8	26.8	30.8	1007	30419	0.0008	3
EMQDVDLAEVKPLVEK	sp|Q92597|NDRG1_HUMAN	S81	3	N+	light	614.989	3	941.567	1	y8	26.8	30.8	97	8573	0.0005	3
EMQDVDLAEVKPLVEK	sp|Q92597|NDRG1_HUMAN	S81	1	N+	light	614.989	3	713.456	1	y6	26.66	30.8	5229	30788	0.0009	2
EMQDVDLAEVKPLVEK	sp|Q92597|NDRG1_HUMAN	S81	2	N+	light	614.989	3	713.456	1	y6	26.93	30.8	10706	30419	0.0008	2
EMQDVDLAEVKPLVEK	sp|Q92597|NDRG1_HUMAN	S81	3	N+	light	614.989	3	713.456	1	y6	26.68	30.8	3048	8573	0.0005	2
EMQDVDLAEVKPLVEK	sp|Q92597|NDRG1_HUMAN	S81	1	N+	light	614.989	3	585.361	1	y5	26.66	30.8	24159	30788	0.0009	1
EMQDVDLAEVKPLVEK	sp|Q92597|NDRG1_HUMAN	S81	2	N+	light	614.989	3	585.361	1	y5	26.89	30.8	18705	30419	0.0008	1
EMQDVDLAEVKPLVEK	sp|Q92597|NDRG1_HUMAN	S81	3	N+	light	614.989	3	585.361	1	y5	26.93	30.8	5429	8573	0.0005	1
EMQDVDLAEVKPLVEK	sp|Q92597|NDRG1_HUMAN	S81	1	N+	heavy	617.66	3	949.581	1	y8	26.66	30.8	5633485	35560556	0.0009	3
EMQDVDLAEVKPLVEK	sp|Q92597|NDRG1_HUMAN	S81	2	N+	heavy	617.66	3	949.581	1	y8	26.8	30.8	6397173	36253388	0.0008	3
EMQDVDLAEVKPLVEK	sp|Q92597|NDRG1_HUMAN	S81	3	N+	heavy	617.66	3	949.581	1	y8	26.76	30.8	3058027	18590632	0.0005	3
EMQDVDLAEVKPLVEK	sp|Q92597|NDRG1_HUMAN	S81	1	N+	heavy	617.66	3	721.47	1	y6	26.66	30.8	7910157	35560556	0.0009	2
EMQDVDLAEVKPLVEK	sp|Q92597|NDRG1_HUMAN	S81	2	N+	heavy	617.66	3	721.47	1	y6	26.8	30.8	9028778	36253388	0.0008	2
EMQDVDLAEVKPLVEK	sp|Q92597|NDRG1_HUMAN	S81	3	N+	heavy	617.66	3	721.47	1	y6	26.76	30.8	4923254	18590632	0.0005	2
EMQDVDLAEVKPLVEK	sp|Q92597|NDRG1_HUMAN	S81	1	N+	heavy	617.66	3	593.375	1	y5	26.66	30.8	22016916	35560556	0.0009	1
EMQDVDLAEVKPLVEK	sp|Q92597|NDRG1_HUMAN	S81	2	N+	heavy	617.66	3	593.375	1	y5	26.8	30.8	20827438	36253388	0.0008	1
EMQDVDLAEVKPLVEK	sp|Q92597|NDRG1_HUMAN	S81	3	N+	heavy	617.66	3	593.375	1	y5	26.76	30.8	10609351	18590632	0.0005	1
TASGSSVTSLDGTR	sp|Q92597|NDRG1_HUMAN	S81	1	N+	light	669.828	2	935.479	1	y9	16.12	17.05	0	0	0	0
TASGSSVTSLDGTR	sp|Q92597|NDRG1_HUMAN	S81	2	N+	light	669.828	2	935.479	1	y9	16.26	17.05	0	0	0	0
TASGSSVTSLDGTR	sp|Q92597|NDRG1_HUMAN	S81	3	N+	light	669.828	2	935.479	1	y9	16.26	17.05	0	0	0	0
TASGSSVTSLDGTR	sp|Q92597|NDRG1_HUMAN	S81	1	N+	light	669.828	2	848.447	1	y8	16.12	17.05	0	0	0	0
TASGSSVTSLDGTR	sp|Q92597|NDRG1_HUMAN	S81	2	N+	light	669.828	2	848.447	1	y8	16.26	17.05	0	0	0	0
TASGSSVTSLDGTR	sp|Q92597|NDRG1_HUMAN	S81	3	N+	light	669.828	2	848.447	1	y8	16.26	17.05	0	0	0	0
TASGSSVTSLDGTR	sp|Q92597|NDRG1_HUMAN	S81	1	N+	light	669.828	2	648.331	1	y6	16.12	17.05	0	0	0	0
TASGSSVTSLDGTR	sp|Q92597|NDRG1_HUMAN	S81	2	N+	light	669.828	2	648.331	1	y6	16.26	17.05	0	0	0	0
TASGSSVTSLDGTR	sp|Q92597|NDRG1_HUMAN	S81	3	N+	light	669.828	2	648.331	1	y6	16.26	17.05	0	0	0	0
TASGSSVTSLDGTR	sp|Q92597|NDRG1_HUMAN	S81	1	N+	heavy	674.833	2	945.488	1	y9	16.32	17.05	25758	70551	0	1
TASGSSVTSLDGTR	sp|Q92597|NDRG1_HUMAN	S81	2	N+	heavy	674.833	2	945.488	1	y9	16.41	17.05	7965	31845	0	2
TASGSSVTSLDGTR	sp|Q92597|NDRG1_HUMAN	S81	3	N+	heavy	674.833	2	945.488	1	y9	16.37	17.05	8159	19718	0	1
TASGSSVTSLDGTR	sp|Q92597|NDRG1_HUMAN	S81	1	N+	heavy	674.833	2	858.455	1	y8	16.32	17.05	20738	70551	0	3
TASGSSVTSLDGTR	sp|Q92597|NDRG1_HUMAN	S81	2	N+	heavy	674.833	2	858.455	1	y8	16.36	17.05	2986	31845	0	3
TASGSSVTSLDGTR	sp|Q92597|NDRG1_HUMAN	S81	3	N+	heavy	674.833	2	858.455	1	y8	16.37	17.05	3727	19718	0	3
TASGSSVTSLDGTR	sp|Q92597|NDRG1_HUMAN	S81	1	N+	heavy	674.833	2	658.339	1	y6	16.32	17.05	24055	70551	0	2
TASGSSVTSLDGTR	sp|Q92597|NDRG1_HUMAN	S81	2	N+	heavy	674.833	2	658.339	1	y6	16.37	17.05	20893	31845	0	1
TASGSSVTSLDGTR	sp|Q92597|NDRG1_HUMAN	S81	3	N+	heavy	674.833	2	658.339	1	y6	16.37	17.05	7832	19718	0	2
EMQDVDLAEVKPLVEK	sp|Q92597|NDRG1_HUMAN	S82	1	N+	light	614.989	3	941.567	1	y8	26.51	30.8	5021	55784	0.0028	3
EMQDVDLAEVKPLVEK	sp|Q92597|NDRG1_HUMAN	S82	2	N+	light	614.989	3	941.567	1	y8	26.53	30.8	6547	80523	0.0035	3
EMQDVDLAEVKPLVEK	sp|Q92597|NDRG1_HUMAN	S82	3	N+	light	614.989	3	941.567	1	y8	26.72	30.8	2750	42619	0.0031	3
EMQDVDLAEVKPLVEK	sp|Q92597|NDRG1_HUMAN	S82	1	N+	light	614.989	3	713.456	1	y6	26.35	30.8	29996	55784	0.0028	1
EMQDVDLAEVKPLVEK	sp|Q92597|NDRG1_HUMAN	S82	2	N+	light	614.989	3	713.456	1	y6	26.29	30.8	25667	80523	0.0035	2
EMQDVDLAEVKPLVEK	sp|Q92597|NDRG1_HUMAN	S82	3	N+	light	614.989	3	713.456	1	y6	26.6	30.8	14832	42619	0.0031	2
EMQDVDLAEVKPLVEK	sp|Q92597|NDRG1_HUMAN	S82	1	N+	light	614.989	3	585.361	1	y5	26.47	30.8	20768	55784	0.0028	2
EMQDVDLAEVKPLVEK	sp|Q92597|NDRG1_HUMAN	S82	2	N+	light	614.989	3	585.361	1	y5	26.45	30.8	48308	80523	0.0035	1
EMQDVDLAEVKPLVEK	sp|Q92597|NDRG1_HUMAN	S82	3	N+	light	614.989	3	585.361	1	y5	26.52	30.8	25037	42619	0.0031	1
EMQDVDLAEVKPLVEK	sp|Q92597|NDRG1_HUMAN	S82	1	N+	heavy	617.66	3	949.581	1	y8	26.47	30.8	3800692	20229076	0.0028	3
EMQDVDLAEVKPLVEK	sp|Q92597|NDRG1_HUMAN	S82	2	N+	heavy	617.66	3	949.581	1	y8	26.45	30.8	3947233	22900548	0.0035	3
EMQDVDLAEVKPLVEK	sp|Q92597|NDRG1_HUMAN	S82	3	N+	heavy	617.66	3	949.581	1	y8	26.56	30.8	2512579	13610887	0.0031	3
EMQDVDLAEVKPLVEK	sp|Q92597|NDRG1_HUMAN	S82	1	N+	heavy	617.66	3	721.47	1	y6	26.47	30.8	5865760	20229076	0.0028	2
EMQDVDLAEVKPLVEK	sp|Q92597|NDRG1_HUMAN	S82	2	N+	heavy	617.66	3	721.47	1	y6	26.45	30.8	6116398	22900548	0.0035	2
EMQDVDLAEVKPLVEK	sp|Q92597|NDRG1_HUMAN	S82	3	N+	heavy	617.66	3	721.47	1	y6	26.56	30.8	3375490	13610887	0.0031	2
EMQDVDLAEVKPLVEK	sp|Q92597|NDRG1_HUMAN	S82	1	N+	heavy	617.66	3	593.375	1	y5	26.47	30.8	10562625	20229076	0.0028	1
EMQDVDLAEVKPLVEK	sp|Q92597|NDRG1_HUMAN	S82	2	N+	heavy	617.66	3	593.375	1	y5	26.41	30.8	12836917	22900548	0.0035	1
EMQDVDLAEVKPLVEK	sp|Q92597|NDRG1_HUMAN	S82	3	N+	heavy	617.66	3	593.375	1	y5	26.52	30.8	7722819	13610887	0.0031	1
TASGSSVTSLDGTR	sp|Q92597|NDRG1_HUMAN	S82	1	N+	light	669.828	2	935.479	1	y9	16.19	17.05	0	0	0	0
TASGSSVTSLDGTR	sp|Q92597|NDRG1_HUMAN	S82	2	N+	light	669.828	2	935.479	1	y9	16.24	17.05	0	0	0	0
TASGSSVTSLDGTR	sp|Q92597|NDRG1_HUMAN	S82	3	N+	light	669.828	2	935.479	1	y9	16.26	17.05	0	0	0	0
TASGSSVTSLDGTR	sp|Q92597|NDRG1_HUMAN	S82	1	N+	light	669.828	2	848.447	1	y8	16.19	17.05	0	0	0	0
TASGSSVTSLDGTR	sp|Q92597|NDRG1_HUMAN	S82	2	N+	light	669.828	2	848.447	1	y8	16.24	17.05	0	0	0	0
TASGSSVTSLDGTR	sp|Q92597|NDRG1_HUMAN	S82	3	N+	light	669.828	2	848.447	1	y8	16.26	17.05	0	0	0	0
TASGSSVTSLDGTR	sp|Q92597|NDRG1_HUMAN	S82	1	N+	light	669.828	2	648.331	1	y6	16.19	17.05	0	0	0	0
TASGSSVTSLDGTR	sp|Q92597|NDRG1_HUMAN	S82	2	N+	light	669.828	2	648.331	1	y6	16.24	17.05	0	0	0	0
TASGSSVTSLDGTR	sp|Q92597|NDRG1_HUMAN	S82	3	N+	light	669.828	2	648.331	1	y6	16.26	17.05	0	0	0	0
TASGSSVTSLDGTR	sp|Q92597|NDRG1_HUMAN	S82	1	N+	heavy	674.833	2	945.488	1	y9	16.34	17.05	14574	50009	0	3
TASGSSVTSLDGTR	sp|Q92597|NDRG1_HUMAN	S82	2	N+	heavy	674.833	2	945.488	1	y9	16.39	17.05	19377	58400	0	2
TASGSSVTSLDGTR	sp|Q92597|NDRG1_HUMAN	S82	3	N+	heavy	674.833	2	945.488	1	y9	16.39	17.05	1484	5182	0	3
TASGSSVTSLDGTR	sp|Q92597|NDRG1_HUMAN	S82	1	N+	heavy	674.833	2	858.455	1	y8	16.37	17.05	14968	50009	0	2
TASGSSVTSLDGTR	sp|Q92597|NDRG1_HUMAN	S82	2	N+	heavy	674.833	2	858.455	1	y8	16.42	17.05	16921	58400	0	3
TASGSSVTSLDGTR	sp|Q92597|NDRG1_HUMAN	S82	3	N+	heavy	674.833	2	858.455	1	y8	16.46	17.05	1530	5182	0	2
TASGSSVTSLDGTR	sp|Q92597|NDRG1_HUMAN	S82	1	N+	heavy	674.833	2	658.339	1	y6	16.36	17.05	20467	50009	0	1
TASGSSVTSLDGTR	sp|Q92597|NDRG1_HUMAN	S82	2	N+	heavy	674.833	2	658.339	1	y6	16.39	17.05	22102	58400	0	1
TASGSSVTSLDGTR	sp|Q92597|NDRG1_HUMAN	S82	3	N+	heavy	674.833	2	658.339	1	y6	16.57	17.05	2168	5182	0	1
EMQDVDLAEVKPLVEK	sp|Q92597|NDRG1_HUMAN	S97	1	N0	light	614.989	3	941.567	1	y8	26.49	30.8	826	39059	0.002	3
EMQDVDLAEVKPLVEK	sp|Q92597|NDRG1_HUMAN	S97	2	N0	light	614.989	3	941.567	1	y8	26.53	30.8	7581	37119	0.0011	2
EMQDVDLAEVKPLVEK	sp|Q92597|NDRG1_HUMAN	S97	3	N0	light	614.989	3	941.567	1	y8	26.6	30.8	1118	21115	0.0011	3
EMQDVDLAEVKPLVEK	sp|Q92597|NDRG1_HUMAN	S97	1	N0	light	614.989	3	713.456	1	y6	26.65	30.8	13141	39059	0.002	2
EMQDVDLAEVKPLVEK	sp|Q92597|NDRG1_HUMAN	S97	2	N0	light	614.989	3	713.456	1	y6	26.57	30.8	7296	37119	0.0011	3
EMQDVDLAEVKPLVEK	sp|Q92597|NDRG1_HUMAN	S97	3	N0	light	614.989	3	713.456	1	y6	26.64	30.8	12638	21115	0.0011	1
EMQDVDLAEVKPLVEK	sp|Q92597|NDRG1_HUMAN	S97	1	N0	light	614.989	3	585.361	1	y5	26.53	30.8	25092	39059	0.002	1
EMQDVDLAEVKPLVEK	sp|Q92597|NDRG1_HUMAN	S97	2	N0	light	614.989	3	585.361	1	y5	26.7	30.8	22242	37119	0.0011	1
EMQDVDLAEVKPLVEK	sp|Q92597|NDRG1_HUMAN	S97	3	N0	light	614.989	3	585.361	1	y5	26.52	30.8	7359	21115	0.0011	2
EMQDVDLAEVKPLVEK	sp|Q92597|NDRG1_HUMAN	S97	1	N0	heavy	617.66	3	949.581	1	y8	26.57	30.8	3017696	19288732	0.002	3
EMQDVDLAEVKPLVEK	sp|Q92597|NDRG1_HUMAN	S97	2	N0	heavy	617.66	3	949.581	1	y8	26.61	30.8	6052548	32386566	0.0011	3
EMQDVDLAEVKPLVEK	sp|Q92597|NDRG1_HUMAN	S97	3	N0	heavy	617.66	3	949.581	1	y8	26.64	30.8	3687310	19845604	0.0011	3
EMQDVDLAEVKPLVEK	sp|Q92597|NDRG1_HUMAN	S97	1	N0	heavy	617.66	3	721.47	1	y6	26.57	30.8	5175231	19288732	0.002	2
EMQDVDLAEVKPLVEK	sp|Q92597|NDRG1_HUMAN	S97	2	N0	heavy	617.66	3	721.47	1	y6	26.61	30.8	9036764	32386566	0.0011	2
EMQDVDLAEVKPLVEK	sp|Q92597|NDRG1_HUMAN	S97	3	N0	heavy	617.66	3	721.47	1	y6	26.6	30.8	4826786	19845604	0.0011	2
EMQDVDLAEVKPLVEK	sp|Q92597|NDRG1_HUMAN	S97	1	N0	heavy	617.66	3	593.375	1	y5	26.61	30.8	11095805	19288732	0.002	1
EMQDVDLAEVKPLVEK	sp|Q92597|NDRG1_HUMAN	S97	2	N0	heavy	617.66	3	593.375	1	y5	26.57	30.8	17297254	32386566	0.0011	1
EMQDVDLAEVKPLVEK	sp|Q92597|NDRG1_HUMAN	S97	3	N0	heavy	617.66	3	593.375	1	y5	26.64	30.8	11331509	19845604	0.0011	1
TASGSSVTSLDGTR	sp|Q92597|NDRG1_HUMAN	S97	1	N0	light	669.828	2	935.479	1	y9	16.21	17.05	0	31	0.001	0
TASGSSVTSLDGTR	sp|Q92597|NDRG1_HUMAN	S97	2	N0	light	669.828	2	935.479	1	y9	16.11	17.05	0	0	0	0
TASGSSVTSLDGTR	sp|Q92597|NDRG1_HUMAN	S97	3	N0	light	669.828	2	935.479	1	y9	16.26	17.05	0	0	0	0
TASGSSVTSLDGTR	sp|Q92597|NDRG1_HUMAN	S97	1	N0	light	669.828	2	848.447	1	y8	16.21	17.05	0	31	0.001	0
TASGSSVTSLDGTR	sp|Q92597|NDRG1_HUMAN	S97	2	N0	light	669.828	2	848.447	1	y8	16.11	17.05	0	0	0	0
TASGSSVTSLDGTR	sp|Q92597|NDRG1_HUMAN	S97	3	N0	light	669.828	2	848.447	1	y8	16.26	17.05	0	0	0	0
TASGSSVTSLDGTR	sp|Q92597|NDRG1_HUMAN	S97	1	N0	light	669.828	2	648.331	1	y6	16.41	17.05	31	31	0.001	1
TASGSSVTSLDGTR	sp|Q92597|NDRG1_HUMAN	S97	2	N0	light	669.828	2	648.331	1	y6	16.11	17.05	0	0	0	0
TASGSSVTSLDGTR	sp|Q92597|NDRG1_HUMAN	S97	3	N0	light	669.828	2	648.331	1	y6	16.26	17.05	0	0	0	0
TASGSSVTSLDGTR	sp|Q92597|NDRG1_HUMAN	S97	1	N0	heavy	674.833	2	945.488	1	y9	16.39	17.05	7190	31310	0.001	3
TASGSSVTSLDGTR	sp|Q92597|NDRG1_HUMAN	S97	2	N0	heavy	674.833	2	945.488	1	y9	16.31	17.05	18948	51493	0	1
TASGSSVTSLDGTR	sp|Q92597|NDRG1_HUMAN	S97	3	N0	heavy	674.833	2	945.488	1	y9	16.41	17.05	6261	15162	0	1
TASGSSVTSLDGTR	sp|Q92597|NDRG1_HUMAN	S97	1	N0	heavy	674.833	2	858.455	1	y8	16.39	17.05	13695	31310	0.001	1
TASGSSVTSLDGTR	sp|Q92597|NDRG1_HUMAN	S97	2	N0	heavy	674.833	2	858.455	1	y8	16.34	17.05	17475	51493	0	2
TASGSSVTSLDGTR	sp|Q92597|NDRG1_HUMAN	S97	3	N0	heavy	674.833	2	858.455	1	y8	16.41	17.05	3756	15162	0	3
TASGSSVTSLDGTR	sp|Q92597|NDRG1_HUMAN	S97	1	N0	heavy	674.833	2	658.339	1	y6	16.44	17.05	10425	31310	0.001	2
TASGSSVTSLDGTR	sp|Q92597|NDRG1_HUMAN	S97	2	N0	heavy	674.833	2	658.339	1	y6	16.31	17.05	15070	51493	0	3
TASGSSVTSLDGTR	sp|Q92597|NDRG1_HUMAN	S97	3	N0	heavy	674.833	2	658.339	1	y6	16.42	17.05	5145	15162	0	2
EMQDVDLAEVKPLVEK	sp|Q92597|NDRG1_HUMAN	S98	1	N+	light	614.989	3	941.567	1	y8	26.49	30.8	4142	39976	0.001	2
EMQDVDLAEVKPLVEK	sp|Q92597|NDRG1_HUMAN	S98	2	N+	light	614.989	3	941.567	1	y8	26.63	30.8	639	62241	0.0009	3
EMQDVDLAEVKPLVEK	sp|Q92597|NDRG1_HUMAN	S98	3	N+	light	614.989	3	941.567	1	y8	26.68	30.8	4293	33209	0.0006	3
EMQDVDLAEVKPLVEK	sp|Q92597|NDRG1_HUMAN	S98	1	N+	light	614.989	3	713.456	1	y6	26.78	30.8	2803	39976	0.001	3
EMQDVDLAEVKPLVEK	sp|Q92597|NDRG1_HUMAN	S98	2	N+	light	614.989	3	713.456	1	y6	26.71	30.8	8143	62241	0.0009	2
EMQDVDLAEVKPLVEK	sp|Q92597|NDRG1_HUMAN	S98	3	N+	light	614.989	3	713.456	1	y6	27.01	30.8	4478	33209	0.0006	2
EMQDVDLAEVKPLVEK	sp|Q92597|NDRG1_HUMAN	S98	1	N+	light	614.989	3	585.361	1	y5	26.53	30.8	33031	39976	0.001	1
EMQDVDLAEVKPLVEK	sp|Q92597|NDRG1_HUMAN	S98	2	N+	light	614.989	3	585.361	1	y5	26.54	30.8	53458	62241	0.0009	1
EMQDVDLAEVKPLVEK	sp|Q92597|NDRG1_HUMAN	S98	3	N+	light	614.989	3	585.361	1	y5	26.68	30.8	24438	33209	0.0006	1
EMQDVDLAEVKPLVEK	sp|Q92597|NDRG1_HUMAN	S98	1	N+	heavy	617.66	3	949.581	1	y8	26.57	30.8	6100517	41520864	0.001	3
EMQDVDLAEVKPLVEK	sp|Q92597|NDRG1_HUMAN	S98	2	N+	heavy	617.66	3	949.581	1	y8	26.5	30.8	11457918	65892996	0.0009	3
EMQDVDLAEVKPLVEK	sp|Q92597|NDRG1_HUMAN	S98	3	N+	heavy	617.66	3	949.581	1	y8	26.72	30.8	7890154	52262756	0.0006	3
EMQDVDLAEVKPLVEK	sp|Q92597|NDRG1_HUMAN	S98	1	N+	heavy	617.66	3	721.47	1	y6	26.53	30.8	9243367	41520864	0.001	2
EMQDVDLAEVKPLVEK	sp|Q92597|NDRG1_HUMAN	S98	2	N+	heavy	617.66	3	721.47	1	y6	26.5	30.8	16019467	65892996	0.0009	2
EMQDVDLAEVKPLVEK	sp|Q92597|NDRG1_HUMAN	S98	3	N+	heavy	617.66	3	721.47	1	y6	26.68	30.8	12377867	52262756	0.0006	2
EMQDVDLAEVKPLVEK	sp|Q92597|NDRG1_HUMAN	S98	1	N+	heavy	617.66	3	593.375	1	y5	26.57	30.8	26176978	41520864	0.001	1
EMQDVDLAEVKPLVEK	sp|Q92597|NDRG1_HUMAN	S98	2	N+	heavy	617.66	3	593.375	1	y5	26.5	30.8	38415612	65892996	0.0009	1
EMQDVDLAEVKPLVEK	sp|Q92597|NDRG1_HUMAN	S98	3	N+	heavy	617.66	3	593.375	1	y5	26.68	30.8	31994736	52262756	0.0006	1
TASGSSVTSLDGTR	sp|Q92597|NDRG1_HUMAN	S98	1	N+	light	669.828	2	935.479	1	y9	16.04	17.05	0	0	0	0
TASGSSVTSLDGTR	sp|Q92597|NDRG1_HUMAN	S98	2	N+	light	669.828	2	935.479	1	y9	16.09	17.05	0	0	0	0
TASGSSVTSLDGTR	sp|Q92597|NDRG1_HUMAN	S98	3	N+	light	669.828	2	935.479	1	y9	16.17	17.05	0	0	0	0
TASGSSVTSLDGTR	sp|Q92597|NDRG1_HUMAN	S98	1	N+	light	669.828	2	848.447	1	y8	16.04	17.05	0	0	0	0
TASGSSVTSLDGTR	sp|Q92597|NDRG1_HUMAN	S98	2	N+	light	669.828	2	848.447	1	y8	16.09	17.05	0	0	0	0
TASGSSVTSLDGTR	sp|Q92597|NDRG1_HUMAN	S98	3	N+	light	669.828	2	848.447	1	y8	16.17	17.05	0	0	0	0
TASGSSVTSLDGTR	sp|Q92597|NDRG1_HUMAN	S98	1	N+	light	669.828	2	648.331	1	y6	16.04	17.05	0	0	0	0
TASGSSVTSLDGTR	sp|Q92597|NDRG1_HUMAN	S98	2	N+	light	669.828	2	648.331	1	y6	16.09	17.05	0	0	0	0
TASGSSVTSLDGTR	sp|Q92597|NDRG1_HUMAN	S98	3	N+	light	669.828	2	648.331	1	y6	16.17	17.05	0	0	0	0
TASGSSVTSLDGTR	sp|Q92597|NDRG1_HUMAN	S98	1	N+	heavy	674.833	2	945.488	1	y9	16.26	17.05	15133	34446	0	1
TASGSSVTSLDGTR	sp|Q92597|NDRG1_HUMAN	S98	2	N+	heavy	674.833	2	945.488	1	y9	16.24	17.05	14438	67632	0	3
TASGSSVTSLDGTR	sp|Q92597|NDRG1_HUMAN	S98	3	N+	heavy	674.833	2	945.488	1	y9	16.31	17.05	3097	17199	0	3
TASGSSVTSLDGTR	sp|Q92597|NDRG1_HUMAN	S98	1	N+	heavy	674.833	2	858.455	1	y8	16.29	17.05	6375	34446	0	3
TASGSSVTSLDGTR	sp|Q92597|NDRG1_HUMAN	S98	2	N+	heavy	674.833	2	858.455	1	y8	16.27	17.05	26270	67632	0	2
TASGSSVTSLDGTR	sp|Q92597|NDRG1_HUMAN	S98	3	N+	heavy	674.833	2	858.455	1	y8	16.31	17.05	8205	17199	0	1
TASGSSVTSLDGTR	sp|Q92597|NDRG1_HUMAN	S98	1	N+	heavy	674.833	2	658.339	1	y6	16.24	17.05	12938	34446	0	2
TASGSSVTSLDGTR	sp|Q92597|NDRG1_HUMAN	S98	2	N+	heavy	674.833	2	658.339	1	y6	16.24	17.05	26924	67632	0	1
TASGSSVTSLDGTR	sp|Q92597|NDRG1_HUMAN	S98	3	N+	heavy	674.833	2	658.339	1	y6	16.27	17.05	5897	17199	0	2
EMQDVDLAEVKPLVEK	sp|Q92597|NDRG1_HUMAN	T2	1	N0	light	614.989	3	941.567	1	y8	26.67	30.8	3188	51988	0.0009	3
EMQDVDLAEVKPLVEK	sp|Q92597|NDRG1_HUMAN	T2	2	N0	light	614.989	3	941.567	1	y8	26.74	30.8	4713	50977	0.0009	3
EMQDVDLAEVKPLVEK	sp|Q92597|NDRG1_HUMAN	T2	3	N0	light	614.989	3	941.567	1	y8	26.72	30.8	2580	33355	0.0015	3
EMQDVDLAEVKPLVEK	sp|Q92597|NDRG1_HUMAN	T2	1	N0	light	614.989	3	713.456	1	y6	26.72	30.8	7921	51988	0.0009	2
EMQDVDLAEVKPLVEK	sp|Q92597|NDRG1_HUMAN	T2	2	N0	light	614.989	3	713.456	1	y6	26.66	30.8	8259	50977	0.0009	2
EMQDVDLAEVKPLVEK	sp|Q92597|NDRG1_HUMAN	T2	3	N0	light	614.989	3	713.456	1	y6	26.85	30.8	6428	33355	0.0015	2
EMQDVDLAEVKPLVEK	sp|Q92597|NDRG1_HUMAN	T2	1	N0	light	614.989	3	585.361	1	y5	26.76	30.8	40879	51988	0.0009	1
EMQDVDLAEVKPLVEK	sp|Q92597|NDRG1_HUMAN	T2	2	N0	light	614.989	3	585.361	1	y5	26.66	30.8	38005	50977	0.0009	1
EMQDVDLAEVKPLVEK	sp|Q92597|NDRG1_HUMAN	T2	3	N0	light	614.989	3	585.361	1	y5	26.89	30.8	24347	33355	0.0015	1
EMQDVDLAEVKPLVEK	sp|Q92597|NDRG1_HUMAN	T2	1	N0	heavy	617.66	3	949.581	1	y8	26.72	30.8	8850308	56822136	0.0009	3
EMQDVDLAEVKPLVEK	sp|Q92597|NDRG1_HUMAN	T2	2	N0	heavy	617.66	3	949.581	1	y8	26.66	30.8	9407059	55558932	0.0009	3
EMQDVDLAEVKPLVEK	sp|Q92597|NDRG1_HUMAN	T2	3	N0	heavy	617.66	3	949.581	1	y8	26.76	30.8	4284559	22609060	0.0015	3
EMQDVDLAEVKPLVEK	sp|Q92597|NDRG1_HUMAN	T2	1	N0	heavy	617.66	3	721.47	1	y6	26.72	30.8	14530700	56822136	0.0009	2
EMQDVDLAEVKPLVEK	sp|Q92597|NDRG1_HUMAN	T2	2	N0	heavy	617.66	3	721.47	1	y6	26.66	30.8	13230187	55558932	0.0009	2
EMQDVDLAEVKPLVEK	sp|Q92597|NDRG1_HUMAN	T2	3	N0	heavy	617.66	3	721.47	1	y6	26.72	30.8	5639344	22609060	0.0015	2
EMQDVDLAEVKPLVEK	sp|Q92597|NDRG1_HUMAN	T2	1	N0	heavy	617.66	3	593.375	1	y5	26.67	30.8	33441128	56822136	0.0009	1
EMQDVDLAEVKPLVEK	sp|Q92597|NDRG1_HUMAN	T2	2	N0	heavy	617.66	3	593.375	1	y5	26.66	30.8	32921686	55558932	0.0009	1
EMQDVDLAEVKPLVEK	sp|Q92597|NDRG1_HUMAN	T2	3	N0	heavy	617.66	3	593.375	1	y5	26.76	30.8	12685159	22609060	0.0015	1
TASGSSVTSLDGTR	sp|Q92597|NDRG1_HUMAN	T2	1	N0	light	669.828	2	935.479	1	y9	16.27	17.05	0	0	0	0
TASGSSVTSLDGTR	sp|Q92597|NDRG1_HUMAN	T2	2	N0	light	669.828	2	935.479	1	y9	16.22	17.05	0	0	0	0
TASGSSVTSLDGTR	sp|Q92597|NDRG1_HUMAN	T2	3	N0	light	669.828	2	935.479	1	y9	16.14	17.05	0	0	0	0
TASGSSVTSLDGTR	sp|Q92597|NDRG1_HUMAN	T2	1	N0	light	669.828	2	848.447	1	y8	16.27	17.05	0	0	0	0
TASGSSVTSLDGTR	sp|Q92597|NDRG1_HUMAN	T2	2	N0	light	669.828	2	848.447	1	y8	16.22	17.05	0	0	0	0
TASGSSVTSLDGTR	sp|Q92597|NDRG1_HUMAN	T2	3	N0	light	669.828	2	848.447	1	y8	16.14	17.05	0	0	0	0
TASGSSVTSLDGTR	sp|Q92597|NDRG1_HUMAN	T2	1	N0	light	669.828	2	648.331	1	y6	16.27	17.05	0	0	0	0
TASGSSVTSLDGTR	sp|Q92597|NDRG1_HUMAN	T2	2	N0	light	669.828	2	648.331	1	y6	16.22	17.05	0	0	0	0
TASGSSVTSLDGTR	sp|Q92597|NDRG1_HUMAN	T2	3	N0	light	669.828	2	648.331	1	y6	16.14	17.05	0	0	0	0
TASGSSVTSLDGTR	sp|Q92597|NDRG1_HUMAN	T2	1	N0	heavy	674.833	2	945.488	1	y9	16.37	17.05	26928	82198	0	2
TASGSSVTSLDGTR	sp|Q92597|NDRG1_HUMAN	T2	2	N0	heavy	674.833	2	945.488	1	y9	16.31	17.05	19059	50341	0	1
TASGSSVTSLDGTR	sp|Q92597|NDRG1_HUMAN	T2	3	N0	heavy	674.833	2	945.488	1	y9	16.34	17.05	1483	6242	0	3
TASGSSVTSLDGTR	sp|Q92597|NDRG1_HUMAN	T2	1	N0	heavy	674.833	2	858.455	1	y8	16.39	17.05	30336	82198	0	1
TASGSSVTSLDGTR	sp|Q92597|NDRG1_HUMAN	T2	2	N0	heavy	674.833	2	858.455	1	y8	16.31	17.05	16584	50341	0	2
TASGSSVTSLDGTR	sp|Q92597|NDRG1_HUMAN	T2	3	N0	heavy	674.833	2	858.455	1	y8	16.32	17.05	2142	6242	0	2
TASGSSVTSLDGTR	sp|Q92597|NDRG1_HUMAN	T2	1	N0	heavy	674.833	2	658.339	1	y6	16.36	17.05	24935	82198	0	3
TASGSSVTSLDGTR	sp|Q92597|NDRG1_HUMAN	T2	2	N0	heavy	674.833	2	658.339	1	y6	16.31	17.05	14698	50341	0	3
TASGSSVTSLDGTR	sp|Q92597|NDRG1_HUMAN	T2	3	N0	heavy	674.833	2	658.339	1	y6	16.36	17.05	2618	6242	0	1
EMQDVDLAEVKPLVEK	sp|Q92597|NDRG1_HUMAN	W31	1	N0	light	614.989	3	941.567	1	y8	26.45	30.8	1194	59481	0.0018	3
EMQDVDLAEVKPLVEK	sp|Q92597|NDRG1_HUMAN	W31	2	N0	light	614.989	3	941.567	1	y8	26.52	30.8	1569	31676	0.0012	3
EMQDVDLAEVKPLVEK	sp|Q92597|NDRG1_HUMAN	W31	3	N0	light	614.989	3	941.567	1	y8	26.6	30.8	1651	25145	0.0014	3
EMQDVDLAEVKPLVEK	sp|Q92597|NDRG1_HUMAN	W31	1	N0	light	614.989	3	713.456	1	y6	26.49	30.8	3373	59481	0.0018	2
EMQDVDLAEVKPLVEK	sp|Q92597|NDRG1_HUMAN	W31	2	N0	light	614.989	3	713.456	1	y6	26.56	30.8	4139	31676	0.0012	2
EMQDVDLAEVKPLVEK	sp|Q92597|NDRG1_HUMAN	W31	3	N0	light	614.989	3	713.456	1	y6	26.44	30.8	5934	25145	0.0014	2
EMQDVDLAEVKPLVEK	sp|Q92597|NDRG1_HUMAN	W31	1	N0	light	614.989	3	585.361	1	y5	26.45	30.8	54914	59481	0.0018	1
EMQDVDLAEVKPLVEK	sp|Q92597|NDRG1_HUMAN	W31	2	N0	light	614.989	3	585.361	1	y5	26.6	30.8	25968	31676	0.0012	1
EMQDVDLAEVKPLVEK	sp|Q92597|NDRG1_HUMAN	W31	3	N0	light	614.989	3	585.361	1	y5	26.52	30.8	17561	25145	0.0014	1
EMQDVDLAEVKPLVEK	sp|Q92597|NDRG1_HUMAN	W31	1	N0	heavy	617.66	3	949.581	1	y8	26.45	30.8	6621884	33961352	0.0018	3
EMQDVDLAEVKPLVEK	sp|Q92597|NDRG1_HUMAN	W31	2	N0	heavy	617.66	3	949.581	1	y8	26.56	30.8	4750852	27204972	0.0012	3
EMQDVDLAEVKPLVEK	sp|Q92597|NDRG1_HUMAN	W31	3	N0	heavy	617.66	3	949.581	1	y8	26.56	30.8	3476789	17679944	0.0014	3
EMQDVDLAEVKPLVEK	sp|Q92597|NDRG1_HUMAN	W31	1	N0	heavy	617.66	3	721.47	1	y6	26.45	30.8	8602712	33961352	0.0018	2
EMQDVDLAEVKPLVEK	sp|Q92597|NDRG1_HUMAN	W31	2	N0	heavy	617.66	3	721.47	1	y6	26.56	30.8	6296090	27204972	0.0012	2
EMQDVDLAEVKPLVEK	sp|Q92597|NDRG1_HUMAN	W31	3	N0	heavy	617.66	3	721.47	1	y6	26.56	30.8	4702273	17679944	0.0014	2
EMQDVDLAEVKPLVEK	sp|Q92597|NDRG1_HUMAN	W31	1	N0	heavy	617.66	3	593.375	1	y5	26.45	30.8	18736754	33961352	0.0018	1
EMQDVDLAEVKPLVEK	sp|Q92597|NDRG1_HUMAN	W31	2	N0	heavy	617.66	3	593.375	1	y5	26.56	30.8	16158030	27204972	0.0012	1
EMQDVDLAEVKPLVEK	sp|Q92597|NDRG1_HUMAN	W31	3	N0	heavy	617.66	3	593.375	1	y5	26.56	30.8	9500883	17679944	0.0014	1
TASGSSVTSLDGTR	sp|Q92597|NDRG1_HUMAN	W31	1	N0	light	669.828	2	935.479	1	y9	16.16	17.05	0	0	0	0
TASGSSVTSLDGTR	sp|Q92597|NDRG1_HUMAN	W31	2	N0	light	669.828	2	935.479	1	y9	16.22	17.05	0	0	0	0
TASGSSVTSLDGTR	sp|Q92597|NDRG1_HUMAN	W31	3	N0	light	669.828	2	935.479	1	y9	16.16	17.05	0	0	0	0
TASGSSVTSLDGTR	sp|Q92597|NDRG1_HUMAN	W31	1	N0	light	669.828	2	848.447	1	y8	16.16	17.05	0	0	0	0
TASGSSVTSLDGTR	sp|Q92597|NDRG1_HUMAN	W31	2	N0	light	669.828	2	848.447	1	y8	16.22	17.05	0	0	0	0
TASGSSVTSLDGTR	sp|Q92597|NDRG1_HUMAN	W31	3	N0	light	669.828	2	848.447	1	y8	16.16	17.05	0	0	0	0
TASGSSVTSLDGTR	sp|Q92597|NDRG1_HUMAN	W31	1	N0	light	669.828	2	648.331	1	y6	16.16	17.05	0	0	0	0
TASGSSVTSLDGTR	sp|Q92597|NDRG1_HUMAN	W31	2	N0	light	669.828	2	648.331	1	y6	16.22	17.05	0	0	0	0
TASGSSVTSLDGTR	sp|Q92597|NDRG1_HUMAN	W31	3	N0	light	669.828	2	648.331	1	y6	16.16	17.05	0	0	0	0
TASGSSVTSLDGTR	sp|Q92597|NDRG1_HUMAN	W31	1	N0	heavy	674.833	2	945.488	1	y9	16.29	17.05	8317	36122	0	2
TASGSSVTSLDGTR	sp|Q92597|NDRG1_HUMAN	W31	2	N0	heavy	674.833	2	945.488	1	y9	16.36	17.05	10425	50993	0	2
TASGSSVTSLDGTR	sp|Q92597|NDRG1_HUMAN	W31	3	N0	heavy	674.833	2	945.488	1	y9	16.31	17.05	3014	8749	0	2
TASGSSVTSLDGTR	sp|Q92597|NDRG1_HUMAN	W31	1	N0	heavy	674.833	2	858.455	1	y8	16.27	17.05	7180	36122	0	3
TASGSSVTSLDGTR	sp|Q92597|NDRG1_HUMAN	W31	2	N0	heavy	674.833	2	858.455	1	y8	16.36	17.05	8332	50993	0	3
TASGSSVTSLDGTR	sp|Q92597|NDRG1_HUMAN	W31	3	N0	heavy	674.833	2	858.455	1	y8	16.32	17.05	3784	8749	0	1
TASGSSVTSLDGTR	sp|Q92597|NDRG1_HUMAN	W31	1	N0	heavy	674.833	2	658.339	1	y6	16.27	17.05	20626	36122	0	1
TASGSSVTSLDGTR	sp|Q92597|NDRG1_HUMAN	W31	2	N0	heavy	674.833	2	658.339	1	y6	16.39	17.05	32236	50993	0	1
TASGSSVTSLDGTR	sp|Q92597|NDRG1_HUMAN	W31	3	N0	heavy	674.833	2	658.339	1	y6	16.31	17.05	1950	8749	0	3
EMQDVDLAEVKPLVEK	sp|Q92597|NDRG1_HUMAN	W32	1	N0	light	614.989	3	941.567	1	y8	26.33	30.8	3746	42228	0.0024	3
EMQDVDLAEVKPLVEK	sp|Q92597|NDRG1_HUMAN	W32	2	N0	light	614.989	3	941.567	1	y8	26.25	30.8	7043	51352	0.003	3
EMQDVDLAEVKPLVEK	sp|Q92597|NDRG1_HUMAN	W32	3	N0	light	614.989	3	941.567	1	y8	26.4	30.8	5384	16876	0.0012	2
EMQDVDLAEVKPLVEK	sp|Q92597|NDRG1_HUMAN	W32	1	N0	light	614.989	3	713.456	1	y6	26.33	30.8	6668	42228	0.0024	2
EMQDVDLAEVKPLVEK	sp|Q92597|NDRG1_HUMAN	W32	2	N0	light	614.989	3	713.456	1	y6	26.29	30.8	8033	51352	0.003	2
EMQDVDLAEVKPLVEK	sp|Q92597|NDRG1_HUMAN	W32	3	N0	light	614.989	3	713.456	1	y6	26.44	30.8	7784	16876	0.0012	1
EMQDVDLAEVKPLVEK	sp|Q92597|NDRG1_HUMAN	W32	1	N0	light	614.989	3	585.361	1	y5	26.33	30.8	31813	42228	0.0024	1
EMQDVDLAEVKPLVEK	sp|Q92597|NDRG1_HUMAN	W32	2	N0	light	614.989	3	585.361	1	y5	26.61	30.8	36276	51352	0.003	1
EMQDVDLAEVKPLVEK	sp|Q92597|NDRG1_HUMAN	W32	3	N0	light	614.989	3	585.361	1	y5	26.32	30.8	3707	16876	0.0012	3
EMQDVDLAEVKPLVEK	sp|Q92597|NDRG1_HUMAN	W32	1	N0	heavy	617.66	3	949.581	1	y8	26.37	30.8	2284791	17363652	0.0024	3
EMQDVDLAEVKPLVEK	sp|Q92597|NDRG1_HUMAN	W32	2	N0	heavy	617.66	3	949.581	1	y8	26.29	30.8	2767567	17002702	0.003	3
EMQDVDLAEVKPLVEK	sp|Q92597|NDRG1_HUMAN	W32	3	N0	heavy	617.66	3	949.581	1	y8	26.44	30.8	1657906	13508541	0.0012	3
EMQDVDLAEVKPLVEK	sp|Q92597|NDRG1_HUMAN	W32	1	N0	heavy	617.66	3	721.47	1	y6	26.33	30.8	4169397	17363652	0.0024	2
EMQDVDLAEVKPLVEK	sp|Q92597|NDRG1_HUMAN	W32	2	N0	heavy	617.66	3	721.47	1	y6	26.29	30.8	3908308	17002702	0.003	2
EMQDVDLAEVKPLVEK	sp|Q92597|NDRG1_HUMAN	W32	3	N0	heavy	617.66	3	721.47	1	y6	26.48	30.8	3588495	13508541	0.0012	2
EMQDVDLAEVKPLVEK	sp|Q92597|NDRG1_HUMAN	W32	1	N0	heavy	617.66	3	593.375	1	y5	26.33	30.8	10909464	17363652	0.0024	1
EMQDVDLAEVKPLVEK	sp|Q92597|NDRG1_HUMAN	W32	2	N0	heavy	617.66	3	593.375	1	y5	26.29	30.8	10326828	17002702	0.003	1
EMQDVDLAEVKPLVEK	sp|Q92597|NDRG1_HUMAN	W32	3	N0	heavy	617.66	3	593.375	1	y5	26.44	30.8	8262140	13508541	0.0012	1
TASGSSVTSLDGTR	sp|Q92597|NDRG1_HUMAN	W32	1	N0	light	669.828	2	935.479	1	y9	16.16	17.05	0	0	0	0
TASGSSVTSLDGTR	sp|Q92597|NDRG1_HUMAN	W32	2	N0	light	669.828	2	935.479	1	y9	16.21	17.05	0	0	0	0
TASGSSVTSLDGTR	sp|Q92597|NDRG1_HUMAN	W32	3	N0	light	669.828	2	935.479	1	y9	17.22	17.05	0	0	0	0
TASGSSVTSLDGTR	sp|Q92597|NDRG1_HUMAN	W32	1	N0	light	669.828	2	848.447	1	y8	16.16	17.05	0	0	0	0
TASGSSVTSLDGTR	sp|Q92597|NDRG1_HUMAN	W32	2	N0	light	669.828	2	848.447	1	y8	16.21	17.05	0	0	0	0
TASGSSVTSLDGTR	sp|Q92597|NDRG1_HUMAN	W32	3	N0	light	669.828	2	848.447	1	y8	17.22	17.05	0	0	0	0
TASGSSVTSLDGTR	sp|Q92597|NDRG1_HUMAN	W32	1	N0	light	669.828	2	648.331	1	y6	16.16	17.05	0	0	0	0
TASGSSVTSLDGTR	sp|Q92597|NDRG1_HUMAN	W32	2	N0	light	669.828	2	648.331	1	y6	16.21	17.05	0	0	0	0
TASGSSVTSLDGTR	sp|Q92597|NDRG1_HUMAN	W32	3	N0	light	669.828	2	648.331	1	y6	17.22	17.05	0	0	0	0
TASGSSVTSLDGTR	sp|Q92597|NDRG1_HUMAN	W32	1	N0	heavy	674.833	2	945.488	1	y9	16.37	17.05	7984	25212	0	2
TASGSSVTSLDGTR	sp|Q92597|NDRG1_HUMAN	W32	2	N0	heavy	674.833	2	945.488	1	y9	16.31	17.05	21629	44891	0	1
TASGSSVTSLDGTR	sp|Q92597|NDRG1_HUMAN	W32	3	N0	heavy	674.833	2	945.488	1	y9	17.37	17.05	1979	4152	0	1
TASGSSVTSLDGTR	sp|Q92597|NDRG1_HUMAN	W32	1	N0	heavy	674.833	2	858.455	1	y8	16.42	17.05	9336	25212	0	1
TASGSSVTSLDGTR	sp|Q92597|NDRG1_HUMAN	W32	2	N0	heavy	674.833	2	858.455	1	y8	16.31	17.05	9698	44891	0	3
TASGSSVTSLDGTR	sp|Q92597|NDRG1_HUMAN	W32	3	N0	heavy	674.833	2	858.455	1	y8	17.37	17.05	834	4152	0	3
TASGSSVTSLDGTR	sp|Q92597|NDRG1_HUMAN	W32	1	N0	heavy	674.833	2	658.339	1	y6	16.46	17.05	7893	25212	0	3
TASGSSVTSLDGTR	sp|Q92597|NDRG1_HUMAN	W32	2	N0	heavy	674.833	2	658.339	1	y6	16.29	17.05	13565	44891	0	2
TASGSSVTSLDGTR	sp|Q92597|NDRG1_HUMAN	W32	3	N0	heavy	674.833	2	658.339	1	y6	17.35	17.05	1339	4152	0	2
GLEQLLVGGSHLK	sp|P12109|CO6A1_HUMAN	S104	2	N0	light	450.93	3	810.483	1	y8	28.45	27.91	250417	462498	0.0035	1
GLEQLLVGGSHLK	sp|P12109|CO6A1_HUMAN	S104	3	N0	light	450.93	3	810.483	1	y8	28.42	27.91	221289	359237	0.0028	1
GLEQLLVGGSHLK	sp|P12109|CO6A1_HUMAN	S104	2	N0	light	450.93	3	697.399	1	y7	28.35	27.91	43276	462498	0.0035	3
GLEQLLVGGSHLK	sp|P12109|CO6A1_HUMAN	S104	3	N0	light	450.93	3	697.399	1	y7	28.32	27.91	43198	359237	0.0028	3
GLEQLLVGGSHLK	sp|P12109|CO6A1_HUMAN	S104	2	N0	light	450.93	3	598.331	1	y6	28.42	27.91	168806	462498	0.0035	2
GLEQLLVGGSHLK	sp|P12109|CO6A1_HUMAN	S104	3	N0	light	450.93	3	598.331	1	y6	28.35	27.91	94750	359237	0.0028	2
GLEQLLVGGSHLK	sp|P12109|CO6A1_HUMAN	S104	2	N0	heavy	453.601	3	818.497	1	y8	28.35	27.91	12055757	133142416	0.0035	3
GLEQLLVGGSHLK	sp|P12109|CO6A1_HUMAN	S104	3	N0	heavy	453.601	3	818.497	1	y8	28.32	27.91	12505221	128071424	0.0028	3
GLEQLLVGGSHLK	sp|P12109|CO6A1_HUMAN	S104	2	N0	heavy	453.601	3	705.413	1	y7	28.39	27.91	38201456	133142416	0.0035	2
GLEQLLVGGSHLK	sp|P12109|CO6A1_HUMAN	S104	3	N0	heavy	453.601	3	705.413	1	y7	28.32	27.91	36436844	128071424	0.0028	2
GLEQLLVGGSHLK	sp|P12109|CO6A1_HUMAN	S104	2	N0	heavy	453.601	3	606.345	1	y6	28.35	27.91	82885200	133142416	0.0035	1
GLEQLLVGGSHLK	sp|P12109|CO6A1_HUMAN	S104	3	N0	heavy	453.601	3	606.345	1	y6	28.32	27.91	79129360	128071424	0.0028	1
LSIIATDHTYR	sp|P12109|CO6A1_HUMAN	S104	2	N0	light	430.566	3	863.401	1	y7	20.59	23.2	11624	21995	0.0003	1
LSIIATDHTYR	sp|P12109|CO6A1_HUMAN	S104	3	N0	light	430.566	3	863.401	1	y7	20.61	23.2	4894	24659	0.0003	2
LSIIATDHTYR	sp|P12109|CO6A1_HUMAN	S104	2	N0	light	430.566	3	691.316	1	y5	20.48	23.2	5605	21995	0.0003	2
LSIIATDHTYR	sp|P12109|CO6A1_HUMAN	S104	3	N0	light	430.566	3	691.316	1	y5	20.48	23.2	2162	24659	0.0003	3
LSIIATDHTYR	sp|P12109|CO6A1_HUMAN	S104	2	N0	light	430.566	3	576.289	1	y4	20.69	23.2	4767	21995	0.0003	3
LSIIATDHTYR	sp|P12109|CO6A1_HUMAN	S104	3	N0	light	430.566	3	576.289	1	y4	20.57	23.2	17603	24659	0.0003	1
LSIIATDHTYR	sp|P12109|CO6A1_HUMAN	S104	2	N0	heavy	433.903	3	873.409	1	y7	20.66	23.2	45460612	82663520	0.0003	1
LSIIATDHTYR	sp|P12109|CO6A1_HUMAN	S104	3	N0	heavy	433.903	3	873.409	1	y7	20.48	23.2	40159108	71504000	0.0003	1
LSIIATDHTYR	sp|P12109|CO6A1_HUMAN	S104	2	N0	heavy	433.903	3	701.324	1	y5	20.64	23.2	14041361	82663520	0.0003	3
LSIIATDHTYR	sp|P12109|CO6A1_HUMAN	S104	3	N0	heavy	433.903	3	701.324	1	y5	20.51	23.2	10031726	71504000	0.0003	3
LSIIATDHTYR	sp|P12109|CO6A1_HUMAN	S104	2	N0	heavy	433.903	3	586.297	1	y4	20.62	23.2	23161552	82663520	0.0003	2
LSIIATDHTYR	sp|P12109|CO6A1_HUMAN	S104	3	N0	heavy	433.903	3	586.297	1	y4	20.51	23.2	21313168	71504000	0.0003	2
TAEYDVAYGESHLFR	sp|P12109|CO6A1_HUMAN	S104	2	N0	light	586.609	3	788.405	1	y6	25.63	28.6	19150	124319	0.0028	3
TAEYDVAYGESHLFR	sp|P12109|CO6A1_HUMAN	S104	3	N0	light	586.609	3	788.405	1	y6	25.53	28.6	12948	64323	0.0017	3
TAEYDVAYGESHLFR	sp|P12109|CO6A1_HUMAN	S104	2	N0	light	586.609	3	728.846	2	y12	25.71	28.6	52652	124319	0.0028	1
TAEYDVAYGESHLFR	sp|P12109|CO6A1_HUMAN	S104	3	N0	light	586.609	3	728.846	2	y12	25.65	28.6	26443	64323	0.0017	1
TAEYDVAYGESHLFR	sp|P12109|CO6A1_HUMAN	S104	2	N0	light	586.609	3	647.315	2	y11	25.71	28.6	52516	124319	0.0028	2
TAEYDVAYGESHLFR	sp|P12109|CO6A1_HUMAN	S104	3	N0	light	586.609	3	647.315	2	y11	25.57	28.6	24933	64323	0.0017	2
TAEYDVAYGESHLFR	sp|P12109|CO6A1_HUMAN	S104	2	N0	heavy	589.945	3	798.413	1	y6	25.67	28.6	21645054	44834244	0.0028	1
TAEYDVAYGESHLFR	sp|P12109|CO6A1_HUMAN	S104	3	N0	heavy	589.945	3	798.413	1	y6	25.61	28.6	16155497	37029840	0.0017	1
TAEYDVAYGESHLFR	sp|P12109|CO6A1_HUMAN	S104	2	N0	heavy	589.945	3	733.851	2	y12	25.67	28.6	12638497	44834244	0.0028	2
TAEYDVAYGESHLFR	sp|P12109|CO6A1_HUMAN	S104	3	N0	heavy	589.945	3	733.851	2	y12	25.61	28.6	12236449	37029840	0.0017	2
TAEYDVAYGESHLFR	sp|P12109|CO6A1_HUMAN	S104	2	N0	heavy	589.945	3	652.319	2	y11	25.67	28.6	10550693	44834244	0.0028	3
TAEYDVAYGESHLFR	sp|P12109|CO6A1_HUMAN	S104	3	N0	heavy	589.945	3	652.319	2	y11	25.61	28.6	8637892	37029840	0.0017	3
GLEQLLVGGSHLK	sp|P12109|CO6A1_HUMAN	S104	1	N0	light	450.93	3	810.483	1	y8	28.33	27.91	309915	582659	0.0029	1
GLEQLLVGGSHLK	sp|P12109|CO6A1_HUMAN	S104	1	N0	light	450.93	3	697.399	1	y7	28.23	27.91	80657	582659	0.0029	3
GLEQLLVGGSHLK	sp|P12109|CO6A1_HUMAN	S104	1	N0	light	450.93	3	598.331	1	y6	28.23	27.91	192087	582659	0.0029	2
GLEQLLVGGSHLK	sp|P12109|CO6A1_HUMAN	S104	1	N0	heavy	453.601	3	818.497	1	y8	28.23	27.91	17492694	198210928	0.0029	3
GLEQLLVGGSHLK	sp|P12109|CO6A1_HUMAN	S104	1	N0	heavy	453.601	3	705.413	1	y7	28.23	27.91	58701240	198210928	0.0029	2
GLEQLLVGGSHLK	sp|P12109|CO6A1_HUMAN	S104	1	N0	heavy	453.601	3	606.345	1	y6	28.23	27.91	122016992	198210928	0.0029	1
LSIIATDHTYR	sp|P12109|CO6A1_HUMAN	S104	1	N0	light	430.566	3	863.401	1	y7	20.33	23.2	2480	28746	0.0006	3
LSIIATDHTYR	sp|P12109|CO6A1_HUMAN	S104	1	N0	light	430.566	3	691.316	1	y5	20.4	23.2	3430	28746	0.0006	2
LSIIATDHTYR	sp|P12109|CO6A1_HUMAN	S104	1	N0	light	430.566	3	576.289	1	y4	20.33	23.2	22836	28746	0.0006	1
LSIIATDHTYR	sp|P12109|CO6A1_HUMAN	S104	1	N0	heavy	433.903	3	873.409	1	y7	20.44	23.2	26090194	46673932	0.0006	1
LSIIATDHTYR	sp|P12109|CO6A1_HUMAN	S104	1	N0	heavy	433.903	3	701.324	1	y5	20.5	23.2	10097757	46673932	0.0006	3
LSIIATDHTYR	sp|P12109|CO6A1_HUMAN	S104	1	N0	heavy	433.903	3	586.297	1	y4	20.46	23.2	10485981	46673932	0.0006	2
TAEYDVAYGESHLFR	sp|P12109|CO6A1_HUMAN	S104	1	N0	light	586.609	3	788.405	1	y6	25.38	28.6	8303	88014	0.0017	3
TAEYDVAYGESHLFR	sp|P12109|CO6A1_HUMAN	S104	1	N0	light	586.609	3	728.846	2	y12	25.58	28.6	45176	88014	0.0017	1
TAEYDVAYGESHLFR	sp|P12109|CO6A1_HUMAN	S104	1	N0	light	586.609	3	647.315	2	y11	25.54	28.6	34535	88014	0.0017	2
TAEYDVAYGESHLFR	sp|P12109|CO6A1_HUMAN	S104	1	N0	heavy	589.945	3	798.413	1	y6	25.54	28.6	24174664	52542840	0.0017	1
TAEYDVAYGESHLFR	sp|P12109|CO6A1_HUMAN	S104	1	N0	heavy	589.945	3	733.851	2	y12	25.54	28.6	15906449	52542840	0.0017	2
TAEYDVAYGESHLFR	sp|P12109|CO6A1_HUMAN	S104	1	N0	heavy	589.945	3	652.319	2	y11	25.54	28.6	12461729	52542840	0.0017	3
GLEQLLVGGSHLK	sp|P12109|CO6A1_HUMAN	S106	1	N+	light	450.93	3	810.483	1	y8	28.36	27.91	26669	179719	0.0012	3
GLEQLLVGGSHLK	sp|P12109|CO6A1_HUMAN	S106	2	N+	light	450.93	3	810.483	1	y8	28.22	27.91	36850	303264	0.0012	3
GLEQLLVGGSHLK	sp|P12109|CO6A1_HUMAN	S106	3	N+	light	450.93	3	810.483	1	y8	28.59	27.91	17635	166401	0.0013	3
GLEQLLVGGSHLK	sp|P12109|CO6A1_HUMAN	S106	1	N+	light	450.93	3	697.399	1	y7	28.4	27.91	44290	179719	0.0012	2
GLEQLLVGGSHLK	sp|P12109|CO6A1_HUMAN	S106	2	N+	light	450.93	3	697.399	1	y7	28.22	27.91	99437	303264	0.0012	2
GLEQLLVGGSHLK	sp|P12109|CO6A1_HUMAN	S106	3	N+	light	450.93	3	697.399	1	y7	28.65	27.91	49375	166401	0.0013	2
GLEQLLVGGSHLK	sp|P12109|CO6A1_HUMAN	S106	1	N+	light	450.93	3	598.331	1	y6	28.33	27.91	108761	179719	0.0012	1
GLEQLLVGGSHLK	sp|P12109|CO6A1_HUMAN	S106	2	N+	light	450.93	3	598.331	1	y6	28.22	27.91	166978	303264	0.0012	1
GLEQLLVGGSHLK	sp|P12109|CO6A1_HUMAN	S106	3	N+	light	450.93	3	598.331	1	y6	28.62	27.91	99392	166401	0.0013	1
GLEQLLVGGSHLK	sp|P12109|CO6A1_HUMAN	S106	1	N+	heavy	453.601	3	818.497	1	y8	28.36	27.91	14429266	153189744	0.0012	3
GLEQLLVGGSHLK	sp|P12109|CO6A1_HUMAN	S106	2	N+	heavy	453.601	3	818.497	1	y8	28.22	27.91	23944918	256556640	0.0012	3
GLEQLLVGGSHLK	sp|P12109|CO6A1_HUMAN	S106	3	N+	heavy	453.601	3	818.497	1	y8	28.65	27.91	11718035	130047440	0.0013	3
GLEQLLVGGSHLK	sp|P12109|CO6A1_HUMAN	S106	1	N+	heavy	453.601	3	705.413	1	y7	28.33	27.91	45580496	153189744	0.0012	2
GLEQLLVGGSHLK	sp|P12109|CO6A1_HUMAN	S106	2	N+	heavy	453.601	3	705.413	1	y7	28.25	27.91	64584888	256556640	0.0012	2
GLEQLLVGGSHLK	sp|P12109|CO6A1_HUMAN	S106	3	N+	heavy	453.601	3	705.413	1	y7	28.62	27.91	38704356	130047440	0.0013	2
GLEQLLVGGSHLK	sp|P12109|CO6A1_HUMAN	S106	1	N+	heavy	453.601	3	606.345	1	y6	28.36	27.91	93179984	153189744	0.0012	1
GLEQLLVGGSHLK	sp|P12109|CO6A1_HUMAN	S106	2	N+	heavy	453.601	3	606.345	1	y6	28.22	27.91	168026832	256556640	0.0012	1
GLEQLLVGGSHLK	sp|P12109|CO6A1_HUMAN	S106	3	N+	heavy	453.601	3	606.345	1	y6	28.65	27.91	79625048	130047440	0.0013	1
LSIIATDHTYR	sp|P12109|CO6A1_HUMAN	S106	1	N+	light	430.566	3	863.401	1	y7	20.61	23.2	3303	12725	0.0002	2
LSIIATDHTYR	sp|P12109|CO6A1_HUMAN	S106	2	N+	light	430.566	3	863.401	1	y7	20.61	23.2	24425	41888	0.0003	1
LSIIATDHTYR	sp|P12109|CO6A1_HUMAN	S106	3	N+	light	430.566	3	863.401	1	y7	20.72	23.2	1972	5721	0.0001	1
LSIIATDHTYR	sp|P12109|CO6A1_HUMAN	S106	1	N+	light	430.566	3	691.316	1	y5	20.46	23.2	0	12725	0.0002	0
LSIIATDHTYR	sp|P12109|CO6A1_HUMAN	S106	2	N+	light	430.566	3	691.316	1	y5	20.55	23.2	2635	41888	0.0003	3
LSIIATDHTYR	sp|P12109|CO6A1_HUMAN	S106	3	N+	light	430.566	3	691.316	1	y5	20.72	23.2	1826	5721	0.0001	3
LSIIATDHTYR	sp|P12109|CO6A1_HUMAN	S106	1	N+	light	430.566	3	576.289	1	y4	20.63	23.2	9423	12725	0.0002	1
LSIIATDHTYR	sp|P12109|CO6A1_HUMAN	S106	2	N+	light	430.566	3	576.289	1	y4	20.82	23.2	14827	41888	0.0003	2
LSIIATDHTYR	sp|P12109|CO6A1_HUMAN	S106	3	N+	light	430.566	3	576.289	1	y4	21.03	23.2	1924	5721	0.0001	2
LSIIATDHTYR	sp|P12109|CO6A1_HUMAN	S106	1	N+	heavy	433.903	3	873.409	1	y7	20.57	23.2	29812536	56055612	0.0002	1
LSIIATDHTYR	sp|P12109|CO6A1_HUMAN	S106	2	N+	heavy	433.903	3	873.409	1	y7	20.51	23.2	81426192	142045088	0.0003	1
LSIIATDHTYR	sp|P12109|CO6A1_HUMAN	S106	3	N+	heavy	433.903	3	873.409	1	y7	20.72	23.2	33388024	61773704	0.0001	1
LSIIATDHTYR	sp|P12109|CO6A1_HUMAN	S106	1	N+	heavy	433.903	3	701.324	1	y5	20.61	23.2	7687918	56055612	0.0002	3
LSIIATDHTYR	sp|P12109|CO6A1_HUMAN	S106	2	N+	heavy	433.903	3	701.324	1	y5	20.55	23.2	23457958	142045088	0.0003	3
LSIIATDHTYR	sp|P12109|CO6A1_HUMAN	S106	3	N+	heavy	433.903	3	701.324	1	y5	20.7	23.2	8970028	61773704	0.0001	3
LSIIATDHTYR	sp|P12109|CO6A1_HUMAN	S106	1	N+	heavy	433.903	3	586.297	1	y4	20.61	23.2	18555160	56055612	0.0002	2
LSIIATDHTYR	sp|P12109|CO6A1_HUMAN	S106	2	N+	heavy	433.903	3	586.297	1	y4	20.55	23.2	37160936	142045088	0.0003	2
LSIIATDHTYR	sp|P12109|CO6A1_HUMAN	S106	3	N+	heavy	433.903	3	586.297	1	y4	20.72	23.2	19415652	61773704	0.0001	2
TAEYDVAYGESHLFR	sp|P12109|CO6A1_HUMAN	S106	1	N+	light	586.609	3	788.405	1	y6	25.66	28.6	7314	117302	0.0027	3
TAEYDVAYGESHLFR	sp|P12109|CO6A1_HUMAN	S106	2	N+	light	586.609	3	788.405	1	y6	25.53	28.6	18149	153022	0.0019	3
TAEYDVAYGESHLFR	sp|P12109|CO6A1_HUMAN	S106	3	N+	light	586.609	3	788.405	1	y6	25.81	28.6	5988	71963	0.002	3
TAEYDVAYGESHLFR	sp|P12109|CO6A1_HUMAN	S106	1	N+	light	586.609	3	728.846	2	y12	25.66	28.6	68202	117302	0.0027	1
TAEYDVAYGESHLFR	sp|P12109|CO6A1_HUMAN	S106	2	N+	light	586.609	3	728.846	2	y12	25.53	28.6	78770	153022	0.0019	1
TAEYDVAYGESHLFR	sp|P12109|CO6A1_HUMAN	S106	3	N+	light	586.609	3	728.846	2	y12	25.89	28.6	30686	71963	0.002	2
TAEYDVAYGESHLFR	sp|P12109|CO6A1_HUMAN	S106	1	N+	light	586.609	3	647.315	2	y11	25.66	28.6	41785	117302	0.0027	2
TAEYDVAYGESHLFR	sp|P12109|CO6A1_HUMAN	S106	2	N+	light	586.609	3	647.315	2	y11	25.53	28.6	56103	153022	0.0019	2
TAEYDVAYGESHLFR	sp|P12109|CO6A1_HUMAN	S106	3	N+	light	586.609	3	647.315	2	y11	25.89	28.6	35289	71963	0.002	1
TAEYDVAYGESHLFR	sp|P12109|CO6A1_HUMAN	S106	1	N+	heavy	589.945	3	798.413	1	y6	25.7	28.6	19256934	44134516	0.0027	1
TAEYDVAYGESHLFR	sp|P12109|CO6A1_HUMAN	S106	2	N+	heavy	589.945	3	798.413	1	y6	25.53	28.6	36415104	81446824	0.0019	1
TAEYDVAYGESHLFR	sp|P12109|CO6A1_HUMAN	S106	3	N+	heavy	589.945	3	798.413	1	y6	25.89	28.6	16031635	35637512	0.002	1
TAEYDVAYGESHLFR	sp|P12109|CO6A1_HUMAN	S106	1	N+	heavy	589.945	3	733.851	2	y12	25.66	28.6	12851806	44134516	0.0027	2
TAEYDVAYGESHLFR	sp|P12109|CO6A1_HUMAN	S106	2	N+	heavy	589.945	3	733.851	2	y12	25.53	28.6	26201510	81446824	0.0019	2
TAEYDVAYGESHLFR	sp|P12109|CO6A1_HUMAN	S106	3	N+	heavy	589.945	3	733.851	2	y12	25.89	28.6	10115849	35637512	0.002	2
TAEYDVAYGESHLFR	sp|P12109|CO6A1_HUMAN	S106	1	N+	heavy	589.945	3	652.319	2	y11	25.66	28.6	12025777	44134516	0.0027	3
TAEYDVAYGESHLFR	sp|P12109|CO6A1_HUMAN	S106	2	N+	heavy	589.945	3	652.319	2	y11	25.49	28.6	18830208	81446824	0.0019	3
TAEYDVAYGESHLFR	sp|P12109|CO6A1_HUMAN	S106	3	N+	heavy	589.945	3	652.319	2	y11	25.89	28.6	9490030	35637512	0.002	3
GLEQLLVGGSHLK	sp|P12109|CO6A1_HUMAN	S108	1	N+	light	450.93	3	810.483	1	y8	28.8	27.91	6915	84689	0.0006	3
GLEQLLVGGSHLK	sp|P12109|CO6A1_HUMAN	S108	2	N+	light	450.93	3	810.483	1	y8	29.02	27.91	5454	82776	0.0006	3
GLEQLLVGGSHLK	sp|P12109|CO6A1_HUMAN	S108	3	N+	light	450.93	3	810.483	1	y8	28.95	27.91	1324	79066	0.0007	3
GLEQLLVGGSHLK	sp|P12109|CO6A1_HUMAN	S108	1	N+	light	450.93	3	697.399	1	y7	28.7	27.91	25665	84689	0.0006	2
GLEQLLVGGSHLK	sp|P12109|CO6A1_HUMAN	S108	2	N+	light	450.93	3	697.399	1	y7	28.89	27.91	18800	82776	0.0006	2
GLEQLLVGGSHLK	sp|P12109|CO6A1_HUMAN	S108	3	N+	light	450.93	3	697.399	1	y7	28.92	27.91	27778	79066	0.0007	2
GLEQLLVGGSHLK	sp|P12109|CO6A1_HUMAN	S108	1	N+	light	450.93	3	598.331	1	y6	28.7	27.91	52109	84689	0.0006	1
GLEQLLVGGSHLK	sp|P12109|CO6A1_HUMAN	S108	2	N+	light	450.93	3	598.331	1	y6	28.92	27.91	58523	82776	0.0006	1
GLEQLLVGGSHLK	sp|P12109|CO6A1_HUMAN	S108	3	N+	light	450.93	3	598.331	1	y6	28.95	27.91	49964	79066	0.0007	1
GLEQLLVGGSHLK	sp|P12109|CO6A1_HUMAN	S108	1	N+	heavy	453.601	3	818.497	1	y8	28.7	27.91	13044247	136902176	0.0006	3
GLEQLLVGGSHLK	sp|P12109|CO6A1_HUMAN	S108	2	N+	heavy	453.601	3	818.497	1	y8	28.89	27.91	12619451	129378624	0.0006	3
GLEQLLVGGSHLK	sp|P12109|CO6A1_HUMAN	S108	3	N+	heavy	453.601	3	818.497	1	y8	28.95	27.91	11395120	118463664	0.0007	3
GLEQLLVGGSHLK	sp|P12109|CO6A1_HUMAN	S108	1	N+	heavy	453.601	3	705.413	1	y7	28.7	27.91	47313376	136902176	0.0006	2
GLEQLLVGGSHLK	sp|P12109|CO6A1_HUMAN	S108	2	N+	heavy	453.601	3	705.413	1	y7	28.89	27.91	35283564	129378624	0.0006	2
GLEQLLVGGSHLK	sp|P12109|CO6A1_HUMAN	S108	3	N+	heavy	453.601	3	705.413	1	y7	28.95	27.91	35106580	118463664	0.0007	2
GLEQLLVGGSHLK	sp|P12109|CO6A1_HUMAN	S108	1	N+	heavy	453.601	3	606.345	1	y6	28.7	27.91	76544552	136902176	0.0006	1
GLEQLLVGGSHLK	sp|P12109|CO6A1_HUMAN	S108	2	N+	heavy	453.601	3	606.345	1	y6	28.89	27.91	81475608	129378624	0.0006	1
GLEQLLVGGSHLK	sp|P12109|CO6A1_HUMAN	S108	3	N+	heavy	453.601	3	606.345	1	y6	28.95	27.91	71961968	118463664	0.0007	1
LSIIATDHTYR	sp|P12109|CO6A1_HUMAN	S108	1	N+	light	430.566	3	863.401	1	y7	20.72	23.2	3309	6219	0.0001	1
LSIIATDHTYR	sp|P12109|CO6A1_HUMAN	S108	2	N+	light	430.566	3	863.401	1	y7	21.16	23.2	484	1273	0	2
LSIIATDHTYR	sp|P12109|CO6A1_HUMAN	S108	3	N+	light	430.566	3	863.401	1	y7	20.88	23.2	1342	1342	0	1
LSIIATDHTYR	sp|P12109|CO6A1_HUMAN	S108	1	N+	light	430.566	3	691.316	1	y5	20.7	23.2	272	6219	0.0001	3
LSIIATDHTYR	sp|P12109|CO6A1_HUMAN	S108	2	N+	light	430.566	3	691.316	1	y5	20.84	23.2	8	1273	0	3
LSIIATDHTYR	sp|P12109|CO6A1_HUMAN	S108	3	N+	light	430.566	3	691.316	1	y5	20.76	23.2	0	1342	0	0
LSIIATDHTYR	sp|P12109|CO6A1_HUMAN	S108	1	N+	light	430.566	3	576.289	1	y4	20.89	23.2	2638	6219	0.0001	2
LSIIATDHTYR	sp|P12109|CO6A1_HUMAN	S108	2	N+	light	430.566	3	576.289	1	y4	20.91	23.2	781	1273	0	1
LSIIATDHTYR	sp|P12109|CO6A1_HUMAN	S108	3	N+	light	430.566	3	576.289	1	y4	20.76	23.2	0	1342	0	0
LSIIATDHTYR	sp|P12109|CO6A1_HUMAN	S108	1	N+	heavy	433.903	3	873.409	1	y7	20.78	23.2	16495228	41782184	0.0001	2
LSIIATDHTYR	sp|P12109|CO6A1_HUMAN	S108	2	N+	heavy	433.903	3	873.409	1	y7	20.93	23.2	29531754	51270392	0	1
LSIIATDHTYR	sp|P12109|CO6A1_HUMAN	S108	3	N+	heavy	433.903	3	873.409	1	y7	20.88	23.2	20576800	42046096	0	1
LSIIATDHTYR	sp|P12109|CO6A1_HUMAN	S108	1	N+	heavy	433.903	3	701.324	1	y5	20.72	23.2	6931055	41782184	0.0001	3
LSIIATDHTYR	sp|P12109|CO6A1_HUMAN	S108	2	N+	heavy	433.903	3	701.324	1	y5	20.95	23.2	7042017	51270392	0	3
LSIIATDHTYR	sp|P12109|CO6A1_HUMAN	S108	3	N+	heavy	433.903	3	701.324	1	y5	20.84	23.2	4873981	42046096	0	3
LSIIATDHTYR	sp|P12109|CO6A1_HUMAN	S108	1	N+	heavy	433.903	3	586.297	1	y4	20.72	23.2	18355904	41782184	0.0001	1
LSIIATDHTYR	sp|P12109|CO6A1_HUMAN	S108	2	N+	heavy	433.903	3	586.297	1	y4	20.93	23.2	14696622	51270392	0	2
LSIIATDHTYR	sp|P12109|CO6A1_HUMAN	S108	3	N+	heavy	433.903	3	586.297	1	y4	20.86	23.2	16595315	42046096	0	2
TAEYDVAYGESHLFR	sp|P12109|CO6A1_HUMAN	S108	1	N+	light	586.609	3	788.405	1	y6	26.11	28.6	3483	16197	0.0004	3
TAEYDVAYGESHLFR	sp|P12109|CO6A1_HUMAN	S108	2	N+	light	586.609	3	788.405	1	y6	26.17	28.6	2584	9287	0.0002	2
TAEYDVAYGESHLFR	sp|P12109|CO6A1_HUMAN	S108	3	N+	light	586.609	3	788.405	1	y6	26.42	28.6	1641	10570	0.0003	3
TAEYDVAYGESHLFR	sp|P12109|CO6A1_HUMAN	S108	1	N+	light	586.609	3	728.846	2	y12	26.23	28.6	6628	16197	0.0004	1
TAEYDVAYGESHLFR	sp|P12109|CO6A1_HUMAN	S108	2	N+	light	586.609	3	728.846	2	y12	26.13	28.6	4506	9287	0.0002	1
TAEYDVAYGESHLFR	sp|P12109|CO6A1_HUMAN	S108	3	N+	light	586.609	3	728.846	2	y12	26.13	28.6	3266	10570	0.0003	2
TAEYDVAYGESHLFR	sp|P12109|CO6A1_HUMAN	S108	1	N+	light	586.609	3	647.315	2	y11	25.98	28.6	6085	16197	0.0004	2
TAEYDVAYGESHLFR	sp|P12109|CO6A1_HUMAN	S108	2	N+	light	586.609	3	647.315	2	y11	26.29	28.6	2197	9287	0.0002	3
TAEYDVAYGESHLFR	sp|P12109|CO6A1_HUMAN	S108	3	N+	light	586.609	3	647.315	2	y11	26.29	28.6	5663	10570	0.0003	1
TAEYDVAYGESHLFR	sp|P12109|CO6A1_HUMAN	S108	1	N+	heavy	589.945	3	798.413	1	y6	25.98	28.6	20712420	42807468	0.0004	1
TAEYDVAYGESHLFR	sp|P12109|CO6A1_HUMAN	S108	2	N+	heavy	589.945	3	798.413	1	y6	26.09	28.6	17021676	37511536	0.0002	1
TAEYDVAYGESHLFR	sp|P12109|CO6A1_HUMAN	S108	3	N+	heavy	589.945	3	798.413	1	y6	26.13	28.6	15767117	34822064	0.0003	1
TAEYDVAYGESHLFR	sp|P12109|CO6A1_HUMAN	S108	1	N+	heavy	589.945	3	733.851	2	y12	25.94	28.6	11824085	42807468	0.0004	2
TAEYDVAYGESHLFR	sp|P12109|CO6A1_HUMAN	S108	2	N+	heavy	589.945	3	733.851	2	y12	26.09	28.6	13135531	37511536	0.0002	2
TAEYDVAYGESHLFR	sp|P12109|CO6A1_HUMAN	S108	3	N+	heavy	589.945	3	733.851	2	y12	26.13	28.6	11359136	34822064	0.0003	2
TAEYDVAYGESHLFR	sp|P12109|CO6A1_HUMAN	S108	1	N+	heavy	589.945	3	652.319	2	y11	25.98	28.6	10270963	42807468	0.0004	3
TAEYDVAYGESHLFR	sp|P12109|CO6A1_HUMAN	S108	2	N+	heavy	589.945	3	652.319	2	y11	26.09	28.6	7354330	37511536	0.0002	3
TAEYDVAYGESHLFR	sp|P12109|CO6A1_HUMAN	S108	3	N+	heavy	589.945	3	652.319	2	y11	26.13	28.6	7695814	34822064	0.0003	3
GLEQLLVGGSHLK	sp|P12109|CO6A1_HUMAN	S110	1	N0	light	450.93	3	810.483	1	y8	28.56	27.91	435868	702662	0.0032	1
GLEQLLVGGSHLK	sp|P12109|CO6A1_HUMAN	S110	2	N0	light	450.93	3	810.483	1	y8	28.62	27.91	221830	428106	0.0019	1
GLEQLLVGGSHLK	sp|P12109|CO6A1_HUMAN	S110	3	N0	light	450.93	3	810.483	1	y8	28.62	27.91	182261	332206	0.0018	1
GLEQLLVGGSHLK	sp|P12109|CO6A1_HUMAN	S110	1	N0	light	450.93	3	697.399	1	y7	28.46	27.91	53811	702662	0.0032	3
GLEQLLVGGSHLK	sp|P12109|CO6A1_HUMAN	S110	2	N0	light	450.93	3	697.399	1	y7	28.42	27.91	54142	428106	0.0019	3
GLEQLLVGGSHLK	sp|P12109|CO6A1_HUMAN	S110	3	N0	light	450.93	3	697.399	1	y7	28.49	27.91	29288	332206	0.0018	3
GLEQLLVGGSHLK	sp|P12109|CO6A1_HUMAN	S110	1	N0	light	450.93	3	598.331	1	y6	28.56	27.91	212983	702662	0.0032	2
GLEQLLVGGSHLK	sp|P12109|CO6A1_HUMAN	S110	2	N0	light	450.93	3	598.331	1	y6	28.42	27.91	152134	428106	0.0019	2
GLEQLLVGGSHLK	sp|P12109|CO6A1_HUMAN	S110	3	N0	light	450.93	3	598.331	1	y6	28.49	27.91	120657	332206	0.0018	2
GLEQLLVGGSHLK	sp|P12109|CO6A1_HUMAN	S110	1	N0	heavy	453.601	3	818.497	1	y8	28.46	27.91	19444154	221301824	0.0032	3
GLEQLLVGGSHLK	sp|P12109|CO6A1_HUMAN	S110	2	N0	heavy	453.601	3	818.497	1	y8	28.42	27.91	21148772	228137024	0.0019	3
GLEQLLVGGSHLK	sp|P12109|CO6A1_HUMAN	S110	3	N0	heavy	453.601	3	818.497	1	y8	28.52	27.91	12807006	179899552	0.0018	3
GLEQLLVGGSHLK	sp|P12109|CO6A1_HUMAN	S110	1	N0	heavy	453.601	3	705.413	1	y7	28.46	27.91	70810272	221301824	0.0032	2
GLEQLLVGGSHLK	sp|P12109|CO6A1_HUMAN	S110	2	N0	heavy	453.601	3	705.413	1	y7	28.42	27.91	71159224	228137024	0.0019	2
GLEQLLVGGSHLK	sp|P12109|CO6A1_HUMAN	S110	3	N0	heavy	453.601	3	705.413	1	y7	28.45	27.91	56912472	179899552	0.0018	2
GLEQLLVGGSHLK	sp|P12109|CO6A1_HUMAN	S110	1	N0	heavy	453.601	3	606.345	1	y6	28.46	27.91	131047392	221301824	0.0032	1
GLEQLLVGGSHLK	sp|P12109|CO6A1_HUMAN	S110	2	N0	heavy	453.601	3	606.345	1	y6	28.42	27.91	135829024	228137024	0.0019	1
GLEQLLVGGSHLK	sp|P12109|CO6A1_HUMAN	S110	3	N0	heavy	453.601	3	606.345	1	y6	28.49	27.91	110180072	179899552	0.0018	1
LSIIATDHTYR	sp|P12109|CO6A1_HUMAN	S110	1	N0	light	430.566	3	863.401	1	y7	20.78	23.2	205	4542	0.0001	3
LSIIATDHTYR	sp|P12109|CO6A1_HUMAN	S110	2	N0	light	430.566	3	863.401	1	y7	20.69	23.2	6481	11486	0.0001	1
LSIIATDHTYR	sp|P12109|CO6A1_HUMAN	S110	3	N0	light	430.566	3	863.401	1	y7	20.59	23.2	3781	10856	0.0001	2
LSIIATDHTYR	sp|P12109|CO6A1_HUMAN	S110	1	N0	light	430.566	3	691.316	1	y5	20.61	23.2	346	4542	0.0001	2
LSIIATDHTYR	sp|P12109|CO6A1_HUMAN	S110	2	N0	light	430.566	3	691.316	1	y5	20.51	23.2	1179	11486	0.0001	3
LSIIATDHTYR	sp|P12109|CO6A1_HUMAN	S110	3	N0	light	430.566	3	691.316	1	y5	20.84	23.2	297	10856	0.0001	3
LSIIATDHTYR	sp|P12109|CO6A1_HUMAN	S110	1	N0	light	430.566	3	576.289	1	y4	20.7	23.2	3991	4542	0.0001	1
LSIIATDHTYR	sp|P12109|CO6A1_HUMAN	S110	2	N0	light	430.566	3	576.289	1	y4	20.78	23.2	3826	11486	0.0001	2
LSIIATDHTYR	sp|P12109|CO6A1_HUMAN	S110	3	N0	light	430.566	3	576.289	1	y4	20.8	23.2	6778	10856	0.0001	1
LSIIATDHTYR	sp|P12109|CO6A1_HUMAN	S110	1	N0	heavy	433.903	3	873.409	1	y7	20.65	23.2	35423616	67849960	0.0001	1
LSIIATDHTYR	sp|P12109|CO6A1_HUMAN	S110	2	N0	heavy	433.903	3	873.409	1	y7	20.65	23.2	53880116	102100032	0.0001	1
LSIIATDHTYR	sp|P12109|CO6A1_HUMAN	S110	3	N0	heavy	433.903	3	873.409	1	y7	20.63	23.2	45417452	79009872	0.0001	1
LSIIATDHTYR	sp|P12109|CO6A1_HUMAN	S110	1	N0	heavy	433.903	3	701.324	1	y5	20.61	23.2	11781415	67849960	0.0001	3
LSIIATDHTYR	sp|P12109|CO6A1_HUMAN	S110	2	N0	heavy	433.903	3	701.324	1	y5	20.57	23.2	17952388	102100032	0.0001	3
LSIIATDHTYR	sp|P12109|CO6A1_HUMAN	S110	3	N0	heavy	433.903	3	701.324	1	y5	20.63	23.2	11227000	79009872	0.0001	3
LSIIATDHTYR	sp|P12109|CO6A1_HUMAN	S110	1	N0	heavy	433.903	3	586.297	1	y4	20.63	23.2	20644926	67849960	0.0001	2
LSIIATDHTYR	sp|P12109|CO6A1_HUMAN	S110	2	N0	heavy	433.903	3	586.297	1	y4	20.55	23.2	30267532	102100032	0.0001	2
LSIIATDHTYR	sp|P12109|CO6A1_HUMAN	S110	3	N0	heavy	433.903	3	586.297	1	y4	20.63	23.2	22365424	79009872	0.0001	2
TAEYDVAYGESHLFR	sp|P12109|CO6A1_HUMAN	S110	1	N0	light	586.609	3	788.405	1	y6	25.58	28.6	14553	49901	0.0008	2
TAEYDVAYGESHLFR	sp|P12109|CO6A1_HUMAN	S110	2	N0	light	586.609	3	788.405	1	y6	25.65	28.6	15074	56200	0.0008	3
TAEYDVAYGESHLFR	sp|P12109|CO6A1_HUMAN	S110	3	N0	light	586.609	3	788.405	1	y6	25.56	28.6	4966	22885	0.0004	2
TAEYDVAYGESHLFR	sp|P12109|CO6A1_HUMAN	S110	1	N0	light	586.609	3	728.846	2	y12	25.75	28.6	23733	49901	0.0008	1
TAEYDVAYGESHLFR	sp|P12109|CO6A1_HUMAN	S110	2	N0	light	586.609	3	728.846	2	y12	25.61	28.6	17691	56200	0.0008	2
TAEYDVAYGESHLFR	sp|P12109|CO6A1_HUMAN	S110	3	N0	light	586.609	3	728.846	2	y12	25.76	28.6	4307	22885	0.0004	3
TAEYDVAYGESHLFR	sp|P12109|CO6A1_HUMAN	S110	1	N0	light	586.609	3	647.315	2	y11	25.7	28.6	11616	49901	0.0008	3
TAEYDVAYGESHLFR	sp|P12109|CO6A1_HUMAN	S110	2	N0	light	586.609	3	647.315	2	y11	25.69	28.6	23434	56200	0.0008	1
TAEYDVAYGESHLFR	sp|P12109|CO6A1_HUMAN	S110	3	N0	light	586.609	3	647.315	2	y11	25.81	28.6	13611	22885	0.0004	1
TAEYDVAYGESHLFR	sp|P12109|CO6A1_HUMAN	S110	1	N0	heavy	589.945	3	798.413	1	y6	25.75	28.6	32598520	65448912	0.0008	1
TAEYDVAYGESHLFR	sp|P12109|CO6A1_HUMAN	S110	2	N0	heavy	589.945	3	798.413	1	y6	25.69	28.6	31527390	69326592	0.0008	1
TAEYDVAYGESHLFR	sp|P12109|CO6A1_HUMAN	S110	3	N0	heavy	589.945	3	798.413	1	y6	25.72	28.6	19431788	52357212	0.0004	1
TAEYDVAYGESHLFR	sp|P12109|CO6A1_HUMAN	S110	1	N0	heavy	589.945	3	733.851	2	y12	25.79	28.6	21325274	65448912	0.0008	2
TAEYDVAYGESHLFR	sp|P12109|CO6A1_HUMAN	S110	2	N0	heavy	589.945	3	733.851	2	y12	25.69	28.6	22145984	69326592	0.0008	2
TAEYDVAYGESHLFR	sp|P12109|CO6A1_HUMAN	S110	3	N0	heavy	589.945	3	733.851	2	y12	25.72	28.6	18291832	52357212	0.0004	2
TAEYDVAYGESHLFR	sp|P12109|CO6A1_HUMAN	S110	1	N0	heavy	589.945	3	652.319	2	y11	25.79	28.6	11525121	65448912	0.0008	3
TAEYDVAYGESHLFR	sp|P12109|CO6A1_HUMAN	S110	2	N0	heavy	589.945	3	652.319	2	y11	25.69	28.6	15653217	69326592	0.0008	3
TAEYDVAYGESHLFR	sp|P12109|CO6A1_HUMAN	S110	3	N0	heavy	589.945	3	652.319	2	y11	25.72	28.6	14633593	52357212	0.0004	3
GLEQLLVGGSHLK	sp|P12109|CO6A1_HUMAN	S114	1	N+	light	450.93	3	810.483	1	y8	28.06	27.91	38293	452820	0.0006	3
GLEQLLVGGSHLK	sp|P12109|CO6A1_HUMAN	S114	2	N+	light	450.93	3	810.483	1	y8	28.29	27.91	33058	512752	0.0006	3
GLEQLLVGGSHLK	sp|P12109|CO6A1_HUMAN	S114	3	N+	light	450.93	3	810.483	1	y8	28.29	27.91	19287	326026	0.0007	3
GLEQLLVGGSHLK	sp|P12109|CO6A1_HUMAN	S114	1	N+	light	450.93	3	697.399	1	y7	28.16	27.91	129912	452820	0.0006	2
GLEQLLVGGSHLK	sp|P12109|CO6A1_HUMAN	S114	2	N+	light	450.93	3	697.399	1	y7	28.35	27.91	146152	512752	0.0006	2
GLEQLLVGGSHLK	sp|P12109|CO6A1_HUMAN	S114	3	N+	light	450.93	3	697.399	1	y7	28.25	27.91	99671	326026	0.0007	2
GLEQLLVGGSHLK	sp|P12109|CO6A1_HUMAN	S114	1	N+	light	450.93	3	598.331	1	y6	28.06	27.91	284615	452820	0.0006	1
GLEQLLVGGSHLK	sp|P12109|CO6A1_HUMAN	S114	2	N+	light	450.93	3	598.331	1	y6	28.35	27.91	333542	512752	0.0006	1
GLEQLLVGGSHLK	sp|P12109|CO6A1_HUMAN	S114	3	N+	light	450.93	3	598.331	1	y6	28.25	27.91	207068	326026	0.0007	1
GLEQLLVGGSHLK	sp|P12109|CO6A1_HUMAN	S114	1	N+	heavy	453.601	3	818.497	1	y8	28.06	27.91	70327472	811317888	0.0006	3
GLEQLLVGGSHLK	sp|P12109|CO6A1_HUMAN	S114	2	N+	heavy	453.601	3	818.497	1	y8	28.29	27.91	82538720	873919168	0.0006	3
GLEQLLVGGSHLK	sp|P12109|CO6A1_HUMAN	S114	3	N+	heavy	453.601	3	818.497	1	y8	28.29	27.91	47277736	496349728	0.0007	3
GLEQLLVGGSHLK	sp|P12109|CO6A1_HUMAN	S114	1	N+	heavy	453.601	3	705.413	1	y7	28.06	27.91	234120640	811317888	0.0006	2
GLEQLLVGGSHLK	sp|P12109|CO6A1_HUMAN	S114	2	N+	heavy	453.601	3	705.413	1	y7	28.32	27.91	272529632	873919168	0.0006	2
GLEQLLVGGSHLK	sp|P12109|CO6A1_HUMAN	S114	3	N+	heavy	453.601	3	705.413	1	y7	28.25	27.91	152494624	496349728	0.0007	2
GLEQLLVGGSHLK	sp|P12109|CO6A1_HUMAN	S114	1	N+	heavy	453.601	3	606.345	1	y6	28.06	27.91	506869728	811317888	0.0006	1
GLEQLLVGGSHLK	sp|P12109|CO6A1_HUMAN	S114	2	N+	heavy	453.601	3	606.345	1	y6	28.32	27.91	518850816	873919168	0.0006	1
GLEQLLVGGSHLK	sp|P12109|CO6A1_HUMAN	S114	3	N+	heavy	453.601	3	606.345	1	y6	28.25	27.91	296577376	496349728	0.0007	1
LSIIATDHTYR	sp|P12109|CO6A1_HUMAN	S114	1	N+	light	430.566	3	863.401	1	y7	20.7	23.2	6978	19955	0	2
LSIIATDHTYR	sp|P12109|CO6A1_HUMAN	S114	2	N+	light	430.566	3	863.401	1	y7	20.36	23.2	1983	9322	0	3
LSIIATDHTYR	sp|P12109|CO6A1_HUMAN	S114	3	N+	light	430.566	3	863.401	1	y7	20.84	23.2	3932	13212	0.0001	2
LSIIATDHTYR	sp|P12109|CO6A1_HUMAN	S114	1	N+	light	430.566	3	691.316	1	y5	20.63	23.2	3933	19955	0	3
LSIIATDHTYR	sp|P12109|CO6A1_HUMAN	S114	2	N+	light	430.566	3	691.316	1	y5	20.55	23.2	2812	9322	0	2
LSIIATDHTYR	sp|P12109|CO6A1_HUMAN	S114	3	N+	light	430.566	3	691.316	1	y5	20.32	23.2	1240	13212	0.0001	3
LSIIATDHTYR	sp|P12109|CO6A1_HUMAN	S114	1	N+	light	430.566	3	576.289	1	y4	20.74	23.2	9044	19955	0	1
LSIIATDHTYR	sp|P12109|CO6A1_HUMAN	S114	2	N+	light	430.566	3	576.289	1	y4	20.51	23.2	4527	9322	0	1
LSIIATDHTYR	sp|P12109|CO6A1_HUMAN	S114	3	N+	light	430.566	3	576.289	1	y4	20.97	23.2	8041	13212	0.0001	1
LSIIATDHTYR	sp|P12109|CO6A1_HUMAN	S114	1	N+	heavy	433.903	3	873.409	1	y7	20.37	23.2	231026896	410941600	0	1
LSIIATDHTYR	sp|P12109|CO6A1_HUMAN	S114	2	N+	heavy	433.903	3	873.409	1	y7	20.51	23.2	167894656	313037696	0	1
LSIIATDHTYR	sp|P12109|CO6A1_HUMAN	S114	3	N+	heavy	433.903	3	873.409	1	y7	20.36	23.2	128849608	230330816	0.0001	1
LSIIATDHTYR	sp|P12109|CO6A1_HUMAN	S114	1	N+	heavy	433.903	3	701.324	1	y5	20.33	23.2	59768072	410941600	0	3
LSIIATDHTYR	sp|P12109|CO6A1_HUMAN	S114	2	N+	heavy	433.903	3	701.324	1	y5	20.51	23.2	48549548	313037696	0	3
LSIIATDHTYR	sp|P12109|CO6A1_HUMAN	S114	3	N+	heavy	433.903	3	701.324	1	y5	20.48	23.2	32938470	230330816	0.0001	3
LSIIATDHTYR	sp|P12109|CO6A1_HUMAN	S114	1	N+	heavy	433.903	3	586.297	1	y4	20.33	23.2	120146624	410941600	0	2
LSIIATDHTYR	sp|P12109|CO6A1_HUMAN	S114	2	N+	heavy	433.903	3	586.297	1	y4	20.46	23.2	96593480	313037696	0	2
LSIIATDHTYR	sp|P12109|CO6A1_HUMAN	S114	3	N+	heavy	433.903	3	586.297	1	y4	20.48	23.2	68542728	230330816	0.0001	2
TAEYDVAYGESHLFR	sp|P12109|CO6A1_HUMAN	S114	1	N+	light	586.609	3	788.405	1	y6	25.42	28.6	16315	49840	0.0002	2
TAEYDVAYGESHLFR	sp|P12109|CO6A1_HUMAN	S114	2	N+	light	586.609	3	788.405	1	y6	25.93	28.6	11560	42933	0.0002	3
TAEYDVAYGESHLFR	sp|P12109|CO6A1_HUMAN	S114	3	N+	light	586.609	3	788.405	1	y6	25.61	28.6	8756	35302	0.0002	3
TAEYDVAYGESHLFR	sp|P12109|CO6A1_HUMAN	S114	1	N+	light	586.609	3	728.846	2	y12	25.54	28.6	21866	49840	0.0002	1
TAEYDVAYGESHLFR	sp|P12109|CO6A1_HUMAN	S114	2	N+	light	586.609	3	728.846	2	y12	26.13	28.6	16552	42933	0.0002	1
TAEYDVAYGESHLFR	sp|P12109|CO6A1_HUMAN	S114	3	N+	light	586.609	3	728.846	2	y12	25.65	28.6	16661	35302	0.0002	1
TAEYDVAYGESHLFR	sp|P12109|CO6A1_HUMAN	S114	1	N+	light	586.609	3	647.315	2	y11	25.79	28.6	11660	49840	0.0002	3
TAEYDVAYGESHLFR	sp|P12109|CO6A1_HUMAN	S114	2	N+	light	586.609	3	647.315	2	y11	25.89	28.6	14820	42933	0.0002	2
TAEYDVAYGESHLFR	sp|P12109|CO6A1_HUMAN	S114	3	N+	light	586.609	3	647.315	2	y11	26.09	28.6	9886	35302	0.0002	2
TAEYDVAYGESHLFR	sp|P12109|CO6A1_HUMAN	S114	1	N+	heavy	589.945	3	798.413	1	y6	25.54	28.6	130284784	274499296	0.0002	1
TAEYDVAYGESHLFR	sp|P12109|CO6A1_HUMAN	S114	2	N+	heavy	589.945	3	798.413	1	y6	25.72	28.6	118219736	269655968	0.0002	1
TAEYDVAYGESHLFR	sp|P12109|CO6A1_HUMAN	S114	3	N+	heavy	589.945	3	798.413	1	y6	25.73	28.6	80709736	181079024	0.0002	1
TAEYDVAYGESHLFR	sp|P12109|CO6A1_HUMAN	S114	1	N+	heavy	589.945	3	733.851	2	y12	25.5	28.6	75682216	274499296	0.0002	2
TAEYDVAYGESHLFR	sp|P12109|CO6A1_HUMAN	S114	2	N+	heavy	589.945	3	733.851	2	y12	25.76	28.6	93931184	269655968	0.0002	2
TAEYDVAYGESHLFR	sp|P12109|CO6A1_HUMAN	S114	3	N+	heavy	589.945	3	733.851	2	y12	25.69	28.6	55744304	181079024	0.0002	2
TAEYDVAYGESHLFR	sp|P12109|CO6A1_HUMAN	S114	1	N+	heavy	589.945	3	652.319	2	y11	25.54	28.6	68532288	274499296	0.0002	3
TAEYDVAYGESHLFR	sp|P12109|CO6A1_HUMAN	S114	2	N+	heavy	589.945	3	652.319	2	y11	25.72	28.6	57505064	269655968	0.0002	3
TAEYDVAYGESHLFR	sp|P12109|CO6A1_HUMAN	S114	3	N+	heavy	589.945	3	652.319	2	y11	25.69	28.6	44624972	181079024	0.0002	3
GLEQLLVGGSHLK	sp|P12109|CO6A1_HUMAN	S116	1	N+	light	450.93	3	810.483	1	y8	28.5	27.91	25422	342785	0.0006	3
GLEQLLVGGSHLK	sp|P12109|CO6A1_HUMAN	S116	2	N+	light	450.93	3	810.483	1	y8	28.45	27.91	16401	303219	0.0005	3
GLEQLLVGGSHLK	sp|P12109|CO6A1_HUMAN	S116	3	N+	light	450.93	3	810.483	1	y8	28.52	27.91	18924	287179	0.0006	3
GLEQLLVGGSHLK	sp|P12109|CO6A1_HUMAN	S116	1	N+	light	450.93	3	697.399	1	y7	28.43	27.91	95757	342785	0.0006	2
GLEQLLVGGSHLK	sp|P12109|CO6A1_HUMAN	S116	2	N+	light	450.93	3	697.399	1	y7	28.45	27.91	80260	303219	0.0005	2
GLEQLLVGGSHLK	sp|P12109|CO6A1_HUMAN	S116	3	N+	light	450.93	3	697.399	1	y7	28.42	27.91	84942	287179	0.0006	2
GLEQLLVGGSHLK	sp|P12109|CO6A1_HUMAN	S116	1	N+	light	450.93	3	598.331	1	y6	28.46	27.91	221607	342785	0.0006	1
GLEQLLVGGSHLK	sp|P12109|CO6A1_HUMAN	S116	2	N+	light	450.93	3	598.331	1	y6	28.42	27.91	206558	303219	0.0005	1
GLEQLLVGGSHLK	sp|P12109|CO6A1_HUMAN	S116	3	N+	light	450.93	3	598.331	1	y6	28.42	27.91	183313	287179	0.0006	1
GLEQLLVGGSHLK	sp|P12109|CO6A1_HUMAN	S116	1	N+	heavy	453.601	3	818.497	1	y8	28.4	27.91	54898500	557526208	0.0006	3
GLEQLLVGGSHLK	sp|P12109|CO6A1_HUMAN	S116	2	N+	heavy	453.601	3	818.497	1	y8	28.42	27.91	51401648	565901120	0.0005	3
GLEQLLVGGSHLK	sp|P12109|CO6A1_HUMAN	S116	3	N+	heavy	453.601	3	818.497	1	y8	28.39	27.91	47182876	508038400	0.0006	3
GLEQLLVGGSHLK	sp|P12109|CO6A1_HUMAN	S116	1	N+	heavy	453.601	3	705.413	1	y7	28.43	27.91	174690704	557526208	0.0006	2
GLEQLLVGGSHLK	sp|P12109|CO6A1_HUMAN	S116	2	N+	heavy	453.601	3	705.413	1	y7	28.45	27.91	170871008	565901120	0.0005	2
GLEQLLVGGSHLK	sp|P12109|CO6A1_HUMAN	S116	3	N+	heavy	453.601	3	705.413	1	y7	28.39	27.91	162912112	508038400	0.0006	2
GLEQLLVGGSHLK	sp|P12109|CO6A1_HUMAN	S116	1	N+	heavy	453.601	3	606.345	1	y6	28.4	27.91	327936992	557526208	0.0006	1
GLEQLLVGGSHLK	sp|P12109|CO6A1_HUMAN	S116	2	N+	heavy	453.601	3	606.345	1	y6	28.42	27.91	343628448	565901120	0.0005	1
GLEQLLVGGSHLK	sp|P12109|CO6A1_HUMAN	S116	3	N+	heavy	453.601	3	606.345	1	y6	28.39	27.91	297943424	508038400	0.0006	1
LSIIATDHTYR	sp|P12109|CO6A1_HUMAN	S116	1	N+	light	430.566	3	863.401	1	y7	20.57	23.2	8363	25574	0.0002	2
LSIIATDHTYR	sp|P12109|CO6A1_HUMAN	S116	2	N+	light	430.566	3	863.401	1	y7	20.8	23.2	8583	16716	0.0001	1
LSIIATDHTYR	sp|P12109|CO6A1_HUMAN	S116	3	N+	light	430.566	3	863.401	1	y7	20.69	23.2	18066	28155	0.0001	1
LSIIATDHTYR	sp|P12109|CO6A1_HUMAN	S116	1	N+	light	430.566	3	691.316	1	y5	20.67	23.2	4505	25574	0.0002	3
LSIIATDHTYR	sp|P12109|CO6A1_HUMAN	S116	2	N+	light	430.566	3	691.316	1	y5	20.72	23.2	4963	16716	0.0001	2
LSIIATDHTYR	sp|P12109|CO6A1_HUMAN	S116	3	N+	light	430.566	3	691.316	1	y5	20.76	23.2	821	28155	0.0001	3
LSIIATDHTYR	sp|P12109|CO6A1_HUMAN	S116	1	N+	light	430.566	3	576.289	1	y4	20.67	23.2	12706	25574	0.0002	1
LSIIATDHTYR	sp|P12109|CO6A1_HUMAN	S116	2	N+	light	430.566	3	576.289	1	y4	20.65	23.2	3171	16716	0.0001	3
LSIIATDHTYR	sp|P12109|CO6A1_HUMAN	S116	3	N+	light	430.566	3	576.289	1	y4	20.72	23.2	9267	28155	0.0001	2
LSIIATDHTYR	sp|P12109|CO6A1_HUMAN	S116	1	N+	heavy	433.903	3	873.409	1	y7	20.61	23.2	76307872	140301664	0.0002	1
LSIIATDHTYR	sp|P12109|CO6A1_HUMAN	S116	2	N+	heavy	433.903	3	873.409	1	y7	20.63	23.2	145621440	259689152	0.0001	1
LSIIATDHTYR	sp|P12109|CO6A1_HUMAN	S116	3	N+	heavy	433.903	3	873.409	1	y7	20.69	23.2	117306912	208382784	0.0001	1
LSIIATDHTYR	sp|P12109|CO6A1_HUMAN	S116	1	N+	heavy	433.903	3	701.324	1	y5	20.57	23.2	22563832	140301664	0.0002	3
LSIIATDHTYR	sp|P12109|CO6A1_HUMAN	S116	2	N+	heavy	433.903	3	701.324	1	y5	20.72	23.2	36910540	259689152	0.0001	3
LSIIATDHTYR	sp|P12109|CO6A1_HUMAN	S116	3	N+	heavy	433.903	3	701.324	1	y5	20.61	23.2	30987048	208382784	0.0001	3
LSIIATDHTYR	sp|P12109|CO6A1_HUMAN	S116	1	N+	heavy	433.903	3	586.297	1	y4	20.59	23.2	41429956	140301664	0.0002	2
LSIIATDHTYR	sp|P12109|CO6A1_HUMAN	S116	2	N+	heavy	433.903	3	586.297	1	y4	20.65	23.2	77157168	259689152	0.0001	2
LSIIATDHTYR	sp|P12109|CO6A1_HUMAN	S116	3	N+	heavy	433.903	3	586.297	1	y4	20.61	23.2	60088840	208382784	0.0001	2
TAEYDVAYGESHLFR	sp|P12109|CO6A1_HUMAN	S116	1	N+	light	586.609	3	788.405	1	y6	25.7	28.6	1259	9978	0.0001	3
TAEYDVAYGESHLFR	sp|P12109|CO6A1_HUMAN	S116	2	N+	light	586.609	3	788.405	1	y6	26.05	28.6	4791	18011	0.0001	3
TAEYDVAYGESHLFR	sp|P12109|CO6A1_HUMAN	S116	3	N+	light	586.609	3	788.405	1	y6	25.89	28.6	1917	10175	0.0001	2
TAEYDVAYGESHLFR	sp|P12109|CO6A1_HUMAN	S116	1	N+	light	586.609	3	728.846	2	y12	25.95	28.6	3450	9978	0.0001	2
TAEYDVAYGESHLFR	sp|P12109|CO6A1_HUMAN	S116	2	N+	light	586.609	3	728.846	2	y12	25.81	28.6	6855	18011	0.0001	1
TAEYDVAYGESHLFR	sp|P12109|CO6A1_HUMAN	S116	3	N+	light	586.609	3	728.846	2	y12	26.09	28.6	6788	10175	0.0001	1
TAEYDVAYGESHLFR	sp|P12109|CO6A1_HUMAN	S116	1	N+	light	586.609	3	647.315	2	y11	26.07	28.6	5269	9978	0.0001	1
TAEYDVAYGESHLFR	sp|P12109|CO6A1_HUMAN	S116	2	N+	light	586.609	3	647.315	2	y11	25.93	28.6	6365	18011	0.0001	2
TAEYDVAYGESHLFR	sp|P12109|CO6A1_HUMAN	S116	3	N+	light	586.609	3	647.315	2	y11	25.97	28.6	1470	10175	0.0001	3
TAEYDVAYGESHLFR	sp|P12109|CO6A1_HUMAN	S116	1	N+	heavy	589.945	3	798.413	1	y6	25.79	28.6	77047568	168112464	0.0001	1
TAEYDVAYGESHLFR	sp|P12109|CO6A1_HUMAN	S116	2	N+	heavy	589.945	3	798.413	1	y6	25.81	28.6	68266856	155522384	0.0001	1
TAEYDVAYGESHLFR	sp|P12109|CO6A1_HUMAN	S116	3	N+	heavy	589.945	3	798.413	1	y6	25.76	28.6	71368304	158628976	0.0001	1
TAEYDVAYGESHLFR	sp|P12109|CO6A1_HUMAN	S116	1	N+	heavy	589.945	3	733.851	2	y12	25.79	28.6	52501624	168112464	0.0001	2
TAEYDVAYGESHLFR	sp|P12109|CO6A1_HUMAN	S116	2	N+	heavy	589.945	3	733.851	2	y12	25.81	28.6	50332536	155522384	0.0001	2
TAEYDVAYGESHLFR	sp|P12109|CO6A1_HUMAN	S116	3	N+	heavy	589.945	3	733.851	2	y12	25.76	28.6	52439468	158628976	0.0001	2
TAEYDVAYGESHLFR	sp|P12109|CO6A1_HUMAN	S116	1	N+	heavy	589.945	3	652.319	2	y11	25.79	28.6	38563268	168112464	0.0001	3
TAEYDVAYGESHLFR	sp|P12109|CO6A1_HUMAN	S116	2	N+	heavy	589.945	3	652.319	2	y11	25.81	28.6	36922996	155522384	0.0001	3
TAEYDVAYGESHLFR	sp|P12109|CO6A1_HUMAN	S116	3	N+	heavy	589.945	3	652.319	2	y11	25.76	28.6	34821204	158628976	0.0001	3
GLEQLLVGGSHLK	sp|P12109|CO6A1_HUMAN	S12	1	N+	light	450.93	3	810.483	1	y8	28.53	27.91	15959	190754	0.0006	3
GLEQLLVGGSHLK	sp|P12109|CO6A1_HUMAN	S12	2	N+	light	450.93	3	810.483	1	y8	28.69	27.91	13830	177171	0.0006	3
GLEQLLVGGSHLK	sp|P12109|CO6A1_HUMAN	S12	3	N+	light	450.93	3	810.483	1	y8	28.69	27.91	10008	81427	0.0004	3
GLEQLLVGGSHLK	sp|P12109|CO6A1_HUMAN	S12	1	N+	light	450.93	3	697.399	1	y7	28.53	27.91	47437	190754	0.0006	2
GLEQLLVGGSHLK	sp|P12109|CO6A1_HUMAN	S12	2	N+	light	450.93	3	697.399	1	y7	28.69	27.91	54470	177171	0.0006	2
GLEQLLVGGSHLK	sp|P12109|CO6A1_HUMAN	S12	3	N+	light	450.93	3	697.399	1	y7	28.72	27.91	22314	81427	0.0004	2
GLEQLLVGGSHLK	sp|P12109|CO6A1_HUMAN	S12	1	N+	light	450.93	3	598.331	1	y6	28.53	27.91	127358	190754	0.0006	1
GLEQLLVGGSHLK	sp|P12109|CO6A1_HUMAN	S12	2	N+	light	450.93	3	598.331	1	y6	28.69	27.91	108871	177171	0.0006	1
GLEQLLVGGSHLK	sp|P12109|CO6A1_HUMAN	S12	3	N+	light	450.93	3	598.331	1	y6	28.82	27.91	49104	81427	0.0004	1
GLEQLLVGGSHLK	sp|P12109|CO6A1_HUMAN	S12	1	N+	heavy	453.601	3	818.497	1	y8	28.56	27.91	24926532	308332448	0.0006	3
GLEQLLVGGSHLK	sp|P12109|CO6A1_HUMAN	S12	2	N+	heavy	453.601	3	818.497	1	y8	28.69	27.91	28709744	287888096	0.0006	3
GLEQLLVGGSHLK	sp|P12109|CO6A1_HUMAN	S12	3	N+	heavy	453.601	3	818.497	1	y8	28.72	27.91	15952177	182663104	0.0004	3
GLEQLLVGGSHLK	sp|P12109|CO6A1_HUMAN	S12	1	N+	heavy	453.601	3	705.413	1	y7	28.53	27.91	94796304	308332448	0.0006	2
GLEQLLVGGSHLK	sp|P12109|CO6A1_HUMAN	S12	2	N+	heavy	453.601	3	705.413	1	y7	28.69	27.91	87592456	287888096	0.0006	2
GLEQLLVGGSHLK	sp|P12109|CO6A1_HUMAN	S12	3	N+	heavy	453.601	3	705.413	1	y7	28.69	27.91	58487304	182663104	0.0004	2
GLEQLLVGGSHLK	sp|P12109|CO6A1_HUMAN	S12	1	N+	heavy	453.601	3	606.345	1	y6	28.53	27.91	188609616	308332448	0.0006	1
GLEQLLVGGSHLK	sp|P12109|CO6A1_HUMAN	S12	2	N+	heavy	453.601	3	606.345	1	y6	28.69	27.91	171585904	287888096	0.0006	1
GLEQLLVGGSHLK	sp|P12109|CO6A1_HUMAN	S12	3	N+	heavy	453.601	3	606.345	1	y6	28.72	27.91	108223632	182663104	0.0004	1
LSIIATDHTYR	sp|P12109|CO6A1_HUMAN	S12	1	N+	light	430.566	3	863.401	1	y7	20.59	23.2	0	1041	0	0
LSIIATDHTYR	sp|P12109|CO6A1_HUMAN	S12	2	N+	light	430.566	3	863.401	1	y7	20.84	23.2	1496	7205	0	2
LSIIATDHTYR	sp|P12109|CO6A1_HUMAN	S12	3	N+	light	430.566	3	863.401	1	y7	20.76	23.2	193	273	0	1
LSIIATDHTYR	sp|P12109|CO6A1_HUMAN	S12	1	N+	light	430.566	3	691.316	1	y5	20.78	23.2	623	1041	0	1
LSIIATDHTYR	sp|P12109|CO6A1_HUMAN	S12	2	N+	light	430.566	3	691.316	1	y5	20.72	23.2	640	7205	0	3
LSIIATDHTYR	sp|P12109|CO6A1_HUMAN	S12	3	N+	light	430.566	3	691.316	1	y5	20.57	23.2	0	273	0	0
LSIIATDHTYR	sp|P12109|CO6A1_HUMAN	S12	1	N+	light	430.566	3	576.289	1	y4	20.86	23.2	419	1041	0	2
LSIIATDHTYR	sp|P12109|CO6A1_HUMAN	S12	2	N+	light	430.566	3	576.289	1	y4	20.69	23.2	5069	7205	0	1
LSIIATDHTYR	sp|P12109|CO6A1_HUMAN	S12	3	N+	light	430.566	3	576.289	1	y4	20.99	23.2	79	273	0	2
LSIIATDHTYR	sp|P12109|CO6A1_HUMAN	S12	1	N+	heavy	433.903	3	873.409	1	y7	20.72	23.2	62974788	111236176	0	1
LSIIATDHTYR	sp|P12109|CO6A1_HUMAN	S12	2	N+	heavy	433.903	3	873.409	1	y7	20.76	23.2	86019528	147844224	0	1
LSIIATDHTYR	sp|P12109|CO6A1_HUMAN	S12	3	N+	heavy	433.903	3	873.409	1	y7	20.69	23.2	48200388	83070368	0	1
LSIIATDHTYR	sp|P12109|CO6A1_HUMAN	S12	1	N+	heavy	433.903	3	701.324	1	y5	20.69	23.2	19116942	111236176	0	3
LSIIATDHTYR	sp|P12109|CO6A1_HUMAN	S12	2	N+	heavy	433.903	3	701.324	1	y5	20.84	23.2	20194390	147844224	0	3
LSIIATDHTYR	sp|P12109|CO6A1_HUMAN	S12	3	N+	heavy	433.903	3	701.324	1	y5	20.72	23.2	12872481	83070368	0	3
LSIIATDHTYR	sp|P12109|CO6A1_HUMAN	S12	1	N+	heavy	433.903	3	586.297	1	y4	20.78	23.2	29144452	111236176	0	2
LSIIATDHTYR	sp|P12109|CO6A1_HUMAN	S12	2	N+	heavy	433.903	3	586.297	1	y4	20.76	23.2	41630312	147844224	0	2
LSIIATDHTYR	sp|P12109|CO6A1_HUMAN	S12	3	N+	heavy	433.903	3	586.297	1	y4	20.7	23.2	21997496	83070368	0	2
TAEYDVAYGESHLFR	sp|P12109|CO6A1_HUMAN	S12	1	N+	light	586.609	3	788.405	1	y6	25.75	28.6	3543	7910	0.0001	2
TAEYDVAYGESHLFR	sp|P12109|CO6A1_HUMAN	S12	2	N+	light	586.609	3	788.405	1	y6	26.09	28.6	8063	22538	0.0002	2
TAEYDVAYGESHLFR	sp|P12109|CO6A1_HUMAN	S12	3	N+	light	586.609	3	788.405	1	y6	26.01	28.6	3309	11644	0.0002	2
TAEYDVAYGESHLFR	sp|P12109|CO6A1_HUMAN	S12	1	N+	light	586.609	3	728.846	2	y12	25.91	28.6	4257	7910	0.0001	1
TAEYDVAYGESHLFR	sp|P12109|CO6A1_HUMAN	S12	2	N+	light	586.609	3	728.846	2	y12	26.13	28.6	3122	22538	0.0002	3
TAEYDVAYGESHLFR	sp|P12109|CO6A1_HUMAN	S12	3	N+	light	586.609	3	728.846	2	y12	26.01	28.6	7563	11644	0.0002	1
TAEYDVAYGESHLFR	sp|P12109|CO6A1_HUMAN	S12	1	N+	light	586.609	3	647.315	2	y11	25.75	28.6	111	7910	0.0001	3
TAEYDVAYGESHLFR	sp|P12109|CO6A1_HUMAN	S12	2	N+	light	586.609	3	647.315	2	y11	26.09	28.6	11352	22538	0.0002	1
TAEYDVAYGESHLFR	sp|P12109|CO6A1_HUMAN	S12	3	N+	light	586.609	3	647.315	2	y11	26.21	28.6	772	11644	0.0002	3
TAEYDVAYGESHLFR	sp|P12109|CO6A1_HUMAN	S12	1	N+	heavy	589.945	3	798.413	1	y6	25.87	28.6	43738392	89179408	0.0001	1
TAEYDVAYGESHLFR	sp|P12109|CO6A1_HUMAN	S12	2	N+	heavy	589.945	3	798.413	1	y6	26.01	28.6	42282964	93160720	0.0002	1
TAEYDVAYGESHLFR	sp|P12109|CO6A1_HUMAN	S12	3	N+	heavy	589.945	3	798.413	1	y6	25.97	28.6	27042850	61199196	0.0002	1
TAEYDVAYGESHLFR	sp|P12109|CO6A1_HUMAN	S12	1	N+	heavy	589.945	3	733.851	2	y12	25.91	28.6	23981522	89179408	0.0001	2
TAEYDVAYGESHLFR	sp|P12109|CO6A1_HUMAN	S12	2	N+	heavy	589.945	3	733.851	2	y12	26.05	28.6	27559122	93160720	0.0002	2
TAEYDVAYGESHLFR	sp|P12109|CO6A1_HUMAN	S12	3	N+	heavy	589.945	3	733.851	2	y12	25.97	28.6	19763442	61199196	0.0002	2
TAEYDVAYGESHLFR	sp|P12109|CO6A1_HUMAN	S12	1	N+	heavy	589.945	3	652.319	2	y11	25.91	28.6	21459500	89179408	0.0001	3
TAEYDVAYGESHLFR	sp|P12109|CO6A1_HUMAN	S12	2	N+	heavy	589.945	3	652.319	2	y11	26.01	28.6	23318634	93160720	0.0002	3
TAEYDVAYGESHLFR	sp|P12109|CO6A1_HUMAN	S12	3	N+	heavy	589.945	3	652.319	2	y11	25.97	28.6	14392903	61199196	0.0002	3
GLEQLLVGGSHLK	sp|P12109|CO6A1_HUMAN	S120	1	N0	light	450.93	3	810.483	1	y8	28.36	27.91	68716	224542	0.001	2
GLEQLLVGGSHLK	sp|P12109|CO6A1_HUMAN	S120	2	N0	light	450.93	3	810.483	1	y8	28.45	27.91	36019	180808	0.0008	3
GLEQLLVGGSHLK	sp|P12109|CO6A1_HUMAN	S120	3	N0	light	450.93	3	810.483	1	y8	28.55	27.91	24145	90831	0.0009	2
GLEQLLVGGSHLK	sp|P12109|CO6A1_HUMAN	S120	1	N0	light	450.93	3	697.399	1	y7	28.23	27.91	39265	224542	0.001	3
GLEQLLVGGSHLK	sp|P12109|CO6A1_HUMAN	S120	2	N0	light	450.93	3	697.399	1	y7	28.25	27.91	37171	180808	0.0008	2
GLEQLLVGGSHLK	sp|P12109|CO6A1_HUMAN	S120	3	N0	light	450.93	3	697.399	1	y7	28.32	27.91	21750	90831	0.0009	3
GLEQLLVGGSHLK	sp|P12109|CO6A1_HUMAN	S120	1	N0	light	450.93	3	598.331	1	y6	28.23	27.91	116561	224542	0.001	1
GLEQLLVGGSHLK	sp|P12109|CO6A1_HUMAN	S120	2	N0	light	450.93	3	598.331	1	y6	28.29	27.91	107619	180808	0.0008	1
GLEQLLVGGSHLK	sp|P12109|CO6A1_HUMAN	S120	3	N0	light	450.93	3	598.331	1	y6	28.35	27.91	44936	90831	0.0009	1
GLEQLLVGGSHLK	sp|P12109|CO6A1_HUMAN	S120	1	N0	heavy	453.601	3	818.497	1	y8	28.23	27.91	19247016	215090752	0.001	3
GLEQLLVGGSHLK	sp|P12109|CO6A1_HUMAN	S120	2	N0	heavy	453.601	3	818.497	1	y8	28.25	27.91	22875750	230982720	0.0008	3
GLEQLLVGGSHLK	sp|P12109|CO6A1_HUMAN	S120	3	N0	heavy	453.601	3	818.497	1	y8	28.32	27.91	8189308	96264720	0.0009	3
GLEQLLVGGSHLK	sp|P12109|CO6A1_HUMAN	S120	1	N0	heavy	453.601	3	705.413	1	y7	28.23	27.91	59917172	215090752	0.001	2
GLEQLLVGGSHLK	sp|P12109|CO6A1_HUMAN	S120	2	N0	heavy	453.601	3	705.413	1	y7	28.25	27.91	73440784	230982720	0.0008	2
GLEQLLVGGSHLK	sp|P12109|CO6A1_HUMAN	S120	3	N0	heavy	453.601	3	705.413	1	y7	28.32	27.91	27600060	96264720	0.0009	2
GLEQLLVGGSHLK	sp|P12109|CO6A1_HUMAN	S120	1	N0	heavy	453.601	3	606.345	1	y6	28.23	27.91	135926560	215090752	0.001	1
GLEQLLVGGSHLK	sp|P12109|CO6A1_HUMAN	S120	2	N0	heavy	453.601	3	606.345	1	y6	28.29	27.91	134666176	230982720	0.0008	1
GLEQLLVGGSHLK	sp|P12109|CO6A1_HUMAN	S120	3	N0	heavy	453.601	3	606.345	1	y6	28.32	27.91	60475348	96264720	0.0009	1
LSIIATDHTYR	sp|P12109|CO6A1_HUMAN	S120	1	N0	light	430.566	3	863.401	1	y7	20.5	23.2	423	1019	0	2
LSIIATDHTYR	sp|P12109|CO6A1_HUMAN	S120	2	N0	light	430.566	3	863.401	1	y7	21.1	23.2	337	2245	0	3
LSIIATDHTYR	sp|P12109|CO6A1_HUMAN	S120	3	N0	light	430.566	3	863.401	1	y7	20.48	23.2	0	4364	0.0001	0
LSIIATDHTYR	sp|P12109|CO6A1_HUMAN	S120	1	N0	light	430.566	3	691.316	1	y5	20.42	23.2	45	1019	0	3
LSIIATDHTYR	sp|P12109|CO6A1_HUMAN	S120	2	N0	light	430.566	3	691.316	1	y5	20.96	23.2	651	2245	0	2
LSIIATDHTYR	sp|P12109|CO6A1_HUMAN	S120	3	N0	light	430.566	3	691.316	1	y5	20.48	23.2	0	4364	0.0001	0
LSIIATDHTYR	sp|P12109|CO6A1_HUMAN	S120	1	N0	light	430.566	3	576.289	1	y4	20.82	23.2	551	1019	0	1
LSIIATDHTYR	sp|P12109|CO6A1_HUMAN	S120	2	N0	light	430.566	3	576.289	1	y4	20.8	23.2	1258	2245	0	1
LSIIATDHTYR	sp|P12109|CO6A1_HUMAN	S120	3	N0	light	430.566	3	576.289	1	y4	20.48	23.2	4364	4364	0.0001	1
LSIIATDHTYR	sp|P12109|CO6A1_HUMAN	S120	1	N0	heavy	433.903	3	873.409	1	y7	20.59	23.2	46050692	84144152	0	1
LSIIATDHTYR	sp|P12109|CO6A1_HUMAN	S120	2	N0	heavy	433.903	3	873.409	1	y7	20.8	23.2	52810780	90172064	0	1
LSIIATDHTYR	sp|P12109|CO6A1_HUMAN	S120	3	N0	heavy	433.903	3	873.409	1	y7	20.59	23.2	15295751	30282296	0.0001	1
LSIIATDHTYR	sp|P12109|CO6A1_HUMAN	S120	1	N0	heavy	433.903	3	701.324	1	y5	20.67	23.2	11915422	84144152	0	3
LSIIATDHTYR	sp|P12109|CO6A1_HUMAN	S120	2	N0	heavy	433.903	3	701.324	1	y5	20.87	23.2	15271826	90172064	0	3
LSIIATDHTYR	sp|P12109|CO6A1_HUMAN	S120	3	N0	heavy	433.903	3	701.324	1	y5	20.59	23.2	4545871	30282296	0.0001	3
LSIIATDHTYR	sp|P12109|CO6A1_HUMAN	S120	1	N0	heavy	433.903	3	586.297	1	y4	20.52	23.2	26178042	84144152	0	2
LSIIATDHTYR	sp|P12109|CO6A1_HUMAN	S120	2	N0	heavy	433.903	3	586.297	1	y4	20.83	23.2	22089456	90172064	0	2
LSIIATDHTYR	sp|P12109|CO6A1_HUMAN	S120	3	N0	heavy	433.903	3	586.297	1	y4	20.65	23.2	10440673	30282296	0.0001	2
TAEYDVAYGESHLFR	sp|P12109|CO6A1_HUMAN	S120	1	N0	light	586.609	3	788.405	1	y6	25.99	28.6	5768	28009	0.0005	2
TAEYDVAYGESHLFR	sp|P12109|CO6A1_HUMAN	S120	2	N0	light	586.609	3	788.405	1	y6	25.97	28.6	4990	30747	0.0005	2
TAEYDVAYGESHLFR	sp|P12109|CO6A1_HUMAN	S120	3	N0	light	586.609	3	788.405	1	y6	25.85	28.6	4569	9749	0.0004	1
TAEYDVAYGESHLFR	sp|P12109|CO6A1_HUMAN	S120	1	N0	light	586.609	3	728.846	2	y12	25.58	28.6	4504	28009	0.0005	3
TAEYDVAYGESHLFR	sp|P12109|CO6A1_HUMAN	S120	2	N0	light	586.609	3	728.846	2	y12	25.63	28.6	21337	30747	0.0005	1
TAEYDVAYGESHLFR	sp|P12109|CO6A1_HUMAN	S120	3	N0	light	586.609	3	728.846	2	y12	25.64	28.6	4147	9749	0.0004	2
TAEYDVAYGESHLFR	sp|P12109|CO6A1_HUMAN	S120	1	N0	light	586.609	3	647.315	2	y11	25.83	28.6	17737	28009	0.0005	1
TAEYDVAYGESHLFR	sp|P12109|CO6A1_HUMAN	S120	2	N0	light	586.609	3	647.315	2	y11	25.84	28.6	4420	30747	0.0005	3
TAEYDVAYGESHLFR	sp|P12109|CO6A1_HUMAN	S120	3	N0	light	586.609	3	647.315	2	y11	26.09	28.6	1033	9749	0.0004	3
TAEYDVAYGESHLFR	sp|P12109|CO6A1_HUMAN	S120	1	N0	heavy	589.945	3	798.413	1	y6	25.62	28.6	26435104	53992840	0.0005	1
TAEYDVAYGESHLFR	sp|P12109|CO6A1_HUMAN	S120	2	N0	heavy	589.945	3	798.413	1	y6	25.67	28.6	24646060	58064688	0.0005	1
TAEYDVAYGESHLFR	sp|P12109|CO6A1_HUMAN	S120	3	N0	heavy	589.945	3	798.413	1	y6	25.64	28.6	12031985	24315024	0.0004	1
TAEYDVAYGESHLFR	sp|P12109|CO6A1_HUMAN	S120	1	N0	heavy	589.945	3	733.851	2	y12	25.66	28.6	13387703	53992840	0.0005	3
TAEYDVAYGESHLFR	sp|P12109|CO6A1_HUMAN	S120	2	N0	heavy	589.945	3	733.851	2	y12	25.67	28.6	19739464	58064688	0.0005	2
TAEYDVAYGESHLFR	sp|P12109|CO6A1_HUMAN	S120	3	N0	heavy	589.945	3	733.851	2	y12	25.64	28.6	6268058	24315024	0.0004	2
TAEYDVAYGESHLFR	sp|P12109|CO6A1_HUMAN	S120	1	N0	heavy	589.945	3	652.319	2	y11	25.62	28.6	14170033	53992840	0.0005	2
TAEYDVAYGESHLFR	sp|P12109|CO6A1_HUMAN	S120	2	N0	heavy	589.945	3	652.319	2	y11	25.63	28.6	13679166	58064688	0.0005	3
TAEYDVAYGESHLFR	sp|P12109|CO6A1_HUMAN	S120	3	N0	heavy	589.945	3	652.319	2	y11	25.64	28.6	6014982	24315024	0.0004	3
GLEQLLVGGSHLK	sp|P12109|CO6A1_HUMAN	S122	1	N0	light	450.93	3	810.483	1	y8	28.5	27.91	47820	158361	0.0008	2
GLEQLLVGGSHLK	sp|P12109|CO6A1_HUMAN	S122	2	N0	light	450.93	3	810.483	1	y8	28.72	27.91	46385	134519	0.0009	2
GLEQLLVGGSHLK	sp|P12109|CO6A1_HUMAN	S122	3	N0	light	450.93	3	810.483	1	y8	28.82	27.91	27828	73187	0.001	2
GLEQLLVGGSHLK	sp|P12109|CO6A1_HUMAN	S122	1	N0	light	450.93	3	697.399	1	y7	28.43	27.91	22592	158361	0.0008	3
GLEQLLVGGSHLK	sp|P12109|CO6A1_HUMAN	S122	2	N0	light	450.93	3	697.399	1	y7	28.55	27.91	27196	134519	0.0009	3
GLEQLLVGGSHLK	sp|P12109|CO6A1_HUMAN	S122	3	N0	light	450.93	3	697.399	1	y7	28.59	27.91	12525	73187	0.001	3
GLEQLLVGGSHLK	sp|P12109|CO6A1_HUMAN	S122	1	N0	light	450.93	3	598.331	1	y6	28.43	27.91	87949	158361	0.0008	1
GLEQLLVGGSHLK	sp|P12109|CO6A1_HUMAN	S122	2	N0	light	450.93	3	598.331	1	y6	28.55	27.91	60938	134519	0.0009	1
GLEQLLVGGSHLK	sp|P12109|CO6A1_HUMAN	S122	3	N0	light	450.93	3	598.331	1	y6	28.62	27.91	32835	73187	0.001	1
GLEQLLVGGSHLK	sp|P12109|CO6A1_HUMAN	S122	1	N0	heavy	453.601	3	818.497	1	y8	28.36	27.91	17740514	207825216	0.0008	3
GLEQLLVGGSHLK	sp|P12109|CO6A1_HUMAN	S122	2	N0	heavy	453.601	3	818.497	1	y8	28.52	27.91	15793339	149149440	0.0009	3
GLEQLLVGGSHLK	sp|P12109|CO6A1_HUMAN	S122	3	N0	heavy	453.601	3	818.497	1	y8	28.59	27.91	7438630	75380536	0.001	3
GLEQLLVGGSHLK	sp|P12109|CO6A1_HUMAN	S122	1	N0	heavy	453.601	3	705.413	1	y7	28.36	27.91	61151172	207825216	0.0008	2
GLEQLLVGGSHLK	sp|P12109|CO6A1_HUMAN	S122	2	N0	heavy	453.601	3	705.413	1	y7	28.52	27.91	43587612	149149440	0.0009	2
GLEQLLVGGSHLK	sp|P12109|CO6A1_HUMAN	S122	3	N0	heavy	453.601	3	705.413	1	y7	28.59	27.91	21677532	75380536	0.001	2
GLEQLLVGGSHLK	sp|P12109|CO6A1_HUMAN	S122	1	N0	heavy	453.601	3	606.345	1	y6	28.36	27.91	128933520	207825216	0.0008	1
GLEQLLVGGSHLK	sp|P12109|CO6A1_HUMAN	S122	2	N0	heavy	453.601	3	606.345	1	y6	28.55	27.91	89768480	149149440	0.0009	1
GLEQLLVGGSHLK	sp|P12109|CO6A1_HUMAN	S122	3	N0	heavy	453.601	3	606.345	1	y6	28.59	27.91	46264372	75380536	0.001	1
LSIIATDHTYR	sp|P12109|CO6A1_HUMAN	S122	1	N0	light	430.566	3	863.401	1	y7	20.93	23.2	356	2499	0	2
LSIIATDHTYR	sp|P12109|CO6A1_HUMAN	S122	2	N0	light	430.566	3	863.401	1	y7	20.59	23.2	0	0	0	0
LSIIATDHTYR	sp|P12109|CO6A1_HUMAN	S122	3	N0	light	430.566	3	863.401	1	y7	20.52	23.2	0	981	0	0
LSIIATDHTYR	sp|P12109|CO6A1_HUMAN	S122	1	N0	light	430.566	3	691.316	1	y5	20.52	23.2	0	2499	0	0
LSIIATDHTYR	sp|P12109|CO6A1_HUMAN	S122	2	N0	light	430.566	3	691.316	1	y5	20.59	23.2	0	0	0	0
LSIIATDHTYR	sp|P12109|CO6A1_HUMAN	S122	3	N0	light	430.566	3	691.316	1	y5	20.64	23.2	683	981	0	1
LSIIATDHTYR	sp|P12109|CO6A1_HUMAN	S122	1	N0	light	430.566	3	576.289	1	y4	21.12	23.2	2142	2499	0	1
LSIIATDHTYR	sp|P12109|CO6A1_HUMAN	S122	2	N0	light	430.566	3	576.289	1	y4	20.59	23.2	0	0	0	0
LSIIATDHTYR	sp|P12109|CO6A1_HUMAN	S122	3	N0	light	430.566	3	576.289	1	y4	21.06	23.2	298	981	0	2
LSIIATDHTYR	sp|P12109|CO6A1_HUMAN	S122	1	N0	heavy	433.903	3	873.409	1	y7	20.78	23.2	42190484	77694272	0	1
LSIIATDHTYR	sp|P12109|CO6A1_HUMAN	S122	2	N0	heavy	433.903	3	873.409	1	y7	20.66	23.2	2255654	7866684	0	2
LSIIATDHTYR	sp|P12109|CO6A1_HUMAN	S122	3	N0	heavy	433.903	3	873.409	1	y7	20.62	23.2	23662774	47404108	0	1
LSIIATDHTYR	sp|P12109|CO6A1_HUMAN	S122	1	N0	heavy	433.903	3	701.324	1	y5	20.86	23.2	9361492	77694272	0	3
LSIIATDHTYR	sp|P12109|CO6A1_HUMAN	S122	2	N0	heavy	433.903	3	701.324	1	y5	20.66	23.2	2015459	7866684	0	3
LSIIATDHTYR	sp|P12109|CO6A1_HUMAN	S122	3	N0	heavy	433.903	3	701.324	1	y5	20.62	23.2	7146172	47404108	0	3
LSIIATDHTYR	sp|P12109|CO6A1_HUMAN	S122	1	N0	heavy	433.903	3	586.297	1	y4	20.72	23.2	26142300	77694272	0	2
LSIIATDHTYR	sp|P12109|CO6A1_HUMAN	S122	2	N0	heavy	433.903	3	586.297	1	y4	20.66	23.2	3595571	7866684	0	1
LSIIATDHTYR	sp|P12109|CO6A1_HUMAN	S122	3	N0	heavy	433.903	3	586.297	1	y4	20.64	23.2	16595161	47404108	0	2
TAEYDVAYGESHLFR	sp|P12109|CO6A1_HUMAN	S122	1	N0	light	586.609	3	788.405	1	y6	26.11	28.6	1251	15733	0.0004	2
TAEYDVAYGESHLFR	sp|P12109|CO6A1_HUMAN	S122	2	N0	light	586.609	3	788.405	1	y6	25.67	28.6	1188	34896	0.0007	3
TAEYDVAYGESHLFR	sp|P12109|CO6A1_HUMAN	S122	3	N0	light	586.609	3	788.405	1	y6	25.76	28.6	862	11939	0.0005	3
TAEYDVAYGESHLFR	sp|P12109|CO6A1_HUMAN	S122	1	N0	light	586.609	3	728.846	2	y12	25.75	28.6	1062	15733	0.0004	3
TAEYDVAYGESHLFR	sp|P12109|CO6A1_HUMAN	S122	2	N0	light	586.609	3	728.846	2	y12	26.18	28.6	25686	34896	0.0007	1
TAEYDVAYGESHLFR	sp|P12109|CO6A1_HUMAN	S122	3	N0	light	586.609	3	728.846	2	y12	25.88	28.6	5373	11939	0.0005	2
TAEYDVAYGESHLFR	sp|P12109|CO6A1_HUMAN	S122	1	N0	light	586.609	3	647.315	2	y11	25.66	28.6	13420	15733	0.0004	1
TAEYDVAYGESHLFR	sp|P12109|CO6A1_HUMAN	S122	2	N0	light	586.609	3	647.315	2	y11	25.84	28.6	8022	34896	0.0007	2
TAEYDVAYGESHLFR	sp|P12109|CO6A1_HUMAN	S122	3	N0	light	586.609	3	647.315	2	y11	25.92	28.6	5704	11939	0.0005	1
TAEYDVAYGESHLFR	sp|P12109|CO6A1_HUMAN	S122	1	N0	heavy	589.945	3	798.413	1	y6	25.75	28.6	22694092	42374116	0.0004	1
TAEYDVAYGESHLFR	sp|P12109|CO6A1_HUMAN	S122	2	N0	heavy	589.945	3	798.413	1	y6	25.84	28.6	23154092	47245368	0.0007	1
TAEYDVAYGESHLFR	sp|P12109|CO6A1_HUMAN	S122	3	N0	heavy	589.945	3	798.413	1	y6	25.88	28.6	13031511	25631306	0.0005	1
TAEYDVAYGESHLFR	sp|P12109|CO6A1_HUMAN	S122	1	N0	heavy	589.945	3	733.851	2	y12	25.75	28.6	12014786	42374116	0.0004	2
TAEYDVAYGESHLFR	sp|P12109|CO6A1_HUMAN	S122	2	N0	heavy	589.945	3	733.851	2	y12	25.8	28.6	13647050	47245368	0.0007	2
TAEYDVAYGESHLFR	sp|P12109|CO6A1_HUMAN	S122	3	N0	heavy	589.945	3	733.851	2	y12	25.88	28.6	7052620	25631306	0.0005	2
TAEYDVAYGESHLFR	sp|P12109|CO6A1_HUMAN	S122	1	N0	heavy	589.945	3	652.319	2	y11	25.79	28.6	7665238	42374116	0.0004	3
TAEYDVAYGESHLFR	sp|P12109|CO6A1_HUMAN	S122	2	N0	heavy	589.945	3	652.319	2	y11	25.84	28.6	10444226	47245368	0.0007	3
TAEYDVAYGESHLFR	sp|P12109|CO6A1_HUMAN	S122	3	N0	heavy	589.945	3	652.319	2	y11	25.88	28.6	5547174	25631306	0.0005	3
GLEQLLVGGSHLK	sp|P12109|CO6A1_HUMAN	S124	1	N+	light	450.93	3	810.483	1	y8	28.56	27.91	14725	129002	0.0006	3
GLEQLLVGGSHLK	sp|P12109|CO6A1_HUMAN	S124	2	N+	light	450.93	3	810.483	1	y8	28.49	27.91	13590	117387	0.0007	3
GLEQLLVGGSHLK	sp|P12109|CO6A1_HUMAN	S124	3	N+	light	450.93	3	810.483	1	y8	28.59	27.91	3144	62568	0.0006	3
GLEQLLVGGSHLK	sp|P12109|CO6A1_HUMAN	S124	1	N+	light	450.93	3	697.399	1	y7	28.5	27.91	27686	129002	0.0006	2
GLEQLLVGGSHLK	sp|P12109|CO6A1_HUMAN	S124	2	N+	light	450.93	3	697.399	1	y7	28.45	27.91	30200	117387	0.0007	2
GLEQLLVGGSHLK	sp|P12109|CO6A1_HUMAN	S124	3	N+	light	450.93	3	697.399	1	y7	28.52	27.91	19511	62568	0.0006	2
GLEQLLVGGSHLK	sp|P12109|CO6A1_HUMAN	S124	1	N+	light	450.93	3	598.331	1	y6	28.5	27.91	86591	129002	0.0006	1
GLEQLLVGGSHLK	sp|P12109|CO6A1_HUMAN	S124	2	N+	light	450.93	3	598.331	1	y6	28.52	27.91	73597	117387	0.0007	1
GLEQLLVGGSHLK	sp|P12109|CO6A1_HUMAN	S124	3	N+	light	450.93	3	598.331	1	y6	28.52	27.91	39913	62568	0.0006	1
GLEQLLVGGSHLK	sp|P12109|CO6A1_HUMAN	S124	1	N+	heavy	453.601	3	818.497	1	y8	28.46	27.91	20850918	220876544	0.0006	3
GLEQLLVGGSHLK	sp|P12109|CO6A1_HUMAN	S124	2	N+	heavy	453.601	3	818.497	1	y8	28.45	27.91	14458804	163369232	0.0007	3
GLEQLLVGGSHLK	sp|P12109|CO6A1_HUMAN	S124	3	N+	heavy	453.601	3	818.497	1	y8	28.52	27.91	9702221	112643816	0.0006	3
GLEQLLVGGSHLK	sp|P12109|CO6A1_HUMAN	S124	1	N+	heavy	453.601	3	705.413	1	y7	28.46	27.91	60624108	220876544	0.0006	2
GLEQLLVGGSHLK	sp|P12109|CO6A1_HUMAN	S124	2	N+	heavy	453.601	3	705.413	1	y7	28.49	27.91	43889564	163369232	0.0007	2
GLEQLLVGGSHLK	sp|P12109|CO6A1_HUMAN	S124	3	N+	heavy	453.601	3	705.413	1	y7	28.49	27.91	32065372	112643816	0.0006	2
GLEQLLVGGSHLK	sp|P12109|CO6A1_HUMAN	S124	1	N+	heavy	453.601	3	606.345	1	y6	28.46	27.91	139401520	220876544	0.0006	1
GLEQLLVGGSHLK	sp|P12109|CO6A1_HUMAN	S124	2	N+	heavy	453.601	3	606.345	1	y6	28.49	27.91	105020864	163369232	0.0007	1
GLEQLLVGGSHLK	sp|P12109|CO6A1_HUMAN	S124	3	N+	heavy	453.601	3	606.345	1	y6	28.49	27.91	70876224	112643816	0.0006	1
LSIIATDHTYR	sp|P12109|CO6A1_HUMAN	S124	1	N+	light	430.566	3	863.401	1	y7	20.65	23.2	500	2494	0	2
LSIIATDHTYR	sp|P12109|CO6A1_HUMAN	S124	2	N+	light	430.566	3	863.401	1	y7	20.69	23.2	0	941	0	0
LSIIATDHTYR	sp|P12109|CO6A1_HUMAN	S124	3	N+	light	430.566	3	863.401	1	y7	21.05	23.2	170	2839	0.0001	3
LSIIATDHTYR	sp|P12109|CO6A1_HUMAN	S124	1	N+	light	430.566	3	691.316	1	y5	20.57	23.2	0	2494	0	0
LSIIATDHTYR	sp|P12109|CO6A1_HUMAN	S124	2	N+	light	430.566	3	691.316	1	y5	21.05	23.2	579	941	0	1
LSIIATDHTYR	sp|P12109|CO6A1_HUMAN	S124	3	N+	light	430.566	3	691.316	1	y5	20.8	23.2	192	2839	0.0001	2
LSIIATDHTYR	sp|P12109|CO6A1_HUMAN	S124	1	N+	light	430.566	3	576.289	1	y4	20.86	23.2	1994	2494	0	1
LSIIATDHTYR	sp|P12109|CO6A1_HUMAN	S124	2	N+	light	430.566	3	576.289	1	y4	20.72	23.2	362	941	0	2
LSIIATDHTYR	sp|P12109|CO6A1_HUMAN	S124	3	N+	light	430.566	3	576.289	1	y4	20.97	23.2	2477	2839	0.0001	1
LSIIATDHTYR	sp|P12109|CO6A1_HUMAN	S124	1	N+	heavy	433.903	3	873.409	1	y7	20.69	23.2	58420372	102095736	0	1
LSIIATDHTYR	sp|P12109|CO6A1_HUMAN	S124	2	N+	heavy	433.903	3	873.409	1	y7	20.8	23.2	59165152	97801280	0	1
LSIIATDHTYR	sp|P12109|CO6A1_HUMAN	S124	3	N+	heavy	433.903	3	873.409	1	y7	20.76	23.2	15575709	34198772	0.0001	1
LSIIATDHTYR	sp|P12109|CO6A1_HUMAN	S124	1	N+	heavy	433.903	3	701.324	1	y5	20.76	23.2	15165402	102095736	0	3
LSIIATDHTYR	sp|P12109|CO6A1_HUMAN	S124	2	N+	heavy	433.903	3	701.324	1	y5	20.8	23.2	14536940	97801280	0	3
LSIIATDHTYR	sp|P12109|CO6A1_HUMAN	S124	3	N+	heavy	433.903	3	701.324	1	y5	20.76	23.2	4687008	34198772	0.0001	3
LSIIATDHTYR	sp|P12109|CO6A1_HUMAN	S124	1	N+	heavy	433.903	3	586.297	1	y4	20.65	23.2	28509958	102095736	0	2
LSIIATDHTYR	sp|P12109|CO6A1_HUMAN	S124	2	N+	heavy	433.903	3	586.297	1	y4	20.84	23.2	24099184	97801280	0	2
LSIIATDHTYR	sp|P12109|CO6A1_HUMAN	S124	3	N+	heavy	433.903	3	586.297	1	y4	20.74	23.2	13936057	34198772	0.0001	2
TAEYDVAYGESHLFR	sp|P12109|CO6A1_HUMAN	S124	1	N+	light	586.609	3	788.405	1	y6	25.79	28.6	660	5822	0.0001	3
TAEYDVAYGESHLFR	sp|P12109|CO6A1_HUMAN	S124	2	N+	light	586.609	3	788.405	1	y6	25.85	28.6	1186	19569	0.0004	3
TAEYDVAYGESHLFR	sp|P12109|CO6A1_HUMAN	S124	3	N+	light	586.609	3	788.405	1	y6	25.85	28.6	1978	18439	0.0005	3
TAEYDVAYGESHLFR	sp|P12109|CO6A1_HUMAN	S124	1	N+	light	586.609	3	728.846	2	y12	25.83	28.6	2826	5822	0.0001	1
TAEYDVAYGESHLFR	sp|P12109|CO6A1_HUMAN	S124	2	N+	light	586.609	3	728.846	2	y12	25.85	28.6	9132	19569	0.0004	2
TAEYDVAYGESHLFR	sp|P12109|CO6A1_HUMAN	S124	3	N+	light	586.609	3	728.846	2	y12	25.89	28.6	14297	18439	0.0005	1
TAEYDVAYGESHLFR	sp|P12109|CO6A1_HUMAN	S124	1	N+	light	586.609	3	647.315	2	y11	25.87	28.6	2336	5822	0.0001	2
TAEYDVAYGESHLFR	sp|P12109|CO6A1_HUMAN	S124	2	N+	light	586.609	3	647.315	2	y11	25.93	28.6	9250	19569	0.0004	1
TAEYDVAYGESHLFR	sp|P12109|CO6A1_HUMAN	S124	3	N+	light	586.609	3	647.315	2	y11	25.81	28.6	2164	18439	0.0005	2
TAEYDVAYGESHLFR	sp|P12109|CO6A1_HUMAN	S124	1	N+	heavy	589.945	3	798.413	1	y6	25.83	28.6	29358666	59634944	0.0001	1
TAEYDVAYGESHLFR	sp|P12109|CO6A1_HUMAN	S124	2	N+	heavy	589.945	3	798.413	1	y6	25.85	28.6	22334096	54144080	0.0004	1
TAEYDVAYGESHLFR	sp|P12109|CO6A1_HUMAN	S124	3	N+	heavy	589.945	3	798.413	1	y6	25.81	28.6	15678688	37763520	0.0005	1
TAEYDVAYGESHLFR	sp|P12109|CO6A1_HUMAN	S124	1	N+	heavy	589.945	3	733.851	2	y12	25.87	28.6	16551137	59634944	0.0001	2
TAEYDVAYGESHLFR	sp|P12109|CO6A1_HUMAN	S124	2	N+	heavy	589.945	3	733.851	2	y12	25.85	28.6	20196902	54144080	0.0004	2
TAEYDVAYGESHLFR	sp|P12109|CO6A1_HUMAN	S124	3	N+	heavy	589.945	3	733.851	2	y12	25.85	28.6	11409775	37763520	0.0005	2
TAEYDVAYGESHLFR	sp|P12109|CO6A1_HUMAN	S124	1	N+	heavy	589.945	3	652.319	2	y11	25.83	28.6	13725141	59634944	0.0001	3
TAEYDVAYGESHLFR	sp|P12109|CO6A1_HUMAN	S124	2	N+	heavy	589.945	3	652.319	2	y11	25.89	28.6	11613082	54144080	0.0004	3
TAEYDVAYGESHLFR	sp|P12109|CO6A1_HUMAN	S124	3	N+	heavy	589.945	3	652.319	2	y11	25.85	28.6	10675058	37763520	0.0005	3
GLEQLLVGGSHLK	sp|P12109|CO6A1_HUMAN	S126	1	N+	light	450.93	3	810.483	1	y8	28.63	27.91	22192	82136	0.0005	3
GLEQLLVGGSHLK	sp|P12109|CO6A1_HUMAN	S126	2	N+	light	450.93	3	810.483	1	y8	28.49	27.91	25314	127161	0.0006	3
GLEQLLVGGSHLK	sp|P12109|CO6A1_HUMAN	S126	3	N+	light	450.93	3	810.483	1	y8	29.02	27.91	7247	40658	0.0005	3
GLEQLLVGGSHLK	sp|P12109|CO6A1_HUMAN	S126	1	N+	light	450.93	3	697.399	1	y7	28.46	27.91	22606	82136	0.0005	2
GLEQLLVGGSHLK	sp|P12109|CO6A1_HUMAN	S126	2	N+	light	450.93	3	697.399	1	y7	28.45	27.91	30900	127161	0.0006	2
GLEQLLVGGSHLK	sp|P12109|CO6A1_HUMAN	S126	3	N+	light	450.93	3	697.399	1	y7	28.92	27.91	7362	40658	0.0005	2
GLEQLLVGGSHLK	sp|P12109|CO6A1_HUMAN	S126	1	N+	light	450.93	3	598.331	1	y6	28.46	27.91	37338	82136	0.0005	1
GLEQLLVGGSHLK	sp|P12109|CO6A1_HUMAN	S126	2	N+	light	450.93	3	598.331	1	y6	28.45	27.91	70947	127161	0.0006	1
GLEQLLVGGSHLK	sp|P12109|CO6A1_HUMAN	S126	3	N+	light	450.93	3	598.331	1	y6	28.92	27.91	26048	40658	0.0005	1
GLEQLLVGGSHLK	sp|P12109|CO6A1_HUMAN	S126	1	N+	heavy	453.601	3	818.497	1	y8	28.43	27.91	14920703	175717376	0.0005	3
GLEQLLVGGSHLK	sp|P12109|CO6A1_HUMAN	S126	2	N+	heavy	453.601	3	818.497	1	y8	28.45	27.91	19336046	204876192	0.0006	3
GLEQLLVGGSHLK	sp|P12109|CO6A1_HUMAN	S126	3	N+	heavy	453.601	3	818.497	1	y8	28.89	27.91	7544267	79695976	0.0005	3
GLEQLLVGGSHLK	sp|P12109|CO6A1_HUMAN	S126	1	N+	heavy	453.601	3	705.413	1	y7	28.43	27.91	51276904	175717376	0.0005	2
GLEQLLVGGSHLK	sp|P12109|CO6A1_HUMAN	S126	2	N+	heavy	453.601	3	705.413	1	y7	28.45	27.91	64170700	204876192	0.0006	2
GLEQLLVGGSHLK	sp|P12109|CO6A1_HUMAN	S126	3	N+	heavy	453.601	3	705.413	1	y7	28.92	27.91	24693882	79695976	0.0005	2
GLEQLLVGGSHLK	sp|P12109|CO6A1_HUMAN	S126	1	N+	heavy	453.601	3	606.345	1	y6	28.4	27.91	109519760	175717376	0.0005	1
GLEQLLVGGSHLK	sp|P12109|CO6A1_HUMAN	S126	2	N+	heavy	453.601	3	606.345	1	y6	28.45	27.91	121369440	204876192	0.0006	1
GLEQLLVGGSHLK	sp|P12109|CO6A1_HUMAN	S126	3	N+	heavy	453.601	3	606.345	1	y6	28.89	27.91	47457828	79695976	0.0005	1
LSIIATDHTYR	sp|P12109|CO6A1_HUMAN	S126	1	N+	light	430.566	3	863.401	1	y7	20.72	23.2	1278	2173	0	1
LSIIATDHTYR	sp|P12109|CO6A1_HUMAN	S126	2	N+	light	430.566	3	863.401	1	y7	20.59	23.2	1675	4562	0.0001	2
LSIIATDHTYR	sp|P12109|CO6A1_HUMAN	S126	3	N+	light	430.566	3	863.401	1	y7	20.8	23.2	0	0	0	0
LSIIATDHTYR	sp|P12109|CO6A1_HUMAN	S126	1	N+	light	430.566	3	691.316	1	y5	20.42	23.2	0	2173	0	0
LSIIATDHTYR	sp|P12109|CO6A1_HUMAN	S126	2	N+	light	430.566	3	691.316	1	y5	20.46	23.2	0	4562	0.0001	0
LSIIATDHTYR	sp|P12109|CO6A1_HUMAN	S126	3	N+	light	430.566	3	691.316	1	y5	20.8	23.2	0	0	0	0
LSIIATDHTYR	sp|P12109|CO6A1_HUMAN	S126	1	N+	light	430.566	3	576.289	1	y4	20.97	23.2	895	2173	0	2
LSIIATDHTYR	sp|P12109|CO6A1_HUMAN	S126	2	N+	light	430.566	3	576.289	1	y4	20.92	23.2	2887	4562	0.0001	1
LSIIATDHTYR	sp|P12109|CO6A1_HUMAN	S126	3	N+	light	430.566	3	576.289	1	y4	20.8	23.2	0	0	0	0
LSIIATDHTYR	sp|P12109|CO6A1_HUMAN	S126	1	N+	heavy	433.903	3	873.409	1	y7	20.52	23.2	25491256	50100616	0	1
LSIIATDHTYR	sp|P12109|CO6A1_HUMAN	S126	2	N+	heavy	433.903	3	873.409	1	y7	20.55	23.2	44875004	91087992	0.0001	1
[truncated: 10,855 more rows]
