# Supplementary material for: Combining discovery and targeted proteomics reveals a prognostic signature in oral cancer
Source: Nat Commun. 2018 Sep 5;9:3598. doi: 10.1038/s41467-018-05696-2 (PMC6125363; doi:10.1038/s41467-018-05696-2)
Supplement: Supplementary file 34 — Supplementary Data 31 [file 41467_2018_5696_MOESM34_ESM.xlsx]

## Sheet: Supplementary Data 31
Supplementary Data 31. Patients distribution of CSTB, COL6A1, LTA4H, PGK1, ITGAV, NDRG1 abundance in SRM analysis (light-to-heavy peptide ratio= Protein abundance).
Serie	Patients	Groups	Group_code	CSTB	COL6A1	LTHA4H	ITGAV	PGK1	MB	NDRG1
1	S104	N0	0	12.8226	0.00513333	0.00876667	0.7366	0.112067	0.187933	0.0013
2	S106	N+	1	13.4227	0.00343333	0.00256667	0.1048	0.0243667	0.411167	0.00126667
3	S108	N+	1	0.262233	0.000933333	0.00113333	0.0029	0.00303333	0.108967	0.000933333
4	S110	N0	0	3.33943	0.00296667	0.0034	0.112533	0.0358667	0.3591	0.0013
5	S114	N+	1	0.0230333	0.000833333	0.00113333	0.0007	0.0013	0.00813333	0.001
6	S116	N+	1	0.0725	0.000666667	0.0013	0.00123333	0.00106667	0.0334	0.00103333
7	S12	N+	1	0.0176333	0.0007	0.0012	0.00113333	0.00123333	0.0156333	0.000666667
8	S120	N0	0	1.7174	0.00136667	0.00293333	0.00673333	0.0129667	0.0409667	0.0047
9	S122	N0	0	0.291	0.00143333	0.00133333	0.0086	0.00393333	0.0363	0.0028
10	S124	N+	1	0.5142	0.000966667	0.0015	0.00516667	0.00513333	0.0277667	0.00196667
11	S126	N+	1	0.0692333	0.000866667	0.00116667	0.00433333	0.0032	0.0405333	0.00416667
12	S128	N+	1	0.297233	0.002	0.0019	0.00966667	0.00653333	0.0422333	0.00566667
13	S129	N0	0	0.940167	0.00753333	0.0033	0.1032	0.00716667	0.0123333	0.0032
14	S130	N+	1	0.2869	0.00363333	0.00166667	0.0351333	0.00896667	0.00906667	0.00163333
15	S131	N0	0	0.757733	0.00193333	0.00213333	0.0462333	0.0027	0.0101	0.00176667
16	S132	N0	0	2.0102	0.00183333	0.00183333	0.0474	0.003	0.0310667	0.00176667
17	S133	N0	0	2.48243	0.00143333	0.00223333	0.0946	0.00486667	0.0071	0.00243333
18	S134	N+	1	2.3001	0.00143333	0.00226667	0.0336	0.0143333	0.0133	0.00303333
19	S135	N+	1	1.75217	0.00493333	0.006	0.145933	0.0165	0.0632667	0.00366667
20	S32	N+	1	0.0221667	0.0007	0.0011	0.00156667	0.000866667	0.0116667	0.000766667
21	S41	N+	1	0.832667	0.0009	0.00133333	0.00336667	0.00476667	0.385633	0.0008
22	S44	N+	1	0.0143667	0.000966667	0.00176667	0.00133333	0.00173333	0.2627	0.000866667
23	S45	N+	1	0.0499	0.000733333	0.0013	0.0017	0.0017	0.2433	0.0012
24	S57	N0	0	0.0439667	0.000666667	0.00146667	0.00246667	0.000833333	0.0128667	0.000866667
25	S66	N+	1	0.0254	0.000833333	0.00126667	0.0014	0.0011	0.0109	0.0011
26	S67	N+	1	4.35003	0.00706667	0.0034	0.0644	0.0232667	1.76633	0.0042
27	S69	N0	0	19.0865	0.0039	0.007	0.1703	0.0549667	0.0439	0.00153333
28	S70	N+	1	0.0467	0.00123333	0.0015	0.0014	0.00233333	0.0109333	0.00103333
29	S72	N+	1	0.0756667	0.000966667	0.00113333	0.0032	0.0023	0.0081	0.000766667
30	S74	N+	1	0.0253667	0.000666667	0.0012	0.00146667	0.00156667	0.0961667	0.0011
31	S76	N+	1	0.0755	0.0036	0.0012	0.0021	0.00206667	0.0215	0.0008
32	S77	N+	1	0.264533	0.0008	0.0017	0.0024	0.0014	0.02885	0.0009
33	S80	N+	1	0.0352	0.000733333	0.00116667	0.00143333	0.00256667	0.2207	0.0009
34	S81	N+	1	0.0245667	0.0006	0.00133333	0.00103333	0.0012	0.00756667	0.000733333
35	S82	N+	1	7.3304	0.0051	0.00556667	0.145667	0.0222	0.201933	0.00313333
36	S97	N0	0	3.44147	0.00536667	0.00403333	0.076	0.0213667	1.89147	0.0014
37	S98	N+	1	0.144567	0.0007	0.0012	0.001	0.0021	0.225167	0.000833333
38	T2	N0	0	0.0189667	0.0011	0.00126667	0.00193333	0.00106667	0.0147667	0.0011
39	W31	N0	0	4.48467	0.00333333	0.0032	0.0174667	0.0122333	0.0312333	0.00146667
40	W32	N0	0	1.93683	0.0280333	0.0039	0.502333	0.0517333	0.107933	0.0022
