# Supplementary material for: Combining discovery and targeted proteomics reveals a prognostic signature in oral cancer
Source: Nat Commun. 2018 Sep 5;9:3598. doi: 10.1038/s41467-018-05696-2 (PMC6125363; doi:10.1038/s41467-018-05696-2)
Supplement: Supplementary file 35 — Supplementary Data 32 [file 41467_2018_5696_MOESM35_ESM.xlsx]

## Sheet: Supplementary Data 32
Supplementary Data 32. Association of the clinical parameters with the CSTB, LTA4H, PGK1, COL6A1, NDRG1 and ITGAV protein expression in saliva from OSCC patients.
Parameter	CSTB		P-value	LTA4H		P-value	PGK1		P-value	NDRG1		P-value	COL6A1		P-value	ITGAV		P-value
	Lower	Higher		Lower	Higher		Lower	Higher		Lower	Higher		Lower	Higher		Lower	Higher
	n (%)	n (%)		n (%)	n (%)		n (%)	n (%)		n (%)	n (%)		n (%)	n (%)		n (%)	n (%)
Gender
Male	25 (73.5%)	9 (26.5%)		23 (67.6%)	11 (32.4%)		23 (67.6%)	11 (32.4%)		23 (67.6%)	11 (32.4%)		22 (64.7%)	12 (35.3%)		24 (70.6%)	10 (29.4%)
Female	5 (83.3%)	1 (16.7%)	0.609	5 (83.3%)	1 (16.7%)	0.44	5 (83.3%)	1 (16.7%)	0.44	5 (83.3%)	1 (16.7%)	0.44	5 (83.3%)	1 (16.7%)	0.369	5 (83.3%)	1 (16.7%)	0.519
Age
≤ 55	14 (73.7%)	5 (26.3%)		13 (68.4%)	6 (31.6%)		13 (68.4%)	6 (31.6%)		13 (68.4%)	6 (31.6%)		13 (68.4%)	6 (31.6%)		14 (73.7%)	5 (26.3%)
> 55	16 (76.2%)	5 (23.8%)	0.855	15 (71.4%)	6 (28.6%)	0.836	15 (71.4%)	6 (28.6%)	0.836	15 (71.4%)	6 (28.6%)	0.836	14 (66.7%)	7 (33.3%)	0.906	15 (71.4%)	6 (28.6%)	0.873
Smoking habit
No	2 (66.7%)	1 (33.3%)		2 (66.7%)	1 (33.3%)		2 (66.7%)	1 (33.3%)		2 (66.7%)	1 (33.3%)		2 (66.7%)	1 (33.3%)		2 (66.7%)	1 (33.3%)
Yes	28 (75.7%)	9 (24.3%)	0.729	26 (70.3%)	11 (29.7%)	0.896	26 (70.3%)	11 (29.7%)	0.896	26 (70.3%)	11 (29.7%)	0.896	25 (67.6%)	12 (32.4%)	0.974	27 (73.0%)	10 (27.0%)	0.814
Drinking habit
No	2 (50.0%)	2 (50.0%)		2 (50.0%)	2 (50.0%)		2 (50.0%)	2 (50.0%)		2 (50.0%)	2 (50.0%)		2 (50.0%)	2 (50.0%)		2 (50.0%)	2 (50.0%)
Yes	28 (77.8%)	8 (22.2%)	0.224	26 (72.2%)	10 (27.8%)	0.358	26 (72.2%)	10 (27.8%)	0.358	26 (72.2%)	10 (27.8%)	0.358	25 (69.4%)	11 (30.6%)	0.431	27 (75.0%)	9 (25.0%)	0.288
T stage
T1/T2	8 (66.7%)	4 (33.3%)		6 (50.0%)	6 (50.0%)		6 (50.0%)	6 (50.0%)		6 (50.0%)	6 (50.0%)		6 (50.0%)	6 (50.0%)		7 (58.3%)	5 (41.7%)
T3/T4	22 (78.6%)	6 (21.4%)	0.426	22 (78.6%)	6 (21.4%)	0.071	22 (78.6%)	6 (21.4%)	0.071	22 (78.6%)	6 (21.4%)	0.071	21 (75.0%)	7 (25.0%)	0.112	22 (78.6%)	6 (21.4%)	0.189
N stage
N0	9 (60.0%)	6 (40.0%)		7 (46.7%)	8 (53.3%)		7 (46.7%)	8 (53.3%)		7 (46.7%)	8 (53.3%)		7 (46.7%)	8 (53.3%)		8 (53.3%)	7 (46.7%)
N+	21 (84.0%)	4 (16.0%)	0.09	21 (84.0%)	4 (16.0%)	0.013	21 (84.0%)	4 (16.0%)	0.013	21 (84.0%)	4 (16.0%)	0.013	20 (80.0%)	5 (20.0%)	0.029	21 (84.0%)	4 (16.0%)	0.035
Stage
I/II	4 (57.1%)	3 (42.9%)		2 (28.6%)	5 (71.4%)		2 (28.6%)	5 (71.4%)		2 (28.6%)	5 (71.4%)		2 (28.6%)	5 (71.4%)		3 (42.9%)	4 (57.1%)
III/IV	26 (78.8%)	7 (21.2%)	0.23	26 (78.8%)	7 (21.2%)	0.008	26 (78.8%)	7 (21.2%)	0.008	26 (78.8%)	7 (21.2%)	0.008	25 (75.8%)	8 (24.2%)	0.015	26 (78.8%)	7 (21.2%)	0.053
Situation
Alive	19 (82.6%)	4 (17.4%)		18 (78.3%)	5 (21.7%)		18 (78.3%)	5 (21.7%)		18 (78.3%)	5 (21.7%)		17 (73.9%)	6 (26.1%)		18 (78.3%)	5 (21.7%)
Dead	11 (64.7%)	6 (35.3%)	0.196	10 (58.8%)	7 (41.2%)	0.185	10 (58.8%)	7 (41.2%)	0.185	10 (58.8%)	7 (41.2%)	0.185	10 (58.8%)	7 (41.2%)	0.314	11 (64.7%)	6 (35.3%)	0.343
The average abundance of each protein was used as the cutoff point to define the high and low abundance.
