# Supplementary material for: Combining discovery and targeted proteomics reveals a prognostic signature in oral cancer
Source: Nat Commun. 2018 Sep 5;9:3598. doi: 10.1038/s41467-018-05696-2 (PMC6125363; doi:10.1038/s41467-018-05696-2)
Supplement: Supplementary file 36 — Supplementary Data 33 [file 41467_2018_5696_MOESM36_ESM.xlsx]

## Sheet: Supplementary Data 33
Supplementary Data 33. Summary of datasets used for predictor generation.
Predictor	without lymph node metastasis	with lymph node metastasis	N0 (N)	N+ (N)	Training set (N)	Testing set (N)
Prognosis (N0 vs N+)	N0	N+	14	26	32	8
