# Supplementary material for: Combining discovery and targeted proteomics reveals a prognostic signature in oral cancer
Source: Nat Commun. 2018 Sep 5;9:3598. doi: 10.1038/s41467-018-05696-2 (PMC6125363; doi:10.1038/s41467-018-05696-2)
Supplement: Supplementary file 37 — Supplementary Data 34 [file 41467_2018_5696_MOESM37_ESM.xlsx]

## Sheet: Supplementary Data 34
Supplementary Data 34. Performance comparison of a repeated cross-validation (100 rep. of stratified 10-fold cross-validation) on the training set (considering protein abundance) employing 7 different types of machine-learning algorithms (Linear SVM, RBF SVM, Decision Tree, Logistic Regression, Random Forest, Perceptron, and Naive Bayes).
Classifier	Accuracy	Sensitivity	Precision	F1
Random Forest	0.67375	0.750952	0.75336	0.750909
Naive Bayes	0.655312	0.849524	0.694022	0.763844
Perceptron	0.616875	0.820476	0.669973	0.737203
Logistic Regression	0.59375	0.810952	0.653737	0.723793
Decision Tree	0.575	0.66619	0.680244	0.671225
Linear SVM	0.573125	0.809048	0.63793	0.713232
RBF SVM	0.540312	0.798571	0.615242	0.694695
