# Supplementary material for: Combining discovery and targeted proteomics reveals a prognostic signature in oral cancer
Source: Nat Commun. 2018 Sep 5;9:3598. doi: 10.1038/s41467-018-05696-2 (PMC6125363; doi:10.1038/s41467-018-05696-2)
Supplement: Supplementary file 38 — Supplementary Data 35 [file 41467_2018_5696_MOESM38_ESM.xlsx]

## Sheet: Supplementary Data 35
Supplementary Data 35. Performance comparison of a repeated cross-validation (100 rep. of stratified 10-fold cross-validation) on the training set (considering peptide abundance).employing 7 different types of machine-learning algorithms (Linear SVM, RBF SVM, Decision Tree, Logistic Regression, Random Forest, Perceptron, and Naive Bayes).
Classifier	Accuracy	Sensitivity	Precision	F1
Random Forest	0.69875	0.755714	0.780883	0.766819
Decision Tree	0.6925	0.729048	0.788605	0.756227
Naive Bayes	0.669687	0.855238	0.704946	0.772747
Logistic Regression	0.609375	0.82	0.663936	0.733568
Linear SVM	0.595625	0.80619	0.656527	0.72339
RBF SVM	0.56875	0.749524	0.648695	0.695071
Perceptron	0.564375	0.695238	0.659077	0.675354
