# Supplementary material for: Combining discovery and targeted proteomics reveals a prognostic signature in oral cancer
Source: Nat Commun. 2018 Sep 5;9:3598. doi: 10.1038/s41467-018-05696-2 (PMC6125363; doi:10.1038/s41467-018-05696-2)
Supplement: Supplementary file 39 — Supplementary Data 36 [file 41467_2018_5696_MOESM39_ESM.xlsx]

## Sheet: Supplementary Data 36
Supplementary Data 36. Summary of all possible signatures used for predictor generation using Random Forest as classifier (63 possible signatures).
N	Accuracy Mean	Accuracy SD	AUC Mean	AUC SD	F1	F1 SD	Sensitivity Mean	Sensitivity SD	Specificity Mean	Specificity SD	Precision Mean	Precision SD	Signature
1	0.65375	0.0332721	0.621304	0.0350255	0.740675	0.0274756	0.754762	0.0400538	0.460909	0.0578613	0.727938	0.0240413	COL6A1
1	0.529375	0.0416505	0.541025	0.0443742	0.644115	0.0333909	0.65	0.0453632	0.299091	0.0855657	0.639626	0.032952	CSTB
1	0.59125	0.0434544	0.605369	0.0478107	0.703719	0.0322758	0.740476	0.0448606	0.306364	0.0905949	0.671549	0.0326784	ITGAV
1	0.761563	0.044777	0.739182	0.0465363	0.820135	0.0385252	0.834286	0.0644108	0.622727	0.0535901	0.808411	0.0242944	LTA4H
1	0.604062	0.0395421	0.575694	0.0381248	0.688803	0.0335308	0.669048	0.0458604	0.48	0.0793361	0.711426	0.0339018	NDRG1
1	0.539375	0.0438882	0.507769	0.0464886	0.645062	0.0424983	0.640952	0.0603918	0.345455	0.0530087	0.650671	0.0288498	PGK1
2	0.653125	0.0493117	0.649625	0.0420746	0.745919	0.0367524	0.776667	0.0488855	0.417273	0.100491	0.718885	0.0385467	COL6A1	ITGAV
2	0.72125	0.0441234	0.722511	0.0343379	0.790585	0.0328701	0.801905	0.0419048	0.567273	0.0945804	0.780991	0.0397413	COL6A1	LTA4H
2	0.645625	0.0591641	0.642419	0.0479319	0.722124	0.0489222	0.70381	0.062662	0.534545	0.114473	0.74437	0.0518832	COL6A1	NDRG1
2	0.653438	0.0572984	0.659541	0.0474445	0.743882	0.0477063	0.771429	0.0719032	0.428182	0.0893456	0.720366	0.0381018	COL6A1	PGK1
2	0.615625	0.0436383	0.612402	0.0411072	0.706945	0.0370083	0.708571	0.0544109	0.438182	0.0921551	0.707531	0.0363248	CSTB	COL6A1
2	0.645	0.047294	0.648222	0.0473936	0.73491	0.0347478	0.750476	0.0481494	0.443636	0.10778	0.721875	0.0398647	CSTB	ITGAV
2	0.67875	0.0523062	0.668874	0.0409799	0.750565	0.042365	0.738095	0.0545025	0.565455	0.100066	0.765574	0.0449248	CSTB	LTA4H
2	0.636875	0.0503465	0.6057	0.0424941	0.71729	0.0407042	0.703333	0.0525344	0.51	0.0978234	0.733781	0.042959	CSTB	NDRG1
2	0.625938	0.0468656	0.608698	0.0459479	0.724999	0.0369986	0.753333	0.0552791	0.382727	0.092972	0.700412	0.0347096	CSTB	PGK1
2	0.612187	0.0572984	0.593224	0.0524247	0.697778	0.0489588	0.685238	0.0662898	0.472727	0.103652	0.713593	0.0461268	ITGAV	NDRG1
2	0.6725	0.0542131	0.685595	0.0553049	0.764081	0.0395003	0.809048	0.0549149	0.411818	0.116033	0.725658	0.0423626	ITGAV	PGK1
2	0.715625	0.0580443	0.692234	0.0453508	0.786588	0.0491819	0.804762	0.0754428	0.545455	0.0918137	0.772086	0.0382757	LTA4H	ITGAV
2	0.705625	0.0521379	0.697669	0.0413958	0.769274	0.0437152	0.750952	0.0609282	0.619091	0.0859512	0.790814	0.041005	LTA4H	NDRG1
2	0.680937	0.0500576	0.693553	0.0430906	0.755771	0.0416576	0.755238	0.0606166	0.539091	0.0893086	0.758571	0.0390763	LTA4H	PGK1
2	0.548125	0.0496904	0.576706	0.0463777	0.642903	0.0387191	0.620476	0.0483069	0.41	0.116061	0.669601	0.047087	PGK1	NDRG1
3	0.660937	0.0484879	0.634884	0.0508664	0.745115	0.0357932	0.755714	0.0506891	0.48	0.122697	0.737505	0.0450142	COL6A1	ITGAV	NDRG1
3	0.659375	0.0493117	0.676718	0.0522652	0.753345	0.0373307	0.794286	0.0558911	0.401818	0.108468	0.718395	0.0384493	COL6A1	ITGAV	PGK1
3	0.69625	0.0482264	0.688601	0.0446694	0.77302	0.0383513	0.790476	0.0571429	0.516364	0.0978107	0.758501	0.0386886	COL6A1	LTA4H	ITGAV
3	0.716562	0.0474455	0.70609	0.0319575	0.778601	0.0400203	0.762381	0.0588996	0.629091	0.0933137	0.798434	0.0417642	COL6A1	LTA4H	NDRG1
3	0.707187	0.049144	0.712932	0.0411419	0.781163	0.0389883	0.799048	0.0600755	0.531818	0.102348	0.76665	0.0401738	COL6A1	LTA4H	PGK1
3	0.657813	0.0506549	0.644161	0.0500214	0.737193	0.0393145	0.732381	0.052502	0.515455	0.108373	0.744396	0.0451291	COL6A1	PGK1	NDRG1
3	0.646563	0.0511002	0.641407	0.0497798	0.739045	0.0384055	0.76381	0.0542606	0.422727	0.113818	0.717955	0.041542	CSTB	COL6A1	ITGAV
3	0.672813	0.0458119	0.671612	0.03591	0.752074	0.0357746	0.757619	0.0513293	0.510909	0.0977262	0.748663	0.0389522	CSTB	COL6A1	LTA4H
3	0.646563	0.0522343	0.633775	0.0454282	0.723915	0.0410407	0.707143	0.0540324	0.530909	0.117635	0.744655	0.0503902	CSTB	COL6A1	NDRG1
3	0.634062	0.0571619	0.642228	0.0540429	0.725698	0.0440657	0.739524	0.064402	0.432727	0.133063	0.715833	0.0496966	CSTB	COL6A1	PGK1
3	0.65625	0.04375	0.63173	0.0428913	0.734269	0.0350116	0.724762	0.0464524	0.525455	0.0886818	0.745712	0.0382921	CSTB	ITGAV	NDRG1
3	0.640938	0.0500966	0.666892	0.0475869	0.733423	0.0392269	0.754762	0.0584668	0.423636	0.104621	0.71548	0.0390495	CSTB	ITGAV	PGK1
3	0.684063	0.0491917	0.683937	0.0436774	0.759563	0.0389054	0.761905	0.0508432	0.535455	0.0889749	0.758687	0.0386634	CSTB	LTA4H	ITGAV
3	0.694688	0.0501667	0.669786	0.0368762	0.760857	0.0422317	0.742857	0.0583212	0.602727	0.0878155	0.782008	0.0400441	CSTB	LTA4H	NDRG1
3	0.689063	0.0464302	0.678779	0.0411092	0.761197	0.0376408	0.757143	0.0545025	0.559091	0.0956708	0.76766	0.0400878	CSTB	LTA4H	PGK1
3	0.612187	0.052309	0.616604	0.0478893	0.698086	0.0461075	0.686667	0.0657005	0.47	0.0891234	0.712478	0.0395216	CSTB	PGK1	NDRG1
3	0.6275	0.0524181	0.626951	0.0519998	0.719256	0.0413829	0.729048	0.0585908	0.433636	0.108981	0.712104	0.0418395	ITGAV	PGK1	NDRG1
3	0.665312	0.0554271	0.673004	0.0478564	0.735601	0.0476713	0.712857	0.0651024	0.574545	0.0952422	0.762641	0.043753	LTA4H	ITGAV	NDRG1
3	0.713437	0.0496187	0.726624	0.0420821	0.786308	0.0404848	0.807143	0.0657677	0.534545	0.103875	0.769478	0.0394443	LTA4H	ITGAV	PGK1
3	0.680625	0.0602047	0.683359	0.0518889	0.749267	0.0516925	0.731429	0.0707972	0.583636	0.0963636	0.770921	0.046271	LTA4H	PGK1	NDRG1
4	0.654062	0.059663	0.643761	0.0547884	0.741355	0.0461172	0.757143	0.0615374	0.457273	0.121597	0.728646	0.0483154	COL6A1	ITGAV	PGK1	NDRG1
4	0.672813	0.0534832	0.659944	0.0461209	0.749151	0.0436948	0.747619	0.0661545	0.53	0.116459	0.754474	0.0464147	COL6A1	LTA4H	ITGAV	NDRG1
4	0.686562	0.0587059	0.690966	0.0473727	0.76937	0.0445403	0.798571	0.0620347	0.472727	0.115708	0.744423	0.0456323	COL6A1	LTA4H	ITGAV	PGK1
4	0.667813	0.0565366	0.67004	0.0495151	0.743412	0.046769	0.73619	0.0650902	0.537273	0.110667	0.753845	0.0472727	COL6A1	LTA4H	PGK1	NDRG1
4	0.646563	0.047536	0.62127	0.0486521	0.732958	0.0351451	0.739524	0.0468776	0.469091	0.110386	0.728642	0.0431087	CSTB	COL6A1	ITGAV	NDRG1
4	0.6375	0.0557267	0.64591	0.0557353	0.734789	0.0427127	0.767143	0.0605699	0.39	0.110068	0.706961	0.0415866	CSTB	COL6A1	ITGAV	PGK1
4	0.6575	0.0497886	0.641841	0.0458387	0.742817	0.0416671	0.757143	0.0637099	0.467273	0.0909273	0.731358	0.0362219	CSTB	COL6A1	LTA4H	ITGAV
4	0.65875	0.062762	0.643378	0.0474966	0.735742	0.0508801	0.72619	0.0657677	0.53	0.11787	0.748444	0.0536236	CSTB	COL6A1	LTA4H	NDRG1
4	0.655	0.0586169	0.655382	0.0472971	0.73666	0.0482212	0.738571	0.0668348	0.495455	0.0998966	0.737086	0.0435511	CSTB	COL6A1	LTA4H	PGK1
4	0.63375	0.0571251	0.629127	0.0478149	0.716302	0.0464268	0.706667	0.0616184	0.494545	0.111578	0.728907	0.0479625	CSTB	COL6A1	PGK1	NDRG1
4	0.639375	0.0523696	0.648965	0.0484185	0.721643	0.0411367	0.713333	0.0517188	0.498182	0.100807	0.73198	0.0451817	CSTB	ITGAV	PGK1	NDRG1
4	0.664687	0.0463207	0.648656	0.0440787	0.739159	0.0383538	0.72619	0.0564943	0.547273	0.0978952	0.755395	0.0408954	CSTB	LTA4H	ITGAV	NDRG1
4	0.687813	0.0464554	0.685848	0.0457407	0.765152	0.0363496	0.776667	0.0545836	0.518182	0.104841	0.756461	0.040631	CSTB	LTA4H	ITGAV	PGK1
4	0.676875	0.0532572	0.661592	0.0467057	0.74673	0.0446687	0.728571	0.0611678	0.578182	0.100839	0.768681	0.0450816	CSTB	LTA4H	PGK1	NDRG1
4	0.6675	0.0590484	0.681467	0.0521753	0.74221	0.0503099	0.73381	0.0728727	0.540909	0.110876	0.754586	0.0465094	LTA4H	ITGAV	PGK1	NDRG1
5	0.680312	0.0553496	0.671822	0.0516745	0.759277	0.0427619	0.77	0.059877	0.509091	0.11642	0.751506	0.0467368	COL6A1	LTA4H	ITGAV	PGK1	NDRG1
5	0.640312	0.0487129	0.635271	0.048545	0.729598	0.0381499	0.740952	0.0556634	0.448182	0.113731	0.721226	0.0430035	CSTB	COL6A1	ITGAV	PGK1	NDRG1
5	0.668125	0.0537246	0.649998	0.0473787	0.746923	0.0414938	0.747619	0.057735	0.516364	0.119835	0.749214	0.0488467	CSTB	COL6A1	LTA4H	ITGAV	NDRG1
5	0.681562	0.0507165	0.679601	0.047331	0.762554	0.041238	0.782381	0.0643316	0.489091	0.108163	0.746648	0.0407881	CSTB	COL6A1	LTA4H	ITGAV	PGK1
5	0.674375	0.0486497	0.656254	0.043366	0.750131	0.0396952	0.747143	0.0578116	0.535455	0.0994987	0.755717	0.0406973	CSTB	COL6A1	LTA4H	PGK1	NDRG1
5	0.678438	0.0532709	0.667679	0.0449223	0.751771	0.0408827	0.742857	0.0542941	0.555455	0.119153	0.763769	0.0495501	CSTB	LTA4H	ITGAV	PGK1	NDRG1
6	0.681875	0.0519878	0.657109	0.0569953	0.760254	0.0406632	0.770476	0.0584687	0.512727	0.110984	0.752896	0.0442731	CSTB	COL6A1	LTA4H	ITGAV	PGK1	NDRG1
