# Supplementary material for: Combining discovery and targeted proteomics reveals a prognostic signature in oral cancer
Source: Nat Commun. 2018 Sep 5;9:3598. doi: 10.1038/s41467-018-05696-2 (PMC6125363; doi:10.1038/s41467-018-05696-2)
Supplement: Supplementary file 40 — Supplementary Data 37 [file 41467_2018_5696_MOESM40_ESM.xlsx]

## Sheet: Supplementary Data 37
Supplementary Data 37. Summary of all possible signatures used for predictor generation using Random Forest as classifier (1023 possible signatures).
N	Accuracy Mean	Accuracy SD	AUC Mean	AUC SD	F1	F1 SD	Sensitivity Mean	Sensitivity SD	Specificity Mean	Specificity SD	Precision Mean	Precision SD	Signature
2	0.759375	0.0368432	0.823075	0.0354655	0.804586	0.0304722	0.755714	0.0390679	0.766364	0.0718757	0.861854	0.0379767	Pep8	Pep12
2	0.75375	0.043589	0.801364	0.0333802	0.808323	0.0366375	0.794286	0.0550736	0.676364	0.0795857	0.825133	0.0356411	Pep8	Pep9
3	0.745938	0.046067	0.828436	0.0338874	0.800716	0.0358308	0.778571	0.0487369	0.683636	0.101623	0.826813	0.0469413	Pep8	Pep9	Pep12
3	0.745313	0.0403537	0.797862	0.0435521	0.795373	0.0335552	0.755714	0.0444952	0.725455	0.0738325	0.841182	0.0375334	Pep7	Pep8	Pep12
4	0.745	0.0467122	0.817098	0.0375631	0.801297	0.0364414	0.784286	0.0487741	0.67	0.10095	0.821535	0.0467268	Pep3	Pep8	Pep9	Pep12
3	0.742812	0.0454696	0.812626	0.0394226	0.799785	0.0355078	0.78381	0.0482905	0.664545	0.0950815	0.818663	0.0433421	Pep3	Pep8	Pep12
2	0.7425	0.0465866	0.753227	0.0432952	0.798826	0.0388285	0.781905	0.0583911	0.667273	0.0963979	0.819616	0.0431561	Pep7	Pep12
2	0.741875	0.0427611	0.808782	0.0363901	0.793832	0.0326905	0.757143	0.0428571	0.712727	0.106577	0.837291	0.0503096	Pep8	Pep10
3	0.74	0.0469541	0.779885	0.0412537	0.802071	0.0376291	0.805238	0.0551621	0.615455	0.0880036	0.800939	0.0373812	Pep3	Pep8	Pep9
3	0.73875	0.0479094	0.77986	0.0367056	0.794529	0.0387792	0.771429	0.0521641	0.676364	0.0911995	0.821321	0.0438552	Pep8	Pep9	Pep10
3	0.738125	0.0454534	0.81257	0.0317454	0.791221	0.0372373	0.757619	0.0490707	0.700909	0.0884158	0.830129	0.0428629	Pep8	Pep10	Pep12
4	0.738125	0.0421076	0.809001	0.0402111	0.794069	0.0346075	0.771429	0.0512873	0.674545	0.0873674	0.820715	0.0402456	Pep3	Pep8	Pep10	Pep12
3	0.7375	0.0416927	0.777168	0.04161	0.793253	0.0361418	0.770476	0.0548674	0.674545	0.0783929	0.81996	0.0352682	Pep9	Pep11	Pep12
5	0.737187	0.0576383	0.800343	0.0429382	0.794228	0.0475471	0.776667	0.0679118	0.661818	0.109906	0.816457	0.0508847	Pep3	Pep8	Pep9	Pep10	Pep12
3	0.735	0.0434094	0.798913	0.0383062	0.795049	0.0349387	0.785238	0.0523788	0.639091	0.0894935	0.807527	0.0400091	Pep7	Pep9	Pep12
6	0.734375	0.0431884	0.782385	0.0448375	0.791858	0.036208	0.772857	0.0582648	0.660909	0.0994655	0.815312	0.0409725	Pep3	Pep8	Pep9	Pep10	Pep11	Pep12
5	0.734062	0.0491122	0.801069	0.0432152	0.791727	0.038608	0.771429	0.0517275	0.662727	0.100655	0.815647	0.0470249	Pep3	Pep8	Pep9	Pep11	Pep12
4	0.73375	0.05125	0.791602	0.0457048	0.789672	0.0403298	0.762381	0.0515057	0.679091	0.108677	0.821795	0.0514244	Pep3	Pep7	Pep8	Pep12
3	0.733437	0.0391449	0.812312	0.0345711	0.788779	0.0322879	0.76	0.047102	0.682727	0.0838091	0.822171	0.0389568	Pep8	Pep11	Pep12
3	0.733437	0.0480996	0.779166	0.0368373	0.793838	0.0384942	0.78381	0.0527777	0.637273	0.0940327	0.806292	0.0419241	Pep9	Pep10	Pep12
4	0.733125	0.0482952	0.801574	0.0404621	0.785048	0.0404529	0.744762	0.0536724	0.710909	0.0866073	0.832407	0.0445853	Pep8	Pep10	Pep11	Pep12
4	0.732812	0.0476755	0.801554	0.0418513	0.789139	0.0388515	0.763333	0.0510458	0.674545	0.0937554	0.819085	0.0454275	Pep3	Pep8	Pep11	Pep12
4	0.732812	0.0438336	0.807671	0.0389936	0.791017	0.0353176	0.772381	0.0519812	0.657273	0.0925801	0.81324	0.0419623	Pep7	Pep8	Pep9	Pep12
5	0.731875	0.0398189	0.791257	0.0397807	0.7885	0.0321567	0.762857	0.0456647	0.672727	0.0852803	0.818056	0.0387357	Pep8	Pep9	Pep10	Pep11	Pep12
3	0.73125	0.0400195	0.734789	0.0345436	0.7845	0.0357697	0.748571	0.0526314	0.698182	0.0601376	0.826068	0.0303262	Pep10	Pep11	Pep12
5	0.730625	0.04877	0.791528	0.0411693	0.790287	0.0382113	0.774286	0.0488507	0.647273	0.0973025	0.808955	0.0451533	Pep7	Pep8	Pep9	Pep10	Pep12
4	0.730313	0.0436729	0.788965	0.0409129	0.790273	0.0338751	0.775238	0.0499796	0.644545	0.107638	0.809046	0.0462527	Pep3	Pep5	Pep8	Pep12
4	0.73	0.0464607	0.791146	0.0370618	0.786992	0.0381604	0.761905	0.0512873	0.669091	0.0848138	0.815794	0.0409052	Pep4	Pep8	Pep11	Pep12
3	0.729688	0.0427052	0.768867	0.0376151	0.789246	0.0369571	0.774762	0.0586527	0.643636	0.0859367	0.807276	0.0367224	Pep8	Pep9	Pep11
5	0.729688	0.0457948	0.795231	0.0395257	0.788351	0.0354984	0.767619	0.0472749	0.657273	0.105121	0.812934	0.0482062	Pep4	Pep7	Pep8	Pep9	Pep12
5	0.729062	0.0521145	0.794576	0.0388188	0.786732	0.0405722	0.762381	0.0536618	0.665455	0.114184	0.815805	0.0517276	Pep3	Pep8	Pep10	Pep11	Pep12
5	0.729062	0.0414708	0.784644	0.0352669	0.786495	0.0340386	0.761905	0.0471405	0.666364	0.0833741	0.8148	0.0394453	Pep7	Pep8	Pep9	Pep11	Pep12
4	0.72875	0.0493869	0.783049	0.0429864	0.784004	0.0386647	0.750952	0.0516639	0.686364	0.111618	0.823437	0.0517599	Pep3	Pep6	Pep8	Pep12
4	0.72875	0.0495842	0.794175	0.0391829	0.784093	0.0418362	0.75381	0.0617415	0.680909	0.098329	0.820517	0.0453469	Pep4	Pep8	Pep10	Pep12
6	0.72875	0.0461147	0.787853	0.040437	0.790336	0.0375909	0.781429	0.0583581	0.628182	0.106867	0.802979	0.0459185	Pep3	Pep7	Pep8	Pep9	Pep10	Pep12
4	0.727812	0.0453491	0.79805	0.0375533	0.784894	0.0376688	0.759048	0.0533758	0.668182	0.0836907	0.814879	0.0393751	Pep8	Pep9	Pep10	Pep12
5	0.727812	0.0573325	0.796575	0.0472887	0.787147	0.0458498	0.768571	0.0594838	0.65	0.114542	0.809564	0.0525731	Pep3	Pep4	Pep8	Pep10	Pep12
6	0.7275	0.0511737	0.780876	0.0387795	0.788208	0.0411633	0.774762	0.0562852	0.637273	0.0957744	0.804482	0.0446819	Pep3	Pep7	Pep8	Pep9	Pep11	Pep12
3	0.727187	0.0443827	0.789115	0.0392971	0.785488	0.0359266	0.762857	0.0525883	0.659091	0.0982281	0.81255	0.0451048	Pep5	Pep8	Pep12
5	0.726875	0.0481331	0.802949	0.0396576	0.789784	0.0376365	0.782857	0.050539	0.62	0.101542	0.799068	0.0446381	Pep3	Pep7	Pep8	Pep9	Pep12
4	0.726562	0.0498778	0.777543	0.0441962	0.783026	0.0401178	0.752857	0.0488855	0.676364	0.0929943	0.817582	0.0458934	Pep4	Pep7	Pep8	Pep12
7	0.726562	0.0532856	0.78213	0.0430281	0.786884	0.0423077	0.770952	0.0578116	0.641818	0.108193	0.806338	0.04924	Pep3	Pep4	Pep8	Pep9	Pep10	Pep11	Pep12
7	0.726562	0.0580233	0.776919	0.0448102	0.786793	0.0469934	0.771429	0.0628138	0.640909	0.108616	0.805784	0.0504339	Pep3	Pep5	Pep8	Pep9	Pep10	Pep11	Pep12
4	0.72625	0.0476232	0.794434	0.0406862	0.783932	0.0383363	0.758095	0.0502511	0.665455	0.0934906	0.813806	0.043995	Pep8	Pep9	Pep11	Pep12
6	0.72625	0.0601301	0.794947	0.0433877	0.789297	0.0477374	0.78381	0.0629653	0.616364	0.107242	0.797317	0.0491364	Pep3	Pep4	Pep8	Pep9	Pep10	Pep12
3	0.725938	0.0467404	0.796624	0.0448563	0.783609	0.0375882	0.757619	0.050438	0.665455	0.0917056	0.813682	0.043063	Pep4	Pep8	Pep12
2	0.725625	0.0323494	0.740577	0.035504	0.783009	0.0264573	0.755238	0.0381071	0.669091	0.0733158	0.814581	0.0329738	Pep11	Pep12
5	0.725625	0.0479216	0.795727	0.0440019	0.789278	0.0373569	0.784286	0.0536449	0.613636	0.107853	0.797129	0.0463322	Pep3	Pep4	Pep8	Pep9	Pep12
5	0.725625	0.0533232	0.790156	0.046098	0.785719	0.0424749	0.768095	0.0577959	0.644545	0.11434	0.807495	0.0522187	Pep3	Pep5	Pep8	Pep10	Pep12
4	0.725313	0.0459906	0.798517	0.0379581	0.7857	0.0371403	0.769048	0.0527584	0.641818	0.0951901	0.805657	0.0437891	Pep4	Pep8	Pep9	Pep12
4	0.725	0.0426193	0.773789	0.040301	0.780267	0.0349244	0.745238	0.0453632	0.686364	0.0806738	0.820561	0.0398892	Pep6	Pep7	Pep8	Pep12
6	0.725	0.0494106	0.778739	0.0455004	0.783356	0.0387785	0.758571	0.0531353	0.660909	0.114166	0.813244	0.0517381	Pep4	Pep8	Pep9	Pep10	Pep11	Pep12
6	0.725	0.0478033	0.779458	0.0416145	0.782803	0.0400302	0.757619	0.0555717	0.662727	0.0893456	0.812223	0.0418042	Pep7	Pep8	Pep9	Pep10	Pep11	Pep12
6	0.724688	0.0556733	0.78563	0.0343737	0.786952	0.0445683	0.776667	0.0558159	0.625455	0.0929587	0.799113	0.0450712	Pep3	Pep5	Pep8	Pep9	Pep10	Pep12
6	0.724688	0.0471233	0.784963	0.0390025	0.787293	0.0372971	0.778095	0.0543859	0.622727	0.103153	0.799456	0.0438306	Pep3	Pep5	Pep8	Pep9	Pep11	Pep12
4	0.724375	0.0502688	0.785986	0.0386278	0.782735	0.0385431	0.756667	0.0480433	0.662727	0.113031	0.813509	0.0525638	Pep5	Pep8	Pep10	Pep12
6	0.724375	0.0494856	0.786353	0.0396404	0.78638	0.0386811	0.77381	0.0477973	0.63	0.095567	0.801109	0.0446529	Pep4	Pep7	Pep8	Pep9	Pep10	Pep12
3	0.724063	0.0435386	0.792249	0.0404957	0.78897	0.0319687	0.785714	0.0417855	0.606364	0.106837	0.794406	0.0446123	Pep3	Pep8	Pep10
3	0.724063	0.0430876	0.775477	0.0380005	0.780118	0.0353635	0.747143	0.0460183	0.68	0.0828022	0.818028	0.0406624	Pep6	Pep8	Pep12
3	0.724063	0.0455125	0.757829	0.0408734	0.786774	0.03664	0.777619	0.0526207	0.621818	0.0933491	0.798485	0.0405618	Pep7	Pep10	Pep12
5	0.72375	0.0526115	0.788802	0.041353	0.783648	0.0419117	0.76381	0.0563114	0.647273	0.112287	0.807644	0.050733	Pep4	Pep8	Pep9	Pep10	Pep12
5	0.72375	0.0493552	0.792272	0.0387934	0.783648	0.039992	0.764286	0.0560915	0.646364	0.103569	0.806941	0.0462997	Pep4	Pep8	Pep9	Pep11	Pep12
4	0.723437	0.044277	0.783102	0.0370193	0.781845	0.0346264	0.755714	0.0450019	0.661818	0.0971324	0.812123	0.0452286	Pep5	Pep8	Pep11	Pep12
7	0.723437	0.0480834	0.772642	0.0467265	0.783555	0.0399091	0.765238	0.056043	0.643636	0.0915252	0.805301	0.0425578	Pep4	Pep7	Pep8	Pep9	Pep10	Pep11	Pep12
4	0.723125	0.0469832	0.784568	0.0448205	0.780286	0.039722	0.751905	0.0564622	0.668182	0.0866025	0.813546	0.0409676	Pep7	Pep8	Pep10	Pep12
5	0.722812	0.0466986	0.789125	0.0385445	0.783277	0.0375562	0.765238	0.0556369	0.641818	0.102707	0.805381	0.0457687	Pep5	Pep8	Pep9	Pep10	Pep12
7	0.722812	0.0493424	0.770216	0.0435156	0.78521	0.0396795	0.774286	0.0569919	0.624545	0.0984634	0.79909	0.0435271	Pep3	Pep5	Pep7	Pep8	Pep9	Pep11	Pep12
4	0.7225	0.0480641	0.785036	0.0448635	0.783555	0.0369686	0.765714	0.0469863	0.64	0.104383	0.804531	0.0478424	Pep3	Pep4	Pep8	Pep12
6	0.7225	0.0500547	0.772027	0.0419499	0.780889	0.0392204	0.754286	0.0507182	0.661818	0.109151	0.812158	0.0487842	Pep5	Pep8	Pep9	Pep10	Pep11	Pep12
2	0.722187	0.0416681	0.814214	0.0313743	0.787821	0.0302715	0.785238	0.0359484	0.601818	0.0985683	0.792011	0.0428126	Pep9	Pep12
4	0.722187	0.0423654	0.789963	0.0430111	0.784536	0.0341579	0.772381	0.0492943	0.626364	0.0861433	0.799162	0.0379534	Pep5	Pep8	Pep9	Pep12
3	0.721875	0.0543965	0.781278	0.0439133	0.782967	0.0444859	0.767143	0.061314	0.635455	0.104838	0.802519	0.0479117	Pep7	Pep8	Pep9
5	0.721875	0.0440835	0.745178	0.0464747	0.782819	0.0347291	0.764762	0.0489435	0.64	0.103589	0.80457	0.0454838	Pep3	Pep9	Pep10	Pep11	Pep12
3	0.721562	0.0504075	0.769599	0.042198	0.786951	0.0393055	0.785238	0.0553263	0.6	0.106794	0.791289	0.0445855	Pep4	Pep8	Pep9
5	0.721562	0.0465814	0.788671	0.0395613	0.788652	0.0354321	0.792381	0.0497249	0.586364	0.106309	0.787366	0.0446517	Pep3	Pep5	Pep8	Pep9	Pep12
5	0.72125	0.0475329	0.790805	0.0393563	0.77883	0.0381289	0.749048	0.0494207	0.668182	0.094803	0.813313	0.0447026	Pep4	Pep8	Pep10	Pep11	Pep12
6	0.72125	0.0477379	0.78799	0.0470058	0.783472	0.0365291	0.769048	0.0496587	0.63	0.110786	0.801303	0.0483971	Pep3	Pep4	Pep8	Pep9	Pep11	Pep12
6	0.72125	0.0527894	0.78571	0.0446745	0.784372	0.0406617	0.773333	0.0547598	0.621818	0.119032	0.798915	0.0527912	Pep4	Pep5	Pep8	Pep9	Pep10	Pep12
5	0.720938	0.0527107	0.782978	0.0411294	0.782482	0.0413509	0.765714	0.0520248	0.635455	0.105623	0.802314	0.0496316	Pep3	Pep5	Pep8	Pep11	Pep12
5	0.720938	0.0474455	0.786937	0.0395953	0.78024	0.038563	0.756667	0.0542502	0.652727	0.101542	0.80834	0.0461406	Pep4	Pep7	Pep8	Pep10	Pep12
5	0.720625	0.0418843	0.774277	0.0404075	0.781485	0.0334916	0.762381	0.0468969	0.640909	0.0921506	0.803871	0.0413984	Pep4	Pep5	Pep7	Pep8	Pep12
5	0.720625	0.0503542	0.780598	0.0396481	0.77816	0.0420552	0.749048	0.0562852	0.666364	0.087249	0.811925	0.0440195	Pep7	Pep8	Pep10	Pep11	Pep12
7	0.720313	0.0570045	0.778107	0.0441332	0.783565	0.0455707	0.77381	0.0622244	0.618182	0.112815	0.796656	0.0502868	Pep3	Pep4	Pep7	Pep8	Pep9	Pep10	Pep12
6	0.72	0.0572686	0.790127	0.0475628	0.780588	0.0462964	0.760952	0.0598486	0.641818	0.107427	0.803992	0.0515903	Pep3	Pep4	Pep8	Pep10	Pep11	Pep12
3	0.719688	0.0462363	0.796845	0.045062	0.788996	0.0352914	0.8	0.0530263	0.566364	0.104332	0.780778	0.0421388	Pep3	Pep9	Pep12
3	0.719688	0.0422638	0.738768	0.0292923	0.781091	0.0330984	0.762381	0.0412366	0.638182	0.0908909	0.802466	0.0418364	Pep6	Pep10	Pep12
4	0.719688	0.0496973	0.776722	0.0416074	0.781152	0.0391021	0.763333	0.0519266	0.636364	0.105235	0.80237	0.0479293	Pep4	Pep5	Pep8	Pep12
5	0.719688	0.0434038	0.779031	0.0419925	0.780451	0.0349003	0.760476	0.0473588	0.641818	0.0860713	0.803457	0.0404642	Pep6	Pep7	Pep8	Pep9	Pep12
6	0.719688	0.0474866	0.780781	0.0393707	0.783669	0.0389064	0.77619	0.0589015	0.611818	0.103537	0.794557	0.045428	Pep3	Pep5	Pep7	Pep8	Pep9	Pep12
4	0.719375	0.0414531	0.786931	0.0363009	0.776198	0.0346386	0.742857	0.0446706	0.674545	0.0751637	0.814271	0.0382563	Pep7	Pep8	Pep11	Pep12
5	0.719375	0.0457105	0.774421	0.0391555	0.779856	0.0385404	0.76	0.0555002	0.641818	0.0870262	0.803291	0.0401665	Pep3	Pep6	Pep8	Pep10	Pep12
4	0.71875	0.0537645	0.766562	0.0459613	0.783836	0.0417171	0.778095	0.0539673	0.605455	0.107734	0.791923	0.0479786	Pep3	Pep8	Pep9	Pep10
5	0.71875	0.0544862	0.783891	0.0430648	0.784319	0.0417093	0.780476	0.0567027	0.600909	0.115633	0.791051	0.0495021	Pep4	Pep5	Pep8	Pep9	Pep12
7	0.71875	0.0507752	0.77328	0.0453699	0.782978	0.0393592	0.774286	0.0545524	0.612727	0.112536	0.794835	0.0487596	Pep3	Pep5	Pep7	Pep8	Pep9	Pep10	Pep12
5	0.718437	0.0487129	0.77818	0.0448257	0.779792	0.038462	0.760952	0.0512784	0.637273	0.0966334	0.801777	0.0441047	Pep3	Pep7	Pep8	Pep11	Pep12
6	0.718437	0.0536727	0.777392	0.0462688	0.782905	0.0438043	0.777143	0.0666258	0.606364	0.109133	0.792425	0.0473342	Pep3	Pep4	Pep7	Pep8	Pep10	Pep12
3	0.717812	0.0476918	0.789794	0.0388828	0.785008	0.036812	0.78619	0.0501675	0.587273	0.0965692	0.785773	0.0418175	Pep4	Pep9	Pep12
7	0.717812	0.0508627	0.769813	0.0435939	0.779154	0.0412552	0.760476	0.0553099	0.636364	0.0970643	0.801196	0.0448527	Pep3	Pep7	Pep8	Pep9	Pep10	Pep11	Pep12
6	0.7175	0.0520892	0.785554	0.0404324	0.782263	0.0401122	0.77381	0.0505637	0.61	0.107792	0.79309	0.0490513	Pep3	Pep4	Pep7	Pep8	Pep9	Pep12
6	0.7175	0.043057	0.78005	0.041768	0.780165	0.0342547	0.765238	0.0500589	0.626364	0.0961189	0.798214	0.0418367	Pep4	Pep5	Pep8	Pep9	Pep11	Pep12
4	0.717187	0.046849	0.762908	0.0386967	0.779395	0.0378336	0.762857	0.0503863	0.63	0.0883784	0.798629	0.0411783	Pep8	Pep9	Pep10	Pep11
5	0.717187	0.0525474	0.783993	0.0451094	0.780107	0.0404242	0.764762	0.0520857	0.626364	0.118458	0.79909	0.0540045	Pep3	Pep4	Pep8	Pep11	Pep12
5	0.717187	0.0433858	0.758093	0.0389337	0.782608	0.0351652	0.777619	0.0526207	0.601818	0.0951554	0.79016	0.0397785	Pep3	Pep8	Pep9	Pep10	Pep11
5	0.717187	0.0552648	0.763147	0.0484735	0.782072	0.0451571	0.776667	0.0641339	0.603636	0.09835	0.790156	0.0428438	Pep4	Pep7	Pep9	Pep10	Pep12
6	0.717187	0.0554412	0.762274	0.0448709	0.782526	0.0451837	0.778571	0.0661116	0.6	0.113545	0.790036	0.0481842	Pep3	Pep4	Pep5	Pep9	Pep10	Pep12
6	0.717187	0.0460076	0.771646	0.0394009	0.779352	0.0376836	0.763333	0.0561239	0.629091	0.09932	0.799041	0.0428571	Pep3	Pep7	Pep8	Pep10	Pep11	Pep12
3	0.716875	0.054454	0.764313	0.0399209	0.78196	0.0428062	0.775238	0.0567766	0.605455	0.106964	0.791274	0.0477216	Pep5	Pep8	Pep9
4	0.716875	0.0515047	0.74891	0.0410862	0.779602	0.0392423	0.762857	0.0451654	0.629091	0.107319	0.798976	0.0493282	Pep6	Pep9	Pep10	Pep12
5	0.716875	0.0489778	0.772501	0.0416836	0.774861	0.0409368	0.744762	0.0553365	0.663636	0.0867217	0.809862	0.0430934	Pep6	Pep8	Pep10	Pep11	Pep12
6	0.716875	0.0495724	0.776356	0.0392133	0.776381	0.0400852	0.750952	0.0578743	0.651818	0.108373	0.80723	0.0496509	Pep4	Pep5	Pep8	Pep10	Pep11	Pep12
4	0.716562	0.0446897	0.762641	0.0398711	0.777787	0.0361737	0.757619	0.0517692	0.638182	0.0926916	0.801608	0.0421042	Pep7	Pep8	Pep9	Pep10
6	0.716562	0.0523389	0.771643	0.045225	0.779832	0.040818	0.765714	0.0520248	0.622727	0.108616	0.796893	0.0491148	Pep4	Pep5	Pep7	Pep8	Pep9	Pep12
6	0.71625	0.0481453	0.776279	0.0408376	0.779892	0.0372721	0.766667	0.0492575	0.62	0.106313	0.796054	0.047138	Pep4	Pep7	Pep8	Pep9	Pep11	Pep12
3	0.715938	0.0439937	0.773299	0.037018	0.776348	0.0342403	0.751905	0.0477593	0.647273	0.10701	0.805419	0.0475382	Pep8	Pep10	Pep11
4	0.715938	0.0397981	0.778705	0.0388471	0.775602	0.0328105	0.749524	0.0459814	0.651818	0.0803453	0.805557	0.0371466	Pep6	Pep8	Pep11	Pep12
5	0.715938	0.0504075	0.777746	0.0410313	0.775152	0.0406822	0.747619	0.0536639	0.655455	0.101473	0.807411	0.0472142	Pep4	Pep6	Pep8	Pep10	Pep12
6	0.715938	0.0448729	0.779627	0.0390875	0.779086	0.0360487	0.764762	0.0507629	0.622727	0.0956708	0.796391	0.042264	Pep3	Pep6	Pep7	Pep8	Pep9	Pep12
7	0.715938	0.0502134	0.771937	0.0457996	0.777269	0.039631	0.75619	0.0522856	0.639091	0.110188	0.802448	0.0503672	Pep4	Pep5	Pep8	Pep9	Pep10	Pep11	Pep12
9	0.715938	0.0506009	0.762195	0.0461999	0.780768	0.0390006	0.771905	0.0548323	0.609091	0.116065	0.792995	0.0490376	Pep3	Pep4	Pep5	Pep7	Pep8	Pep9	Pep10	Pep11	Pep12
3	0.715625	0.0493117	0.738465	0.0413266	0.782414	0.0383414	0.78	0.052502	0.592727	0.110954	0.787521	0.0484176	Pep6	Pep7	Pep12
5	0.715625	0.0568544	0.781707	0.0491289	0.777119	0.0443098	0.756667	0.0586681	0.637273	0.121625	0.802154	0.0548352	Pep4	Pep5	Pep8	Pep10	Pep12
6	0.715625	0.0518223	0.77481	0.0416399	0.780272	0.0409701	0.770476	0.0527605	0.610909	0.105298	0.792578	0.0477705	Pep3	Pep6	Pep8	Pep9	Pep10	Pep12
4	0.715313	0.0520845	0.763141	0.0405657	0.781493	0.0438992	0.779524	0.0641197	0.592727	0.0948945	0.786229	0.0412441	Pep3	Pep5	Pep9	Pep12
4	0.715313	0.0471647	0.74962	0.0381857	0.780681	0.0359443	0.772381	0.046938	0.606364	0.108373	0.791591	0.0470778	Pep5	Pep7	Pep9	Pep12
5	0.715313	0.0454781	0.774033	0.0413201	0.778704	0.0366293	0.764762	0.0489435	0.620909	0.0862966	0.794926	0.0385598	Pep4	Pep7	Pep8	Pep9	Pep10
6	0.715313	0.0461178	0.774398	0.0404066	0.778674	0.0365955	0.764286	0.0487369	0.621818	0.0933491	0.79566	0.0423867	Pep3	Pep6	Pep8	Pep9	Pep11	Pep12
5	0.715	0.0419914	0.766924	0.0365063	0.77677	0.0336539	0.757143	0.0501698	0.634545	0.0953289	0.800101	0.0404089	Pep3	Pep6	Pep8	Pep11	Pep12
6	0.715	0.04513	0.774237	0.0408987	0.775623	0.0372333	0.752857	0.0541665	0.642727	0.0902293	0.80247	0.0407849	Pep5	Pep7	Pep8	Pep9	Pep10	Pep12
7	0.715	0.0474506	0.769386	0.0433384	0.779399	0.0376126	0.768571	0.0526056	0.612727	0.104145	0.793281	0.0455726	Pep3	Pep6	Pep7	Pep8	Pep9	Pep10	Pep12
8	0.715	0.0538154	0.770682	0.0422727	0.780248	0.0418522	0.771905	0.0535772	0.606364	0.109887	0.791183	0.0496904	Pep3	Pep4	Pep5	Pep7	Pep8	Pep9	Pep10	Pep12
4	0.714688	0.046489	0.767588	0.0394714	0.780687	0.0383212	0.776667	0.0589765	0.596364	0.0956232	0.787643	0.0408802	Pep4	Pep7	Pep9	Pep12
5	0.714688	0.0505159	0.777607	0.0404565	0.774047	0.0416396	0.746667	0.0550736	0.653636	0.0942083	0.80595	0.0454302	Pep5	Pep8	Pep10	Pep11	Pep12
7	0.714688	0.0485442	0.772402	0.0426993	0.779073	0.0388138	0.768571	0.0567526	0.611818	0.105121	0.79288	0.0450196	Pep3	Pep4	Pep5	Pep8	Pep9	Pep11	Pep12
8	0.714688	0.0524134	0.763362	0.0453417	0.776813	0.0411704	0.757619	0.0539148	0.632727	0.112757	0.799893	0.05051	Pep4	Pep5	Pep7	Pep8	Pep9	Pep10	Pep11	Pep12
5	0.714375	0.0519202	0.766204	0.0398885	0.775619	0.0409238	0.753333	0.0544525	0.64	0.112021	0.80223	0.0507743	Pep3	Pep6	Pep7	Pep8	Pep12
3	0.714063	0.0494846	0.780539	0.0453922	0.782656	0.0370087	0.784762	0.0478471	0.579091	0.109586	0.782735	0.0461017	Pep5	Pep9	Pep12
4	0.714063	0.0438336	0.774988	0.0414053	0.783827	0.0326187	0.790476	0.0471405	0.568182	0.107853	0.779733	0.042486	Pep3	Pep4	Pep9	Pep12
5	0.714063	0.0557924	0.752099	0.0454775	0.778305	0.0456631	0.767619	0.0636316	0.611818	0.111233	0.792597	0.0495757	Pep3	Pep6	Pep9	Pep10	Pep12
5	0.714063	0.0464302	0.744652	0.0448135	0.77888	0.0357424	0.768095	0.0479299	0.610909	0.102916	0.792291	0.0443626	Pep3	Pep7	Pep9	Pep11	Pep12
5	0.714063	0.0398667	0.772456	0.0361011	0.777378	0.0316526	0.761905	0.0451754	0.622727	0.0846724	0.795439	0.0375351	Pep6	Pep8	Pep9	Pep11	Pep12
4	0.71375	0.0495527	0.768431	0.0436866	0.782697	0.0367622	0.785714	0.0478566	0.576364	0.112242	0.781883	0.0457171	Pep3	Pep7	Pep9	Pep12
5	0.71375	0.0572344	0.783396	0.044082	0.776785	0.0458949	0.760952	0.0598486	0.623636	0.106033	0.795846	0.0501839	Pep3	Pep7	Pep8	Pep10	Pep12
5	0.713437	0.0463628	0.775037	0.043118	0.778339	0.0348092	0.766667	0.0459221	0.611818	0.112709	0.792994	0.0480385	Pep3	Pep5	Pep7	Pep8	Pep12
5	0.713437	0.0515492	0.755964	0.0479091	0.781748	0.0393675	0.783333	0.0564943	0.58	0.116973	0.783262	0.0483902	Pep3	Pep5	Pep7	Pep9	Pep12
5	0.713437	0.0435386	0.72877	0.0378423	0.774636	0.035239	0.751905	0.0505278	0.64	0.0986856	0.801598	0.0436034	Pep7	Pep9	Pep10	Pep11	Pep12
5	0.713125	0.0476765	0.75725	0.0415037	0.778782	0.0371813	0.770476	0.0510124	0.603636	0.106422	0.789912	0.0462298	Pep4	Pep8	Pep9	Pep10	Pep11
6	0.713125	0.0476765	0.769176	0.0435397	0.776559	0.0388355	0.761905	0.0587087	0.62	0.110879	0.795504	0.0470693	Pep3	Pep5	Pep7	Pep8	Pep11	Pep12
6	0.713125	0.054375	0.767598	0.0430196	0.77526	0.0433256	0.755238	0.0551313	0.632727	0.10827	0.798929	0.0504482	Pep6	Pep7	Pep8	Pep9	Pep10	Pep12
7	0.713125	0.0541951	0.774686	0.0473344	0.781192	0.0414948	0.780952	0.055123	0.583636	0.120728	0.784386	0.0535704	Pep3	Pep4	Pep5	Pep7	Pep8	Pep9	Pep12
4	0.712812	0.0505236	0.739181	0.0422707	0.77168	0.0418883	0.741429	0.0535603	0.658182	0.0901055	0.806578	0.0437654	Pep9	Pep10	Pep11	Pep12
5	0.712812	0.0499404	0.77662	0.0443239	0.776895	0.0381929	0.762381	0.0523788	0.618182	0.123983	0.795494	0.0525279	Pep3	Pep4	Pep7	Pep8	Pep12
4	0.7125	0.0433013	0.765301	0.0440669	0.771006	0.0331131	0.737619	0.0433804	0.664545	0.104995	0.810379	0.0487623	Pep4	Pep6	Pep8	Pep12
4	0.7125	0.0482102	0.775407	0.0400924	0.780737	0.0389534	0.782381	0.0568465	0.579091	0.0932915	0.781419	0.0405451	Pep4	Pep8	Pep9	Pep10
4	0.712187	0.0398471	0.772727	0.0389597	0.771569	0.0316876	0.741429	0.0447999	0.656364	0.0975569	0.807127	0.0452054	Pep5	Pep7	Pep8	Pep12
5	0.712187	0.0453491	0.76694	0.045843	0.770328	0.0372474	0.737143	0.0510569	0.664545	0.0897149	0.809103	0.0431681	Pep5	Pep7	Pep8	Pep11	Pep12
7	0.712187	0.0515947	0.773571	0.0379359	0.775743	0.0405873	0.76	0.0550901	0.620909	0.106837	0.794899	0.0476438	Pep3	Pep4	Pep7	Pep8	Pep9	Pep11	Pep12
7	0.712187	0.0517836	0.764833	0.0451852	0.775559	0.0412039	0.759048	0.0529493	0.622727	0.0998966	0.795011	0.0470266	Pep3	Pep6	Pep8	Pep9	Pep10	Pep11	Pep12
5	0.711875	0.0533232	0.758459	0.0504301	0.783288	0.0399034	0.79381	0.0517516	0.555455	0.116346	0.775262	0.0480747	Pep3	Pep4	Pep7	Pep9	Pep12
5	0.711875	0.0497219	0.782234	0.0401106	0.777375	0.039184	0.768095	0.0545669	0.604545	0.104743	0.789574	0.0459341	Pep3	Pep6	Pep8	Pep9	Pep12
6	0.711875	0.0568681	0.747765	0.0417796	0.778879	0.0448959	0.775238	0.0621169	0.590909	0.118182	0.785818	0.0522151	Pep3	Pep5	Pep7	Pep9	Pep10	Pep12
6	0.711875	0.0468917	0.771728	0.0419909	0.772822	0.036966	0.747619	0.0483281	0.643636	0.10097	0.802207	0.0456995	Pep6	Pep8	Pep9	Pep10	Pep11	Pep12
1	0.711562	0.0366718	0.735186	0.0340875	0.76911	0.0289793	0.732381	0.037362	0.671818	0.0822162	0.811441	0.0388732	Pep12
3	0.711562	0.0575976	0.791135	0.0393005	0.777064	0.0434981	0.765714	0.0511456	0.608182	0.124446	0.791248	0.0551225	Pep4	Pep8	Pep10
1	0.71125	0.0439993	0.709508	0.0409285	0.783858	0.0366933	0.800952	0.0552791	0.54	0.0678111	0.768911	0.0297133	Pep9
6	0.71125	0.0537863	0.783919	0.0453553	0.780043	0.0414075	0.780952	0.052597	0.578182	0.110236	0.781241	0.0479194	Pep3	Pep4	Pep5	Pep8	Pep9	Pep12
7	0.71125	0.0507983	0.77126	0.0457077	0.776173	0.0404673	0.764762	0.0574673	0.609091	0.108711	0.790958	0.0471737	Pep3	Pep4	Pep6	Pep8	Pep9	Pep10	Pep12
7	0.71125	0.0511814	0.762463	0.0450672	0.775739	0.0410781	0.762857	0.0563356	0.612727	0.104936	0.791856	0.0464566	Pep3	Pep5	Pep6	Pep8	Pep9	Pep10	Pep12
5	0.710938	0.0573461	0.76395	0.0483639	0.777743	0.0441199	0.771429	0.0542941	0.595455	0.111618	0.786272	0.0506251	Pep3	Pep4	Pep9	Pep10	Pep12
5	0.710938	0.0455811	0.740818	0.0462782	0.773142	0.03629	0.751905	0.0522921	0.632727	0.10827	0.799007	0.0476907	Pep3	Pep6	Pep9	Pep11	Pep12
5	0.710938	0.0484879	0.778339	0.0408115	0.773301	0.038354	0.752381	0.0503953	0.631818	0.0982281	0.797673	0.0450587	Pep5	Pep8	Pep9	Pep11	Pep12
6	0.710938	0.0494846	0.760969	0.0417553	0.77303	0.0399193	0.751905	0.0556532	0.632727	0.103589	0.798335	0.0467484	Pep5	Pep6	Pep8	Pep9	Pep10	Pep12
6	0.710938	0.0517987	0.771744	0.0396498	0.772833	0.0417326	0.750952	0.0566867	0.634545	0.109076	0.799168	0.0496442	Pep5	Pep7	Pep8	Pep9	Pep11	Pep12
6	0.710625	0.0507021	0.76469	0.0431952	0.773361	0.0406724	0.75381	0.0530498	0.628182	0.0971452	0.79616	0.0455775	Pep6	Pep7	Pep8	Pep9	Pep11	Pep12
5	0.710313	0.0423561	0.77633	0.0437721	0.772218	0.0332742	0.749048	0.0460971	0.636364	0.0979121	0.799421	0.0441341	Pep4	Pep7	Pep8	Pep11	Pep12
5	0.710313	0.0404697	0.759856	0.0411938	0.772048	0.0330557	0.749048	0.0465864	0.636364	0.0792527	0.79841	0.0365696	Pep6	Pep7	Pep8	Pep11	Pep12
6	0.710313	0.0537382	0.755414	0.0433252	0.777643	0.0421308	0.773333	0.0567926	0.59	0.114628	0.784875	0.0491133	Pep3	Pep4	Pep6	Pep9	Pep10	Pep12
6	0.710313	0.0577669	0.735429	0.0528368	0.774738	0.0457316	0.760476	0.0573231	0.614545	0.110685	0.791943	0.0509403	Pep3	Pep7	Pep9	Pep10	Pep11	Pep12
4	0.71	0.0463681	0.767873	0.0408767	0.778928	0.0340377	0.778095	0.0421745	0.58	0.108924	0.781835	0.0467353	Pep3	Pep6	Pep9	Pep12
6	0.71	0.0539603	0.780144	0.0482622	0.773338	0.0439681	0.75619	0.0599622	0.621818	0.105015	0.794227	0.048226	Pep3	Pep4	Pep5	Pep8	Pep10	Pep12
6	0.71	0.0548578	0.753959	0.0466087	0.777657	0.0438008	0.774762	0.0586527	0.586364	0.105529	0.783057	0.0478106	Pep3	Pep4	Pep7	Pep9	Pep10	Pep12
7	0.71	0.0513642	0.759911	0.043501	0.772327	0.0424712	0.751905	0.0572598	0.63	0.0920429	0.796204	0.0436994	Pep4	Pep6	Pep8	Pep9	Pep10	Pep11	Pep12
8	0.71	0.054141	0.757916	0.0452908	0.774402	0.0425519	0.76	0.0575068	0.614545	0.112903	0.79232	0.0494254	Pep3	Pep4	Pep7	Pep8	Pep9	Pep10	Pep11	Pep12
4	0.709688	0.0480671	0.742426	0.0449326	0.780789	0.0378661	0.79	0.0571805	0.556364	0.104668	0.774465	0.0413846	Pep3	Pep4	Pep8	Pep9
4	0.709688	0.0462025	0.775783	0.0336411	0.768785	0.0374955	0.736667	0.0487741	0.658182	0.0919216	0.806069	0.044126	Pep6	Pep8	Pep10	Pep12
5	0.709688	0.0536363	0.77567	0.042062	0.773456	0.0423153	0.757143	0.0600453	0.619091	0.113323	0.793902	0.0502327	Pep4	Pep5	Pep8	Pep11	Pep12
5	0.709375	0.0497062	0.74527	0.0434288	0.773683	0.0417101	0.76	0.0609524	0.612727	0.102546	0.791242	0.0442462	Pep3	Pep5	Pep9	Pep11	Pep12
5	0.709063	0.0572302	0.779994	0.043211	0.774034	0.0430878	0.759048	0.0503142	0.613636	0.120175	0.792056	0.0553528	Pep5	Pep7	Pep8	Pep9	Pep12
6	0.709063	0.051291	0.766916	0.0465985	0.773837	0.0409401	0.760476	0.0581089	0.610909	0.108392	0.790709	0.0461843	Pep3	Pep5	Pep8	Pep10	Pep11	Pep12
8	0.70875	0.0551773	0.752255	0.0440152	0.770997	0.0444237	0.749048	0.0582648	0.631818	0.103153	0.796872	0.048674	Pep5	Pep6	Pep7	Pep8	Pep9	Pep10	Pep11	Pep12
9	0.70875	0.0467457	0.754628	0.0431137	0.775299	0.0369934	0.767143	0.0542502	0.597273	0.109284	0.786723	0.0460384	Pep3	Pep4	Pep6	Pep7	Pep8	Pep9	Pep10	Pep11	Pep12
4	0.708438	0.0517383	0.761146	0.0405702	0.770795	0.0422227	0.749048	0.0562852	0.630909	0.0994364	0.796445	0.0460216	Pep3	Pep9	Pep11	Pep12
6	0.708438	0.0534101	0.748788	0.0446698	0.773667	0.0415794	0.760476	0.0557184	0.609091	0.116065	0.790363	0.0508493	Pep3	Pep4	Pep9	Pep10	Pep11	Pep12
7	0.708438	0.0596302	0.770572	0.0456539	0.775967	0.0463161	0.770952	0.0604949	0.589091	0.116051	0.78375	0.0524211	Pep3	Pep4	Pep5	Pep8	Pep9	Pep10	Pep12
6	0.708125	0.0550603	0.772972	0.0428069	0.771332	0.0450563	0.752381	0.0609821	0.623636	0.109861	0.794413	0.050756	Pep3	Pep4	Pep5	Pep8	Pep11	Pep12
4	0.707812	0.0534686	0.717154	0.0353701	0.768383	0.0431063	0.74	0.0552955	0.646364	0.107484	0.801897	0.0502204	Pep6	Pep10	Pep11	Pep12
4	0.707812	0.044277	0.745642	0.0420771	0.77013	0.0357767	0.747143	0.0474736	0.632727	0.0861672	0.796446	0.0394563	Pep7	Pep9	Pep11	Pep12
5	0.707812	0.0578547	0.749844	0.0437241	0.774878	0.0447438	0.767143	0.0574969	0.594545	0.122252	0.785794	0.0550453	Pep4	Pep6	Pep9	Pep10	Pep12
5	0.707812	0.0470569	0.772831	0.040798	0.772468	0.0364389	0.756667	0.0507964	0.614545	0.110685	0.791897	0.0470589	Pep6	Pep8	Pep9	Pep10	Pep12
7	0.707812	0.0449338	0.767281	0.0430038	0.772962	0.0355643	0.759048	0.0503142	0.61	0.102284	0.790014	0.0444064	Pep3	Pep4	Pep7	Pep8	Pep10	Pep11	Pep12
7	0.707812	0.0457948	0.766829	0.0432801	0.772709	0.0361088	0.758095	0.0524588	0.611818	0.108981	0.791002	0.0460482	Pep3	Pep6	Pep7	Pep8	Pep9	Pep11	Pep12
7	0.707812	0.0480834	0.767608	0.0433777	0.771881	0.0386779	0.755238	0.055541	0.617273	0.101473	0.792175	0.0440786	Pep4	Pep5	Pep7	Pep8	Pep9	Pep10	Pep12
8	0.707812	0.0517987	0.751312	0.0409807	0.77354	0.0405974	0.761429	0.0532376	0.605455	0.112242	0.788674	0.0480876	Pep3	Pep5	Pep7	Pep8	Pep9	Pep10	Pep11	Pep12
8	0.707812	0.0429332	0.757455	0.0364383	0.771454	0.034712	0.752857	0.0493472	0.621818	0.0959683	0.7936	0.0419687	Pep3	Pep6	Pep7	Pep8	Pep9	Pep10	Pep11	Pep12
4	0.7075	0.0497101	0.754066	0.0407491	0.775723	0.0396905	0.772857	0.0570853	0.582727	0.105309	0.781379	0.0439811	Pep3	Pep7	Pep8	Pep9
6	0.7075	0.0504898	0.762968	0.0429204	0.769852	0.0398803	0.74619	0.0495124	0.633636	0.104014	0.797363	0.0483002	Pep4	Pep6	Pep8	Pep10	Pep11	Pep12
2	0.707187	0.0406622	0.755835	0.0300607	0.765939	0.0318937	0.730476	0.0421745	0.662727	0.0956016	0.80749	0.044727	Pep10	Pep12
5	0.707187	0.0429969	0.769078	0.0389556	0.77204	0.0355268	0.757619	0.0522053	0.610909	0.0872727	0.789338	0.0384329	Pep3	Pep5	Pep6	Pep8	Pep12
7	0.707187	0.0469073	0.766929	0.0414699	0.773442	0.0373599	0.763333	0.0557184	0.6	0.11134	0.787069	0.0453221	Pep3	Pep4	Pep6	Pep7	Pep8	Pep9	Pep12
8	0.707187	0.0466986	0.76078	0.0413154	0.773971	0.0369352	0.765714	0.0574121	0.595455	0.115976	0.786314	0.0491816	Pep3	Pep4	Pep5	Pep8	Pep9	Pep10	Pep11	Pep12
2	0.706875	0.0514971	0.708934	0.0398775	0.768782	0.0443214	0.74619	0.0624718	0.631818	0.0836907	0.795342	0.0405626	Pep9	Pep11
4	0.706875	0.0460935	0.748643	0.0404504	0.773249	0.0360507	0.762857	0.0512784	0.6	0.105235	0.786552	0.0426872	Pep5	Pep7	Pep8	Pep9
5	0.706875	0.0450217	0.771125	0.0391655	0.769104	0.0366616	0.745714	0.0535455	0.632727	0.100347	0.797174	0.0450666	Pep3	Pep4	Pep6	Pep8	Pep12
5	0.706875	0.0514971	0.778114	0.0409798	0.772791	0.0403446	0.760952	0.0551148	0.603636	0.108727	0.787802	0.0485358	Pep4	Pep6	Pep8	Pep9	Pep12
6	0.706875	0.0489699	0.77163	0.0427085	0.76909	0.0412542	0.746667	0.0590476	0.630909	0.0934376	0.795784	0.042885	Pep4	Pep7	Pep8	Pep10	Pep11	Pep12
4	0.706562	0.0419018	0.755219	0.0408657	0.772402	0.033195	0.76	0.0475809	0.604545	0.0921506	0.787456	0.039333	Pep7	Pep9	Pep10	Pep12
6	0.706562	0.050755	0.743203	0.0393756	0.773157	0.0395307	0.763333	0.0561239	0.598182	0.115837	0.786518	0.0497708	Pep4	Pep5	Pep7	Pep9	Pep10	Pep12
6	0.706562	0.0503688	0.741131	0.0435935	0.772573	0.040173	0.760952	0.0555247	0.602727	0.111084	0.787572	0.0485702	Pep4	Pep6	Pep7	Pep9	Pep10	Pep12
7	0.706562	0.0505623	0.747568	0.0429753	0.768493	0.0413093	0.74381	0.0550325	0.635455	0.102445	0.797562	0.0475319	Pep3	Pep5	Pep6	Pep8	Pep10	Pep11	Pep12
8	0.706562	0.0511384	0.742431	0.0402689	0.774697	0.0393559	0.77	0.055962	0.585455	0.117354	0.782588	0.0482948	Pep3	Pep4	Pep5	Pep6	Pep7	Pep9	Pep10	Pep12
4	0.70625	0.0505825	0.73565	0.0454611	0.777662	0.0393584	0.784286	0.0532205	0.557273	0.0992992	0.773031	0.0415356	Pep3	Pep4	Pep9	Pep10
4	0.70625	0.0507752	0.765463	0.0376231	0.773517	0.0424296	0.768095	0.0648232	0.588182	0.0999628	0.782196	0.0407968	Pep4	Pep9	Pep10	Pep12
4	0.70625	0.0450694	0.757877	0.04612	0.774341	0.0347455	0.768571	0.0456845	0.587273	0.098266	0.782086	0.0420289	Pep6	Pep7	Pep9	Pep12
6	0.70625	0.0492125	0.756436	0.0474512	0.766837	0.0404528	0.737619	0.0515057	0.646364	0.0908136	0.800545	0.04445	Pep6	Pep7	Pep8	Pep10	Pep11	Pep12
4	0.705937	0.0569565	0.737661	0.0408763	0.770205	0.0436088	0.750952	0.0516639	0.62	0.122899	0.793225	0.0554789	Pep3	Pep6	Pep10	Pep12
4	0.705937	0.0439937	0.786917	0.0396742	0.770672	0.0355173	0.754286	0.0484312	0.613636	0.0875516	0.789711	0.0398107	Pep6	Pep8	Pep9	Pep12
5	0.705937	0.052681	0.767615	0.0481576	0.775731	0.0402376	0.775714	0.0514175	0.572727	0.106406	0.777691	0.0459464	Pep3	Pep4	Pep8	Pep9	Pep10
4	0.705625	0.0446733	0.747207	0.0398793	0.770791	0.03702	0.756667	0.05549	0.608182	0.0933269	0.788222	0.039632	Pep4	Pep8	Pep9	Pep11
5	0.705625	0.04743	0.763743	0.0399305	0.776602	0.0363639	0.780476	0.0480433	0.562727	0.098497	0.774556	0.0418099	Pep4	Pep5	Pep8	Pep9	Pep10
5	0.705625	0.0537972	0.748207	0.0452202	0.76842	0.0445058	0.746667	0.0598107	0.627273	0.0991701	0.79415	0.0471264	Pep4	Pep9	Pep10	Pep11	Pep12
6	0.705625	0.0525112	0.757312	0.0448218	0.775875	0.0413454	0.778095	0.0556226	0.567273	0.102142	0.775814	0.0445502	Pep3	Pep4	Pep8	Pep9	Pep10	Pep11
6	0.705625	0.0508098	0.764031	0.0402319	0.772423	0.0407847	0.762857	0.0534438	0.596364	0.0956232	0.784189	0.0435204	Pep3	Pep5	Pep6	Pep8	Pep9	Pep12
6	0.705625	0.0519502	0.758009	0.0487049	0.7694	0.0431849	0.750952	0.0598013	0.619091	0.098497	0.791602	0.0457511	Pep3	Pep6	Pep8	Pep10	Pep11	Pep12
6	0.705625	0.057483	0.732464	0.0435809	0.771347	0.0452887	0.758095	0.0604893	0.605455	0.124794	0.788699	0.0550919	Pep4	Pep6	Pep9	Pep10	Pep11	Pep12
8	0.705625	0.042431	0.759126	0.0373942	0.767769	0.0347899	0.742857	0.0471405	0.634545	0.087178	0.796533	0.039734	Pep4	Pep6	Pep7	Pep8	Pep9	Pep10	Pep11	Pep12
4	0.705313	0.0478554	0.752231	0.0367553	0.774433	0.0388866	0.773333	0.058755	0.575455	0.10209	0.778466	0.0428594	Pep3	Pep4	Pep10	Pep12
5	0.705313	0.0502445	0.728418	0.0424826	0.769034	0.040554	0.749048	0.0529643	0.621818	0.0993533	0.792432	0.045596	Pep5	Pep7	Pep9	Pep11	Pep12
6	0.705313	0.049461	0.761494	0.0423872	0.769266	0.0385091	0.749048	0.0494207	0.621818	0.110386	0.79326	0.0499821	Pep4	Pep5	Pep7	Pep8	Pep11	Pep12
6	0.705313	0.0569839	0.772335	0.045337	0.769863	0.0460864	0.75381	0.064261	0.612727	0.111058	0.789932	0.0498944	Pep4	Pep6	Pep8	Pep9	Pep10	Pep12
7	0.705313	0.048865	0.76027	0.0450352	0.768263	0.0399898	0.74619	0.055962	0.627273	0.10718	0.794824	0.0467017	Pep3	Pep5	Pep7	Pep8	Pep10	Pep11	Pep12
7	0.705313	0.0506318	0.761306	0.0463746	0.769959	0.040328	0.752857	0.0541665	0.614545	0.108422	0.790617	0.0473252	Pep5	Pep7	Pep8	Pep9	Pep10	Pep11	Pep12
8	0.705313	0.0484637	0.759105	0.0443328	0.772912	0.0377843	0.765238	0.0513999	0.590909	0.10405	0.783173	0.0457642	Pep3	Pep4	Pep5	Pep7	Pep8	Pep9	Pep11	Pep12
2	0.705	0.0521641	0.752243	0.045633	0.778947	0.0392929	0.792857	0.0514528	0.537273	0.105309	0.76732	0.0436119	Pep4	Pep9
3	0.705	0.0480722	0.73965	0.0405149	0.77078	0.0404498	0.759048	0.0612863	0.601818	0.0934022	0.785891	0.0409315	Pep3	Pep11	Pep12
3	0.705	0.0547223	0.725334	0.0460165	0.781556	0.0423122	0.80619	0.0599527	0.511818	0.113294	0.760753	0.0438626	Pep3	Pep7	Pep12
5	0.705	0.0459959	0.765633	0.0391194	0.767465	0.0375568	0.743333	0.0507964	0.631818	0.0921506	0.795595	0.0437438	Pep6	Pep7	Pep8	Pep10	Pep12
6	0.705	0.0478686	0.770876	0.0461701	0.771292	0.0380062	0.759524	0.0536111	0.600909	0.10196	0.786122	0.0451927	Pep3	Pep4	Pep7	Pep8	Pep11	Pep12
6	0.705	0.0444849	0.755869	0.0416145	0.768885	0.0362838	0.749524	0.0524329	0.62	0.0956751	0.791952	0.0420264	Pep3	Pep6	Pep7	Pep8	Pep11	Pep12
8	0.705	0.0510285	0.755516	0.0369123	0.770524	0.0401932	0.75619	0.0568564	0.607273	0.117043	0.788845	0.0496407	Pep3	Pep4	Pep5	Pep6	Pep7	Pep8	Pep10	Pep12
5	0.704688	0.0561414	0.750586	0.047477	0.774304	0.0441456	0.77381	0.0622244	0.572727	0.124316	0.778413	0.0526718	Pep4	Pep5	Pep7	Pep9	Pep12
5	0.704688	0.047264	0.758173	0.0473006	0.767094	0.037933	0.742381	0.0499864	0.632727	0.0926381	0.795692	0.0433194	Pep4	Pep6	Pep7	Pep8	Pep12
6	0.704688	0.047264	0.764135	0.0377724	0.76859	0.0383272	0.749048	0.0542335	0.62	0.101542	0.792096	0.045433	Pep5	Pep6	Pep7	Pep8	Pep9	Pep12
7	0.704688	0.0519869	0.751203	0.0451065	0.769055	0.0426983	0.751429	0.0561743	0.615455	0.0925801	0.789634	0.0431566	Pep3	Pep6	Pep7	Pep8	Pep10	Pep11	Pep12
5	0.704375	0.0486979	0.752536	0.046596	0.771603	0.0388334	0.762857	0.0563356	0.592727	0.104826	0.783398	0.044001	Pep3	Pep4	Pep9	Pep11	Pep12
6	0.704375	0.0531103	0.722859	0.0420628	0.768699	0.0424492	0.75	0.0556858	0.617273	0.110068	0.791086	0.048548	Pep6	Pep7	Pep9	Pep10	Pep11	Pep12
7	0.704375	0.0523696	0.728342	0.0493864	0.772251	0.0416358	0.765714	0.0578057	0.587273	0.106344	0.78161	0.0456481	Pep3	Pep5	Pep6	Pep7	Pep9	Pep10	Pep12
4	0.704063	0.0487049	0.744188	0.0399153	0.77109	0.0392311	0.761429	0.0549149	0.594545	0.0974213	0.783386	0.0425744	Pep3	Pep8	Pep9	Pep11
4	0.704063	0.0429514	0.751903	0.0357351	0.773667	0.0330265	0.771429	0.0451754	0.575455	0.0953939	0.777793	0.039889	Pep5	Pep8	Pep9	Pep10
5	0.704063	0.046447	0.771391	0.0429544	0.771523	0.036126	0.762381	0.0515057	0.592727	0.111696	0.783893	0.0466995	Pep3	Pep4	Pep5	Pep8	Pep12
5	0.704063	0.0451679	0.731166	0.0400123	0.769282	0.0358702	0.752857	0.0479489	0.610909	0.0954156	0.788641	0.0427844	Pep6	Pep7	Pep9	Pep11	Pep12
6	0.704063	0.0520019	0.742095	0.0455221	0.77016	0.042061	0.757619	0.0571805	0.601818	0.0994032	0.785581	0.0448763	Pep4	Pep5	Pep9	Pep10	Pep11	Pep12
7	0.704063	0.0547464	0.720021	0.0448517	0.771312	0.0443321	0.762857	0.0620803	0.591818	0.114628	0.783209	0.0489204	Pep3	Pep6	Pep7	Pep9	Pep10	Pep11	Pep12
7	0.704063	0.0508627	0.765441	0.0421238	0.771934	0.0402542	0.764762	0.0546355	0.588182	0.100786	0.781545	0.0447935	Pep4	Pep6	Pep7	Pep8	Pep9	Pep10	Pep12
5	0.70375	0.0518185	0.769557	0.0393667	0.765134	0.0419019	0.736667	0.0544838	0.640909	0.107853	0.79891	0.0512719	Pep5	Pep7	Pep8	Pep10	Pep12
6	0.70375	0.047697	0.761985	0.0418476	0.766023	0.0394267	0.740952	0.0535878	0.632727	0.0908363	0.795255	0.0425756	Pep3	Pep6	Pep7	Pep8	Pep10	Pep12
7	0.70375	0.0514402	0.753719	0.0362032	0.76666	0.0404214	0.742381	0.050438	0.63	0.105435	0.79491	0.0483106	Pep5	Pep6	Pep8	Pep9	Pep10	Pep11	Pep12
2	0.703438	0.0456068	0.762621	0.0378876	0.777333	0.0327032	0.788571	0.0448328	0.540909	0.116686	0.768819	0.0450446	Pep4	Pep10
4	0.703438	0.048913	0.754624	0.043206	0.77376	0.0376506	0.77381	0.0527584	0.569091	0.108803	0.776239	0.0458836	Pep4	Pep5	Pep9	Pep12
6	0.703438	0.0470818	0.733822	0.0384707	0.768425	0.0370408	0.750952	0.0529643	0.612727	0.112536	0.79004	0.0480505	Pep3	Pep5	Pep9	Pep10	Pep11	Pep12
6	0.703438	0.0472888	0.769454	0.0423062	0.77045	0.0386541	0.760476	0.0553099	0.594545	0.0974213	0.783251	0.0419148	Pep4	Pep6	Pep7	Pep8	Pep9	Pep12
7	0.703438	0.0538544	0.760663	0.0459085	0.770038	0.0412693	0.757143	0.0528121	0.600909	0.117758	0.786141	0.0516229	Pep4	Pep5	Pep7	Pep8	Pep9	Pep11	Pep12
3	0.703125	0.0568544	0.746827	0.0538107	0.778628	0.0421375	0.79619	0.0555655	0.525455	0.12236	0.764228	0.0491483	Pep4	Pep5	Pep9
3	0.703125	0.0413399	0.719377	0.0373267	0.768122	0.0325033	0.75	0.0443522	0.613636	0.0956708	0.789408	0.0417554	Pep7	Pep11	Pep12
6	0.703125	0.0477011	0.734812	0.0404251	0.767484	0.0404609	0.749524	0.0585617	0.614545	0.0873106	0.788878	0.0400502	Pep4	Pep7	Pep9	Pep10	Pep11	Pep12
7	0.703125	0.048513	0.761024	0.0425106	0.768621	0.0391386	0.752857	0.0528957	0.608182	0.100983	0.787549	0.0452403	Pep3	Pep4	Pep6	Pep8	Pep9	Pep11	Pep12
7	0.703125	0.0516335	0.756665	0.0409067	0.770682	0.0403227	0.761429	0.0540827	0.591818	0.106402	0.782719	0.0476859	Pep5	Pep6	Pep7	Pep8	Pep9	Pep10	Pep12
8	0.703125	0.0472898	0.749811	0.0426423	0.76878	0.0370643	0.753333	0.0536132	0.607273	0.111251	0.78808	0.0473297	Pep3	Pep4	Pep6	Pep8	Pep9	Pep10	Pep11	Pep12
2	0.702812	0.048913	0.744338	0.0371966	0.774393	0.0382493	0.778571	0.0531864	0.558182	0.104462	0.77253	0.0432571	Pep3	Pep12
6	0.702812	0.0540354	0.738591	0.04778	0.774183	0.0402778	0.77619	0.0478566	0.562727	0.112592	0.774007	0.0484143	Pep3	Pep5	Pep8	Pep9	Pep10	Pep11
8	0.702812	0.0523836	0.76077	0.0479085	0.770149	0.042472	0.761429	0.0640631	0.590909	0.114632	0.7828	0.0485462	Pep3	Pep4	Pep6	Pep7	Pep8	Pep9	Pep10	Pep12
2	0.7025	0.0498983	0.730549	0.0435338	0.774521	0.0382363	0.779524	0.0493288	0.555455	0.0961189	0.771167	0.0418403	Pep7	Pep9
4	0.7025	0.0447388	0.750363	0.0418334	0.769648	0.0362421	0.759524	0.0556858	0.593636	0.0982954	0.782964	0.0413279	Pep4	Pep7	Pep8	Pep9
7	0.7025	0.0456036	0.756518	0.047162	0.767903	0.036222	0.750952	0.0465864	0.61	0.0874761	0.787283	0.0405697	Pep6	Pep7	Pep8	Pep9	Pep10	Pep11	Pep12
8	0.7025	0.0578724	0.757371	0.0421588	0.768189	0.0458532	0.752857	0.0601189	0.606364	0.115031	0.787215	0.0527833	Pep3	Pep5	Pep6	Pep8	Pep9	Pep10	Pep11	Pep12
9	0.7025	0.0559855	0.749787	0.048561	0.770054	0.0436642	0.760476	0.0577174	0.591818	0.113177	0.782585	0.0502181	Pep3	Pep4	Pep5	Pep6	Pep8	Pep9	Pep10	Pep11	Pep12
3	0.702187	0.0458119	0.749491	0.0467342	0.772985	0.0368922	0.774762	0.05465	0.563636	0.0927094	0.773418	0.0380259	Pep4	Pep9	Pep10
4	0.702187	0.0527477	0.723454	0.0437448	0.777935	0.0399594	0.795714	0.0518567	0.523636	0.105329	0.762641	0.0442495	Pep3	Pep4	Pep7	Pep12
4	0.702187	0.046447	0.755125	0.0413678	0.77136	0.0358562	0.76619	0.0471861	0.58	0.0994032	0.778593	0.0433341	Pep3	Pep9	Pep10	Pep12
5	0.702187	0.0445145	0.75852	0.0415212	0.774252	0.036697	0.781429	0.0598922	0.550909	0.0934376	0.770052	0.0364173	Pep3	Pep4	Pep5	Pep9	Pep12
6	0.702187	0.0549245	0.73732	0.0436532	0.771661	0.042442	0.768095	0.0577959	0.576364	0.121438	0.778382	0.0503885	Pep3	Pep6	Pep7	Pep9	Pep10	Pep12
7	0.702187	0.0491043	0.762646	0.0424783	0.768226	0.0387926	0.753333	0.0527605	0.604545	0.103951	0.786282	0.0463551	Pep3	Pep4	Pep6	Pep7	Pep8	Pep10	Pep12
7	0.702187	0.0545677	0.75588	0.0469835	0.768788	0.0426423	0.755714	0.0557997	0.6	0.109846	0.78488	0.0494461	Pep3	Pep5	Pep6	Pep8	Pep9	Pep11	Pep12
8	0.702187	0.046447	0.753145	0.039982	0.767999	0.0359272	0.751905	0.0505278	0.607273	0.111992	0.787851	0.0479211	Pep3	Pep4	Pep6	Pep7	Pep8	Pep10	Pep11	Pep12
4	0.701875	0.0490973	0.758566	0.0443362	0.769992	0.0370981	0.760476	0.0468776	0.59	0.112445	0.782064	0.0478907	Pep3	Pep8	Pep10	Pep11
4	0.701875	0.0474794	0.740976	0.0415042	0.764216	0.0389087	0.738095	0.0545025	0.632727	0.100347	0.795221	0.0446821	Pep5	Pep9	Pep11	Pep12
4	0.701875	0.0460172	0.744426	0.0438181	0.763097	0.0361533	0.731905	0.0439826	0.644545	0.0996647	0.799232	0.0475965	Pep7	Pep8	Pep9	Pep11
6	0.701875	0.0590319	0.750277	0.052006	0.773692	0.0466785	0.779524	0.0678985	0.553636	0.121353	0.771362	0.0491899	Pep3	Pep4	Pep5	Pep7	Pep9	Pep12
6	0.701875	0.0490973	0.722234	0.0456217	0.766144	0.0400124	0.74619	0.0555553	0.617273	0.0964622	0.789795	0.0437231	Pep5	Pep7	Pep9	Pep10	Pep11	Pep12
8	0.701875	0.0482952	0.752717	0.0423636	0.768862	0.0376623	0.756667	0.0538306	0.597273	0.11589	0.784787	0.04926	Pep3	Pep5	Pep6	Pep7	Pep8	Pep9	Pep10	Pep12
8	0.701875	0.0504704	0.757822	0.0411377	0.767546	0.0379489	0.749524	0.0434457	0.610909	0.1114	0.78857	0.0512003	Pep4	Pep5	Pep6	Pep7	Pep8	Pep9	Pep10	Pep12
8	0.701875	0.0549183	0.757039	0.044451	0.766147	0.0427971	0.744762	0.0523896	0.62	0.111622	0.791325	0.0529449	Pep4	Pep5	Pep6	Pep8	Pep9	Pep10	Pep11	Pep12
3	0.701562	0.0536509	0.770273	0.0413886	0.772119	0.0406378	0.770952	0.0520313	0.569091	0.115437	0.775736	0.0493587	Pep6	Pep9	Pep12
5	0.701562	0.0500732	0.738944	0.0426083	0.771202	0.0380433	0.767143	0.0507964	0.576364	0.110011	0.777658	0.0457118	Pep6	Pep7	Pep9	Pep10	Pep12
6	0.701562	0.0516098	0.762189	0.0437591	0.763181	0.0422944	0.734762	0.0576387	0.638182	0.105219	0.797035	0.0485906	Pep5	Pep7	Pep8	Pep10	Pep11	Pep12
7	0.701562	0.0519869	0.739774	0.0497971	0.771512	0.040354	0.769048	0.0560915	0.572727	0.118879	0.776993	0.0477274	Pep3	Pep4	Pep6	Pep7	Pep9	Pep10	Pep12
9	0.701562	0.0494846	0.752235	0.043848	0.766951	0.0385738	0.749524	0.0549665	0.61	0.115919	0.788482	0.0484041	Pep3	Pep5	Pep6	Pep7	Pep8	Pep9	Pep10	Pep11	Pep12
5	0.70125	0.0494738	0.754796	0.0426484	0.772652	0.0382864	0.774762	0.0550634	0.560909	0.11787	0.773637	0.0475515	Pep3	Pep6	Pep7	Pep9	Pep12
5	0.70125	0.0464186	0.767126	0.035471	0.76554	0.0356999	0.743333	0.043589	0.620909	0.101277	0.791179	0.0466332	Pep4	Pep6	Pep8	Pep11	Pep12
7	0.70125	0.0549005	0.756682	0.0446998	0.770619	0.0432848	0.766667	0.0600453	0.576364	0.112242	0.777512	0.0482978	Pep3	Pep5	Pep6	Pep7	Pep8	Pep9	Pep12
7	0.70125	0.0494738	0.7544	0.0484081	0.764448	0.0417067	0.741429	0.0588071	0.624545	0.0950467	0.791875	0.0435543	Pep4	Pep5	Pep6	Pep7	Pep8	Pep10	Pep12
4	0.700937	0.0440292	0.760535	0.0351712	0.764891	0.0344598	0.741905	0.0447619	0.622727	0.0965307	0.79154	0.0437348	Pep5	Pep6	Pep8	Pep12
5	0.700937	0.0500498	0.745945	0.0394233	0.771319	0.0397982	0.770476	0.0572935	0.568182	0.106309	0.774891	0.0446876	Pep3	Pep5	Pep9	Pep10	Pep12
7	0.700937	0.049461	0.762242	0.0438393	0.765533	0.03991	0.745238	0.0518917	0.616364	0.100889	0.789403	0.0466143	Pep3	Pep4	Pep6	Pep8	Pep10	Pep11	Pep12
8	0.700937	0.0422176	0.757691	0.0388742	0.770661	0.0328554	0.766667	0.0473804	0.575455	0.0987986	0.776949	0.0401127	Pep3	Pep4	Pep5	Pep6	Pep8	Pep9	Pep10	Pep12
5	0.700625	0.0555828	0.741063	0.0480948	0.773659	0.0431548	0.781905	0.0635959	0.545455	0.122643	0.769058	0.0490637	Pep3	Pep4	Pep7	Pep10	Pep12
5	0.700625	0.0393254	0.762624	0.0331456	0.765069	0.0304937	0.743333	0.0430656	0.619091	0.0976543	0.790581	0.04241	Pep5	Pep6	Pep8	Pep11	Pep12
6	0.700625	0.0492483	0.755535	0.0434101	0.763917	0.0397912	0.739524	0.0527928	0.626364	0.100326	0.79251	0.0457268	Pep3	Pep5	Pep6	Pep8	Pep11	Pep12
4	0.700313	0.0494294	0.720391	0.0438246	0.778322	0.0383883	0.80381	0.0556471	0.502727	0.0922223	0.756067	0.0368141	Pep3	Pep4	Pep5	Pep10
4	0.700313	0.0502134	0.715295	0.0405697	0.76241	0.0411585	0.734286	0.0531032	0.635455	0.0974849	0.795173	0.0458724	Pep7	Pep10	Pep11	Pep12
5	0.700313	0.0472061	0.725044	0.0495219	0.776301	0.0375386	0.794762	0.0578116	0.52	0.102916	0.761198	0.039098	Pep3	Pep4	Pep5	Pep9	Pep10
6	0.700313	0.052122	0.768129	0.0486746	0.768545	0.0401733	0.759048	0.0529493	0.588182	0.112415	0.780902	0.0486109	Pep3	Pep4	Pep5	Pep7	Pep8	Pep12
6	0.700313	0.0543238	0.776712	0.045018	0.768866	0.0414242	0.76	0.0516924	0.586364	0.115261	0.780295	0.0498114	Pep3	Pep4	Pep6	Pep8	Pep9	Pep12
7	0.700313	0.0439937	0.754692	0.0445379	0.764654	0.0355088	0.742857	0.0466569	0.619091	0.0933269	0.78988	0.0424205	Pep4	Pep6	Pep7	Pep8	Pep9	Pep11	Pep12
4	0.7	0.0519164	0.741357	0.0472684	0.773873	0.0401272	0.78381	0.0561097	0.54	0.108193	0.766502	0.0438131	Pep3	Pep5	Pep8	Pep9
4	0.7	0.0435262	0.764633	0.0445839	0.766103	0.0352419	0.75	0.0477973	0.604545	0.0866025	0.784803	0.0392177	Pep4	Pep8	Pep10	Pep11
5	0.7	0.0444146	0.755661	0.0413702	0.76388	0.0368266	0.741429	0.0527068	0.620909	0.0918632	0.790342	0.040974	Pep4	Pep5	Pep6	Pep8	Pep12
6	0.7	0.0544862	0.767509	0.0433061	0.764904	0.0427726	0.744762	0.0545108	0.614545	0.110685	0.78872	0.0498217	Pep3	Pep4	Pep6	Pep8	Pep10	Pep12
6	0.7	0.0414578	0.758001	0.0342685	0.762255	0.0334317	0.73381	0.0452231	0.635455	0.0904488	0.795147	0.0407651	Pep5	Pep6	Pep8	Pep10	Pep11	Pep12
8	0.7	0.0532168	0.7526	0.0416639	0.766834	0.0416287	0.752857	0.0545836	0.599091	0.109163	0.783905	0.0492399	Pep3	Pep4	Pep6	Pep7	Pep8	Pep9	Pep11	Pep12
3	0.699688	0.0428239	0.761487	0.0374806	0.766016	0.032792	0.749524	0.0459814	0.604545	0.107084	0.786077	0.0465685	Pep5	Pep8	Pep10
4	0.699688	0.0463291	0.749078	0.0406143	0.775126	0.0357399	0.79	0.0486064	0.527273	0.0871969	0.762181	0.0362593	Pep4	Pep5	Pep8	Pep9
5	0.699688	0.0439493	0.747783	0.0422017	0.763186	0.0358712	0.738571	0.047378	0.625455	0.0884018	0.79154	0.0422424	Pep7	Pep8	Pep9	Pep10	Pep11
7	0.699688	0.0548248	0.763398	0.0466942	0.766472	0.0433528	0.752381	0.055123	0.599091	0.102928	0.783243	0.0475796	Pep4	Pep5	Pep6	Pep7	Pep8	Pep9	Pep12
5	0.699375	0.0529925	0.75427	0.0436205	0.77108	0.0416972	0.773333	0.0575856	0.558182	0.109106	0.771511	0.0461803	Pep3	Pep7	Pep9	Pep10	Pep12
5	0.699375	0.0507329	0.731121	0.0400419	0.76226	0.0399664	0.735238	0.0509857	0.630909	0.107427	0.794029	0.049446	Pep5	Pep9	Pep10	Pep11	Pep12
5	0.699375	0.0495645	0.722394	0.0430854	0.764606	0.0396703	0.745238	0.0518917	0.611818	0.101114	0.787349	0.0458262	Pep6	Pep9	Pep10	Pep11	Pep12
6	0.699375	0.0481656	0.745501	0.042689	0.769112	0.0371884	0.76381	0.0489898	0.576364	0.0997683	0.776474	0.0437821	Pep4	Pep5	Pep8	Pep9	Pep10	Pep11
6	0.699375	0.0456678	0.756101	0.0361581	0.764822	0.0364131	0.74619	0.0513116	0.61	0.102284	0.787166	0.0446228	Pep5	Pep6	Pep8	Pep9	Pep11	Pep12
8	0.699375	0.04877	0.744539	0.0412336	0.766114	0.0385634	0.751429	0.0524156	0.6	0.107565	0.784137	0.0470363	Pep3	Pep5	Pep6	Pep7	Pep8	Pep9	Pep11	Pep12
2	0.699063	0.046067	0.721732	0.0331691	0.768756	0.0359281	0.763333	0.0505996	0.576364	0.104621	0.776736	0.0434477	Pep4	Pep12
4	0.699063	0.0505159	0.736219	0.0509179	0.760355	0.0411983	0.729048	0.0545836	0.641818	0.104304	0.797458	0.04901	Pep3	Pep5	Pep11	Pep12
6	0.699063	0.0443387	0.754469	0.0444583	0.765031	0.0361531	0.748571	0.0547433	0.604545	0.0982281	0.785066	0.0409295	Pep3	Pep4	Pep6	Pep8	Pep11	Pep12
6	0.699063	0.0475277	0.75656	0.0412248	0.764496	0.0412106	0.747619	0.0600453	0.606364	0.0881912	0.784983	0.0395403	Pep3	Pep5	Pep6	Pep7	Pep8	Pep12
6	0.699063	0.0563636	0.725298	0.0519313	0.764898	0.04506	0.747619	0.0585153	0.606364	0.114311	0.785869	0.0503812	Pep3	Pep6	Pep9	Pep10	Pep11	Pep12
3	0.69875	0.0468792	0.703357	0.0431578	0.767863	0.0377171	0.760952	0.0534438	0.58	0.0994032	0.777314	0.0415818	Pep5	Pep9	Pep11
4	0.69875	0.0529445	0.741812	0.0439365	0.762861	0.0424943	0.74	0.0573093	0.62	0.10862	0.790279	0.0510811	Pep4	Pep5	Pep10	Pep12
7	0.69875	0.0468792	0.710803	0.042403	0.764722	0.037942	0.747619	0.0528121	0.605455	0.101412	0.785303	0.0436313	Pep5	Pep6	Pep7	Pep9	Pep10	Pep11	Pep12
8	0.69875	0.0566858	0.754948	0.0412637	0.767503	0.0450605	0.76	0.0616919	0.581818	0.109846	0.778059	0.0483677	Pep3	Pep4	Pep5	Pep6	Pep7	Pep8	Pep9	Pep12
8	0.69875	0.0491172	0.726115	0.0480974	0.766776	0.0391313	0.75619	0.0552381	0.589091	0.109454	0.780569	0.0458231	Pep3	Pep4	Pep5	Pep7	Pep9	Pep10	Pep11	Pep12
9	0.69875	0.0479094	0.754621	0.0373028	0.766793	0.0382157	0.75619	0.0535709	0.589091	0.104826	0.780334	0.0441141	Pep3	Pep4	Pep5	Pep6	Pep7	Pep8	Pep9	Pep10	Pep12
3	0.698438	0.0514203	0.747144	0.0411876	0.775197	0.0368351	0.791905	0.046489	0.52	0.118587	0.761224	0.047041	Pep4	Pep5	Pep10
4	0.698438	0.0498778	0.772309	0.0461664	0.77155	0.0385108	0.777619	0.0571647	0.547273	0.111326	0.768406	0.0453759	Pep3	Pep4	Pep8	Pep10
6	0.698438	0.0529178	0.743916	0.0410033	0.766637	0.0390256	0.754286	0.0465207	0.591818	0.121625	0.78194	0.0527434	Pep4	Pep7	Pep8	Pep9	Pep10	Pep11
7	0.698438	0.0514203	0.722252	0.0457032	0.765273	0.0408352	0.750476	0.0551724	0.599091	0.11215	0.783583	0.0479689	Pep3	Pep5	Pep6	Pep9	Pep10	Pep11	Pep12
5	0.698125	0.0476437	0.764211	0.0413436	0.761298	0.0387834	0.734762	0.0500589	0.628182	0.0962907	0.792165	0.0459011	Pep5	Pep6	Pep8	Pep10	Pep12
6	0.698125	0.0521454	0.763128	0.0406439	0.773765	0.0401279	0.788095	0.0544505	0.526364	0.101473	0.761755	0.0420121	Pep3	Pep4	Pep5	Pep8	Pep9	Pep10
6	0.698125	0.0513908	0.757127	0.0461835	0.764184	0.0413685	0.747143	0.0566226	0.604545	0.104743	0.784872	0.047456	Pep3	Pep4	Pep6	Pep7	Pep8	Pep12
6	0.698125	0.0494541	0.760666	0.041271	0.763167	0.0407528	0.742857	0.0538748	0.612727	0.0992701	0.787104	0.0453586	Pep3	Pep5	Pep6	Pep8	Pep10	Pep12
3	0.697812	0.0599569	0.723032	0.0533758	0.773664	0.044899	0.787619	0.0577036	0.526364	0.125504	0.762699	0.0525999	Pep4	Pep7	Pep12
6	0.697812	0.0576315	0.765586	0.0435171	0.764086	0.0441098	0.74619	0.055962	0.605455	0.128062	0.786221	0.0566404	Pep4	Pep5	Pep7	Pep8	Pep10	Pep12
7	0.697812	0.0571209	0.759824	0.0462511	0.770036	0.04381	0.771905	0.0564622	0.556364	0.116619	0.770626	0.0509255	Pep3	Pep4	Pep5	Pep6	Pep8	Pep9	Pep12
7	0.697812	0.0530431	0.722594	0.0469193	0.7654	0.0427074	0.753333	0.0607512	0.591818	0.116771	0.781468	0.0496448	Pep3	Pep5	Pep6	Pep7	Pep9	Pep11	Pep12
3	0.6975	0.0481858	0.734647	0.0354449	0.758133	0.0415279	0.725238	0.0574811	0.644545	0.0843987	0.796752	0.0409174	Pep5	Pep11	Pep12
5	0.6975	0.0485895	0.75026	0.0388385	0.767162	0.0379232	0.760476	0.0510458	0.577273	0.102348	0.776199	0.044062	Pep3	Pep7	Pep8	Pep9	Pep10
5	0.6975	0.0481858	0.759363	0.0447337	0.76085	0.0385571	0.734286	0.0495696	0.627273	0.0983332	0.791765	0.046498	Pep5	Pep6	Pep7	Pep8	Pep12
6	0.6975	0.0509442	0.739448	0.0427392	0.764189	0.0417377	0.749048	0.0586527	0.599091	0.107638	0.783106	0.0475953	Pep4	Pep5	Pep7	Pep9	Pep11	Pep12
7	0.6975	0.0557057	0.738744	0.0500373	0.768339	0.0429946	0.76619	0.061388	0.566364	0.124552	0.774002	0.0502335	Pep3	Pep4	Pep5	Pep6	Pep9	Pep10	Pep12
7	0.6975	0.0497808	0.76932	0.0449106	0.76348	0.0397394	0.745238	0.0536111	0.606364	0.108373	0.785474	0.048113	Pep3	Pep4	Pep5	Pep8	Pep10	Pep11	Pep12
7	0.6975	0.0569196	0.732554	0.0455822	0.765741	0.0452895	0.755238	0.0602414	0.587273	0.113122	0.779314	0.0497996	Pep3	Pep4	Pep7	Pep9	Pep10	Pep11	Pep12
7	0.6975	0.0509442	0.723444	0.0451326	0.765918	0.0391269	0.755238	0.055541	0.587273	0.119517	0.780237	0.0495592	Pep3	Pep5	Pep7	Pep9	Pep10	Pep11	Pep12
7	0.6975	0.0513262	0.748872	0.0456161	0.762589	0.0411778	0.741429	0.0518392	0.613636	0.100721	0.787098	0.0469518	Pep4	Pep6	Pep7	Pep8	Pep10	Pep11	Pep12
7	0.6975	0.0469541	0.741554	0.0432753	0.763222	0.0378833	0.744286	0.0502398	0.608182	0.0924372	0.785239	0.0424562	Pep5	Pep6	Pep7	Pep8	Pep10	Pep11	Pep12
8	0.6975	0.0465363	0.7545	0.0439246	0.764433	0.038613	0.750476	0.058755	0.596364	0.103109	0.782266	0.043314	Pep3	Pep4	Pep5	Pep7	Pep8	Pep10	Pep11	Pep12
5	0.697187	0.0516703	0.734654	0.0474564	0.766252	0.0421455	0.758571	0.0591915	0.58	0.104272	0.776832	0.0456116	Pep5	Pep6	Pep7	Pep9	Pep12
6	0.697187	0.0413859	0.749384	0.0401888	0.762549	0.0337955	0.742381	0.0486064	0.610909	0.0909818	0.786259	0.0398642	Pep4	Pep6	Pep7	Pep8	Pep11	Pep12
8	0.697187	0.0546107	0.744228	0.0414297	0.762759	0.0432291	0.742857	0.0538748	0.61	0.106247	0.786049	0.0496338	Pep4	Pep5	Pep6	Pep7	Pep8	Pep9	Pep11	Pep12
3	0.696875	0.053125	0.74466	0.048073	0.765945	0.0433818	0.758571	0.061447	0.579091	0.0976204	0.77604	0.0439068	Pep3	Pep10	Pep12
3	0.696875	0.0427337	0.718404	0.0428485	0.766125	0.0343509	0.758095	0.0507003	0.58	0.0977262	0.776829	0.0399582	Pep4	Pep9	Pep11
4	0.696875	0.0529409	0.724133	0.0435521	0.768308	0.0414473	0.767143	0.0574969	0.562727	0.123111	0.772781	0.050725	Pep3	Pep6	Pep7	Pep12
4	0.696875	0.0472898	0.737645	0.0341155	0.759192	0.0389713	0.73	0.0551457	0.633636	0.104014	0.794212	0.0472263	Pep4	Pep10	Pep11	Pep12
5	0.696875	0.0499022	0.744438	0.0448313	0.762193	0.0415853	0.742381	0.0555717	0.61	0.0902659	0.785171	0.0421093	Pep4	Pep7	Pep8	Pep9	Pep11
5	0.696875	0.0512538	0.743395	0.041069	0.764315	0.0409024	0.750476	0.0543442	0.594545	0.100757	0.780977	0.0457132	Pep5	Pep7	Pep9	Pep10	Pep12
6	0.696875	0.046875	0.734062	0.0433788	0.764782	0.0366752	0.751429	0.0459616	0.592727	0.0991534	0.78058	0.0450511	Pep3	Pep7	Pep8	Pep9	Pep10	Pep11
6	0.696875	0.0633535	0.715611	0.0481695	0.765023	0.0502717	0.753333	0.06	0.589091	0.112434	0.779114	0.0537234	Pep4	Pep6	Pep7	Pep10	Pep11	Pep12
4	0.696562	0.0530873	0.765245	0.0441039	0.766126	0.0409721	0.758095	0.0515871	0.579091	0.108829	0.77647	0.0472127	Pep4	Pep7	Pep8	Pep10
4	0.696562	0.0403343	0.732093	0.0416128	0.766056	0.0326882	0.758571	0.047263	0.578182	0.0818384	0.775519	0.0353224	Pep5	Pep8	Pep9	Pep11
5	0.696562	0.0486728	0.742624	0.0422254	0.761769	0.0389474	0.740476	0.0518917	0.612727	0.104936	0.787029	0.0467031	Pep4	Pep7	Pep9	Pep11	Pep12
6	0.696562	0.0583455	0.737979	0.0498143	0.765688	0.0476603	0.758571	0.0664128	0.578182	0.111726	0.77617	0.0495117	Pep3	Pep4	Pep5	Pep9	Pep11	Pep12
6	0.696562	0.0525325	0.741865	0.0489059	0.766969	0.041646	0.762857	0.058701	0.57	0.108981	0.773919	0.0463724	Pep3	Pep4	Pep7	Pep9	Pep11	Pep12
6	0.696562	0.0552507	0.731267	0.0417087	0.763036	0.044962	0.746667	0.0613085	0.600909	0.112738	0.783397	0.050396	Pep3	Pep5	Pep7	Pep9	Pep11	Pep12
7	0.696562	0.0628576	0.761369	0.0443276	0.763571	0.0482183	0.747143	0.0593598	0.6	0.133609	0.784084	0.0599849	Pep3	Pep4	Pep5	Pep6	Pep8	Pep10	Pep12
8	0.696562	0.0502523	0.715853	0.0415574	0.763955	0.0394022	0.749048	0.0512231	0.596364	0.110086	0.782061	0.0484879	Pep3	Pep5	Pep6	Pep7	Pep9	Pep10	Pep11	Pep12
3	0.69625	0.0521192	0.724373	0.0553914	0.770775	0.0424496	0.781429	0.0639214	0.533636	0.10095	0.763082	0.0414271	Pep3	Pep5	Pep9
4	0.69625	0.0428661	0.741955	0.0380057	0.763529	0.036027	0.749524	0.0537146	0.594545	0.0875941	0.78056	0.0385559	Pep5	Pep9	Pep10	Pep12
5	0.69625	0.05661	0.745937	0.0471408	0.767714	0.0441164	0.76619	0.0583581	0.562727	0.119015	0.772118	0.0515579	Pep3	Pep5	Pep6	Pep9	Pep12
6	0.69625	0.0535972	0.763686	0.04107	0.761897	0.0411575	0.740952	0.0509857	0.610909	0.114329	0.786632	0.0513879	Pep4	Pep5	Pep6	Pep8	Pep10	Pep12
6	0.69625	0.0597978	0.729128	0.0481594	0.764348	0.0469124	0.751905	0.0592068	0.59	0.116771	0.779833	0.053701	Pep4	Pep6	Pep7	Pep9	Pep11	Pep12
4	0.695937	0.0546393	0.734401	0.0493489	0.766388	0.0433072	0.761905	0.0590937	0.57	0.110487	0.773596	0.0471877	Pep4	Pep7	Pep9	Pep10
5	0.695937	0.0513214	0.748596	0.0457322	0.768918	0.0399248	0.772381	0.0569759	0.55	0.113818	0.768352	0.0469943	Pep4	Pep6	Pep7	Pep9	Pep12
5	0.695937	0.0511308	0.701674	0.0418275	0.764616	0.0394397	0.753333	0.0518938	0.586364	0.110876	0.778812	0.0483013	Pep4	Pep7	Pep9	Pep10	Pep11
7	0.695937	0.0531902	0.749064	0.0422903	0.764189	0.0422705	0.752381	0.0571429	0.588182	0.110935	0.779226	0.0484409	Pep3	Pep5	Pep6	Pep7	Pep8	Pep10	Pep12
10	0.695937	0.0528217	0.745383	0.0450792	0.763525	0.0411888	0.749048	0.0554736	0.594545	0.118823	0.781689	0.0506767	Pep3	Pep4	Pep5	Pep6	Pep7	Pep8	Pep9	Pep10	Pep11	Pep12
5	0.695625	0.0483356	0.726566	0.0489672	0.768102	0.0391859	0.770476	0.0560935	0.552727	0.0887749	0.767784	0.0390142	Pep3	Pep5	Pep8	Pep9	Pep11
5	0.695625	0.0462711	0.762152	0.0390105	0.762503	0.0357917	0.745238	0.0487369	0.600909	0.108251	0.783339	0.0466376	Pep5	Pep6	Pep8	Pep9	Pep12
6	0.695625	0.0503154	0.759074	0.0437908	0.762554	0.0407639	0.746667	0.0550736	0.598182	0.0946328	0.781395	0.043508	Pep3	Pep4	Pep5	Pep6	Pep8	Pep12
6	0.695625	0.0572174	0.770718	0.0438606	0.763934	0.0458145	0.752857	0.0637793	0.586364	0.115976	0.778793	0.0517592	Pep3	Pep5	Pep7	Pep8	Pep10	Pep12
6	0.695625	0.0458471	0.763439	0.0416974	0.761988	0.0361817	0.743333	0.048513	0.604545	0.101538	0.784055	0.0449382	Pep4	Pep6	Pep8	Pep9	Pep11	Pep12
7	0.695625	0.0551312	0.729799	0.0459664	0.763457	0.042999	0.749524	0.0557855	0.592727	0.117466	0.780767	0.0510527	Pep3	Pep4	Pep6	Pep9	Pep10	Pep11	Pep12
7	0.695625	0.0556601	0.750397	0.0397975	0.763768	0.0444602	0.751429	0.0596969	0.589091	0.118168	0.779883	0.0532626	Pep4	Pep5	Pep6	Pep8	Pep9	Pep10	Pep12
3	0.695312	0.0529178	0.740774	0.0442101	0.767838	0.0430318	0.770476	0.06	0.551818	0.0929365	0.767266	0.0409912	Pep3	Pep5	Pep12
3	0.695312	0.0534686	0.689852	0.0400577	0.757009	0.0476845	0.727143	0.0641904	0.634545	0.0812912	0.792006	0.042268	Pep9	Pep10	Pep11
4	0.695312	0.0474702	0.730954	0.0425923	0.771528	0.0376045	0.78619	0.0569421	0.521818	0.0992701	0.759704	0.0383929	Pep4	Pep5	Pep9	Pep10
4	0.695312	0.0424759	0.748642	0.0381907	0.761154	0.036059	0.742381	0.0551621	0.605455	0.0854932	0.783513	0.0367401	Pep4	Pep9	Pep11	Pep12
4	0.695312	0.0566608	0.721917	0.0385888	0.763539	0.0456286	0.751429	0.0596969	0.588182	0.111678	0.778814	0.0508436	Pep6	Pep7	Pep10	Pep12
6	0.695312	0.0543741	0.736237	0.0474489	0.765541	0.044377	0.760952	0.0649367	0.57	0.11344	0.77369	0.0475722	Pep3	Pep5	Pep6	Pep7	Pep9	Pep12
6	0.695312	0.0462194	0.759546	0.0366223	0.760669	0.0381821	0.74	0.0565124	0.61	0.101473	0.785763	0.0446167	Pep4	Pep6	Pep7	Pep8	Pep10	Pep12
6	0.695312	0.0480834	0.724011	0.036987	0.762428	0.035747	0.744762	0.0449338	0.600909	0.116346	0.783589	0.0498436	Pep5	Pep6	Pep7	Pep9	Pep10	Pep12
7	0.695312	0.0474702	0.749858	0.0389195	0.762812	0.0367218	0.747143	0.0474736	0.596364	0.103907	0.781383	0.0456364	Pep5	Pep6	Pep7	Pep8	Pep9	Pep11	Pep12
4	0.695	0.0496315	0.75264	0.0384288	0.765526	0.0375659	0.759048	0.0489435	0.572727	0.114632	0.774678	0.0480032	Pep3	Pep5	Pep8	Pep10
5	0.695	0.0506057	0.738091	0.0486483	0.766838	0.0398241	0.765714	0.0554021	0.56	0.109635	0.770648	0.0466666	Pep3	Pep4	Pep8	Pep9	Pep11
5	0.695	0.0467958	0.735382	0.0442444	0.765253	0.0361581	0.758095	0.0460109	0.574545	0.0969621	0.774363	0.0437218	Pep3	Pep5	Pep7	Pep8	Pep9
5	0.695	0.0517506	0.724762	0.0423527	0.760978	0.039584	0.74	0.0505839	0.609091	0.122306	0.786364	0.0538643	Pep4	Pep6	Pep10	Pep11	Pep12
6	0.695	0.0490376	0.739914	0.0455057	0.765771	0.0388585	0.761429	0.05614	0.568182	0.110876	0.773255	0.0462293	Pep3	Pep5	Pep7	Pep8	Pep9	Pep10
7	0.695	0.0574728	0.7655	0.0488537	0.764648	0.0453255	0.756667	0.0601943	0.577273	0.115261	0.775651	0.0514827	Pep3	Pep4	Pep5	Pep7	Pep8	Pep10	Pep12
7	0.695	0.0494343	0.747371	0.0442425	0.763367	0.0379371	0.75	0.0473205	0.59	0.105623	0.779308	0.0470094	Pep3	Pep4	Pep6	Pep7	Pep8	Pep11	Pep12
8	0.695	0.0525	0.740579	0.0408286	0.761487	0.0428144	0.744286	0.0608537	0.600909	0.112003	0.782964	0.0478324	Pep3	Pep4	Pep5	Pep6	Pep7	Pep8	Pep11	Pep12
9	0.695	0.0494343	0.750438	0.043409	0.761105	0.0384104	0.740952	0.0500884	0.607273	0.109756	0.785035	0.0493213	Pep4	Pep5	Pep6	Pep7	Pep8	Pep9	Pep10	Pep11	Pep12
3	0.694688	0.0434937	0.723832	0.0420964	0.760696	0.0354533	0.740952	0.0496336	0.606364	0.0927585	0.783868	0.0402208	Pep4	Pep11	Pep12
3	0.694688	0.0404697	0.715817	0.0310957	0.763452	0.0305107	0.750952	0.0403246	0.587273	0.0965692	0.778337	0.0408236	Pep6	Pep11	Pep12
4	0.694688	0.0509394	0.734867	0.0422315	0.766747	0.0410298	0.766667	0.0569441	0.557273	0.102574	0.769203	0.0434588	Pep3	Pep7	Pep10	Pep12
4	0.694688	0.0518891	0.729653	0.0480203	0.768418	0.0416737	0.774286	0.0585617	0.542727	0.0948727	0.764696	0.0408442	Pep4	Pep6	Pep9	Pep10
6	0.694688	0.0574278	0.730638	0.0509175	0.763661	0.0458948	0.75381	0.0621077	0.581818	0.112815	0.776718	0.0500364	Pep3	Pep5	Pep6	Pep9	Pep10	Pep12
6	0.694688	0.0471564	0.75257	0.0408021	0.766879	0.0338474	0.764762	0.0430261	0.560909	0.115031	0.771365	0.0476817	Pep4	Pep5	Pep7	Pep8	Pep9	Pep10
7	0.694688	0.0565711	0.7313	0.0473886	0.763763	0.045632	0.754286	0.0616184	0.580909	0.112003	0.776439	0.0496192	Pep3	Pep4	Pep5	Pep7	Pep9	Pep11	Pep12
8	0.694688	0.0563982	0.726639	0.0422875	0.764455	0.0432988	0.755714	0.0562046	0.578182	0.123663	0.776354	0.0527226	Pep3	Pep4	Pep5	Pep6	Pep7	Pep9	Pep11	Pep12
8	0.694688	0.0439404	0.747756	0.0410474	0.761327	0.035416	0.743333	0.0489782	0.601818	0.0934022	0.782499	0.0413595	Pep3	Pep4	Pep5	Pep6	Pep8	Pep10	Pep11	Pep12
5	0.694063	0.0490725	0.719971	0.041083	0.759422	0.039329	0.737143	0.0536555	0.611818	0.108981	0.786274	0.049288	Pep3	Pep6	Pep10	Pep11	Pep12
6	0.694063	0.0470403	0.753188	0.0414036	0.767332	0.0367705	0.770476	0.0564963	0.548182	0.110935	0.767284	0.0444445	Pep3	Pep4	Pep6	Pep8	Pep9	Pep10
7	0.694063	0.0484718	0.742723	0.0398201	0.761237	0.0408935	0.745714	0.0587936	0.595455	0.100721	0.780483	0.0447087	Pep3	Pep5	Pep6	Pep7	Pep8	Pep11	Pep12
4	0.69375	0.0461401	0.755148	0.0433217	0.760995	0.0354779	0.743333	0.0461168	0.599091	0.105309	0.781823	0.0456039	Pep4	Pep6	Pep8	Pep10
5	0.69375	0.0526634	0.724531	0.0383599	0.76087	0.0453066	0.746667	0.0683064	0.592727	0.0999835	0.779276	0.0434342	Pep3	Pep7	Pep10	Pep11	Pep12
5	0.69375	0.0490137	0.740169	0.0440873	0.76157	0.0368962	0.745238	0.0443522	0.595455	0.107084	0.780664	0.0472987	Pep5	Pep7	Pep8	Pep9	Pep10
6	0.69375	0.0528485	0.744778	0.0460856	0.766201	0.0421792	0.767143	0.061314	0.553636	0.110667	0.76835	0.0455103	Pep3	Pep4	Pep6	Pep7	Pep9	Pep12
6	0.69375	0.0548435	0.727948	0.0486936	0.761258	0.0439068	0.745714	0.0580171	0.594545	0.110161	0.780246	0.0493092	Pep3	Pep5	Pep6	Pep9	Pep11	Pep12
3	0.693438	0.0516703	0.747208	0.0379505	0.759531	0.0411728	0.739048	0.0536555	0.606364	0.105278	0.783763	0.047863	Pep4	Pep10	Pep12
4	0.693438	0.0471233	0.726116	0.0403447	0.754043	0.0380142	0.717143	0.0516486	0.648182	0.109586	0.798463	0.0512722	Pep5	Pep10	Pep11	Pep12
4	0.693438	0.0531608	0.73576	0.0401796	0.760523	0.040813	0.741905	0.0481777	0.600909	0.111262	0.7823	0.0508315	Pep6	Pep9	Pep11	Pep12
6	0.693438	0.0469156	0.703119	0.0496855	0.76736	0.0394819	0.77381	0.061859	0.54	0.0943179	0.76373	0.0374179	Pep3	Pep4	Pep5	Pep9	Pep10	Pep11
4	0.693125	0.0549111	0.739937	0.0439063	0.765633	0.0431726	0.765714	0.0597349	0.554545	0.112448	0.768273	0.0471001	Pep3	Pep4	Pep5	Pep12
5	0.693125	0.054733	0.745077	0.0471021	0.763	0.0422389	0.75381	0.055962	0.577273	0.118792	0.775415	0.0509284	Pep4	Pep5	Pep9	Pep10	Pep12
6	0.693125	0.04889	0.751045	0.0440879	0.766591	0.0377394	0.769048	0.0514528	0.548182	0.102413	0.76625	0.0426599	Pep3	Pep4	Pep7	Pep8	Pep9	Pep10
7	0.693125	0.0478809	0.747465	0.041507	0.757769	0.0368548	0.731905	0.0479299	0.619091	0.109616	0.788253	0.0479921	Pep4	Pep5	Pep6	Pep8	Pep10	Pep11	Pep12
3	0.692813	0.0500107	0.739086	0.0379012	0.763699	0.0418563	0.759524	0.0603749	0.565455	0.0896089	0.770253	0.0384657	Pep4	Pep5	Pep12
5	0.692813	0.0474043	0.699933	0.043301	0.766502	0.0382436	0.770476	0.0552791	0.544545	0.0922582	0.764651	0.0385656	Pep4	Pep5	Pep9	Pep10	Pep11
5	0.692813	0.0474043	0.749466	0.0421146	0.762806	0.0360682	0.753333	0.0487392	0.577273	0.106309	0.774909	0.0451826	Pep4	Pep6	Pep8	Pep9	Pep10
6	0.692813	0.0567779	0.764489	0.0474721	0.763701	0.0444878	0.757619	0.0555717	0.569091	0.10804	0.771971	0.0489466	Pep4	Pep5	Pep6	Pep8	Pep9	Pep12
6	0.692813	0.0480183	0.731127	0.0387028	0.762257	0.0368216	0.750952	0.0494207	0.581818	0.113545	0.776663	0.0476358	Pep5	Pep7	Pep8	Pep9	Pep10	Pep11
7	0.692813	0.0528587	0.753119	0.0442382	0.7613	0.0422631	0.748095	0.0568624	0.587273	0.110161	0.777866	0.048739	Pep3	Pep4	Pep5	Pep7	Pep8	Pep11	Pep12
4	0.6925	0.0575747	0.705253	0.0552532	0.775328	0.0426077	0.809524	0.0563436	0.469091	0.11261	0.745607	0.044987	Pep3	Pep4	Pep5	Pep9
5	0.6925	0.0503348	0.741888	0.0434682	0.761189	0.0408638	0.749048	0.0598013	0.584545	0.113002	0.777166	0.0459358	Pep3	Pep4	Pep5	Pep10	Pep12
5	0.6925	0.0551489	0.739206	0.0417363	0.761766	0.0426002	0.75	0.0552771	0.582727	0.119292	0.776811	0.0518584	Pep4	Pep5	Pep7	Pep10	Pep12
6	0.6925	0.0531654	0.74051	0.0437929	0.764539	0.0431337	0.763333	0.0629779	0.557273	0.113294	0.769041	0.0472309	Pep3	Pep4	Pep5	Pep7	Pep10	Pep12
7	0.6925	0.051105	0.733061	0.0414615	0.761023	0.0408786	0.747619	0.054917	0.587273	0.103189	0.777391	0.0463126	Pep3	Pep4	Pep5	Pep9	Pep10	Pep11	Pep12
7	0.6925	0.0621427	0.73211	0.0431837	0.762726	0.0495348	0.755238	0.0635389	0.572727	0.116065	0.773022	0.0519044	Pep4	Pep5	Pep6	Pep7	Pep9	Pep10	Pep12
4	0.692187	0.059846	0.741351	0.0476836	0.762256	0.0481068	0.754286	0.0634317	0.573636	0.11405	0.77323	0.0502212	Pep4	Pep7	Pep10	Pep12
4	0.692187	0.044277	0.742746	0.0380385	0.756733	0.037755	0.731905	0.0541498	0.616364	0.0877449	0.785919	0.0390418	Pep6	Pep7	Pep8	Pep9
5	0.691875	0.0515426	0.703466	0.0496722	0.765006	0.0414386	0.76619	0.0559782	0.55	0.0982281	0.765948	0.0430896	Pep3	Pep4	Pep9	Pep10	Pep11
6	0.691875	0.0572856	0.733933	0.0460115	0.760448	0.0475807	0.748571	0.065666	0.583636	0.0989031	0.775452	0.0463742	Pep3	Pep4	Pep5	Pep6	Pep10	Pep12
7	0.691875	0.0517317	0.720742	0.0428404	0.760338	0.0404184	0.745714	0.0539673	0.589091	0.119558	0.778604	0.0496207	Pep4	Pep6	Pep7	Pep9	Pep10	Pep11	Pep12
4	0.691562	0.05496	0.730436	0.0466048	0.76405	0.0444477	0.76381	0.0631451	0.553636	0.102122	0.766854	0.0442336	Pep3	Pep5	Pep7	Pep12
6	0.691562	0.0561901	0.708659	0.0478936	0.762726	0.0433352	0.75619	0.0560531	0.568182	0.123566	0.772342	0.0529174	Pep3	Pep6	Pep7	Pep10	Pep11	Pep12
6	0.69125	0.0502494	0.754061	0.0484365	0.757935	0.0401368	0.737619	0.0497135	0.602727	0.0941732	0.781212	0.0448158	Pep4	Pep5	Pep6	Pep8	Pep11	Pep12
7	0.69125	0.0484687	0.742631	0.0474566	0.766045	0.0391689	0.772381	0.0565766	0.536364	0.0991701	0.762157	0.0412798	Pep3	Pep4	Pep5	Pep7	Pep8	Pep9	Pep10
4	0.690937	0.0456924	0.722158	0.0414025	0.759323	0.035901	0.74381	0.0498433	0.59	0.110218	0.778452	0.04654	Pep3	Pep7	Pep11	Pep12
4	0.690937	0.0505623	0.70804	0.0441656	0.761958	0.0419679	0.756667	0.0601943	0.565455	0.0905265	0.769654	0.0400232	Pep4	Pep9	Pep10	Pep11
5	0.690937	0.0495872	0.738297	0.0419294	0.759594	0.0417107	0.746667	0.0594304	0.584545	0.0989657	0.775751	0.0428996	Pep4	Pep6	Pep9	Pep11	Pep12
7	0.690937	0.0587791	0.740661	0.0438171	0.765314	0.044842	0.769048	0.059619	0.541818	0.127221	0.764644	0.0521765	Pep3	Pep4	Pep5	Pep7	Pep9	Pep10	Pep12
8	0.690937	0.0439493	0.747499	0.0433007	0.761693	0.0346304	0.75381	0.0490522	0.570909	0.0988195	0.772088	0.0413221	Pep3	Pep4	Pep5	Pep6	Pep8	Pep9	Pep11	Pep12
1	0.690625	0.0386541	0.701756	0.0364273	0.759264	0.0299869	0.74381	0.0379641	0.589091	0.081798	0.776718	0.0362667	Pep10
5	0.690625	0.048914	0.740731	0.0427784	0.758233	0.0396727	0.741429	0.0607045	0.593636	0.119541	0.780028	0.0498156	Pep4	Pep5	Pep9	Pep11	Pep12
5	0.690625	0.0436383	0.751343	0.0405061	0.761008	0.0338552	0.751429	0.0474186	0.574545	0.101134	0.773235	0.0425684	Pep4	Pep7	Pep8	Pep10	Pep11
7	0.690625	0.0518223	0.732487	0.0493331	0.766456	0.0380513	0.773333	0.0467152	0.532727	0.115723	0.761699	0.0481402	Pep3	Pep4	Pep5	Pep8	Pep9	Pep10	Pep11
2	0.690312	0.0433227	0.735009	0.0311945	0.759632	0.0326106	0.745714	0.0416333	0.584545	0.10144	0.776171	0.0443665	Pep6	Pep12
5	0.690312	0.0532343	0.748869	0.0446575	0.764059	0.0418446	0.76619	0.0610175	0.545455	0.117128	0.76519	0.0474869	Pep3	Pep4	Pep6	Pep9	Pep12
6	0.690312	0.0426411	0.740857	0.0395834	0.760058	0.0332519	0.748095	0.0437966	0.58	0.0925131	0.77417	0.0391712	Pep4	Pep6	Pep8	Pep9	Pep10	Pep11
7	0.690312	0.0530505	0.747938	0.0475755	0.760844	0.0432545	0.752857	0.0582025	0.570909	0.0979796	0.771245	0.0443211	Pep3	Pep4	Pep5	Pep6	Pep8	Pep11	Pep12
7	0.690312	0.0546821	0.753403	0.0438834	0.758569	0.0432626	0.742857	0.0583212	0.59	0.116771	0.778112	0.0511017	Pep4	Pep5	Pep7	Pep8	Pep10	Pep11	Pep12
7	0.690312	0.0539631	0.72494	0.0424623	0.759243	0.0432134	0.745714	0.059178	0.584545	0.11801	0.776626	0.0520742	Pep4	Pep5	Pep7	Pep9	Pep10	Pep11	Pep12
4	0.69	0.0529741	0.732679	0.0397608	0.758515	0.0396803	0.741429	0.047263	0.591818	0.122302	0.779181	0.0552996	Pep4	Pep6	Pep10	Pep12
5	0.69	0.0538879	0.730059	0.0512153	0.763182	0.0424086	0.762857	0.0575304	0.550909	0.108193	0.765997	0.046685	Pep3	Pep5	Pep8	Pep10	Pep11
6	0.69	0.0481453	0.748125	0.0421258	0.75739	0.0378442	0.738571	0.0532376	0.597273	0.11153	0.780388	0.0477165	Pep4	Pep5	Pep6	Pep7	Pep8	Pep12
5	0.689688	0.0506318	0.730954	0.0405019	0.758891	0.0411126	0.74619	0.0571647	0.581818	0.101232	0.77466	0.0448589	Pep4	Pep6	Pep7	Pep10	Pep12
6	0.689688	0.0559462	0.725109	0.0432981	0.759123	0.0450446	0.747143	0.0593598	0.58	0.105062	0.773957	0.0474843	Pep3	Pep6	Pep7	Pep9	Pep11	Pep12
6	0.689688	0.0440292	0.752265	0.0420962	0.755102	0.035302	0.73	0.0471669	0.612727	0.0950163	0.784272	0.0425427	Pep5	Pep6	Pep7	Pep8	Pep10	Pep12
5	0.689375	0.0528153	0.733188	0.0495436	0.7623	0.0404729	0.759524	0.0510102	0.555455	0.112003	0.767347	0.0486868	Pep4	Pep5	Pep7	Pep8	Pep9
5	0.689375	0.0499648	0.706811	0.0400063	0.758615	0.0392642	0.744762	0.0501788	0.583636	0.0997352	0.774991	0.0446999	Pep6	Pep7	Pep10	Pep11	Pep12
6	0.689375	0.0479705	0.746109	0.0426134	0.75418	0.0403512	0.728095	0.0539988	0.615455	0.0898622	0.784448	0.0424504	Pep5	Pep6	Pep7	Pep8	Pep11	Pep12
7	0.689375	0.0551667	0.728706	0.0507851	0.760806	0.0422992	0.753333	0.052329	0.567273	0.112169	0.770581	0.0498031	Pep4	Pep5	Pep7	Pep8	Pep9	Pep10	Pep11
1	0.689063	0.0500732	0.728023	0.0357794	0.769026	0.0416056	0.792857	0.0650745	0.490909	0.0813116	0.748652	0.0338785	Pep8
4	0.689063	0.0417804	0.717569	0.0384773	0.758147	0.0309253	0.742381	0.0387415	0.587273	0.100757	0.77669	0.0454099	Pep4	Pep6	Pep11	Pep12
4	0.689063	0.0523612	0.725294	0.0436092	0.761887	0.0410911	0.759524	0.0548653	0.554545	0.102449	0.766383	0.0442739	Pep4	Pep6	Pep7	Pep12
5	0.689063	0.051039	0.743425	0.0439847	0.765902	0.0385337	0.775714	0.0509746	0.523636	0.109936	0.758431	0.0458142	Pep3	Pep5	Pep8	Pep9	Pep10
5	0.689063	0.0494846	0.72647	0.0419467	0.76146	0.0392963	0.757619	0.0534925	0.558182	0.106033	0.767822	0.0451175	Pep3	Pep6	Pep7	Pep10	Pep12
6	0.689063	0.053102	0.736726	0.0445757	0.763136	0.04009	0.764286	0.0568943	0.545455	0.126622	0.76543	0.0505382	Pep4	Pep5	Pep6	Pep7	Pep9	Pep12
3	0.68875	0.0513338	0.720689	0.0445683	0.768419	0.0379315	0.787619	0.0527777	0.5	0.11748	0.752609	0.0454381	Pep3	Pep4	Pep12
6	0.68875	0.0485975	0.754907	0.0426021	0.76378	0.0375858	0.767619	0.0482247	0.538182	0.0959339	0.761561	0.041505	Pep3	Pep4	Pep5	Pep8	Pep10	Pep11
3	0.688438	0.0422638	0.752116	0.0386968	0.752353	0.0336568	0.721905	0.0440161	0.624545	0.0915026	0.787578	0.0418108	Pep6	Pep8	Pep10
4	0.688438	0.0493028	0.722638	0.0344597	0.756004	0.039673	0.737143	0.056134	0.595455	0.112356	0.779203	0.0481314	Pep4	Pep7	Pep11	Pep12
5	0.688438	0.0536654	0.739402	0.0439214	0.759184	0.0415885	0.749524	0.0553775	0.571818	0.11376	0.771732	0.0480745	Pep3	Pep6	Pep8	Pep9	Pep10
5	0.688438	0.0525623	0.733106	0.0427104	0.757998	0.0412758	0.744286	0.0497864	0.581818	0.100412	0.773935	0.0462102	Pep5	Pep8	Pep9	Pep10	Pep11
5	0.688438	0.0401304	0.728293	0.0406888	0.754902	0.0317946	0.731905	0.0429391	0.605455	0.0901972	0.781416	0.0391214	Pep6	Pep8	Pep9	Pep10	Pep11
6	0.688125	0.0528448	0.737052	0.0491029	0.756604	0.0438072	0.741429	0.0632653	0.586364	0.107853	0.775743	0.0473361	Pep3	Pep4	Pep5	Pep10	Pep11	Pep12
6	0.688125	0.0492086	0.711966	0.0413184	0.753817	0.0398145	0.729048	0.0537463	0.61	0.107792	0.783402	0.0477011	Pep5	Pep6	Pep9	Pep10	Pep11	Pep12
4	0.687813	0.0521969	0.727475	0.0479176	0.759178	0.0415955	0.751429	0.0541184	0.566364	0.0952205	0.768914	0.0431545	Pep3	Pep5	Pep8	Pep11
6	0.687813	0.0588787	0.740882	0.0470554	0.759388	0.0470843	0.752381	0.0606092	0.564545	0.12012	0.769424	0.0522461	Pep4	Pep5	Pep6	Pep9	Pep10	Pep12
6	0.687813	0.0451765	0.727376	0.046583	0.759697	0.0338959	0.751905	0.0427485	0.565455	0.106468	0.769709	0.0450792	Pep4	Pep5	Pep7	Pep8	Pep9	Pep11
6	0.687813	0.0449598	0.739847	0.0403678	0.75767	0.0356148	0.744762	0.047866	0.579091	0.0932915	0.773	0.0408038	Pep4	Pep6	Pep7	Pep8	Pep9	Pep10
7	0.687813	0.0483103	0.719608	0.045652	0.758964	0.0377116	0.75	0.0514528	0.569091	0.108803	0.770761	0.0452673	Pep3	Pep5	Pep7	Pep8	Pep9	Pep10	Pep11
3	0.6875	0.0511585	0.722694	0.0355755	0.763046	0.0361207	0.765714	0.0439955	0.538182	0.128359	0.763024	0.0520867	Pep4	Pep6	Pep10
5	0.6875	0.0488141	0.725619	0.0414291	0.751296	0.0423446	0.722381	0.0621077	0.620909	0.10209	0.786434	0.0457728	Pep3	Pep5	Pep10	Pep11	Pep12
5	0.6875	0.0537645	0.711323	0.0383747	0.753844	0.0422055	0.73	0.054317	0.606364	0.117167	0.782326	0.0526705	Pep5	Pep6	Pep10	Pep11	Pep12
6	0.6875	0.0541266	0.729234	0.0429064	0.756188	0.0431557	0.74	0.0577036	0.587273	0.113851	0.776168	0.0507428	Pep3	Pep4	Pep6	Pep10	Pep11	Pep12
9	0.6875	0.0503891	0.742155	0.0416558	0.757967	0.0385891	0.746667	0.0546604	0.574545	0.121886	0.773077	0.049309	Pep3	Pep4	Pep5	Pep6	Pep7	Pep8	Pep9	Pep11	Pep12
4	0.687187	0.0499013	0.730025	0.0418991	0.756843	0.0399954	0.743333	0.0538306	0.58	0.101867	0.773254	0.0448423	Pep3	Pep4	Pep11	Pep12
5	0.687187	0.0529399	0.749962	0.0433464	0.760897	0.0391505	0.758095	0.0469863	0.551818	0.119403	0.765966	0.0509631	Pep4	Pep5	Pep7	Pep8	Pep10
5	0.687187	0.0491122	0.735248	0.0453791	0.756662	0.0405633	0.743333	0.0563013	0.58	0.0951554	0.772906	0.0417986	Pep4	Pep6	Pep7	Pep8	Pep9
6	0.687187	0.0483103	0.732471	0.0505947	0.762251	0.0371549	0.765238	0.0518392	0.538182	0.104983	0.76156	0.0431679	Pep3	Pep4	Pep5	Pep7	Pep8	Pep9
6	0.687187	0.0516325	0.716145	0.0451358	0.757274	0.0425038	0.74619	0.0613732	0.574545	0.105141	0.771896	0.0465633	Pep3	Pep5	Pep7	Pep8	Pep9	Pep11
6	0.687187	0.0500966	0.728627	0.0386871	0.756754	0.0386956	0.742381	0.0534925	0.581818	0.117128	0.774775	0.0491004	Pep4	Pep5	Pep6	Pep9	Pep11	Pep12
9	0.687187	0.0516325	0.744078	0.0420399	0.755754	0.0414467	0.739048	0.0557285	0.588182	0.107914	0.776027	0.0472907	Pep3	Pep4	Pep5	Pep6	Pep7	Pep8	Pep10	Pep11	Pep12
2	0.686875	0.051535	0.731572	0.0451864	0.762554	0.0406766	0.768095	0.0574022	0.531818	0.103951	0.759403	0.0428215	Pep3	Pep8
3	0.686875	0.0546616	0.698893	0.0548115	0.773332	0.039811	0.814762	0.0550798	0.442727	0.116884	0.737827	0.0438511	Pep3	Pep4	Pep10
4	0.686875	0.0521004	0.744467	0.0428148	0.755021	0.0405694	0.73619	0.0514726	0.592727	0.104826	0.777067	0.0468366	Pep3	Pep6	Pep8	Pep10
5	0.686875	0.0465573	0.758528	0.0468146	0.76511	0.0354774	0.778095	0.0486647	0.512727	0.0966548	0.754281	0.0394115	Pep3	Pep4	Pep5	Pep8	Pep10
5	0.686875	0.056765	0.716671	0.0502046	0.762295	0.0440715	0.766667	0.0604218	0.534545	0.12011	0.760891	0.0502772	Pep4	Pep6	Pep7	Pep9	Pep10
6	0.686875	0.0597815	0.738197	0.0455981	0.758577	0.0464031	0.750476	0.0571905	0.565455	0.118935	0.769285	0.0535209	Pep3	Pep4	Pep6	Pep9	Pep11	Pep12
3	0.686562	0.0500888	0.741482	0.0416666	0.752462	0.0399074	0.726667	0.050224	0.61	0.108556	0.7829	0.0508103	Pep5	Pep10	Pep12
4	0.686562	0.0543885	0.76268	0.039676	0.76101	0.0400731	0.760476	0.0505996	0.545455	0.121967	0.764023	0.0503045	Pep4	Pep5	Pep8	Pep10
5	0.686562	0.0510543	0.756061	0.04293	0.761262	0.040169	0.762857	0.0525883	0.540909	0.0965307	0.761421	0.0424929	Pep3	Pep4	Pep8	Pep10	Pep11
5	0.686562	0.0533003	0.729396	0.0418991	0.75528	0.0410356	0.737619	0.0523788	0.589091	0.118168	0.776789	0.0523328	Pep4	Pep5	Pep6	Pep10	Pep12
7	0.686562	0.0502834	0.742098	0.0475485	0.757759	0.0402628	0.749048	0.0601792	0.567273	0.118615	0.770373	0.0485445	Pep3	Pep4	Pep5	Pep6	Pep7	Pep8	Pep12
4	0.68625	0.05375	0.713621	0.046893	0.755307	0.0400769	0.737619	0.0483257	0.588182	0.12362	0.776752	0.0543007	Pep3	Pep6	Pep11	Pep12
4	0.68625	0.0459109	0.73864	0.0428299	0.753802	0.0347615	0.731905	0.0439826	0.599091	0.109917	0.779666	0.0489842	Pep7	Pep8	Pep10	Pep11
5	0.68625	0.0481939	0.717604	0.0456927	0.761029	0.0362008	0.761905	0.0503953	0.541818	0.114934	0.762781	0.0453196	Pep4	Pep5	Pep7	Pep9	Pep10
5	0.68625	0.0479909	0.729152	0.0425121	0.753792	0.0371252	0.732381	0.048925	0.598182	0.112213	0.779426	0.0498446	Pep4	Pep7	Pep10	Pep11	Pep12
3	0.685937	0.0550878	0.6965	0.050276	0.75356	0.0441476	0.732857	0.0563013	0.596364	0.116647	0.778522	0.0533906	Pep7	Pep9	Pep11
6	0.685937	0.0519869	0.717613	0.0370622	0.754183	0.0397868	0.734286	0.0500249	0.593636	0.122949	0.778297	0.053536	Pep4	Pep5	Pep6	Pep10	Pep11	Pep12
6	0.685937	0.0637952	0.723854	0.05137	0.758389	0.0520917	0.754286	0.0692427	0.555455	0.112003	0.765382	0.0520771	Pep4	Pep5	Pep6	Pep7	Pep10	Pep12
8	0.685937	0.0519869	0.740696	0.0444913	0.754337	0.0416718	0.73619	0.0548839	0.59	0.107176	0.776174	0.0489089	Pep3	Pep5	Pep6	Pep7	Pep8	Pep10	Pep11	Pep12
3	0.685625	0.0489778	0.731127	0.0432611	0.760623	0.0388229	0.763333	0.0584978	0.537273	0.103728	0.760711	0.042222	Pep3	Pep8	Pep11
3	0.685625	0.045462	0.766166	0.0377287	0.755558	0.0352675	0.740952	0.0453357	0.58	0.09602	0.772677	0.0431032	Pep7	Pep8	Pep10
5	0.685625	0.0524442	0.724961	0.0443294	0.754304	0.0431838	0.737619	0.0600434	0.586364	0.109375	0.774903	0.0473616	Pep3	Pep7	Pep8	Pep9	Pep11
5	0.685625	0.0477665	0.725676	0.0423719	0.752952	0.0388346	0.731905	0.0557997	0.597273	0.104648	0.778321	0.0447071	Pep5	Pep6	Pep9	Pep11	Pep12
6	0.685625	0.0463133	0.728444	0.0371859	0.754215	0.036983	0.73619	0.0492207	0.589091	0.0948945	0.775257	0.042188	Pep3	Pep6	Pep8	Pep9	Pep10	Pep11
7	0.685625	0.0529999	0.718455	0.0388636	0.75632	0.0434124	0.745714	0.0606914	0.570909	0.108392	0.770241	0.047822	Pep3	Pep4	Pep5	Pep6	Pep10	Pep11	Pep12
8	0.685625	0.0589326	0.73876	0.0463916	0.753775	0.0450951	0.733333	0.0530263	0.594545	0.124263	0.778054	0.0565415	Pep4	Pep5	Pep6	Pep7	Pep8	Pep10	Pep11	Pep12
3	0.685312	0.0591699	0.723758	0.0510727	0.769921	0.0418932	0.801905	0.049816	0.462727	0.122032	0.741924	0.047706	Pep4	Pep7	Pep10
4	0.685312	0.0478554	0.750053	0.0472281	0.758081	0.0369165	0.752381	0.0521641	0.557273	0.109586	0.766477	0.0445643	Pep3	Pep7	Pep8	Pep10
4	0.685312	0.0455554	0.710596	0.0389809	0.749644	0.0368136	0.719048	0.0497157	0.620909	0.10209	0.785925	0.0472681	Pep5	Pep7	Pep11	Pep12
7	0.685312	0.0512071	0.716811	0.0472818	0.758426	0.039831	0.75381	0.0534756	0.554545	0.110221	0.765633	0.0473887	Pep3	Pep4	Pep6	Pep7	Pep9	Pep11	Pep12
8	0.685312	0.0534466	0.712544	0.0448459	0.757083	0.042385	0.749048	0.059038	0.563636	0.115708	0.768392	0.0481165	Pep3	Pep4	Pep6	Pep7	Pep9	Pep10	Pep11	Pep12
5	0.685	0.0507137	0.745445	0.046697	0.766732	0.0381961	0.79	0.0526379	0.484545	0.105278	0.746603	0.0407917	Pep3	Pep4	Pep5	Pep8	Pep9
5	0.685	0.0485493	0.71415	0.0460872	0.76209	0.0375554	0.77	0.05042	0.522727	0.0939272	0.75596	0.039847	Pep3	Pep4	Pep7	Pep9	Pep10
6	0.685	0.0542491	0.741434	0.0482368	0.758031	0.043538	0.754286	0.0627127	0.552727	0.113312	0.764984	0.0475182	Pep3	Pep4	Pep5	Pep6	Pep9	Pep12
6	0.685	0.0464943	0.731469	0.0466381	0.757398	0.0382321	0.751429	0.0536977	0.558182	0.0833394	0.76529	0.0370895	Pep3	Pep5	Pep6	Pep8	Pep9	Pep10
6	0.685	0.0509059	0.713319	0.0446214	0.752132	0.0403572	0.729048	0.0511523	0.600909	0.111262	0.779458	0.049935	Pep5	Pep6	Pep7	Pep9	Pep11	Pep12
3	0.684688	0.0567848	0.724826	0.0508237	0.755848	0.0460103	0.74619	0.0628337	0.567273	0.108422	0.768581	0.0483357	Pep5	Pep7	Pep12
5	0.684688	0.0478227	0.719388	0.0431418	0.751466	0.0391071	0.728095	0.052724	0.601818	0.0942829	0.778828	0.0431221	Pep5	Pep7	Pep8	Pep9	Pep11
7	0.684688	0.0559183	0.745552	0.0420883	0.755026	0.0439658	0.741905	0.0583911	0.575455	0.115031	0.771548	0.0509155	Pep4	Pep5	Pep6	Pep8	Pep9	Pep11	Pep12
4	0.684375	0.0491132	0.700056	0.0380823	0.75481	0.0375993	0.740476	0.043838	0.577273	0.0990659	0.771219	0.0441867	Pep6	Pep7	Pep11	Pep12
7	0.684375	0.0431884	0.732905	0.0453269	0.755596	0.0343649	0.744762	0.0492667	0.569091	0.0958822	0.769039	0.0398214	Pep4	Pep5	Pep6	Pep7	Pep8	Pep9	Pep10
3	0.684063	0.0495872	0.73502	0.046164	0.763233	0.038086	0.777143	0.0516749	0.506364	0.0997973	0.751607	0.0412909	Pep3	Pep5	Pep8
4	0.684063	0.0517081	0.731755	0.0455219	0.756778	0.0412533	0.750952	0.0598013	0.556364	0.116619	0.76597	0.0471477	Pep4	Pep5	Pep7	Pep12
5	0.684063	0.0518966	0.726479	0.0483589	0.760784	0.0409017	0.767619	0.059201	0.524545	0.110487	0.756762	0.0437996	Pep3	Pep4	Pep6	Pep9	Pep10
5	0.684063	0.056578	0.720554	0.0409387	0.757347	0.044618	0.753333	0.0633101	0.551818	0.125478	0.765115	0.0519968	Pep3	Pep5	Pep6	Pep7	Pep12
7	0.684063	0.0452629	0.719508	0.0394668	0.753671	0.034152	0.736667	0.0458999	0.583636	0.113676	0.774405	0.0486735	Pep4	Pep5	Pep6	Pep9	Pep10	Pep11	Pep12
4	0.68375	0.0557758	0.698255	0.0486776	0.769961	0.0401695	0.806667	0.0516486	0.449091	0.119101	0.738208	0.0454608	Pep3	Pep4	Pep7	Pep10
4	0.68375	0.0530845	0.730656	0.040374	0.75481	0.0424312	0.743333	0.0574969	0.57	0.114888	0.769804	0.0503969	Pep3	Pep5	Pep6	Pep12
8	0.68375	0.0534512	0.717349	0.0449486	0.755508	0.0428019	0.746667	0.0605642	0.563636	0.11642	0.767998	0.0490035	Pep3	Pep4	Pep5	Pep6	Pep9	Pep10	Pep11	Pep12
9	0.68375	0.0529003	0.713982	0.0455732	0.754162	0.0415352	0.740476	0.0576859	0.575455	0.122005	0.771854	0.0517164	Pep3	Pep4	Pep5	Pep6	Pep7	Pep9	Pep10	Pep11	Pep12
2	0.683438	0.0434487	0.748116	0.042988	0.75118	0.0343157	0.729048	0.0460183	0.596364	0.0938788	0.776846	0.0413568	Pep7	Pep8
2	0.683438	0.0441179	0.748661	0.0345896	0.754196	0.0362953	0.741905	0.0518064	0.571818	0.0855657	0.769007	0.0389361	Pep8	Pep11
3	0.683438	0.0570524	0.691876	0.0494486	0.754435	0.0497994	0.745714	0.0719725	0.564545	0.102284	0.766794	0.0446634	Pep3	Pep9	Pep11
8	0.683438	0.0551374	0.715879	0.04901	0.754373	0.0428846	0.741905	0.056416	0.571818	0.117336	0.770179	0.050707	Pep4	Pep5	Pep6	Pep7	Pep9	Pep10	Pep11	Pep12
2	0.683125	0.0521079	0.691947	0.0342747	0.753394	0.0387498	0.737143	0.0464035	0.58	0.123837	0.773032	0.0525967	Pep6	Pep10
3	0.683125	0.0517317	0.730012	0.0377126	0.754829	0.0404837	0.744286	0.0537294	0.566364	0.116317	0.768591	0.0496002	Pep3	Pep6	Pep12
4	0.683125	0.0490177	0.707864	0.0371451	0.750574	0.0379064	0.726667	0.0454855	0.6	0.106017	0.778299	0.0489714	Pep5	Pep6	Pep11	Pep12
7	0.683125	0.0599512	0.723497	0.046893	0.756092	0.0483846	0.750952	0.0645427	0.553636	0.111411	0.763988	0.0493913	Pep3	Pep4	Pep5	Pep6	Pep9	Pep11	Pep12
4	0.682813	0.0478799	0.73182	0.0419343	0.748806	0.0383539	0.721429	0.0514528	0.609091	0.110969	0.781532	0.0493428	Pep3	Pep10	Pep11	Pep12
4	0.682813	0.0575161	0.749187	0.04688	0.758511	0.0446564	0.760476	0.0577174	0.534545	0.110805	0.758701	0.0478127	Pep4	Pep6	Pep9	Pep12
5	0.682813	0.0480834	0.756231	0.0410655	0.759875	0.0359472	0.765238	0.048681	0.525455	0.111028	0.756878	0.0445559	Pep3	Pep4	Pep7	Pep8	Pep10
5	0.682813	0.0540137	0.728453	0.0453634	0.753462	0.0433473	0.740476	0.0607493	0.572727	0.120261	0.770468	0.0510044	Pep3	Pep5	Pep6	Pep10	Pep12
5	0.682813	0.0508473	0.74987	0.0371555	0.755964	0.037405	0.748095	0.0416741	0.558182	0.10758	0.765559	0.0474332	Pep4	Pep5	Pep8	Pep10	Pep11
5	0.682813	0.0375975	0.734926	0.0394684	0.752808	0.0295371	0.736667	0.0412146	0.58	0.0879331	0.771565	0.0371425	Pep4	Pep6	Pep8	Pep10	Pep11
5	0.682813	0.0476755	0.698469	0.0397125	0.755393	0.0370675	0.747143	0.0484195	0.56	0.100182	0.765789	0.0427676	Pep4	Pep6	Pep9	Pep10	Pep11
5	0.682813	0.0498778	0.727365	0.040823	0.750505	0.0413287	0.729048	0.0562207	0.594545	0.0948422	0.77574	0.0439249	Pep6	Pep7	Pep8	Pep9	Pep10
4	0.6825	0.0430116	0.736653	0.0383826	0.751985	0.0329197	0.73381	0.0431708	0.584545	0.0997973	0.773294	0.0436393	Pep5	Pep8	Pep10	Pep11
5	0.6825	0.0483558	0.735243	0.0389235	0.754037	0.0385083	0.743333	0.05789	0.566364	0.11843	0.768898	0.0493942	Pep3	Pep4	Pep6	Pep10	Pep12
5	0.6825	0.0520517	0.728629	0.0435992	0.759225	0.0399482	0.76381	0.0521293	0.527273	0.102852	0.75658	0.0443597	Pep4	Pep5	Pep8	Pep9	Pep11
7	0.6825	0.0469208	0.733848	0.04305	0.750636	0.0372105	0.729048	0.0493472	0.593636	0.105592	0.776228	0.0472384	Pep4	Pep5	Pep6	Pep7	Pep8	Pep11	Pep12
4	0.682187	0.0486246	0.723223	0.0412256	0.751114	0.0407895	0.733333	0.0583212	0.584545	0.0964279	0.772581	0.0417176	Pep5	Pep7	Pep10	Pep12
7	0.682187	0.0535926	0.734181	0.0448899	0.755803	0.0408571	0.75	0.0514528	0.552727	0.114039	0.763988	0.0484405	Pep3	Pep4	Pep7	Pep8	Pep9	Pep10	Pep11
8	0.682187	0.0494215	0.719773	0.0447869	0.757404	0.03769	0.756667	0.0507964	0.54	0.111207	0.760542	0.046345	Pep3	Pep4	Pep5	Pep6	Pep8	Pep9	Pep10	Pep11
2	0.681875	0.0506559	0.666551	0.0481201	0.758804	0.0388337	0.76381	0.0534183	0.525455	0.105689	0.756018	0.0425394	Pep3	Pep10
4	0.681875	0.0529187	0.718441	0.0404096	0.750929	0.0406376	0.730952	0.0501133	0.588182	0.117449	0.774837	0.0540214	Pep5	Pep6	Pep10	Pep12
5	0.681875	0.0457959	0.728738	0.0393526	0.752225	0.0353603	0.73619	0.0443752	0.578182	0.100839	0.771004	0.044757	Pep3	Pep4	Pep10	Pep11	Pep12
5	0.681875	0.0476765	0.748045	0.0405938	0.756117	0.037083	0.752381	0.0499433	0.547273	0.103636	0.762072	0.0437924	Pep3	Pep4	Pep6	Pep8	Pep10
5	0.681875	0.047058	0.734264	0.0457838	0.756617	0.0375142	0.755238	0.0538832	0.541818	0.0995195	0.76037	0.0409171	Pep3	Pep4	Pep7	Pep8	Pep9
5	0.681875	0.0449348	0.740013	0.0379529	0.751858	0.0365547	0.735714	0.0482694	0.579091	0.0878155	0.770534	0.0396552	Pep4	Pep6	Pep7	Pep8	Pep10
7	0.681875	0.0429344	0.716781	0.0449263	0.752462	0.0344582	0.738095	0.0492575	0.574545	0.096106	0.769803	0.0407535	Pep3	Pep6	Pep7	Pep8	Pep9	Pep10	Pep11
7	0.681875	0.0480844	0.723385	0.0472509	0.75087	0.038591	0.731905	0.0520139	0.586364	0.100721	0.773285	0.043942	Pep4	Pep6	Pep7	Pep8	Pep9	Pep10	Pep11
3	0.681562	0.0574006	0.707012	0.0514575	0.763307	0.0437495	0.784286	0.0600283	0.485455	0.107734	0.745429	0.0444003	Pep3	Pep5	Pep10
4	0.68125	0.0496078	0.732469	0.0445406	0.748203	0.0419069	0.724286	0.0595885	0.599091	0.0979922	0.776865	0.0445178	Pep3	Pep5	Pep10	Pep12
4	0.68125	0.0505825	0.662078	0.0412307	0.752932	0.0383414	0.74	0.0448833	0.569091	0.111058	0.768412	0.048844	Pep5	Pep9	Pep10	Pep11
4	0.68125	0.0414578	0.730337	0.0404822	0.746672	0.0324066	0.71619	0.0414696	0.614545	0.0937025	0.781939	0.0429153	Pep6	Pep8	Pep10	Pep11
6	0.68125	0.05625	0.712487	0.050027	0.759705	0.0433576	0.769524	0.0593693	0.512727	0.113196	0.752512	0.0458562	Pep3	Pep4	Pep5	Pep7	Pep9	Pep10
5	0.680937	0.0550736	0.72861	0.0461857	0.754704	0.04379	0.75	0.061859	0.549091	0.118475	0.762844	0.0501273	Pep3	Pep5	Pep7	Pep10	Pep12
5	0.680937	0.0478635	0.728965	0.0397077	0.751617	0.0387348	0.737143	0.0519375	0.573636	0.0942083	0.768771	0.0421014	Pep3	Pep6	Pep8	Pep10	Pep11
5	0.680937	0.0474537	0.705481	0.0425247	0.749004	0.0386167	0.727143	0.0533907	0.592727	0.0991534	0.774849	0.0427592	Pep5	Pep7	Pep10	Pep11	Pep12
6	0.680937	0.0550736	0.717637	0.0504084	0.760823	0.0420523	0.774762	0.0578743	0.501818	0.113894	0.749775	0.0460465	Pep3	Pep4	Pep5	Pep6	Pep9	Pep10
3	0.680625	0.0497219	0.724754	0.0422983	0.750222	0.0418034	0.733333	0.0563436	0.58	0.0831011	0.769823	0.039134	Pep5	Pep8	Pep11
3	0.680625	0.055301	0.720991	0.0445209	0.748559	0.0446125	0.72619	0.0592374	0.593636	0.1146	0.775628	0.0516693	Pep7	Pep9	Pep10
4	0.680625	0.0449783	0.715663	0.04422	0.760214	0.032503	0.771429	0.0431209	0.507273	0.107703	0.751243	0.0421109	Pep4	Pep5	Pep7	Pep9
6	0.680625	0.055301	0.726929	0.0455798	0.7571	0.0423351	0.76	0.0620584	0.529091	0.135073	0.758355	0.053221	Pep3	Pep4	Pep6	Pep7	Pep10	Pep12
7	0.680625	0.0544109	0.69039	0.0491089	0.757536	0.0396065	0.76	0.0499069	0.529091	0.126869	0.757588	0.0508226	Pep3	Pep4	Pep5	Pep6	Pep9	Pep10	Pep11
7	0.680625	0.0449783	0.726111	0.0444229	0.753042	0.0359747	0.743333	0.0512408	0.560909	0.100458	0.76559	0.0436187	Pep3	Pep4	Pep6	Pep8	Pep9	Pep10	Pep11
6	0.68	0.0539676	0.744096	0.047587	0.759645	0.0401476	0.770952	0.0511523	0.506364	0.113731	0.750598	0.0466961	Pep3	Pep4	Pep5	Pep7	Pep8	Pep10
7	0.68	0.0494343	0.702896	0.0442396	0.75114	0.0402864	0.738095	0.0592852	0.569091	0.1118	0.768075	0.0459731	Pep3	Pep5	Pep6	Pep7	Pep10	Pep11	Pep12
7	0.68	0.0617328	0.717254	0.0455469	0.749377	0.0507579	0.731429	0.065125	0.581818	0.11642	0.771377	0.0544362	Pep4	Pep5	Pep6	Pep7	Pep9	Pep11	Pep12
5	0.679688	0.0447159	0.728458	0.0394608	0.751864	0.0367851	0.741429	0.0531353	0.561818	0.0930476	0.764993	0.0392611	Pep5	Pep6	Pep9	Pep10	Pep12
6	0.679688	0.0478799	0.724887	0.0453502	0.757408	0.0379986	0.76381	0.0550901	0.519091	0.0998304	0.753401	0.0405564	Pep3	Pep4	Pep5	Pep8	Pep9	Pep11
6	0.679688	0.0545534	0.724036	0.0464697	0.753539	0.0426231	0.747619	0.057735	0.55	0.116686	0.762456	0.0489246	Pep3	Pep4	Pep7	Pep10	Pep11	Pep12
6	0.679688	0.0502678	0.720443	0.0432312	0.748802	0.0394363	0.728095	0.0477593	0.587273	0.100757	0.772617	0.0460507	Pep6	Pep7	Pep8	Pep9	Pep10	Pep11
7	0.679688	0.053102	0.716503	0.0438579	0.752941	0.0398221	0.74381	0.0484593	0.557273	0.114744	0.764504	0.0498019	Pep3	Pep5	Pep6	Pep8	Pep9	Pep10	Pep11
5	0.679375	0.0578961	0.720136	0.0506505	0.755812	0.0465299	0.759048	0.067619	0.527273	0.123315	0.756312	0.0499075	Pep3	Pep4	Pep5	Pep7	Pep12
5	0.679375	0.0545972	0.723695	0.045264	0.752339	0.0438684	0.744286	0.0615945	0.555455	0.113469	0.763676	0.0482223	Pep4	Pep5	Pep6	Pep7	Pep12
6	0.679375	0.048738	0.735791	0.0459933	0.754005	0.0374483	0.749524	0.0497704	0.545455	0.106794	0.760859	0.0455097	Pep4	Pep5	Pep6	Pep8	Pep9	Pep10
7	0.679375	0.0592301	0.72337	0.0455412	0.754405	0.0481427	0.75381	0.0700032	0.537273	0.119292	0.758788	0.0504032	Pep3	Pep4	Pep5	Pep6	Pep7	Pep9	Pep12
2	0.679063	0.045038	0.683679	0.0459701	0.754465	0.0359022	0.752857	0.0502578	0.538182	0.0897011	0.757929	0.0381994	Pep3	Pep9
5	0.679063	0.0562248	0.713011	0.0440677	0.749973	0.0446838	0.735238	0.0622044	0.571818	0.128754	0.769406	0.0545174	Pep3	Pep5	Pep7	Pep11	Pep12
6	0.679063	0.0477737	0.729514	0.0468446	0.754006	0.0375232	0.750952	0.0533907	0.541818	0.102788	0.759489	0.0426818	Pep3	Pep4	Pep6	Pep8	Pep10	Pep11
6	0.679063	0.0475688	0.732046	0.0401323	0.753576	0.0367834	0.748571	0.0490638	0.546364	0.103249	0.760809	0.0441022	Pep3	Pep6	Pep7	Pep8	Pep9	Pep10
6	0.679063	0.0481808	0.724961	0.0471489	0.752936	0.0349889	0.744762	0.0433935	0.553636	0.115776	0.7636	0.048501	Pep4	Pep5	Pep6	Pep8	Pep10	Pep11
5	0.67875	0.0419449	0.715174	0.0463664	0.745266	0.0343222	0.717143	0.045085	0.605455	0.0864545	0.777608	0.0395273	Pep6	Pep7	Pep8	Pep9	Pep11
6	0.67875	0.0433193	0.699567	0.0424854	0.747191	0.034745	0.724286	0.0458208	0.591818	0.0949075	0.773759	0.0420739	Pep5	Pep6	Pep7	Pep10	Pep11	Pep12
8	0.67875	0.0530477	0.723446	0.0465313	0.754304	0.0400688	0.751905	0.0531523	0.539091	0.12214	0.759491	0.0505365	Pep3	Pep4	Pep5	Pep7	Pep8	Pep9	Pep10	Pep11
4	0.678438	0.0578412	0.691077	0.0525368	0.754735	0.0478914	0.757619	0.0683777	0.527273	0.102852	0.754592	0.0440302	Pep3	Pep5	Pep9	Pep10
7	0.678438	0.0504463	0.714505	0.0477835	0.755144	0.0400607	0.757619	0.0575757	0.527273	0.103652	0.755192	0.0425123	Pep3	Pep4	Pep5	Pep6	Pep7	Pep8	Pep9
6	0.678125	0.0447432	0.729642	0.0459905	0.752317	0.0347246	0.745714	0.0472462	0.549091	0.0995195	0.761125	0.0414962	Pep4	Pep5	Pep7	Pep8	Pep10	Pep11
7	0.678125	0.0483113	0.733557	0.0426043	0.757064	0.0373231	0.765238	0.0491446	0.511818	0.0967702	0.750638	0.0398718	Pep3	Pep4	Pep5	Pep6	Pep8	Pep9	Pep10
7	0.678125	0.0542167	0.717738	0.0419356	0.750921	0.0441155	0.741905	0.0625171	0.556364	0.113749	0.763549	0.0474149	Pep3	Pep4	Pep5	Pep7	Pep10	Pep11	Pep12
7	0.678125	0.0443045	0.717136	0.0486502	0.755798	0.0352324	0.760476	0.0501494	0.520909	0.0916831	0.753019	0.0375374	Pep3	Pep4	Pep5	Pep7	Pep8	Pep9	Pep11
3	0.677813	0.0464974	0.690222	0.0453795	0.753751	0.0349368	0.751905	0.0486996	0.536364	0.113909	0.75828	0.0455723	Pep4	Pep10	Pep11
4	0.677813	0.0420878	0.731175	0.0376393	0.752495	0.0323856	0.747143	0.0479489	0.545455	0.107565	0.760634	0.0427743	Pep5	Pep6	Pep9	Pep12
6	0.677813	0.051481	0.717275	0.0428215	0.74727	0.0405301	0.726667	0.0524329	0.584545	0.113002	0.771922	0.0505881	Pep4	Pep5	Pep7	Pep10	Pep11	Pep12
7	0.677813	0.0546107	0.707258	0.0436548	0.748154	0.0423446	0.73	0.054317	0.578182	0.120275	0.770175	0.0518588	Pep4	Pep5	Pep6	Pep7	Pep10	Pep11	Pep12
5	0.6775	0.0567478	0.726103	0.041632	0.74706	0.0443477	0.726667	0.0553775	0.583636	0.115121	0.771342	0.052557	Pep4	Pep5	Pep10	Pep11	Pep12
6	0.6775	0.0531948	0.71066	0.0485187	0.754691	0.0398665	0.756667	0.0558971	0.526364	0.128111	0.756074	0.0516204	Pep3	Pep4	Pep6	Pep7	Pep9	Pep10
6	0.6775	0.0537427	0.723398	0.044798	0.748368	0.0405027	0.730952	0.0491999	0.575455	0.115031	0.769003	0.0503219	Pep5	Pep6	Pep7	Pep8	Pep9	Pep10
6	0.6775	0.0432742	0.717025	0.0410507	0.748274	0.0345685	0.731429	0.0473899	0.574545	0.0943705	0.768054	0.0414236	Pep5	Pep6	Pep8	Pep9	Pep10	Pep11
3	0.677188	0.0492235	0.716103	0.0469256	0.756244	0.0346448	0.762381	0.0439	0.514545	0.12413	0.752648	0.04861	Pep4	Pep7	Pep9
4	0.677188	0.0488251	0.719402	0.0413714	0.75374	0.0366085	0.753333	0.050566	0.531818	0.117392	0.75688	0.0470371	Pep3	Pep4	Pep6	Pep12
5	0.677188	0.0513594	0.682815	0.0555724	0.758625	0.0395466	0.774286	0.0541351	0.491818	0.109163	0.745719	0.0431819	Pep3	Pep4	Pep5	Pep9	Pep11
5	0.677188	0.0535926	0.716679	0.0467036	0.756985	0.0415089	0.767619	0.0560531	0.504545	0.107084	0.748697	0.0439725	Pep4	Pep5	Pep6	Pep9	Pep10
5	0.677188	0.051169	0.668827	0.0520472	0.74944	0.0389823	0.73619	0.0496792	0.564545	0.11376	0.765692	0.0475634	Pep5	Pep7	Pep9	Pep10	Pep11
6	0.677188	0.0552082	0.690157	0.0501128	0.754045	0.0424961	0.755238	0.055541	0.528182	0.109616	0.755	0.0465211	Pep3	Pep4	Pep6	Pep9	Pep10	Pep11
6	0.677188	0.0517383	0.686931	0.0467902	0.753178	0.0404183	0.751905	0.0548323	0.534545	0.10778	0.756837	0.0450798	Pep3	Pep4	Pep7	Pep9	Pep10	Pep11
6	0.677188	0.0539558	0.697023	0.054066	0.756282	0.0405856	0.76381	0.0550901	0.511818	0.126396	0.75188	0.0513775	Pep4	Pep5	Pep6	Pep7	Pep9	Pep10
2	0.676875	0.0515805	0.732219	0.0407151	0.754053	0.0426496	0.758095	0.0626982	0.521818	0.0877826	0.752275	0.0381034	Pep5	Pep9
4	0.676875	0.0433509	0.72988	0.0433833	0.74956	0.0357519	0.739048	0.0553201	0.558182	0.094493	0.763172	0.0398327	Pep3	Pep6	Pep8	Pep9
4	0.676875	0.0486578	0.729646	0.0415849	0.744364	0.0402511	0.718571	0.0543337	0.597273	0.102252	0.774954	0.0462491	Pep4	Pep5	Pep11	Pep12
5	0.676875	0.0502377	0.72149	0.0444615	0.751821	0.0409828	0.748095	0.0572598	0.540909	0.0930431	0.757696	0.0401576	Pep3	Pep5	Pep6	Pep8	Pep9
2	0.676562	0.0457948	0.730414	0.0406332	0.744383	0.0388151	0.72	0.0568564	0.593636	0.097451	0.773576	0.042424	Pep5	Pep12
4	0.676562	0.0521744	0.700963	0.0486539	0.752065	0.041934	0.749524	0.0581732	0.537273	0.105309	0.757211	0.0448118	Pep3	Pep6	Pep9	Pep10
4	0.676562	0.0413103	0.737592	0.0389667	0.747161	0.031571	0.728571	0.0417855	0.577273	0.0973831	0.768776	0.041097	Pep6	Pep8	Pep9	Pep10
5	0.676562	0.046849	0.703953	0.0393037	0.750061	0.0378076	0.741429	0.0556369	0.552727	0.106546	0.761941	0.0433473	Pep3	Pep6	Pep7	Pep11	Pep12
5	0.676562	0.0516098	0.719874	0.0483983	0.749172	0.0411244	0.737619	0.0565425	0.56	0.110386	0.763915	0.0470703	Pep3	Pep6	Pep7	Pep8	Pep9
7	0.676562	0.0500732	0.706388	0.0456041	0.744901	0.0369252	0.719048	0.0428571	0.595455	0.115976	0.775082	0.0515716	Pep5	Pep6	Pep7	Pep8	Pep9	Pep10	Pep11
5	0.67625	0.0491172	0.728982	0.0461494	0.753017	0.036444	0.752381	0.0485621	0.530909	0.115508	0.756056	0.0455961	Pep3	Pep5	Pep7	Pep8	Pep10
8	0.67625	0.0577102	0.705929	0.0475106	0.749708	0.0450874	0.74	0.0569122	0.554545	0.114632	0.762084	0.0504917	Pep3	Pep4	Pep5	Pep6	Pep7	Pep10	Pep11	Pep12
5	0.675937	0.0512833	0.716509	0.0449648	0.754336	0.040577	0.76	0.0567127	0.515455	0.100458	0.750928	0.0428464	Pep3	Pep4	Pep6	Pep7	Pep12
5	0.675937	0.0558414	0.732292	0.0461954	0.754424	0.0425564	0.759524	0.0568943	0.516364	0.121206	0.752062	0.0495681	Pep4	Pep5	Pep6	Pep9	Pep12
6	0.675937	0.0503222	0.723341	0.0469862	0.750052	0.0386505	0.741429	0.0477403	0.550909	0.103509	0.760691	0.0448171	Pep4	Pep5	Pep6	Pep7	Pep8	Pep10
3	0.675625	0.0491689	0.688737	0.0513688	0.759016	0.0405415	0.781905	0.0625171	0.472727	0.0843056	0.739401	0.0338923	Pep3	Pep4	Pep9
4	0.675625	0.051875	0.66301	0.0521375	0.74403	0.043748	0.720952	0.0606166	0.589091	0.107933	0.772061	0.0467079	Pep7	Pep9	Pep10	Pep11
5	0.675625	0.0454534	0.675152	0.0437943	0.747402	0.0383093	0.73381	0.0579682	0.564545	0.0981608	0.764502	0.0405248	Pep3	Pep6	Pep9	Pep10	Pep11
6	0.675625	0.0533598	0.681207	0.0503768	0.753778	0.0403971	0.757143	0.0528121	0.52	0.122022	0.753013	0.0486505	Pep4	Pep5	Pep7	Pep9	Pep10	Pep11
7	0.675625	0.0505401	0.730381	0.0472634	0.751105	0.0396852	0.747143	0.0549974	0.539091	0.113731	0.757903	0.0463421	Pep3	Pep4	Pep6	Pep7	Pep8	Pep9	Pep10
3	0.675312	0.0499795	0.666016	0.0473619	0.750577	0.0370488	0.744286	0.045503	0.543636	0.114978	0.759195	0.0481539	Pep5	Pep10	Pep11
6	0.675312	0.0515189	0.716251	0.0445816	0.748079	0.039671	0.735238	0.0514286	0.560909	0.116459	0.764119	0.0492648	Pep4	Pep5	Pep6	Pep7	Pep8	Pep9
7	0.675312	0.0421342	0.720731	0.0471885	0.753336	0.0335568	0.757143	0.0519462	0.519091	0.100655	0.752098	0.0388738	Pep3	Pep4	Pep5	Pep7	Pep8	Pep10	Pep11
7	0.675312	0.0477819	0.713595	0.0429298	0.749123	0.0368065	0.739524	0.0514881	0.552727	0.11548	0.761857	0.0463816	Pep3	Pep4	Pep6	Pep7	Pep10	Pep11	Pep12
4	0.675	0.0469791	0.690096	0.050653	0.753923	0.0375082	0.760476	0.0536449	0.511818	0.0950467	0.749509	0.0385221	Pep4	Pep5	Pep9	Pep11
4	0.675	0.0444146	0.697544	0.0395283	0.749591	0.0351809	0.742381	0.0490707	0.546364	0.098329	0.75915	0.0411071	Pep6	Pep7	Pep9	Pep10
5	0.675	0.0492125	0.724268	0.0450109	0.748654	0.0389832	0.739048	0.0544942	0.552727	0.105768	0.761182	0.0450816	Pep3	Pep7	Pep8	Pep10	Pep11
5	0.675	0.0488141	0.714217	0.0363542	0.747075	0.0390565	0.732857	0.0542502	0.564545	0.107022	0.764702	0.046498	Pep5	Pep6	Pep7	Pep10	Pep12
7	0.675	0.0459279	0.691155	0.0471735	0.753732	0.0360698	0.759524	0.0536111	0.513636	0.102348	0.750452	0.039996	Pep3	Pep4	Pep5	Pep7	Pep9	Pep10	Pep11
6	0.674687	0.052122	0.716145	0.0435848	0.7481	0.0413165	0.737619	0.0549149	0.554545	0.102449	0.761142	0.0447511	Pep3	Pep5	Pep6	Pep7	Pep8	Pep9
6	0.674687	0.0504075	0.704062	0.0419985	0.743424	0.0421575	0.720952	0.0642487	0.586364	0.124233	0.772497	0.0525388	Pep3	Pep5	Pep7	Pep10	Pep11	Pep12
6	0.674687	0.0494294	0.690045	0.0424051	0.750381	0.0349196	0.744286	0.0439826	0.541818	0.129793	0.759587	0.052281	Pep4	Pep6	Pep7	Pep9	Pep10	Pep11
3	0.674375	0.0530661	0.732271	0.043947	0.748022	0.0429691	0.738095	0.054917	0.552727	0.101786	0.760331	0.0452217	Pep4	Pep8	Pep11
5	0.674375	0.0536154	0.716149	0.0444127	0.745086	0.0435822	0.727143	0.0609282	0.573636	0.118318	0.767657	0.0520348	Pep3	Pep5	Pep6	Pep11	Pep12
6	0.674375	0.0453244	0.736117	0.0437354	0.752751	0.0356762	0.756667	0.050348	0.517273	0.0959468	0.750863	0.0392846	Pep3	Pep4	Pep5	Pep6	Pep8	Pep10
6	0.674375	0.0579904	0.706215	0.04618	0.745046	0.0474181	0.727143	0.0605549	0.573636	0.104205	0.766289	0.0492568	Pep3	Pep5	Pep6	Pep10	Pep11	Pep12
3	0.674063	0.0482618	0.724936	0.0347266	0.749792	0.0357319	0.744286	0.0459986	0.54	0.111947	0.757647	0.0460719	Pep4	Pep6	Pep12
3	0.674063	0.0508243	0.727549	0.0466541	0.749811	0.0379527	0.744286	0.0484007	0.54	0.119101	0.758005	0.0501242	Pep4	Pep7	Pep8
5	0.674063	0.0415178	0.729134	0.0378341	0.748856	0.0316223	0.740952	0.0427618	0.546364	0.0966334	0.758812	0.0392517	Pep4	Pep5	Pep6	Pep8	Pep10
5	0.674063	0.0464049	0.700438	0.0409887	0.745176	0.0373101	0.727619	0.0517626	0.571818	0.101473	0.766233	0.0432277	Pep5	Pep6	Pep7	Pep11	Pep12
8	0.674063	0.0508243	0.715827	0.050947	0.74901	0.0393602	0.741905	0.0522422	0.544545	0.113905	0.758832	0.0475849	Pep3	Pep4	Pep6	Pep7	Pep8	Pep9	Pep10	Pep11
3	0.67375	0.0478686	0.713784	0.0414427	0.749073	0.0376174	0.742857	0.0494872	0.541818	0.103589	0.757596	0.0457789	Pep5	Pep9	Pep10
4	0.67375	0.0480722	0.727855	0.0434427	0.749055	0.037564	0.742857	0.0485621	0.541818	0.0995195	0.757244	0.042388	Pep4	Pep6	Pep8	Pep9
6	0.67375	0.049276	0.725033	0.0470832	0.750432	0.0382095	0.748571	0.0526314	0.530909	0.108117	0.754767	0.0448062	Pep3	Pep4	Pep7	Pep8	Pep10	Pep11
4	0.672813	0.0518138	0.704547	0.0454368	0.754609	0.0389835	0.767619	0.0552381	0.491818	0.119292	0.744672	0.0458512	Pep3	Pep4	Pep6	Pep10
4	0.672813	0.0498934	0.687233	0.0442273	0.752505	0.0356366	0.757619	0.0467031	0.510909	0.125164	0.750031	0.0482599	Pep4	Pep7	Pep10	Pep11
4	0.672813	0.056502	0.685728	0.0430584	0.74943	0.0427572	0.74619	0.054317	0.532727	0.121981	0.755285	0.0507411	Pep5	Pep7	Pep9	Pep10
5	0.672813	0.0440736	0.721433	0.0396623	0.747254	0.035492	0.738571	0.0506175	0.547273	0.0917957	0.758275	0.0388322	Pep4	Pep6	Pep8	Pep9	Pep11
4	0.6725	0.0540327	0.663596	0.0536522	0.748189	0.0456921	0.744762	0.0647759	0.534545	0.0973025	0.754282	0.0426916	Pep3	Pep5	Pep9	Pep11
4	0.6725	0.0447388	0.728996	0.0384844	0.745306	0.0327714	0.73	0.0431498	0.562727	0.11405	0.763974	0.0483013	Pep5	Pep7	Pep8	Pep10
5	0.6725	0.0514402	0.670838	0.0414465	0.745814	0.0399514	0.732857	0.0498956	0.557273	0.1073	0.761398	0.0464168	Pep6	Pep7	Pep9	Pep10	Pep11
2	0.672188	0.0523836	0.741248	0.043263	0.749797	0.0394384	0.749048	0.052101	0.525455	0.118935	0.753147	0.0481574	Pep4	Pep8
5	0.672188	0.0549316	0.661427	0.0493887	0.749052	0.0447116	0.748095	0.0621953	0.527273	0.105235	0.752628	0.0449899	Pep3	Pep5	Pep9	Pep10	Pep11
5	0.672188	0.0483103	0.713588	0.0477796	0.743019	0.0387244	0.723333	0.0502578	0.574545	0.0952422	0.76584	0.0434732	Pep5	Pep6	Pep7	Pep8	Pep9
6	0.672188	0.0406238	0.712075	0.042233	0.743395	0.031758	0.724286	0.0443113	0.572727	0.0966377	0.765856	0.0412922	Pep4	Pep6	Pep7	Pep8	Pep9	Pep11
7	0.672188	0.0521969	0.713901	0.0436033	0.748631	0.0371857	0.742857	0.042056	0.537273	0.122707	0.756665	0.0514392	Pep4	Pep5	Pep6	Pep8	Pep9	Pep10	Pep11
3	0.671875	0.0466662	0.662102	0.0358999	0.747965	0.0375785	0.743333	0.0507964	0.535455	0.0961189	0.754692	0.0409106	Pep6	Pep10	Pep11
4	0.671875	0.0438615	0.723512	0.0422808	0.747758	0.0338663	0.741905	0.047227	0.538182	0.103397	0.755994	0.0415484	Pep4	Pep5	Pep8	Pep11
5	0.671875	0.0431884	0.713656	0.0412188	0.74499	0.0349677	0.731905	0.0506891	0.557273	0.0959123	0.760935	0.0389341	Pep3	Pep6	Pep8	Pep9	Pep11
6	0.671875	0.0516335	0.713068	0.0382681	0.747296	0.0427053	0.742381	0.064627	0.537273	0.111411	0.755833	0.0445926	Pep3	Pep5	Pep6	Pep7	Pep10	Pep12
7	0.671875	0.0443045	0.716681	0.0466984	0.748127	0.0339558	0.743333	0.0470899	0.535455	0.101146	0.755132	0.0412667	Pep3	Pep4	Pep6	Pep7	Pep8	Pep10	Pep11
6	0.671562	0.0525697	0.662549	0.0486477	0.746945	0.0423221	0.740476	0.0568943	0.54	0.102707	0.755841	0.0445601	Pep3	Pep5	Pep7	Pep9	Pep10	Pep11
2	0.67125	0.0449566	0.649913	0.0392793	0.740556	0.0365424	0.71619	0.0489898	0.585455	0.0956232	0.769003	0.0426181	Pep10	Pep11
4	0.67125	0.0474918	0.731711	0.0506831	0.754544	0.0359315	0.770952	0.0502578	0.480909	0.102284	0.740712	0.0405761	Pep3	Pep4	Pep5	Pep8
4	0.67125	0.0545722	0.720818	0.0369812	0.744954	0.0440377	0.733333	0.0575383	0.552727	0.105768	0.759405	0.0478893	Pep4	Pep5	Pep6	Pep12
5	0.67125	0.057364	0.692839	0.052239	0.748533	0.0461289	0.748095	0.0632796	0.524545	0.106682	0.751508	0.0466179	Pep3	Pep5	Pep6	Pep9	Pep10
6	0.67125	0.05125	0.719723	0.0418996	0.747487	0.0412795	0.743333	0.0571012	0.533636	0.103377	0.754137	0.0445147	Pep3	Pep4	Pep5	Pep6	Pep7	Pep12
8	0.67125	0.0556355	0.719897	0.0501706	0.750746	0.0436378	0.75619	0.0580406	0.509091	0.104447	0.747373	0.0444087	Pep3	Pep4	Pep5	Pep6	Pep7	Pep8	Pep9	Pep10
3	0.670937	0.0476918	0.731127	0.041556	0.739093	0.0395733	0.711905	0.0523268	0.592727	0.0904351	0.770653	0.0425681	Pep7	Pep8	Pep11
5	0.670937	0.0521894	0.708285	0.0399099	0.746197	0.0405354	0.738095	0.0519462	0.542727	0.107146	0.756624	0.0454015	Pep4	Pep6	Pep7	Pep11	Pep12
7	0.670937	0.0543885	0.700755	0.0457951	0.754005	0.0408943	0.769524	0.0550077	0.482727	0.114773	0.741232	0.0446135	Pep3	Pep4	Pep5	Pep6	Pep7	Pep9	Pep10
7	0.670937	0.046447	0.708256	0.0473317	0.750669	0.035874	0.755714	0.0474545	0.509091	0.0953463	0.7473	0.0394539	Pep3	Pep4	Pep5	Pep6	Pep8	Pep9	Pep11
7	0.670937	0.0440736	0.705463	0.0474081	0.743306	0.0351055	0.727143	0.0484943	0.563636	0.0953463	0.762388	0.0406689	Pep4	Pep5	Pep6	Pep7	Pep8	Pep9	Pep11
7	0.670937	0.0474866	0.691089	0.0481818	0.747304	0.0360543	0.741905	0.047227	0.535455	0.108251	0.75505	0.0450593	Pep4	Pep5	Pep6	Pep7	Pep9	Pep10	Pep11
2	0.670625	0.0472733	0.665525	0.0533552	0.760254	0.0364384	0.797619	0.0536111	0.428182	0.0920788	0.727766	0.0349514	Pep3	Pep5
7	0.670625	0.0549183	0.713904	0.0437937	0.747497	0.040549	0.742857	0.0499433	0.532727	0.123328	0.754589	0.0505159	Pep3	Pep5	Pep6	Pep7	Pep8	Pep9	Pep10
5	0.670312	0.0527329	0.693133	0.0435785	0.74719	0.0446048	0.745714	0.0639657	0.526364	0.0981608	0.751365	0.0416815	Pep3	Pep6	Pep7	Pep9	Pep10
3	0.67	0.0591806	0.70814	0.0504774	0.745985	0.046814	0.74	0.0600151	0.536364	0.115351	0.754599	0.050766	Pep5	Pep7	Pep9
5	0.67	0.0506443	0.725726	0.040439	0.744548	0.0377905	0.732857	0.0466059	0.55	0.11309	0.758871	0.048393	Pep3	Pep5	Pep6	Pep8	Pep10
8	0.67	0.0484768	0.699608	0.0473215	0.744145	0.0367289	0.731429	0.0454357	0.552727	0.108086	0.759452	0.0468149	Pep3	Pep5	Pep6	Pep7	Pep8	Pep9	Pep10	Pep11
9	0.67	0.0478686	0.711396	0.0496711	0.746053	0.0381444	0.74	0.0523463	0.536364	0.103253	0.754633	0.0438713	Pep3	Pep4	Pep5	Pep6	Pep7	Pep8	Pep9	Pep10	Pep11
2	0.669687	0.0515871	0.720301	0.0429885	0.746724	0.0387281	0.742381	0.0495307	0.530909	0.111874	0.753359	0.0474772	Pep5	Pep8
3	0.669687	0.0484637	0.718374	0.0376105	0.743017	0.039323	0.729048	0.0511523	0.556364	0.0947201	0.759564	0.0426968	Pep5	Pep6	Pep12
4	0.669687	0.0515871	0.721847	0.0437223	0.754015	0.039891	0.773333	0.0599017	0.471818	0.11549	0.738496	0.0451813	Pep4	Pep5	Pep7	Pep10
5	0.669687	0.0550665	0.71016	0.0436311	0.744264	0.0414167	0.732381	0.0493863	0.55	0.118792	0.758861	0.0523324	Pep4	Pep5	Pep6	Pep11	Pep12
5	0.669687	0.0378254	0.724592	0.0452757	0.746307	0.030688	0.741905	0.0481777	0.531818	0.0894196	0.752958	0.0341818	Pep4	Pep5	Pep6	Pep8	Pep9
6	0.669687	0.0449077	0.718041	0.0423948	0.746599	0.0348427	0.742381	0.0486064	0.530909	0.104225	0.753213	0.0424939	Pep3	Pep5	Pep7	Pep8	Pep10	Pep11
7	0.669687	0.0557714	0.683258	0.0538714	0.746185	0.0441895	0.741429	0.0588071	0.532727	0.115723	0.753752	0.0497223	Pep3	Pep4	Pep6	Pep7	Pep9	Pep10	Pep11
4	0.669375	0.0569711	0.706602	0.0428719	0.742358	0.0455759	0.727143	0.0558809	0.559091	0.105529	0.760286	0.049382	Pep5	Pep6	Pep7	Pep12
4	0.669375	0.0484486	0.665424	0.0428435	0.740622	0.0395352	0.720952	0.0551313	0.570909	0.1114	0.764623	0.0461277	Pep6	Pep9	Pep10	Pep11
7	0.669375	0.0488501	0.71722	0.0518345	0.747365	0.0369256	0.745714	0.0477237	0.523636	0.106111	0.750965	0.0435304	Pep3	Pep4	Pep5	Pep6	Pep8	Pep10	Pep11
5	0.669063	0.0566125	0.718705	0.0442077	0.740657	0.046196	0.722381	0.0631935	0.567273	0.12	0.763567	0.0516284	Pep4	Pep5	Pep7	Pep11	Pep12
6	0.669063	0.0566125	0.71856	0.0504841	0.744537	0.0452577	0.736667	0.0604049	0.54	0.116293	0.755479	0.0500343	Pep3	Pep4	Pep5	Pep7	Pep11	Pep12
5	0.66875	0.0494106	0.719827	0.0460166	0.741389	0.0409114	0.725714	0.058755	0.56	0.108879	0.760964	0.0454211	Pep3	Pep4	Pep5	Pep11	Pep12
6	0.66875	0.0492125	0.712331	0.0436837	0.745352	0.0393767	0.740476	0.0544505	0.531818	0.0973831	0.752416	0.0408148	Pep3	Pep4	Pep6	Pep8	Pep9	Pep11
7	0.66875	0.0490137	0.707368	0.0459618	0.742677	0.0378368	0.729048	0.0493472	0.553636	0.109163	0.759318	0.0473942	Pep3	Pep4	Pep6	Pep7	Pep8	Pep9	Pep11
8	0.66875	0.0463512	0.71498	0.0445458	0.743597	0.0349915	0.731905	0.040772	0.548182	0.0965992	0.757108	0.0430835	Pep4	Pep5	Pep6	Pep7	Pep8	Pep9	Pep10	Pep11
5	0.668438	0.0562318	0.724064	0.0440297	0.744591	0.04588	0.739048	0.0633459	0.533636	0.110338	0.753127	0.0470268	Pep3	Pep4	Pep5	Pep6	Pep12
5	0.668438	0.0550027	0.710766	0.0449728	0.745921	0.0415127	0.741905	0.0526745	0.528182	0.125767	0.752782	0.0524977	Pep3	Pep4	Pep7	Pep11	Pep12
5	0.668438	0.0644834	0.676992	0.0514004	0.744452	0.0513967	0.738571	0.0698216	0.534545	0.127454	0.753882	0.0542855	Pep3	Pep5	Pep7	Pep9	Pep10
6	0.668125	0.0475534	0.728996	0.0374024	0.744575	0.0362441	0.737619	0.0468969	0.535455	0.102767	0.753648	0.0437704	Pep3	Pep4	Pep6	Pep7	Pep8	Pep10
6	0.668125	0.0495645	0.686977	0.0490173	0.746888	0.0381866	0.747143	0.0528957	0.517273	0.11405	0.749324	0.0462163	Pep4	Pep5	Pep6	Pep9	Pep10	Pep11
4	0.667813	0.0507088	0.689079	0.0425208	0.747088	0.0373605	0.747619	0.0478566	0.515455	0.119264	0.748979	0.0486616	Pep4	Pep5	Pep10	Pep11
4	0.667813	0.0565366	0.705235	0.0491604	0.751933	0.0403346	0.766667	0.0497157	0.479091	0.13102	0.740077	0.0511976	Pep4	Pep6	Pep7	Pep10
4	0.667813	0.0542446	0.647827	0.0529975	0.740177	0.0436332	0.722857	0.0588553	0.562727	0.110368	0.761365	0.0491715	Pep5	Pep7	Pep9	Pep11
5	0.667813	0.0449946	0.726245	0.0439353	0.744378	0.0358211	0.738571	0.0519441	0.532727	0.097929	0.752664	0.0402051	Pep3	Pep4	Pep6	Pep8	Pep9
3	0.6675	0.0491172	0.706615	0.0390147	0.740866	0.0393522	0.725714	0.0530776	0.556364	0.103077	0.759118	0.0439192	Pep6	Pep9	Pep10
3	0.667188	0.0494846	0.692506	0.048572	0.739257	0.04369	0.722857	0.0657695	0.560909	0.0891234	0.759573	0.0397113	Pep3	Pep9	Pep10
5	0.667188	0.0564882	0.680347	0.0493452	0.750882	0.0423296	0.765238	0.056043	0.48	0.119972	0.739358	0.0472014	Pep3	Pep4	Pep5	Pep10	Pep11
5	0.667188	0.0429332	0.721581	0.0418076	0.741997	0.0323314	0.729524	0.0425278	0.548182	0.101603	0.756956	0.0417853	Pep3	Pep6	Pep7	Pep8	Pep10
4	0.666875	0.0478482	0.712511	0.0364184	0.74901	0.0357197	0.758095	0.0493403	0.492727	0.11073	0.742463	0.0435581	Pep4	Pep5	Pep6	Pep10
5	0.666875	0.0508175	0.702244	0.041425	0.75056	0.038541	0.764762	0.0529493	0.48	0.108392	0.738936	0.0430603	Pep4	Pep5	Pep6	Pep7	Pep10
6	0.666875	0.0532572	0.681393	0.0466971	0.747726	0.0408259	0.753333	0.0552791	0.501818	0.118168	0.744808	0.0475269	Pep3	Pep4	Pep5	Pep6	Pep10	Pep11
4	0.666562	0.0523015	0.680855	0.0446924	0.745802	0.0404811	0.74619	0.052188	0.514545	0.111504	0.747665	0.0471655	Pep4	Pep6	Pep10	Pep11
7	0.666562	0.0532269	0.72069	0.0433941	0.744518	0.0440847	0.743333	0.0634942	0.52	0.103716	0.748661	0.0440211	Pep3	Pep4	Pep5	Pep6	Pep7	Pep10	Pep12
5	0.66625	0.0524553	0.684025	0.0490347	0.752197	0.039186	0.772857	0.0550634	0.462727	0.119983	0.735089	0.0451606	Pep3	Pep4	Pep6	Pep7	Pep10
5	0.66625	0.0416646	0.717037	0.0403691	0.739727	0.0321865	0.723333	0.045022	0.557273	0.101765	0.759343	0.042706	Pep5	Pep6	Pep8	Pep9	Pep10
6	0.665937	0.0553213	0.700607	0.0485572	0.742665	0.0427531	0.735714	0.0572915	0.532727	0.119931	0.752712	0.0508667	Pep3	Pep4	Pep6	Pep7	Pep11	Pep12
6	0.665937	0.0595712	0.661213	0.0514236	0.743315	0.0446651	0.737143	0.0528035	0.53	0.123352	0.751845	0.0533848	Pep3	Pep5	Pep6	Pep9	Pep10	Pep11
8	0.665937	0.0473301	0.70585	0.041534	0.743263	0.0368973	0.737619	0.047378	0.529091	0.0973874	0.750776	0.0424959	Pep3	Pep4	Pep5	Pep6	Pep7	Pep8	Pep10	Pep11
4	0.665625	0.0431884	0.71909	0.0423201	0.736811	0.0358677	0.714762	0.0487927	0.571818	0.0845943	0.762252	0.0382606	Pep6	Pep8	Pep9	Pep11
5	0.665625	0.0508713	0.707349	0.0435108	0.745099	0.0397948	0.74619	0.0534756	0.511818	0.0976204	0.745843	0.0407225	Pep3	Pep4	Pep5	Pep6	Pep8
7	0.665625	0.0418097	0.709194	0.0492125	0.740357	0.032301	0.727143	0.0451026	0.548182	0.100786	0.756313	0.04035	Pep4	Pep5	Pep6	Pep7	Pep8	Pep10	Pep11
2	0.665312	0.0438158	0.71646	0.0390265	0.743635	0.0311895	0.739048	0.035939	0.524545	0.104332	0.749859	0.0428279	Pep5	Pep10
7	0.665312	0.0422268	0.699094	0.0394701	0.738698	0.0348778	0.722381	0.0485878	0.556364	0.0884018	0.757867	0.03788	Pep3	Pep5	Pep6	Pep7	Pep8	Pep9	Pep11
8	0.665312	0.0492711	0.700712	0.0513376	0.743709	0.0378211	0.740476	0.0473205	0.521818	0.102546	0.748773	0.0444254	Pep3	Pep4	Pep5	Pep6	Pep7	Pep8	Pep9	Pep11
6	0.665	0.0484284	0.693569	0.0487843	0.742953	0.0389954	0.739524	0.0553099	0.522727	0.101538	0.748916	0.04289	Pep3	Pep4	Pep5	Pep6	Pep7	Pep8
6	0.665	0.04982	0.706539	0.0469509	0.737612	0.0411872	0.719524	0.0563013	0.560909	0.0996316	0.759317	0.0444465	Pep3	Pep6	Pep7	Pep8	Pep9	Pep11
6	0.665	0.0397944	0.714131	0.0393286	0.740275	0.029428	0.727619	0.0410077	0.545455	0.106017	0.75576	0.0417901	Pep4	Pep6	Pep7	Pep8	Pep10	Pep11
4	0.664687	0.0558764	0.714954	0.0480104	0.738525	0.0463382	0.724286	0.0629202	0.550909	0.09776	0.755779	0.0456686	Pep3	Pep7	Pep8	Pep11
5	0.664687	0.0477737	0.684447	0.0439269	0.742519	0.0378108	0.738095	0.0532397	0.524545	0.108981	0.749646	0.0438948	Pep5	Pep6	Pep7	Pep9	Pep10
6	0.664687	0.0515113	0.717531	0.0446758	0.743568	0.0389109	0.741429	0.0518392	0.518182	0.11748	0.748295	0.0474448	Pep3	Pep4	Pep7	Pep8	Pep9	Pep11
6	0.664687	0.050361	0.707964	0.0495482	0.741452	0.038114	0.732857	0.0466059	0.534545	0.108544	0.752268	0.0468861	Pep3	Pep5	Pep6	Pep8	Pep10	Pep11
3	0.664375	0.0485372	0.67668	0.0429823	0.744834	0.0396642	0.748571	0.0567766	0.503636	0.102385	0.743606	0.040828	Pep3	Pep6	Pep10
4	0.664375	0.0572174	0.663469	0.0471764	0.734653	0.0506102	0.712381	0.0706048	0.572727	0.0931541	0.761579	0.0447203	Pep3	Pep9	Pep10	Pep11
4	0.664375	0.044987	0.70825	0.0402599	0.738267	0.0346166	0.721905	0.0460307	0.554545	0.103253	0.757644	0.0427208	Pep4	Pep6	Pep7	Pep8
4	0.664375	0.0401705	0.728633	0.0377617	0.736349	0.0295036	0.71381	0.0333299	0.57	0.0925801	0.76176	0.0403051	Pep6	Pep7	Pep8	Pep10
5	0.664375	0.0520329	0.71503	0.0445146	0.740107	0.0395348	0.728571	0.0506197	0.541818	0.119171	0.754905	0.0518579	Pep3	Pep4	Pep6	Pep11	Pep12
6	0.664375	0.0524069	0.720931	0.0473573	0.746936	0.0404649	0.75619	0.054826	0.489091	0.105062	0.739865	0.0420539	Pep3	Pep4	Pep5	Pep6	Pep8	Pep9
6	0.664375	0.0462711	0.715803	0.0450338	0.742391	0.0362382	0.738095	0.0501698	0.523636	0.10133	0.748986	0.041534	Pep3	Pep4	Pep6	Pep7	Pep8	Pep9
5	0.664062	0.0484879	0.698537	0.0444221	0.741783	0.035995	0.735238	0.0438095	0.528182	0.108098	0.750312	0.0452014	Pep3	Pep5	Pep7	Pep8	Pep11
4	0.66375	0.0484365	0.715105	0.0386277	0.736838	0.0388552	0.718571	0.0513293	0.559091	0.101538	0.758401	0.0438067	Pep4	Pep7	Pep8	Pep11
5	0.66375	0.0586502	0.69707	0.0505969	0.751408	0.0456592	0.776667	0.0637793	0.448182	0.11153	0.729977	0.0459779	Pep3	Pep4	Pep5	Pep7	Pep10
5	0.66375	0.0431023	0.707168	0.0420119	0.736103	0.0335341	0.715238	0.0446605	0.565455	0.0984004	0.760367	0.0416195	Pep5	Pep6	Pep8	Pep10	Pep11
5	0.66375	0.0486377	0.708089	0.0377212	0.738327	0.0364136	0.722857	0.0448631	0.550909	0.111207	0.75675	0.0479052	Pep5	Pep7	Pep8	Pep10	Pep11
6	0.66375	0.0578117	0.682338	0.0504084	0.743572	0.0450925	0.744286	0.0581869	0.51	0.112003	0.745108	0.0490085	Pep3	Pep5	Pep6	Pep7	Pep9	Pep10
6	0.66375	0.0482345	0.701591	0.0444808	0.740795	0.0375355	0.732857	0.0466059	0.531818	0.094803	0.750428	0.0419682	Pep3	Pep6	Pep7	Pep8	Pep10	Pep11
3	0.663438	0.0418925	0.704982	0.041037	0.736256	0.0368966	0.718571	0.0551621	0.558182	0.0738773	0.756943	0.0325215	Pep3	Pep6	Pep8
5	0.663438	0.0513214	0.698736	0.0466345	0.737568	0.039112	0.720952	0.0466667	0.553636	0.106867	0.756879	0.0468559	Pep5	Pep6	Pep8	Pep9	Pep11
4	0.663125	0.0520254	0.681023	0.0537518	0.743757	0.0422358	0.747619	0.0615374	0.501818	0.104034	0.742577	0.0418383	Pep3	Pep5	Pep7	Pep9
4	0.663125	0.0503076	0.714526	0.04476	0.742062	0.0372598	0.738571	0.0478542	0.519091	0.114484	0.747848	0.0471518	Pep4	Pep5	Pep7	Pep8
6	0.663125	0.0554773	0.657961	0.0491874	0.740912	0.0441776	0.735714	0.0580777	0.524545	0.109737	0.748606	0.0465572	Pep3	Pep6	Pep7	Pep9	Pep10	Pep11
5	0.662813	0.0547178	0.699053	0.0434308	0.747667	0.0418984	0.762857	0.0575304	0.471818	0.105779	0.734991	0.0424303	Pep3	Pep4	Pep5	Pep6	Pep10
5	0.662813	0.0468323	0.69239	0.0466353	0.741751	0.0356775	0.738571	0.0492552	0.518182	0.111711	0.74744	0.0443583	Pep3	Pep4	Pep6	Pep7	Pep8
6	0.662813	0.0517836	0.712679	0.0456751	0.736991	0.043041	0.722381	0.0617415	0.549091	0.112757	0.755751	0.0473338	Pep3	Pep4	Pep5	Pep6	Pep11	Pep12
6	0.662813	0.0470403	0.706176	0.0414965	0.740867	0.0357069	0.734762	0.0453032	0.525455	0.106468	0.749116	0.0448281	Pep4	Pep5	Pep6	Pep8	Pep9	Pep11
1	0.6625	0.0299739	0.588124	0.036553	0.746233	0.0206319	0.755714	0.0239567	0.484545	0.0771978	0.737805	0.0297385	Pep6
3	0.6625	0.0452856	0.676229	0.0452256	0.746864	0.0338402	0.759048	0.045085	0.478182	0.104145	0.736883	0.0413045	Pep6	Pep7	Pep10
8	0.6625	0.0534	0.67518	0.0435131	0.745854	0.0403583	0.755714	0.0562046	0.484545	0.121325	0.738996	0.0474191	Pep3	Pep4	Pep5	Pep6	Pep7	Pep9	Pep10	Pep11
6	0.662188	0.0527922	0.694873	0.0417212	0.736745	0.0427475	0.721905	0.0570316	0.548182	0.111678	0.755142	0.0493871	Pep3	Pep5	Pep6	Pep7	Pep11	Pep12
6	0.662188	0.0452197	0.701951	0.0415241	0.735689	0.0341419	0.716667	0.043838	0.558182	0.106809	0.758015	0.0437779	Pep5	Pep6	Pep7	Pep8	Pep9	Pep11
4	0.661875	0.0449348	0.704734	0.0412695	0.736498	0.0359365	0.721429	0.0514528	0.548182	0.104806	0.754965	0.0422575	Pep3	Pep6	Pep7	Pep8
4	0.661875	0.0612978	0.688699	0.0525796	0.735775	0.0512102	0.720952	0.0699919	0.549091	0.107504	0.754376	0.0489605	Pep4	Pep7	Pep9	Pep11
5	0.661875	0.04685	0.708726	0.0485226	0.737657	0.0367075	0.725238	0.0489597	0.540909	0.104743	0.752818	0.0437814	Pep4	Pep5	Pep7	Pep8	Pep11
6	0.661875	0.047058	0.705313	0.0434579	0.739744	0.0377203	0.73381	0.0522053	0.524545	0.0952205	0.747838	0.0400385	Pep3	Pep5	Pep6	Pep8	Pep9	Pep11
5	0.661563	0.0490247	0.666035	0.0431142	0.740942	0.0382079	0.738571	0.0532376	0.514545	0.11515	0.746154	0.0465999	Pep3	Pep4	Pep6	Pep10	Pep11
5	0.66125	0.0483558	0.675876	0.0469945	0.738365	0.0379367	0.729524	0.0538243	0.530909	0.118336	0.750716	0.0482245	Pep4	Pep5	Pep7	Pep9	Pep11
6	0.66125	0.057744	0.669129	0.0581036	0.743283	0.0445375	0.748571	0.0591244	0.494545	0.122859	0.740804	0.0500832	Pep3	Pep4	Pep5	Pep7	Pep9	Pep11
6	0.66125	0.0538952	0.706025	0.0408349	0.736725	0.042118	0.723333	0.0558159	0.542727	0.118848	0.753658	0.0507571	Pep4	Pep5	Pep6	Pep7	Pep11	Pep12
3	0.660937	0.0476755	0.735539	0.0437608	0.73233	0.0390428	0.708571	0.0552381	0.57	0.105121	0.760889	0.0454559	Pep6	Pep8	Pep9
5	0.660937	0.0500732	0.708989	0.0441521	0.742952	0.0382359	0.747619	0.0515079	0.495455	0.108616	0.740496	0.0433348	Pep3	Pep4	Pep5	Pep8	Pep11
5	0.660937	0.0457948	0.702154	0.0453524	0.736493	0.0364514	0.723333	0.0502578	0.541818	0.0978445	0.752385	0.0408343	Pep4	Pep5	Pep6	Pep7	Pep8
5	0.660625	0.052295	0.650425	0.0459257	0.732472	0.044815	0.710952	0.0621807	0.564545	0.0947332	0.758164	0.0432237	Pep3	Pep7	Pep9	Pep10	Pep11
7	0.660625	0.0471906	0.694706	0.0437337	0.738377	0.0374356	0.730952	0.0491999	0.526364	0.092972	0.747662	0.0395718	Pep3	Pep5	Pep6	Pep7	Pep8	Pep10	Pep11
3	0.66	0.0562986	0.709995	0.051218	0.744129	0.0442426	0.755238	0.0594838	0.478182	0.107273	0.735447	0.0451836	Pep3	Pep7	Pep8
4	0.66	0.0561249	0.674814	0.0480739	0.741868	0.0441176	0.74619	0.0591148	0.495455	0.111618	0.739975	0.0470769	Pep3	Pep4	Pep10	Pep11
4	0.66	0.047656	0.700488	0.0433604	0.738146	0.0381511	0.731905	0.0537294	0.522727	0.0998966	0.746779	0.0403401	Pep3	Pep5	Pep6	Pep8
3	0.659687	0.0541076	0.649561	0.0499577	0.744326	0.0404235	0.755238	0.0512961	0.477273	0.118094	0.735827	0.0472015	Pep7	Pep10	Pep11
4	0.659687	0.0481889	0.709839	0.0448152	0.741288	0.035381	0.742857	0.0436436	0.500909	0.108708	0.741544	0.0444466	Pep3	Pep5	Pep7	Pep8
5	0.659687	0.0567504	0.694138	0.0529501	0.747166	0.0441869	0.768571	0.0649507	0.451818	0.118848	0.729809	0.0473471	Pep3	Pep4	Pep5	Pep7	Pep9
5	0.659375	0.0445244	0.711456	0.0426701	0.742648	0.0329744	0.749048	0.0440856	0.488182	0.108067	0.738452	0.0437278	Pep3	Pep4	Pep5	Pep7	Pep8
7	0.659375	0.0566824	0.698277	0.0453571	0.738462	0.0470299	0.736667	0.0704553	0.511818	0.108067	0.743684	0.0443246	Pep3	Pep4	Pep5	Pep6	Pep7	Pep11	Pep12
2	0.659062	0.0502134	0.693014	0.0507444	0.753011	0.0372112	0.792857	0.0510102	0.403636	0.103907	0.718457	0.0391898	Pep4	Pep5
4	0.659062	0.0461602	0.707413	0.0451031	0.736547	0.0377434	0.728095	0.0539988	0.527273	0.0944755	0.747561	0.0405666	Pep5	Pep6	Pep8	Pep9
6	0.659062	0.0507935	0.671411	0.052456	0.745115	0.0380136	0.76	0.0516924	0.466364	0.116884	0.733061	0.0450703	Pep3	Pep4	Pep5	Pep7	Pep10	Pep11
6	0.659062	0.0541437	0.700254	0.0506932	0.740774	0.0399136	0.742381	0.0499864	0.5	0.121628	0.741443	0.0488958	Pep3	Pep4	Pep5	Pep7	Pep8	Pep11
3	0.65875	0.0493473	0.735104	0.0397551	0.743827	0.035912	0.754762	0.0458604	0.475455	0.11843	0.735432	0.0474275	Pep4	Pep5	Pep8
7	0.65875	0.0518562	0.716039	0.0457786	0.739856	0.0384853	0.739524	0.0468776	0.504545	0.11309	0.742062	0.0459196	Pep3	Pep4	Pep5	Pep6	Pep7	Pep8	Pep10
4	0.658438	0.055596	0.675272	0.0486148	0.738138	0.0426863	0.734286	0.0531032	0.513636	0.112356	0.744121	0.0486647	Pep5	Pep6	Pep9	Pep10
4	0.658125	0.048376	0.711391	0.0453225	0.739783	0.0388207	0.742381	0.0551621	0.497273	0.0999628	0.739408	0.0398426	Pep3	Pep4	Pep8	Pep11
6	0.657813	0.0492869	0.688435	0.0462711	0.733684	0.0386648	0.719048	0.0483281	0.540909	0.0973831	0.750669	0.0434767	Pep4	Pep5	Pep6	Pep7	Pep8	Pep11
4	0.6575	0.0557127	0.672045	0.0480678	0.737314	0.0462121	0.735238	0.0643545	0.509091	0.108331	0.742202	0.0462635	Pep3	Pep4	Pep9	Pep11
5	0.6575	0.0448348	0.698653	0.0425747	0.731573	0.0353336	0.711905	0.0448606	0.553636	0.0936805	0.754176	0.0413364	Pep6	Pep7	Pep8	Pep10	Pep11
5	0.657188	0.0554553	0.677743	0.0512882	0.740946	0.0410152	0.747143	0.0502578	0.485455	0.118684	0.736919	0.0495745	Pep4	Pep5	Pep7	Pep10	Pep11
4	0.656875	0.0444102	0.69992	0.0464651	0.734851	0.0352501	0.725714	0.0499977	0.525455	0.104114	0.746816	0.0425103	Pep3	Pep4	Pep6	Pep8
4	0.656875	0.0539422	0.702379	0.0495886	0.738793	0.0426125	0.740952	0.0564723	0.496364	0.105564	0.738811	0.0459373	Pep3	Pep4	Pep7	Pep8
4	0.656875	0.0452812	0.704993	0.0439502	0.730156	0.0390303	0.71	0.0567826	0.555455	0.0861433	0.754032	0.0374591	Pep3	Pep6	Pep8	Pep11
4	0.656875	0.0564199	0.684251	0.0494695	0.733243	0.0455877	0.720476	0.0597254	0.535455	0.109011	0.74901	0.0483229	Pep3	Pep7	Pep9	Pep10
5	0.656875	0.0467665	0.691327	0.0458303	0.735032	0.0358625	0.725714	0.0457341	0.525455	0.100889	0.746487	0.0430868	Pep4	Pep5	Pep6	Pep8	Pep11
5	0.655937	0.0449598	0.654751	0.0459594	0.734745	0.0368283	0.728095	0.0544171	0.518182	0.101639	0.744318	0.0399569	Pep3	Pep5	Pep6	Pep9	Pep11
5	0.655937	0.0561623	0.6952	0.0485528	0.740653	0.0433054	0.75	0.0568943	0.476364	0.110685	0.733577	0.045593	Pep4	Pep5	Pep6	Pep7	Pep9
6	0.655937	0.0470818	0.70023	0.0496405	0.735283	0.0374914	0.729524	0.0512342	0.515455	0.0987986	0.743284	0.0405424	Pep3	Pep4	Pep5	Pep6	Pep8	Pep11
5	0.655312	0.0449511	0.688576	0.0442269	0.733499	0.0342057	0.723333	0.0460183	0.525455	0.104905	0.746234	0.0435305	Pep3	Pep5	Pep6	Pep7	Pep8
5	0.655312	0.048905	0.66835	0.0493111	0.73852	0.0392156	0.74381	0.0570555	0.486364	0.0990659	0.735571	0.0399235	Pep3	Pep5	Pep6	Pep7	Pep9
6	0.655312	0.0593676	0.656755	0.047255	0.734182	0.0437753	0.724762	0.0497522	0.522727	0.131975	0.74636	0.0565762	Pep5	Pep6	Pep7	Pep9	Pep10	Pep11
5	0.655	0.0501794	0.691883	0.0458555	0.733246	0.0408475	0.724286	0.0556532	0.522727	0.103153	0.744882	0.0440115	Pep3	Pep4	Pep6	Pep8	Pep11
5	0.655	0.04214	0.690473	0.0427303	0.730195	0.0334811	0.712381	0.0456349	0.545455	0.0909091	0.750905	0.0387157	Pep3	Pep5	Pep6	Pep8	Pep11
4	0.654687	0.0547321	0.647363	0.0467037	0.738433	0.0424941	0.744286	0.0574022	0.483636	0.112727	0.735084	0.0455288	Pep3	Pep5	Pep10	Pep11
5	0.654687	0.0440559	0.693608	0.0444089	0.728855	0.0363131	0.708571	0.0491561	0.551818	0.0946983	0.752607	0.0406495	Pep4	Pep6	Pep7	Pep8	Pep11
6	0.654687	0.0564882	0.686828	0.0467316	0.743558	0.0415628	0.763333	0.054066	0.447273	0.12377	0.727003	0.0479068	Pep3	Pep4	Pep5	Pep6	Pep7	Pep10
7	0.654687	0.0484879	0.653013	0.0444552	0.73533	0.0364267	0.731429	0.0483374	0.508182	0.11506	0.741731	0.0450683	Pep3	Pep5	Pep6	Pep7	Pep9	Pep10	Pep11
4	0.654375	0.0432607	0.696669	0.0405108	0.726	0.0336754	0.698095	0.0421745	0.570909	0.0962778	0.758219	0.0432229	Pep6	Pep7	Pep8	Pep11
5	0.654375	0.0555196	0.65032	0.0465328	0.733687	0.0435698	0.726667	0.0573884	0.516364	0.123903	0.743849	0.0505872	Pep5	Pep6	Pep9	Pep10	Pep11
6	0.654375	0.0560448	0.695357	0.0505886	0.739832	0.0438248	0.750952	0.0612992	0.47	0.110637	0.731363	0.0437027	Pep3	Pep4	Pep5	Pep6	Pep7	Pep9
6	0.654375	0.0477665	0.679696	0.0545685	0.737169	0.0382111	0.740476	0.0560915	0.49	0.102767	0.736402	0.0412653	Pep3	Pep4	Pep5	Pep6	Pep9	Pep11
6	0.654062	0.0429059	0.715235	0.0458709	0.734699	0.032508	0.730476	0.0442729	0.508182	0.098832	0.74089	0.039468	Pep3	Pep5	Pep6	Pep7	Pep8	Pep10
3	0.65375	0.0411457	0.713808	0.0381517	0.730464	0.0313682	0.715238	0.0403949	0.536364	0.0940371	0.748085	0.0396902	Pep4	Pep6	Pep8
4	0.65375	0.062762	0.683996	0.0560986	0.735192	0.0521577	0.736667	0.074217	0.495455	0.105529	0.736578	0.0460536	Pep3	Pep5	Pep6	Pep9
4	0.65375	0.04875	0.718867	0.0451948	0.728331	0.035774	0.706667	0.0391056	0.552727	0.108848	0.753163	0.0484254	Pep5	Pep6	Pep8	Pep10
5	0.65375	0.0510973	0.706454	0.0454446	0.736036	0.0380166	0.735714	0.0468388	0.497273	0.112415	0.738319	0.0464437	Pep3	Pep4	Pep7	Pep8	Pep11
6	0.65375	0.0527894	0.683978	0.0475081	0.732086	0.0427425	0.722857	0.0580796	0.521818	0.104145	0.744066	0.0444464	Pep3	Pep4	Pep6	Pep7	Pep8	Pep11
7	0.65375	0.0529741	0.66327	0.0560774	0.736392	0.0416656	0.738571	0.0569421	0.491818	0.109163	0.736579	0.0443424	Pep3	Pep4	Pep5	Pep6	Pep7	Pep9	Pep11
3	0.653125	0.0547544	0.69322	0.0419016	0.729323	0.0414926	0.712381	0.0503593	0.54	0.119101	0.74955	0.050683	Pep6	Pep9	Pep11
6	0.653125	0.0512538	0.665477	0.0451837	0.737224	0.0379803	0.741905	0.0509234	0.483636	0.122562	0.735208	0.0466725	Pep4	Pep5	Pep6	Pep7	Pep10	Pep11
5	0.6525	0.0466201	0.663814	0.0525685	0.740281	0.0344668	0.755238	0.0485714	0.456364	0.112801	0.728096	0.0415807	Pep3	Pep4	Pep7	Pep10	Pep11
5	0.652188	0.05496	0.694532	0.0571112	0.73925	0.0440576	0.75381	0.0617415	0.458182	0.0995195	0.727235	0.0414902	Pep3	Pep4	Pep5	Pep6	Pep9
4	0.651875	0.0571149	0.694885	0.0536078	0.738172	0.0470658	0.751429	0.0685384	0.461818	0.09932	0.727808	0.0416822	Pep3	Pep4	Pep6	Pep9
4	0.651875	0.0486176	0.67469	0.0454975	0.730449	0.036648	0.719048	0.0468993	0.523636	0.112903	0.744658	0.0471434	Pep3	Pep6	Pep9	Pep11
5	0.651875	0.0544898	0.667087	0.0440471	0.738278	0.0385883	0.747619	0.0464133	0.469091	0.127739	0.731385	0.0496285	Pep4	Pep6	Pep7	Pep10	Pep11
5	0.651563	0.0575161	0.65546	0.0524837	0.729298	0.0471574	0.718095	0.0668976	0.524545	0.116317	0.74445	0.0497972	Pep3	Pep5	Pep7	Pep9	Pep11
6	0.651563	0.047264	0.668582	0.0482132	0.733259	0.0385444	0.731905	0.0566066	0.498182	0.0991534	0.737084	0.0396496	Pep4	Pep5	Pep6	Pep7	Pep9	Pep11
5	0.65125	0.054076	0.658103	0.0484023	0.736762	0.0435635	0.74619	0.0631935	0.47	0.113585	0.730362	0.0443267	Pep3	Pep5	Pep6	Pep7	Pep10
3	0.650625	0.0557933	0.711907	0.0482472	0.730444	0.042675	0.721905	0.0533333	0.514545	0.120069	0.741672	0.0506083	Pep6	Pep7	Pep9
4	0.650625	0.0504627	0.63697	0.0429727	0.728985	0.041893	0.718095	0.0581966	0.521818	0.107273	0.743141	0.0455964	Pep3	Pep6	Pep10	Pep11
4	0.650625	0.0460087	0.675303	0.0421813	0.730912	0.0385606	0.725714	0.0595219	0.507273	0.102996	0.739393	0.0402188	Pep4	Pep6	Pep9	Pep11
6	0.650625	0.0476765	0.694892	0.0425955	0.728421	0.0355614	0.71381	0.0417828	0.53	0.107607	0.74553	0.0458942	Pep5	Pep6	Pep7	Pep8	Pep10	Pep11
4	0.650312	0.0516703	0.669422	0.0439212	0.727213	0.041151	0.711429	0.0525193	0.533636	0.104173	0.745905	0.0456152	Pep6	Pep7	Pep9	Pep11
3	0.65	0.05625	0.72123	0.0487762	0.732604	0.0449153	0.732857	0.0624137	0.491818	0.111411	0.735112	0.0468663	Pep4	Pep6	Pep9
3	0.649687	0.045564	0.696726	0.0375032	0.724571	0.0341561	0.701905	0.0396241	0.55	0.103951	0.750666	0.0465768	Pep6	Pep7	Pep8
4	0.649687	0.0504463	0.69779	0.0441955	0.725483	0.0376615	0.705238	0.0440032	0.543636	0.112066	0.748985	0.047973	Pep5	Pep7	Pep8	Pep11
5	0.649687	0.0530873	0.683586	0.0401659	0.725431	0.0432734	0.707143	0.0584668	0.54	0.105093	0.747426	0.0462629	Pep3	Pep6	Pep7	Pep8	Pep11
2	0.649375	0.0473063	0.669288	0.040438	0.742042	0.0337887	0.768571	0.043654	0.421818	0.105642	0.718704	0.0387039	Pep4	Pep6
3	0.649375	0.0475123	0.677699	0.0392959	0.730575	0.036358	0.725238	0.0498774	0.504545	0.111618	0.738531	0.043692	Pep5	Pep6	Pep10
3	0.649375	0.0415942	0.707003	0.0403361	0.722607	0.0348813	0.697143	0.0449338	0.558182	0.0771603	0.751526	0.0362566	Pep6	Pep8	Pep11
5	0.649375	0.0470995	0.651062	0.0450073	0.726728	0.0402238	0.712857	0.0569262	0.528182	0.0897149	0.743469	0.038788	Pep5	Pep6	Pep7	Pep9	Pep11
3	0.648438	0.0492869	0.699276	0.0495699	0.72948	0.0411314	0.724762	0.0589323	0.502727	0.0982954	0.736811	0.0409172	Pep3	Pep6	Pep9
4	0.648438	0.0532856	0.683985	0.0449859	0.728454	0.0424589	0.72	0.0552381	0.511818	0.104964	0.739294	0.0454794	Pep5	Pep6	Pep7	Pep9
5	0.648438	0.0496816	0.671986	0.0448386	0.733244	0.0360664	0.73619	0.0458826	0.480909	0.118736	0.732516	0.0459853	Pep4	Pep5	Pep6	Pep10	Pep11
4	0.648125	0.0558353	0.652928	0.0613665	0.74451	0.0436733	0.78381	0.0615079	0.389091	0.0936672	0.710378	0.0379786	Pep3	Pep4	Pep5	Pep7
5	0.648125	0.0471078	0.713521	0.0461545	0.725955	0.0351522	0.71	0.041016	0.53	0.105278	0.744481	0.0462492	Pep5	Pep6	Pep7	Pep8	Pep10
5	0.647813	0.0473631	0.637108	0.0428178	0.730134	0.0373544	0.727143	0.0512231	0.496364	0.105564	0.735543	0.0434767	Pep3	Pep5	Pep6	Pep10	Pep11
5	0.647813	0.0443827	0.672746	0.0489975	0.72238	0.0365239	0.699524	0.0488855	0.549091	0.093526	0.749013	0.0409443	Pep5	Pep6	Pep7	Pep8	Pep11
3	0.6475	0.0543211	0.651897	0.0507017	0.739732	0.0406973	0.764286	0.0548653	0.424545	0.11787	0.718761	0.0443335	Pep3	Pep7	Pep10
4	0.6475	0.046157	0.687874	0.0467226	0.721992	0.0368686	0.698095	0.0437577	0.550909	0.0889052	0.749002	0.0413704	Pep5	Pep6	Pep8	Pep11
4	0.647188	0.0494689	0.670145	0.0472756	0.73113	0.0396215	0.732857	0.0574969	0.483636	0.109756	0.732107	0.0426489	Pep3	Pep5	Pep6	Pep10
3	0.64625	0.0515161	0.650552	0.0441574	0.739615	0.038531	0.766667	0.0536639	0.416364	0.109227	0.716292	0.0415121	Pep4	Pep6	Pep7
4	0.64625	0.046326	0.643477	0.0405042	0.732099	0.0358437	0.737619	0.0506175	0.471818	0.104995	0.728806	0.0406633	Pep3	Pep6	Pep7	Pep10
4	0.64625	0.0430479	0.694838	0.0462397	0.723104	0.0349299	0.705238	0.0493472	0.533636	0.0950467	0.744318	0.0398714	Pep4	Pep6	Pep8	Pep11
4	0.645938	0.0539558	0.675751	0.0565465	0.734507	0.0428792	0.748571	0.0617507	0.45	0.110876	0.723487	0.0438046	Pep3	Pep4	Pep7	Pep9
4	0.645938	0.0424022	0.68226	0.0437822	0.722639	0.0315767	0.702857	0.0399092	0.537273	0.102122	0.74559	0.0428474	Pep5	Pep6	Pep7	Pep8
6	0.645938	0.0469905	0.675487	0.0474847	0.725102	0.035681	0.711905	0.0458604	0.52	0.109151	0.741109	0.0453975	Pep3	Pep5	Pep6	Pep7	Pep8	Pep11
4	0.645312	0.0504617	0.665143	0.0452834	0.733248	0.0399065	0.744762	0.0581343	0.455455	0.110965	0.72465	0.0419949	Pep4	Pep5	Pep6	Pep7
4	0.645312	0.0583589	0.701002	0.0609484	0.730884	0.0468923	0.73619	0.0629653	0.471818	0.112592	0.728079	0.0466798	Pep4	Pep6	Pep7	Pep9
3	0.644687	0.0512833	0.689114	0.0481996	0.738586	0.0356066	0.764286	0.0458604	0.416364	0.128037	0.716751	0.0472651	Pep5	Pep7	Pep10
4	0.644375	0.04877	0.697274	0.0461028	0.734447	0.037199	0.750476	0.0508967	0.441818	0.100429	0.720783	0.0394243	Pep4	Pep5	Pep6	Pep9
5	0.644375	0.051875	0.676318	0.0458724	0.726049	0.041102	0.719524	0.0542502	0.500909	0.104838	0.734883	0.0435901	Pep4	Pep6	Pep7	Pep9	Pep11
5	0.644062	0.0533808	0.662251	0.0506636	0.728216	0.0438792	0.729048	0.0604949	0.481818	0.101639	0.729693	0.0424891	Pep3	Pep4	Pep7	Pep9	Pep11
3	0.64375	0.0654014	0.660692	0.0555833	0.729787	0.0532229	0.73619	0.0697972	0.467273	0.108346	0.725699	0.0493713	Pep3	Pep7	Pep9
6	0.64375	0.051728	0.669805	0.0527988	0.727651	0.0430582	0.728095	0.0636369	0.482727	0.106558	0.730187	0.0426076	Pep3	Pep4	Pep6	Pep7	Pep9	Pep11
2	0.643437	0.0330999	0.705629	0.0381155	0.720813	0.0263461	0.701905	0.0353922	0.531818	0.0742733	0.742042	0.0317361	Pep6	Pep8
3	0.643125	0.0546973	0.661553	0.0648745	0.744008	0.0418009	0.792381	0.0596741	0.358182	0.100264	0.702671	0.0380529	Pep3	Pep4	Pep5
6	0.643125	0.0519502	0.662035	0.0496912	0.732644	0.039739	0.74619	0.0526207	0.446364	0.104522	0.721343	0.0423358	Pep3	Pep4	Pep6	Pep7	Pep10	Pep11
2	0.642813	0.049658	0.680245	0.0475015	0.730122	0.0405893	0.738571	0.0592833	0.46	0.106655	0.72447	0.0409084	Pep7	Pep10
3	0.642188	0.0420135	0.694362	0.0367755	0.718396	0.0328643	0.695714	0.0380327	0.54	0.0831408	0.743768	0.0389901	Pep5	Pep6	Pep8
3	0.641563	0.0554553	0.681351	0.0518618	0.737859	0.0421444	0.770476	0.0603767	0.395455	0.115976	0.710114	0.04326	Pep4	Pep5	Pep7
4	0.641563	0.0493028	0.651378	0.0483285	0.719898	0.0388596	0.702857	0.0508967	0.524545	0.106682	0.740207	0.0457149	Pep5	Pep6	Pep9	Pep11
7	0.641563	0.0429514	0.680563	0.0491472	0.722124	0.0336763	0.710476	0.0450145	0.51	0.0952552	0.736085	0.0396709	Pep3	Pep4	Pep5	Pep6	Pep7	Pep8	Pep11
3	0.64125	0.0493077	0.710969	0.0458286	0.721773	0.0356743	0.708571	0.0411182	0.512727	0.113923	0.737464	0.0482977	Pep5	Pep7	Pep8
4	0.640938	0.0487129	0.695769	0.0462072	0.726063	0.0368165	0.725714	0.0490823	0.479091	0.109737	0.728629	0.0444694	Pep4	Pep5	Pep6	Pep8
6	0.640625	0.0536736	0.648072	0.0598181	0.723176	0.043434	0.717143	0.0590246	0.494545	0.116647	0.732233	0.0469993	Pep3	Pep5	Pep6	Pep7	Pep9	Pep11
3	0.640312	0.0563359	0.63248	0.050029	0.720949	0.0512082	0.713333	0.0758863	0.500909	0.0991659	0.732511	0.04297	Pep3	Pep10	Pep11
3	0.640312	0.0538544	0.633388	0.0564083	0.740383	0.0416612	0.78381	0.0596361	0.366364	0.0948727	0.702939	0.0370927	Pep3	Pep5	Pep7
4	0.64	0.0498983	0.623513	0.0454523	0.731586	0.036018	0.747619	0.0449237	0.434545	0.111028	0.717879	0.0425563	Pep6	Pep7	Pep10	Pep11
3	0.639687	0.0453836	0.6291	0.0469589	0.735457	0.0353348	0.764762	0.0525193	0.400909	0.0971452	0.710027	0.0356598	Pep3	Pep4	Pep6
4	0.639687	0.0442946	0.649925	0.0461169	0.731669	0.0360367	0.750952	0.0570853	0.427273	0.0957787	0.71555	0.0340857	Pep3	Pep4	Pep5	Pep6
5	0.639687	0.0498934	0.629422	0.0454738	0.731126	0.0372054	0.747143	0.050707	0.434545	0.11469	0.717915	0.0434786	Pep3	Pep5	Pep7	Pep10	Pep11
2	0.639062	0.0476755	0.698079	0.0419142	0.712984	0.0402184	0.684762	0.052502	0.551818	0.095567	0.746081	0.04382	Pep9	Pep10
4	0.639062	0.053102	0.681794	0.0529153	0.723557	0.0454881	0.723333	0.0662213	0.478182	0.0950163	0.726455	0.0406244	Pep3	Pep6	Pep7	Pep9
3	0.638437	0.0545319	0.701591	0.0481352	0.733847	0.0413442	0.760952	0.0567367	0.404545	0.107853	0.710372	0.0422416	Pep3	Pep4	Pep8
4	0.638437	0.0581712	0.649701	0.0538882	0.71445	0.0517662	0.693333	0.070089	0.533636	0.0959123	0.739984	0.0454594	Pep3	Pep7	Pep9	Pep11
6	0.638437	0.0523389	0.629879	0.0539906	0.726294	0.039872	0.731905	0.0537294	0.46	0.118405	0.723312	0.0466773	Pep3	Pep5	Pep6	Pep7	Pep10	Pep11
5	0.638125	0.0543391	0.650056	0.0466855	0.719007	0.0466851	0.709048	0.068972	0.502727	0.111678	0.732983	0.0466811	Pep3	Pep6	Pep7	Pep9	Pep11
4	0.637813	0.0492314	0.658936	0.0511953	0.729998	0.0395287	0.748571	0.0613824	0.426364	0.10886	0.715058	0.0405412	Pep3	Pep5	Pep7	Pep10
5	0.636563	0.0514734	0.66435	0.0471925	0.722365	0.04324	0.723333	0.0630642	0.470909	0.105533	0.724266	0.0420829	Pep3	Pep4	Pep6	Pep9	Pep11
5	0.63625	0.051826	0.624295	0.040374	0.72464	0.0410347	0.730952	0.0572915	0.455455	0.116061	0.721183	0.0452938	Pep3	Pep6	Pep7	Pep10	Pep11
5	0.63625	0.0552904	0.65949	0.0495689	0.722335	0.0418596	0.721429	0.0514528	0.473636	0.115204	0.725358	0.0493994	Pep4	Pep5	Pep6	Pep9	Pep11
7	0.63625	0.0514478	0.652963	0.0546674	0.725836	0.0415117	0.735714	0.0580777	0.446364	0.105309	0.71844	0.0418648	Pep3	Pep4	Pep5	Pep6	Pep7	Pep10	Pep11
3	0.635938	0.0451506	0.647602	0.0464081	0.729553	0.0339864	0.749048	0.0480245	0.42	0.105846	0.713	0.0393632	Pep4	Pep5	Pep11
3	0.635625	0.0588331	0.639662	0.0465589	0.724763	0.0486386	0.734286	0.0663872	0.447273	0.0897011	0.717243	0.0417152	Pep3	Pep5	Pep6
1	0.635312	0.0421713	0.612516	0.0463926	0.71985	0.0346474	0.715238	0.0456647	0.482727	0.0768115	0.72579	0.0340181	Pep11
3	0.635	0.0489898	0.667361	0.0459469	0.727212	0.0361942	0.741905	0.0495696	0.430909	0.115437	0.715295	0.0434677	Pep4	Pep5	Pep6
5	0.635	0.0524553	0.645389	0.051431	0.726077	0.0420767	0.739524	0.0600283	0.435455	0.0973152	0.715111	0.0392407	Pep3	Pep4	Pep5	Pep6	Pep7
2	0.634375	0.050679	0.595624	0.0490861	0.7246	0.0423641	0.735714	0.0607493	0.440909	0.0939272	0.715901	0.0379969	Pep3	Pep6
5	0.633125	0.0525929	0.675993	0.0526279	0.721686	0.0453957	0.728571	0.0675117	0.450909	0.100347	0.717759	0.0397762	Pep3	Pep4	Pep6	Pep7	Pep9
4	0.6325	0.0578117	0.622517	0.0465388	0.718447	0.0436084	0.714762	0.0523788	0.475455	0.123218	0.724435	0.0515305	Pep5	Pep6	Pep10	Pep11
5	0.6325	0.0484365	0.605467	0.0469793	0.719494	0.0391679	0.72	0.0556471	0.465455	0.103077	0.721304	0.0406019	Pep3	Pep5	Pep6	Pep7	Pep11
4	0.63125	0.0511585	0.632343	0.0430637	0.723801	0.0385789	0.737143	0.0523723	0.429091	0.115766	0.713199	0.0438877	Pep5	Pep7	Pep10	Pep11
4	0.630938	0.056023	0.615847	0.0534576	0.718932	0.0453135	0.721429	0.0622244	0.458182	0.116364	0.719305	0.0472523	Pep3	Pep7	Pep10	Pep11
5	0.63	0.0495527	0.627733	0.0473363	0.720939	0.0375182	0.729048	0.0493472	0.440909	0.104743	0.714814	0.041938	Pep5	Pep6	Pep7	Pep10	Pep11
3	0.62875	0.0517808	0.584138	0.0470629	0.725319	0.0414831	0.749048	0.0578743	0.399091	0.0935039	0.704618	0.0380393	Pep3	Pep6	Pep7
3	0.628437	0.0520845	0.690074	0.0460176	0.70933	0.0411635	0.691905	0.0527928	0.507273	0.109227	0.730046	0.0466482	Pep5	Pep6	Pep9
4	0.628437	0.0469572	0.635602	0.0500578	0.724487	0.0363429	0.745714	0.0513845	0.404545	0.0990659	0.706124	0.0375399	Pep3	Pep4	Pep5	Pep11
4	0.628437	0.0544674	0.650511	0.0478286	0.720929	0.0400817	0.731429	0.0497249	0.431818	0.120861	0.71277	0.0481933	Pep5	Pep6	Pep7	Pep10
2	0.62625	0.0463344	0.616138	0.0440221	0.711403	0.0390143	0.704286	0.0572598	0.477273	0.0956708	0.721201	0.0385209	Pep5	Pep11
6	0.625625	0.0544827	0.628307	0.0539049	0.718272	0.0424205	0.728571	0.0565445	0.429091	0.110655	0.710363	0.045475	Pep3	Pep4	Pep5	Pep6	Pep7	Pep11
4	0.624687	0.0551091	0.61729	0.0472685	0.717174	0.0442209	0.727143	0.0586527	0.429091	0.0954156	0.709063	0.041021	Pep3	Pep5	Pep6	Pep7
4	0.624687	0.0487129	0.635087	0.051638	0.717575	0.0367116	0.727143	0.0489597	0.429091	0.112139	0.71025	0.0424251	Pep4	Pep5	Pep7	Pep11
3	0.624375	0.0482061	0.627224	0.054516	0.713818	0.0393999	0.715714	0.0544838	0.45	0.0903391	0.713733	0.0381712	Pep3	Pep5	Pep11
5	0.624062	0.0500888	0.630208	0.048594	0.714105	0.0372552	0.715714	0.0458999	0.449091	0.107427	0.71419	0.0431567	Pep4	Pep5	Pep6	Pep7	Pep11
1	0.623437	0.0427052	0.632079	0.0518135	0.734171	0.0306239	0.792857	0.0433176	0.3	0.0974891	0.684682	0.0325727	Pep4
2	0.62125	0.0496629	0.705471	0.0433272	0.702551	0.0389612	0.682381	0.0495124	0.504545	0.104743	0.7262	0.0461144	Pep6	Pep9
3	0.62125	0.0498592	0.610459	0.0500276	0.713004	0.038632	0.718095	0.0533163	0.436364	0.113545	0.710443	0.043534	Pep5	Pep7	Pep11
5	0.62125	0.0459874	0.632163	0.0514772	0.712572	0.0368498	0.717143	0.0529493	0.438182	0.0894242	0.70983	0.0359021	Pep3	Pep4	Pep5	Pep6	Pep11
2	0.620313	0.0484879	0.592223	0.0551013	0.722064	0.0374372	0.752857	0.0515937	0.367273	0.0978445	0.695158	0.0370552	Pep7	Pep11
4	0.620313	0.046849	0.616167	0.0448252	0.706488	0.0407536	0.699048	0.0586623	0.47	0.0843595	0.716304	0.0363867	Pep3	Pep5	Pep6	Pep11
5	0.619687	0.0455125	0.622991	0.0511173	0.716651	0.0372198	0.735238	0.0584455	0.399091	0.105152	0.701569	0.0371271	Pep3	Pep4	Pep5	Pep7	Pep11
4	0.619062	0.051481	0.599158	0.0555855	0.720015	0.0419364	0.749048	0.0609282	0.370909	0.0924237	0.694838	0.0362441	Pep3	Pep4	Pep6	Pep7
3	0.618437	0.0440381	0.63409	0.0477909	0.713276	0.0330852	0.72381	0.0446706	0.417273	0.0996647	0.704649	0.0371802	Pep5	Pep6	Pep7
4	0.617188	0.0464302	0.623297	0.0449467	0.708705	0.034826	0.71	0.0452231	0.44	0.105799	0.709272	0.0419314	Pep4	Pep5	Pep6	Pep11
3	0.61625	0.0412405	0.627056	0.0390465	0.70973	0.0307455	0.715238	0.0403949	0.427273	0.0949119	0.70577	0.0362762	Pep4	Pep6	Pep11
2	0.614375	0.0566341	0.595113	0.0584506	0.721392	0.045668	0.764286	0.0684705	0.328182	0.0978234	0.684993	0.0378199	Pep4	Pep7
3	0.614375	0.0492562	0.55421	0.0534074	0.722641	0.0399419	0.768571	0.0617287	0.32	0.0797517	0.68331	0.0309382	Pep3	Pep4	Pep7
3	0.613437	0.0454266	0.606518	0.0509809	0.71544	0.0363603	0.742381	0.0539148	0.367273	0.0908363	0.691986	0.0336676	Pep4	Pep7	Pep11
3	0.613125	0.0425689	0.609548	0.0418354	0.699542	0.0334639	0.687143	0.0453032	0.471818	0.0976543	0.714338	0.0376769	Pep5	Pep6	Pep11
3	0.612187	0.0504075	0.60361	0.0420111	0.7097	0.0374845	0.722857	0.049661	0.400909	0.116488	0.699072	0.0438732	Pep6	Pep7	Pep11
5	0.611875	0.0492483	0.598178	0.0488102	0.707153	0.0402061	0.71619	0.0575068	0.412727	0.0991034	0.700465	0.0388212	Pep3	Pep4	Pep6	Pep7	Pep11
4	0.608437	0.0529326	0.597234	0.0576257	0.701808	0.0438944	0.704286	0.0592068	0.425455	0.102755	0.701563	0.0431154	Pep3	Pep5	Pep7	Pep11
4	0.606563	0.0492314	0.573851	0.0493947	0.700723	0.0411213	0.704286	0.0592068	0.42	0.0951554	0.699412	0.0384311	Pep3	Pep6	Pep7	Pep11
1	0.605938	0.0419018	0.412769	0.0594782	0.7211	0.0376757	0.780476	0.0634942	0.272727	0.028748	0.671139	0.0195687	Pep3
3	0.605625	0.0471409	0.598279	0.0430735	0.693416	0.0396664	0.681429	0.0537463	0.460909	0.0893086	0.707735	0.0385306	Pep3	Pep6	Pep11
4	0.605625	0.0501521	0.614393	0.0513216	0.702872	0.0394596	0.712381	0.0563114	0.401818	0.111474	0.695997	0.0418583	Pep4	Pep6	Pep7	Pep11
2	0.603437	0.0537091	0.612102	0.0435718	0.698821	0.0437904	0.703333	0.0609282	0.412727	0.104778	0.696708	0.0424024	Pep4	Pep11
4	0.6025	0.050598	0.589037	0.0492113	0.694826	0.0397142	0.690476	0.0515079	0.434545	0.111028	0.701464	0.0453206	Pep5	Pep6	Pep7	Pep11
2	0.60125	0.047004	0.63609	0.049161	0.707266	0.0336867	0.734286	0.0457639	0.347273	0.113093	0.683888	0.0397999	Pep5	Pep7
1	0.599375	0.0545543	0.591225	0.0509195	0.702069	0.0456537	0.722381	0.064261	0.364545	0.0828171	0.68439	0.0369712	Pep7
2	0.5975	0.0444761	0.593915	0.0507318	0.696492	0.0342342	0.704762	0.0485621	0.392727	0.102755	0.690379	0.0377512	Pep6	Pep7
2	0.597187	0.0567504	0.495386	0.048781	0.703751	0.049264	0.73381	0.0734924	0.336364	0.0721569	0.677784	0.0345237	Pep3	Pep7
2	0.596562	0.0405275	0.612241	0.038068	0.685993	0.0337995	0.672857	0.046489	0.450909	0.0812302	0.701295	0.0338099	Pep6	Pep11
3	0.59625	0.04875	0.559529	0.0514872	0.702687	0.0395349	0.729524	0.0594304	0.341818	0.0891836	0.679456	0.0341052	Pep3	Pep7	Pep11
2	0.58875	0.042325	0.632368	0.0406505	0.682476	0.0335068	0.674286	0.0440161	0.425455	0.0898851	0.692439	0.0367647	Pep5	Pep6
1	0.585313	0.0350376	0.638218	0.046924	0.69168	0.0269181	0.709524	0.0395554	0.348182	0.0833741	0.675926	0.0287422	Pep5
2	0.58375	0.0454749	0.543202	0.057955	0.701851	0.0379801	0.749524	0.0608407	0.267273	0.0790648	0.661378	0.0294547	Pep3	Pep4
4	0.580937	0.045306	0.569306	0.0558989	0.68775	0.0399281	0.706667	0.0644952	0.340909	0.0894196	0.672146	0.0316148	Pep3	Pep4	Pep7	Pep11
4	0.579063	0.0531167	0.598805	0.0485345	0.679457	0.0458626	0.682857	0.0650205	0.380909	0.0959468	0.67844	0.0405951	Pep3	Pep4	Pep6	Pep11
3	0.5725	0.0535607	0.576606	0.0554023	0.680217	0.0470301	0.696667	0.0698735	0.335455	0.0993325	0.667087	0.0384369	Pep3	Pep4	Pep11
2	0.569375	0.0551241	0.567083	0.051048	0.668015	0.049364	0.664286	0.0723355	0.388182	0.0943486	0.674672	0.0400526	Pep3	Pep11
