# Supplementary material for: Combining discovery and targeted proteomics reveals a prognostic signature in oral cancer
Source: Nat Commun. 2018 Sep 5;9:3598. doi: 10.1038/s41467-018-05696-2 (PMC6125363; doi:10.1038/s41467-018-05696-2)
Supplement: Supplementary file 41 — Supplementary Data 38 [file 41467_2018_5696_MOESM41_ESM.xlsx]

## Sheet: Supplementary Data 38
Supplementary Data 38. Most relevant protein and peptide signatures considering accuracy and AUC values.
Protein Table
N	Accuracy	AUC	F1	Sensitivity	Specificity	Precision	Signature
1	0.761563	0.739182	0.820135	0.834286	0.622727	0.808411	LTA4H
3	0.713437	0.726624	0.786308	0.807143	0.534545	0.769478	LTA4H	ITGAV	PGK1
2	0.72125	0.722511	0.790585	0.801905	0.567273	0.780991	COL6A1	LTA4H
3	0.707187	0.712932	0.781163	0.799048	0.531818	0.76665	COL6A1	LTA4H	PGK1
3	0.716562	0.70609	0.778601	0.762381	0.629091	0.798434	COL6A1	LTA4H	NDRG1
2	0.705625	0.697669	0.769274	0.750952	0.619091	0.790814	LTA4H	NDRG1
2	0.680937	0.693553	0.755771	0.755238	0.539091	0.758571	LTA4H	PGK1
2	0.715625	0.692234	0.786588	0.804762	0.545455	0.772086	LTA4H	ITGAV
4	0.686562	0.690966	0.76937	0.798571	0.472727	0.744423	COL6A1	LTA4H	ITGAV	PGK1
3	0.69625	0.688601	0.77302	0.790476	0.516364	0.758501	COL6A1	LTA4H	ITGAV
4	0.687813	0.685848	0.765152	0.776667	0.518182	0.756461	CSTB	LTA4H	ITGAV	PGK1
3	0.684063	0.683937	0.759563	0.761905	0.535455	0.758687	CSTB	LTA4H	ITGAV
3	0.680625	0.683359	0.749267	0.731429	0.583636	0.770921	LTA4H	PGK1	NDRG1
5	0.681562	0.679601	0.762554	0.782381	0.489091	0.746648	CSTB	COL6A1	LTA4H	ITGAV	PGK1
3	0.689063	0.678779	0.761197	0.757143	0.559091	0.76766	CSTB	LTA4H	PGK1
3	0.694688	0.669786	0.760857	0.742857	0.602727	0.782008	CSTB	LTA4H	NDRG1
6	0.681875	0.657109	0.760254	0.770476	0.512727	0.752896	CSTB	COL6A1	LTA4H	ITGAV	PGK1	NDRG1
Peptide Table
N	Accuracy	AUC	F1	Sensitivity	Specificity	Precision	Signature
3	0.745938	0.828436	0.800716	0.778571	0.683636	0.826813	Pep8	Pep9	Pep12
2	0.759375	0.823075	0.804586	0.755714	0.766364	0.861854	Pep8	Pep12
4	0.745	0.817098	0.801297	0.784286	0.67	0.821535	Pep3	Pep8	Pep9	Pep12
3	0.742812	0.812626	0.799785	0.78381	0.664545	0.818663	Pep3	Pep8	Pep12
2	0.741875	0.808782	0.793832	0.757143	0.712727	0.837291	Pep8	Pep10
2	0.75375	0.801364	0.808323	0.794286	0.676364	0.825133	Pep8	Pep9
3	0.745313	0.797862	0.795373	0.755714	0.725455	0.841182	Pep7	Pep8	Pep12
3	0.74	0.779885	0.802071	0.805238	0.615455	0.800939	Pep3	Pep8	Pep9
2	0.7425	0.753227	0.798826	0.781905	0.667273	0.819616	Pep7	Pep12
