# Supplementary material for: Combining discovery and targeted proteomics reveals a prognostic signature in oral cancer
Source: Nat Commun. 2018 Sep 5;9:3598. doi: 10.1038/s41467-018-05696-2 (PMC6125363; doi:10.1038/s41467-018-05696-2)
Supplement: Supplementary file 42 — Supplementary Data 39 [file 41467_2018_5696_MOESM42_ESM.xlsx]

## Sheet: Supplementary Data 39
Supplementary Data 39. Comparison among potential candidates signatures.
Panel 1: Comparison among candidates from Cross-validation and SES
N	Accuracy	AUC	F1	Sensitivity	Specificity	Precision	Signature			SES*
3	0.745938	0.828436	0.800716	0.778571	0.683636	0.826813	Pep8	Pep9	Pep12	no
2	0.759375	0.823075	0.804586	0.755714	0.766364	0.861854	Pep8	Pep12		no
2	0.75375	0.801364	0.808323	0.794286	0.676364	0.825133	Pep8	Pep9		no
1	0.761563	0.739182	0.820135	0.834286	0.622727	0.808411	LTA4H			no
1	0.585313	0.638218	0.69168	0.709524	0.348182	0.675926	Pep5			yes
1	0.623437	0.632079	0.734171	0.792857	0.3	0.684682	Pep4			yes
1	0.65375	0.621304	0.740675	0.754762	0.460909	0.727938	COL6A1			yes
1	0.59125	0.605369	0.703719	0.740476	0.306364	0.671549	ITGAV			yes
1	0.599375	0.591225	0.702069	0.722381	0.364545	0.68439	Pep7			yes
1	0.529375	0.541025	0.644115	0.65	0.299091	0.639626	CSTB			yes
1	0.539375	0.507769	0.645062	0.640952	0.345455	0.650671	PGK1			yes
1	0.605938	0.412769	0.7211	0.780476	0.272727	0.671139	Pep3			yes
										* statistically equivalent signatures
Best candidate signatures:
Panel 2: Independent validation
N	Accuracy	AUC	F1	Sensitivity	Specificity	Precision	Signature
2	0.75	0.866667	0.75	0.6	1	1	Pep8	Pep12
3	0.75	0.8	0.75	0.6	1	1	Pep8	Pep9	Pep12
2	0.75	0.866667	0.8	0.8	0.666667	0.8	Pep8	Pep9
1	0.625	0.7	0.666667	0.6	0.666667	0.75	LTA4H
