# Supplementary material for: Combining discovery and targeted proteomics reveals a prognostic signature in oral cancer
Source: Nat Commun. 2018 Sep 5;9:3598. doi: 10.1038/s41467-018-05696-2 (PMC6125363; doi:10.1038/s41467-018-05696-2)
Supplement: Supplementary file 43 — Supplementary Data 40 [file 41467_2018_5696_MOESM43_ESM.xlsx]

## Sheet: Supplementary Data 40
Supplementary Data 40. Summary of all possible protein signatures used for predictor generation using Random Forest as classifier (63 possible signatures) with over-sampling.
N	Accuracy Mean	Accuracy SD	AUC Mean	AUC SD	F1	F1 SD	Sensitivity Mean	Sensitivity SD	Specificity Mean	Specificity SD	Precision Mean	Precision SD	Signature
1	0.693	0.053	0.74	0.0376	0.7418	0.0539	0.6805	0.0766	0.7155	0.0475	0.8195	0.0296	LKHA4
3	0.693	0.044	0.735	0.041	0.7497	0.0416	0.7057	0.0651	0.6682	0.0856	0.8041	0.039	LKHA4	ITAV	PGK1
2	0.704	0.044	0.722	0.0332	0.7596	0.0369	0.7133	0.049	0.6873	0.0884	0.815	0.0438	COL6A1	LKHA4
2	0.683	0.042	0.718	0.0378	0.7382	0.0385	0.6843	0.0541	0.68	0.071	0.8041	0.0371	LKHA4	ITAV
3	0.687	0.04	0.715	0.0385	0.7464	0.0338	0.7029	0.0457	0.6573	0.0812	0.7979	0.0393	CYTB	LKHA4	ITAV
2	0.677	0.054	0.71	0.0431	0.7446	0.0455	0.721	0.0602	0.5918	0.1016	0.7727	0.0467	ITAV	PGK1
3	0.66	0.048	0.709	0.0435	0.7275	0.0389	0.6919	0.0497	0.6	0.0996	0.7694	0.0465	CYTB	ITAV	PGK1
3	0.688	0.039	0.707	0.0382	0.746	0.0357	0.7005	0.0523	0.6645	0.08	0.8009	0.0373	COL6A1	LKHA4	PGK1
3	0.695	0.049	0.707	0.0443	0.7613	0.0393	0.7419	0.0544	0.6064	0.1143	0.7851	0.0483	COL6A1	ITAV	PGK1
4	0.669	0.039	0.704	0.0419	0.7339	0.0344	0.6967	0.0498	0.6173	0.0865	0.7781	0.0391	CYTB	LKHA4	ITAV	PGK1
3	0.693	0.044	0.704	0.0351	0.7459	0.0387	0.6881	0.0501	0.7027	0.0822	0.8169	0.0429	COL6A1	LKHA4	NDRG1
1	0.7	0.042	0.703	0.0334	0.7497	0.0359	0.6857	0.0431	0.7273	0.0823	0.8292	0.0446	COL6A1
3	0.68	0.056	0.701	0.0412	0.739	0.0506	0.6943	0.0677	0.6527	0.0913	0.7934	0.0472	COL6A1	LKHA4	ITAV
4	0.678	0.052	0.698	0.0424	0.7418	0.0449	0.7086	0.0603	0.6182	0.09	0.781	0.0452	COL6A1	LKHA4	ITAV	PGK1
3	0.669	0.05	0.694	0.0443	0.7224	0.0463	0.659	0.0582	0.6882	0.0806	0.8022	0.0455	LKHA4	ITAV	NDRG1
4	0.661	0.046	0.694	0.0442	0.7223	0.0407	0.6738	0.0532	0.6364	0.0909	0.7812	0.0453	LKHA4	ITAV	PGK1	NDRG1
2	0.658	0.048	0.693	0.0424	0.7309	0.0375	0.7076	0.0426	0.5636	0.0996	0.7575	0.0463	CYTB	ITAV
5	0.669	0.05	0.691	0.0413	0.7354	0.0431	0.7024	0.0557	0.6064	0.0891	0.774	0.0438	CYTB	COL6A1	LKHA4	ITAV	PGK1
3	0.674	0.052	0.691	0.0409	0.7384	0.0453	0.7038	0.0558	0.6164	0.0819	0.7783	0.0431	CYTB	COL6A1	LKHA4
2	0.65	0.037	0.69	0.0377	0.7021	0.039	0.6324	0.0564	0.6827	0.0623	0.7926	0.0294	LKHA4	NDRG1
2	0.69	0.047	0.69	0.0413	0.7568	0.0371	0.7348	0.0491	0.6055	0.1085	0.7829	0.0481	COL6A1	ITAV
2	0.621	0.049	0.69	0.0425	0.6718	0.0525	0.5957	0.0692	0.67	0.0598	0.7747	0.037	LKHA4	PGK1
5	0.663	0.041	0.688	0.0477	0.7257	0.0372	0.6805	0.0514	0.6309	0.0801	0.7798	0.037	CYTB	LKHA4	ITAV	PGK1	NDRG1
2	0.666	0.047	0.687	0.0442	0.7302	0.0426	0.6914	0.0604	0.6182	0.0862	0.7768	0.0406	COL6A1	PGK1
2	0.668	0.047	0.685	0.0375	0.7257	0.0435	0.6714	0.0577	0.6627	0.0659	0.7918	0.0364	CYTB	LKHA4
3	0.672	0.049	0.683	0.0388	0.7261	0.0487	0.6671	0.0668	0.6818	0.0674	0.8002	0.036	CYTB	LKHA4	PGK1
3	0.673	0.05	0.681	0.0406	0.7419	0.042	0.7186	0.056	0.5855	0.0921	0.7691	0.0438	CYTB	COL6A1	ITAV
3	0.644	0.045	0.68	0.0435	0.6961	0.0446	0.6243	0.0575	0.6818	0.0686	0.7897	0.0388	LKHA4	PGK1	NDRG1
4	0.661	0.048	0.679	0.0503	0.7272	0.0428	0.6914	0.0569	0.6027	0.0799	0.7693	0.0394	CYTB	ITAV	PGK1	NDRG1
6	0.668	0.043	0.679	0.0433	0.7338	0.0354	0.6976	0.0468	0.6127	0.0878	0.7762	0.0408	CYTB	COL6A1	LKHA4	ITAV	PGK1	NDRG1
5	0.675	0.048	0.677	0.0415	0.7376	0.043	0.699	0.0587	0.6291	0.0888	0.7838	0.0433	COL6A1	LKHA4	ITAV	PGK1	NDRG1
3	0.669	0.049	0.676	0.0357	0.7331	0.0423	0.6943	0.0576	0.6218	0.0888	0.7792	0.0427	CYTB	COL6A1	PGK1
3	0.677	0.043	0.676	0.0366	0.734	0.0402	0.6819	0.0567	0.6682	0.0685	0.7974	0.0342	CYTB	LKHA4	NDRG1
4	0.654	0.048	0.675	0.0389	0.7156	0.0453	0.6667	0.0602	0.63	0.0659	0.7747	0.0371	COL6A1	LKHA4	PGK1	NDRG1
4	0.659	0.052	0.674	0.0475	0.7322	0.0421	0.7119	0.0569	0.5582	0.1053	0.7564	0.0462	CYTB	COL6A1	ITAV	PGK1
3	0.692	0.048	0.673	0.0384	0.7547	0.0419	0.7252	0.0598	0.6282	0.0882	0.7895	0.0412	COL6A1	ITAV	NDRG1
2	0.661	0.041	0.673	0.036	0.7201	0.0398	0.6671	0.0569	0.65	0.0732	0.7854	0.0361	COL6A1	NDRG1
3	0.669	0.043	0.672	0.0392	0.7296	0.0421	0.6833	0.0585	0.6427	0.0683	0.7854	0.035	COL6A1	PGK1	NDRG1
3	0.666	0.043	0.67	0.0441	0.7317	0.0362	0.6962	0.047	0.6073	0.0842	0.7731	0.0404	CYTB	ITAV	NDRG1
5	0.668	0.052	0.669	0.0457	0.734	0.0432	0.7005	0.054	0.6045	0.0991	0.7732	0.048	CYTB	COL6A1	ITAV	PGK1	NDRG1
5	0.656	0.053	0.669	0.0437	0.7188	0.0492	0.6738	0.0661	0.6218	0.08	0.773	0.0428	CYTB	COL6A1	LKHA4	PGK1	NDRG1
4	0.66	0.045	0.667	0.0414	0.7226	0.0397	0.6771	0.0502	0.6264	0.0759	0.7764	0.0389	CYTB	LKHA4	ITAV	NDRG1
4	0.653	0.048	0.667	0.041	0.7243	0.0405	0.6957	0.0559	0.5727	0.0966	0.7582	0.044	CYTB	COL6A1	LKHA4	ITAV
4	0.652	0.048	0.666	0.0444	0.7188	0.0435	0.6805	0.0596	0.5982	0.0835	0.7645	0.0404	CYTB	COL6A1	LKHA4	PGK1
3	0.653	0.047	0.666	0.0434	0.7163	0.0424	0.671	0.0568	0.6173	0.0956	0.7716	0.0449	ITAV	PGK1	NDRG1
4	0.659	0.046	0.665	0.0429	0.7221	0.0411	0.6762	0.053	0.6273	0.0895	0.7773	0.0444	COL6A1	LKHA4	ITAV	NDRG1
4	0.66	0.042	0.664	0.0409	0.7179	0.0418	0.6629	0.059	0.6545	0.0668	0.786	0.0339	CYTB	LKHA4	PGK1	NDRG1
4	0.672	0.042	0.664	0.0377	0.7388	0.0375	0.71	0.0552	0.5991	0.0772	0.7726	0.0348	COL6A1	ITAV	PGK1	NDRG1
3	0.664	0.048	0.66	0.0355	0.7255	0.0424	0.679	0.0529	0.6345	0.0862	0.7811	0.0444	CYTB	COL6A1	NDRG1
1	0.643	0.042	0.659	0.0417	0.7173	0.0393	0.6924	0.0577	0.55	0.072	0.7465	0.0328	ITAV
5	0.658	0.048	0.658	0.0441	0.7245	0.0413	0.6871	0.0556	0.6027	0.0933	0.769	0.0446	CYTB	COL6A1	LKHA4	ITAV	NDRG1
2	0.648	0.051	0.655	0.039	0.7146	0.0463	0.6752	0.0619	0.5955	0.0885	0.762	0.0437	CYTB	COL6A1
4	0.642	0.038	0.651	0.0367	0.7074	0.0364	0.6624	0.0531	0.6027	0.081	0.7623	0.0364	CYTB	COL6A1	LKHA4	NDRG1
4	0.643	0.049	0.651	0.0417	0.7101	0.0443	0.67	0.0622	0.5909	0.094	0.7591	0.0427	CYTB	COL6A1	PGK1	NDRG1
4	0.658	0.049	0.647	0.0468	0.728	0.0407	0.7	0.0541	0.5764	0.0998	0.761	0.0455	CYTB	COL6A1	ITAV	NDRG1
3	0.638	0.044	0.64	0.0455	0.7017	0.0403	0.6505	0.0544	0.6155	0.0851	0.7648	0.0408	CYTB	PGK1	NDRG1
2	0.645	0.049	0.64	0.0405	0.7037	0.0482	0.6467	0.0664	0.6418	0.0759	0.7756	0.0387	ITAV	NDRG1
1	0.64	0.037	0.628	0.0397	0.6983	0.0369	0.6376	0.049	0.6436	0.0525	0.7735	0.0292	NDRG1
2	0.644	0.04	0.623	0.0406	0.7124	0.0387	0.6743	0.0574	0.5873	0.0732	0.7579	0.0325	CYTB	NDRG1
2	0.633	0.053	0.621	0.048	0.7075	0.0445	0.6781	0.0572	0.5473	0.1036	0.7424	0.0478	CYTB	PGK1
2	0.594	0.042	0.608	0.0433	0.6536	0.0402	0.5857	0.0532	0.61	0.093	0.7436	0.0454	PGK1	NDRG1
1	0.556	0.048	0.567	0.0421	0.6406	0.0433	0.6048	0.0561	0.4636	0.0886	0.6834	0.0419	CYTB
1	0.503	0.048	0.529	0.0551	0.5899	0.0496	0.5486	0.0633	0.4145	0.0672	0.6406	0.0386	PGK1
