# Supplementary material for: Combining discovery and targeted proteomics reveals a prognostic signature in oral cancer
Source: Nat Commun. 2018 Sep 5;9:3598. doi: 10.1038/s41467-018-05696-2 (PMC6125363; doi:10.1038/s41467-018-05696-2)
Supplement: Supplementary file 44 — Supplementary Data 41 [file 41467_2018_5696_MOESM44_ESM.xlsx]

## Sheet: Supplementary Data 41
Supplementary Data 41. Summary of all possible peptide signatures used for predictor generation using Random Forest as classifier (1024 possible signatures) with over-sampling.
N	Accuracy Mean	Accuracy SD	AUC Mean	AUC SD	F1	F1 SD	Sensitivity Mean	Sensitivity SD	Specificity Mean	Specificity SD	Precision Mean	Precision SD	Signature
3	0.772	0.042	0.859	0.029	0.816	0.035	0.769	0.047	0.778	0.089	0.871	0.047	Pep8	Pep9	Pep12
3	0.768	0.039	0.857	0.036	0.809	0.033	0.754	0.045	0.794	0.071	0.876	0.038	Pep3	Pep8	Pep12
2	0.769	0.034	0.855	0.033	0.809	0.032	0.745	0.047	0.815	0.044	0.885	0.025	Pep8	Pep12
3	0.756	0.045	0.84	0.03	0.797	0.04	0.735	0.053	0.796	0.075	0.874	0.043	Pep8	Pep10	Pep12
3	0.756	0.039	0.838	0.03	0.802	0.032	0.755	0.039	0.758	0.075	0.858	0.04	Pep8	Pep11	Pep12
5	0.756	0.044	0.838	0.034	0.804	0.038	0.764	0.056	0.741	0.081	0.851	0.04	Pep3	Pep4	Pep8	Pep9	Pep12
5	0.754	0.051	0.837	0.036	0.797	0.044	0.742	0.062	0.775	0.083	0.865	0.045	Pep3	Pep4	Pep8	Pep10	Pep12
3	0.756	0.041	0.837	0.041	0.797	0.036	0.734	0.047	0.797	0.067	0.874	0.038	Pep4	Pep8	Pep12
4	0.76	0.042	0.836	0.034	0.808	0.034	0.772	0.047	0.738	0.086	0.851	0.043	Pep3	Pep8	Pep9	Pep12
4	0.755	0.047	0.834	0.039	0.798	0.041	0.741	0.054	0.781	0.076	0.867	0.043	Pep4	Pep8	Pep10	Pep12
4	0.763	0.034	0.833	0.04	0.804	0.029	0.742	0.036	0.803	0.06	0.879	0.034	Pep3	Pep4	Pep8	Pep12
4	0.745	0.043	0.832	0.037	0.792	0.037	0.741	0.051	0.752	0.081	0.852	0.043	Pep3	Pep8	Pep10	Pep12
4	0.761	0.044	0.831	0.039	0.808	0.037	0.767	0.052	0.749	0.082	0.855	0.042	Pep4	Pep8	Pep9	Pep12
4	0.758	0.043	0.831	0.037	0.802	0.036	0.748	0.049	0.775	0.081	0.866	0.043	Pep3	Pep8	Pep11	Pep12
5	0.754	0.036	0.83	0.036	0.799	0.031	0.747	0.045	0.769	0.072	0.862	0.038	Pep3	Pep4	Pep8	Pep11	Pep12
2	0.75	0.031	0.83	0.033	0.802	0.025	0.771	0.036	0.709	0.081	0.837	0.038	Pep9	Pep12
5	0.749	0.045	0.83	0.035	0.795	0.038	0.746	0.05	0.754	0.089	0.855	0.047	Pep3	Pep7	Pep8	Pep9	Pep12
3	0.745	0.049	0.829	0.04	0.797	0.041	0.766	0.055	0.705	0.084	0.833	0.043	Pep3	Pep9	Pep12
4	0.746	0.042	0.829	0.033	0.796	0.034	0.754	0.046	0.731	0.085	0.844	0.042	Pep7	Pep8	Pep9	Pep12
6	0.747	0.041	0.829	0.036	0.792	0.036	0.738	0.051	0.764	0.078	0.858	0.04	Pep3	Pep4	Pep8	Pep10	Pep11	Pep12
4	0.764	0.045	0.828	0.036	0.807	0.039	0.756	0.055	0.78	0.079	0.869	0.042	Pep3	Pep5	Pep8	Pep12
2	0.751	0.038	0.828	0.034	0.794	0.033	0.731	0.043	0.789	0.074	0.87	0.041	Pep8	Pep10
3	0.759	0.045	0.827	0.035	0.801	0.04	0.744	0.055	0.786	0.071	0.87	0.039	Pep4	Pep8	Pep10
4	0.764	0.033	0.827	0.041	0.805	0.03	0.745	0.047	0.8	0.056	0.878	0.029	Pep3	Pep7	Pep8	Pep12
4	0.76	0.036	0.827	0.042	0.801	0.032	0.739	0.045	0.801	0.06	0.877	0.033	Pep4	Pep7	Pep8	Pep12
4	0.751	0.036	0.825	0.031	0.797	0.03	0.744	0.041	0.765	0.075	0.86	0.039	Pep4	Pep8	Pep11	Pep12
5	0.748	0.038	0.825	0.037	0.791	0.034	0.731	0.046	0.779	0.07	0.865	0.037	Pep3	Pep4	Pep7	Pep8	Pep12
3	0.75	0.038	0.824	0.042	0.79	0.036	0.722	0.053	0.804	0.06	0.876	0.034	Pep7	Pep8	Pep12
5	0.76	0.044	0.823	0.035	0.808	0.037	0.773	0.051	0.734	0.083	0.849	0.041	Pep3	Pep5	Pep8	Pep9	Pep12
5	0.747	0.04	0.823	0.036	0.793	0.034	0.741	0.047	0.757	0.08	0.855	0.041	Pep3	Pep8	Pep10	Pep11	Pep12
6	0.739	0.053	0.823	0.042	0.785	0.045	0.729	0.059	0.76	0.095	0.855	0.052	Pep3	Pep4	Pep5	Pep8	Pep10	Pep12
5	0.745	0.038	0.822	0.038	0.789	0.033	0.728	0.049	0.778	0.075	0.864	0.039	Pep4	Pep8	Pep10	Pep11	Pep12
5	0.754	0.04	0.822	0.04	0.798	0.035	0.745	0.05	0.772	0.078	0.863	0.04	Pep3	Pep4	Pep5	Pep8	Pep12
3	0.752	0.036	0.821	0.037	0.8	0.031	0.756	0.044	0.745	0.072	0.851	0.036	Pep3	Pep8	Pep10
3	0.753	0.045	0.821	0.032	0.795	0.04	0.735	0.054	0.787	0.071	0.869	0.039	Pep5	Pep8	Pep12
5	0.738	0.04	0.82	0.036	0.783	0.036	0.72	0.05	0.773	0.069	0.859	0.038	Pep4	Pep7	Pep8	Pep10	Pep12
5	0.752	0.041	0.82	0.036	0.796	0.037	0.74	0.051	0.775	0.074	0.864	0.04	Pep3	Pep7	Pep8	Pep11	Pep12
6	0.744	0.049	0.82	0.038	0.794	0.042	0.753	0.058	0.727	0.092	0.842	0.045	Pep3	Pep4	Pep8	Pep9	Pep10	Pep12
5	0.748	0.045	0.819	0.039	0.796	0.039	0.75	0.054	0.745	0.091	0.851	0.045	Pep4	Pep7	Pep8	Pep9	Pep12
4	0.743	0.042	0.819	0.035	0.791	0.037	0.74	0.051	0.749	0.08	0.851	0.041	Pep8	Pep10	Pep11	Pep12
5	0.746	0.047	0.818	0.036	0.795	0.038	0.752	0.049	0.735	0.093	0.846	0.048	Pep3	Pep8	Pep9	Pep10	Pep12
4	0.742	0.042	0.818	0.032	0.79	0.035	0.74	0.043	0.746	0.08	0.849	0.043	Pep7	Pep8	Pep11	Pep12
6	0.734	0.049	0.818	0.038	0.781	0.043	0.727	0.06	0.748	0.09	0.848	0.046	Pep3	Pep4	Pep7	Pep8	Pep10	Pep12
5	0.742	0.047	0.817	0.033	0.789	0.04	0.737	0.054	0.753	0.09	0.852	0.048	Pep4	Pep8	Pep9	Pep10	Pep12
6	0.738	0.045	0.817	0.037	0.786	0.04	0.734	0.054	0.745	0.073	0.847	0.039	Pep3	Pep4	Pep7	Pep8	Pep9	Pep12
5	0.753	0.047	0.817	0.036	0.801	0.039	0.759	0.051	0.741	0.088	0.85	0.045	Pep3	Pep8	Pep9	Pep11	Pep12
4	0.756	0.041	0.817	0.04	0.801	0.036	0.751	0.05	0.765	0.071	0.86	0.037	Pep4	Pep5	Pep8	Pep12
5	0.743	0.042	0.817	0.035	0.791	0.037	0.743	0.051	0.743	0.075	0.848	0.039	Pep4	Pep8	Pep9	Pep11	Pep12
5	0.747	0.045	0.817	0.038	0.79	0.039	0.727	0.055	0.785	0.091	0.868	0.048	Pep4	Pep5	Pep8	Pep10	Pep12
5	0.745	0.043	0.816	0.039	0.791	0.038	0.74	0.051	0.753	0.076	0.852	0.041	Pep3	Pep5	Pep7	Pep8	Pep12
5	0.735	0.045	0.816	0.036	0.783	0.04	0.733	0.055	0.738	0.072	0.843	0.038	Pep3	Pep5	Pep8	Pep10	Pep12
4	0.73	0.04	0.815	0.038	0.779	0.035	0.728	0.051	0.734	0.083	0.841	0.042	Pep7	Pep8	Pep10	Pep12
4	0.744	0.046	0.815	0.037	0.791	0.039	0.739	0.053	0.755	0.085	0.853	0.044	Pep5	Pep8	Pep10	Pep12
5	0.737	0.041	0.815	0.031	0.786	0.036	0.739	0.05	0.735	0.081	0.843	0.042	Pep3	Pep6	Pep8	Pep9	Pep12
2	0.741	0.043	0.815	0.033	0.789	0.04	0.744	0.062	0.735	0.058	0.843	0.029	Pep8	Pep9
4	0.747	0.042	0.815	0.041	0.791	0.037	0.733	0.053	0.772	0.073	0.861	0.038	Pep5	Pep7	Pep8	Pep12
5	0.747	0.044	0.815	0.036	0.793	0.039	0.744	0.056	0.751	0.072	0.852	0.037	Pep3	Pep5	Pep8	Pep11	Pep12
4	0.745	0.044	0.814	0.034	0.795	0.037	0.753	0.047	0.73	0.078	0.843	0.041	Pep8	Pep9	Pep11	Pep12
4	0.738	0.041	0.814	0.036	0.789	0.035	0.75	0.051	0.715	0.078	0.836	0.038	Pep5	Pep8	Pep9	Pep12
3	0.733	0.046	0.814	0.038	0.785	0.039	0.746	0.055	0.707	0.087	0.831	0.044	Pep4	Pep9	Pep12
4	0.752	0.031	0.814	0.034	0.794	0.029	0.73	0.044	0.794	0.048	0.872	0.026	Pep3	Pep6	Pep8	Pep12
6	0.743	0.044	0.814	0.038	0.791	0.038	0.745	0.054	0.737	0.082	0.846	0.041	Pep3	Pep4	Pep5	Pep8	Pep9	Pep12
5	0.74	0.053	0.813	0.039	0.79	0.046	0.75	0.063	0.72	0.094	0.838	0.048	Pep4	Pep5	Pep8	Pep9	Pep12
6	0.747	0.046	0.812	0.033	0.793	0.04	0.744	0.055	0.752	0.082	0.853	0.043	Pep3	Pep4	Pep8	Pep9	Pep11	Pep12
4	0.738	0.044	0.812	0.037	0.789	0.036	0.75	0.052	0.715	0.086	0.836	0.043	Pep8	Pep9	Pep10	Pep12
6	0.733	0.046	0.811	0.044	0.779	0.04	0.719	0.05	0.762	0.091	0.854	0.049	Pep4	Pep5	Pep7	Pep8	Pep10	Pep12
5	0.739	0.047	0.81	0.036	0.786	0.04	0.731	0.054	0.753	0.086	0.851	0.046	Pep4	Pep5	Pep8	Pep11	Pep12
6	0.743	0.044	0.81	0.04	0.79	0.039	0.738	0.057	0.754	0.08	0.853	0.041	Pep4	Pep5	Pep8	Pep10	Pep11	Pep12
5	0.74	0.038	0.81	0.035	0.787	0.033	0.736	0.045	0.746	0.07	0.848	0.037	Pep4	Pep7	Pep8	Pep11	Pep12
5	0.731	0.048	0.81	0.037	0.779	0.042	0.726	0.054	0.74	0.081	0.843	0.044	Pep3	Pep7	Pep8	Pep10	Pep12
4	0.743	0.04	0.81	0.035	0.791	0.035	0.743	0.049	0.744	0.07	0.848	0.037	Pep5	Pep8	Pep11	Pep12
5	0.733	0.046	0.81	0.039	0.783	0.039	0.738	0.051	0.725	0.088	0.838	0.045	Pep5	Pep7	Pep8	Pep9	Pep12
4	0.732	0.042	0.81	0.036	0.784	0.037	0.742	0.052	0.713	0.077	0.833	0.039	Pep3	Pep4	Pep8	Pep10
7	0.749	0.041	0.81	0.04	0.794	0.036	0.74	0.055	0.765	0.074	0.859	0.037	Pep3	Pep4	Pep8	Pep9	Pep10	Pep11	Pep12
6	0.741	0.041	0.81	0.04	0.789	0.036	0.738	0.05	0.748	0.077	0.85	0.039	Pep3	Pep4	Pep5	Pep8	Pep11	Pep12
7	0.727	0.049	0.81	0.041	0.777	0.043	0.729	0.058	0.723	0.086	0.835	0.045	Pep3	Pep4	Pep7	Pep8	Pep9	Pep10	Pep12
6	0.733	0.05	0.809	0.04	0.782	0.044	0.733	0.06	0.733	0.087	0.841	0.046	Pep3	Pep5	Pep7	Pep8	Pep10	Pep12
6	0.738	0.043	0.809	0.04	0.788	0.038	0.746	0.055	0.725	0.078	0.839	0.039	Pep3	Pep5	Pep7	Pep8	Pep9	Pep12
6	0.735	0.054	0.809	0.039	0.785	0.044	0.739	0.053	0.728	0.098	0.84	0.051	Pep4	Pep5	Pep8	Pep9	Pep10	Pep12
6	0.734	0.042	0.809	0.04	0.783	0.037	0.732	0.05	0.738	0.073	0.843	0.038	Pep3	Pep7	Pep8	Pep10	Pep11	Pep12
5	0.732	0.04	0.809	0.04	0.779	0.034	0.719	0.046	0.757	0.081	0.852	0.044	Pep3	Pep6	Pep8	Pep10	Pep12
6	0.748	0.044	0.808	0.039	0.796	0.036	0.749	0.047	0.745	0.079	0.85	0.041	Pep3	Pep8	Pep9	Pep10	Pep11	Pep12
5	0.728	0.046	0.808	0.04	0.777	0.04	0.723	0.051	0.738	0.073	0.841	0.04	Pep7	Pep8	Pep10	Pep11	Pep12
5	0.734	0.044	0.808	0.039	0.785	0.037	0.74	0.05	0.723	0.084	0.837	0.042	Pep7	Pep8	Pep9	Pep11	Pep12
7	0.743	0.051	0.808	0.041	0.793	0.043	0.752	0.061	0.725	0.092	0.841	0.047	Pep3	Pep4	Pep5	Pep7	Pep8	Pep9	Pep12
6	0.729	0.042	0.807	0.039	0.777	0.038	0.72	0.053	0.745	0.069	0.845	0.037	Pep4	Pep7	Pep8	Pep10	Pep11	Pep12
4	0.729	0.044	0.807	0.038	0.781	0.036	0.739	0.046	0.709	0.087	0.831	0.043	Pep6	Pep8	Pep9	Pep12
5	0.736	0.05	0.807	0.036	0.788	0.044	0.749	0.061	0.712	0.077	0.833	0.04	Pep7	Pep8	Pep9	Pep10	Pep12
6	0.741	0.044	0.807	0.037	0.789	0.039	0.741	0.054	0.741	0.068	0.846	0.036	Pep3	Pep7	Pep8	Pep9	Pep11	Pep12
6	0.742	0.042	0.807	0.043	0.791	0.035	0.748	0.047	0.731	0.079	0.843	0.04	Pep3	Pep5	Pep8	Pep9	Pep11	Pep12
6	0.737	0.04	0.806	0.04	0.786	0.034	0.735	0.044	0.742	0.076	0.846	0.039	Pep4	Pep7	Pep8	Pep9	Pep11	Pep12
6	0.732	0.045	0.806	0.04	0.779	0.041	0.724	0.055	0.747	0.069	0.846	0.038	Pep3	Pep4	Pep7	Pep8	Pep11	Pep12
7	0.74	0.047	0.806	0.044	0.789	0.041	0.744	0.059	0.731	0.08	0.842	0.041	Pep3	Pep4	Pep5	Pep8	Pep9	Pep10	Pep12
5	0.741	0.042	0.806	0.039	0.786	0.037	0.729	0.054	0.763	0.08	0.856	0.041	Pep4	Pep5	Pep7	Pep8	Pep12
6	0.738	0.043	0.806	0.041	0.785	0.037	0.731	0.055	0.751	0.08	0.85	0.041	Pep3	Pep4	Pep5	Pep7	Pep8	Pep12
5	0.744	0.047	0.806	0.042	0.792	0.039	0.744	0.052	0.744	0.083	0.848	0.043	Pep8	Pep9	Pep10	Pep11	Pep12
4	0.726	0.039	0.805	0.039	0.775	0.033	0.721	0.044	0.735	0.075	0.84	0.039	Pep6	Pep8	Pep10	Pep12
6	0.735	0.044	0.805	0.041	0.783	0.039	0.729	0.052	0.747	0.076	0.847	0.04	Pep3	Pep5	Pep7	Pep8	Pep11	Pep12
5	0.732	0.035	0.805	0.035	0.778	0.031	0.718	0.044	0.759	0.062	0.851	0.033	Pep3	Pep4	Pep6	Pep8	Pep12
3	0.739	0.049	0.805	0.035	0.79	0.041	0.75	0.052	0.72	0.081	0.837	0.043	Pep7	Pep9	Pep12
5	0.733	0.044	0.805	0.044	0.78	0.04	0.723	0.055	0.754	0.075	0.85	0.041	Pep5	Pep7	Pep8	Pep10	Pep12
5	0.742	0.042	0.805	0.035	0.79	0.036	0.744	0.048	0.737	0.074	0.845	0.039	Pep3	Pep6	Pep8	Pep11	Pep12
7	0.737	0.045	0.804	0.04	0.783	0.039	0.726	0.052	0.756	0.084	0.852	0.045	Pep3	Pep4	Pep5	Pep8	Pep10	Pep11	Pep12
5	0.726	0.045	0.804	0.036	0.772	0.04	0.711	0.053	0.754	0.079	0.848	0.042	Pep4	Pep6	Pep8	Pep10	Pep12
7	0.728	0.046	0.804	0.04	0.777	0.04	0.725	0.058	0.733	0.088	0.84	0.047	Pep3	Pep4	Pep5	Pep7	Pep8	Pep10	Pep12
6	0.737	0.048	0.803	0.038	0.786	0.044	0.742	0.065	0.727	0.078	0.84	0.04	Pep4	Pep5	Pep7	Pep8	Pep9	Pep12
6	0.722	0.045	0.803	0.036	0.77	0.04	0.713	0.056	0.738	0.085	0.841	0.044	Pep3	Pep4	Pep6	Pep8	Pep10	Pep12
7	0.744	0.043	0.803	0.037	0.792	0.037	0.743	0.05	0.747	0.075	0.85	0.04	Pep3	Pep7	Pep8	Pep9	Pep10	Pep11	Pep12
4	0.739	0.038	0.803	0.038	0.784	0.033	0.72	0.041	0.775	0.067	0.861	0.038	Pep4	Pep6	Pep8	Pep12
6	0.735	0.046	0.803	0.041	0.785	0.04	0.74	0.056	0.725	0.084	0.839	0.042	Pep3	Pep7	Pep8	Pep9	Pep10	Pep12
6	0.73	0.044	0.803	0.041	0.779	0.037	0.727	0.048	0.735	0.092	0.842	0.047	Pep3	Pep6	Pep7	Pep8	Pep9	Pep12
7	0.736	0.04	0.802	0.04	0.782	0.036	0.723	0.05	0.76	0.076	0.853	0.041	Pep3	Pep4	Pep7	Pep8	Pep10	Pep11	Pep12
4	0.733	0.046	0.802	0.037	0.787	0.038	0.754	0.052	0.691	0.095	0.825	0.045	Pep3	Pep4	Pep9	Pep12
3	0.747	0.035	0.802	0.035	0.79	0.031	0.729	0.044	0.781	0.059	0.865	0.032	Pep6	Pep8	Pep12
6	0.734	0.043	0.802	0.039	0.782	0.038	0.728	0.054	0.745	0.077	0.847	0.04	Pep3	Pep5	Pep8	Pep10	Pep11	Pep12
6	0.741	0.045	0.802	0.039	0.789	0.04	0.743	0.058	0.738	0.078	0.846	0.041	Pep4	Pep7	Pep8	Pep9	Pep10	Pep12
6	0.733	0.046	0.802	0.039	0.784	0.039	0.74	0.053	0.72	0.082	0.836	0.041	Pep4	Pep5	Pep8	Pep9	Pep11	Pep12
6	0.728	0.042	0.802	0.039	0.777	0.036	0.72	0.046	0.744	0.08	0.844	0.043	Pep4	Pep5	Pep7	Pep8	Pep11	Pep12
4	0.739	0.037	0.802	0.033	0.789	0.031	0.744	0.04	0.729	0.069	0.841	0.036	Pep6	Pep8	Pep11	Pep12
7	0.738	0.04	0.802	0.038	0.785	0.035	0.732	0.048	0.748	0.071	0.848	0.037	Pep3	Pep4	Pep7	Pep8	Pep9	Pep11	Pep12
6	0.723	0.047	0.801	0.042	0.776	0.039	0.732	0.052	0.705	0.089	0.828	0.046	Pep3	Pep4	Pep6	Pep8	Pep9	Pep12
5	0.733	0.043	0.801	0.044	0.78	0.037	0.721	0.051	0.755	0.083	0.851	0.045	Pep5	Pep8	Pep10	Pep11	Pep12
4	0.744	0.031	0.801	0.037	0.787	0.028	0.721	0.039	0.787	0.053	0.867	0.029	Pep6	Pep7	Pep8	Pep12
7	0.733	0.041	0.801	0.041	0.784	0.035	0.74	0.052	0.721	0.086	0.837	0.042	Pep3	Pep4	Pep5	Pep8	Pep9	Pep11	Pep12
5	0.725	0.045	0.801	0.039	0.773	0.039	0.718	0.049	0.737	0.075	0.84	0.042	Pep3	Pep5	Pep6	Pep8	Pep12
6	0.737	0.049	0.8	0.035	0.787	0.042	0.743	0.059	0.724	0.09	0.839	0.045	Pep3	Pep5	Pep8	Pep9	Pep10	Pep12
5	0.731	0.04	0.8	0.038	0.779	0.036	0.727	0.052	0.738	0.065	0.842	0.035	Pep6	Pep7	Pep8	Pep9	Pep12
5	0.723	0.041	0.8	0.037	0.774	0.033	0.724	0.043	0.721	0.089	0.834	0.044	Pep4	Pep6	Pep8	Pep9	Pep12
3	0.732	0.04	0.8	0.037	0.78	0.034	0.727	0.045	0.74	0.079	0.844	0.041	Pep8	Pep10	Pep11
4	0.723	0.041	0.799	0.038	0.775	0.035	0.726	0.046	0.717	0.075	0.832	0.039	Pep4	Pep8	Pep10	Pep11
7	0.734	0.045	0.799	0.042	0.783	0.04	0.732	0.057	0.739	0.089	0.845	0.045	Pep4	Pep5	Pep7	Pep8	Pep9	Pep10	Pep12
5	0.73	0.04	0.798	0.036	0.779	0.034	0.728	0.044	0.733	0.078	0.84	0.04	Pep4	Pep6	Pep8	Pep11	Pep12
5	0.728	0.044	0.798	0.04	0.777	0.037	0.726	0.047	0.732	0.079	0.839	0.042	Pep5	Pep7	Pep8	Pep11	Pep12
7	0.743	0.038	0.798	0.038	0.792	0.032	0.746	0.043	0.737	0.068	0.845	0.035	Pep3	Pep5	Pep8	Pep9	Pep10	Pep11	Pep12
5	0.733	0.05	0.798	0.04	0.784	0.043	0.739	0.057	0.724	0.09	0.838	0.047	Pep5	Pep8	Pep9	Pep10	Pep12
6	0.731	0.044	0.798	0.038	0.782	0.038	0.74	0.056	0.713	0.08	0.832	0.039	Pep3	Pep5	Pep6	Pep8	Pep9	Pep12
7	0.725	0.046	0.798	0.038	0.775	0.04	0.725	0.055	0.725	0.077	0.835	0.04	Pep3	Pep4	Pep6	Pep8	Pep9	Pep10	Pep12
7	0.728	0.039	0.798	0.039	0.778	0.033	0.73	0.046	0.724	0.076	0.836	0.039	Pep3	Pep4	Pep5	Pep7	Pep8	Pep11	Pep12
6	0.739	0.043	0.798	0.039	0.786	0.038	0.734	0.054	0.748	0.077	0.849	0.039	Pep4	Pep8	Pep9	Pep10	Pep11	Pep12
6	0.731	0.038	0.797	0.033	0.778	0.032	0.721	0.041	0.75	0.08	0.848	0.043	Pep4	Pep6	Pep8	Pep10	Pep11	Pep12
5	0.732	0.044	0.797	0.038	0.783	0.038	0.738	0.052	0.72	0.082	0.836	0.041	Pep5	Pep8	Pep9	Pep11	Pep12
6	0.718	0.041	0.797	0.041	0.767	0.036	0.709	0.049	0.735	0.078	0.838	0.041	Pep3	Pep4	Pep5	Pep6	Pep8	Pep12
5	0.726	0.046	0.797	0.042	0.784	0.037	0.759	0.049	0.665	0.09	0.813	0.043	Pep3	Pep4	Pep5	Pep8	Pep10
7	0.72	0.046	0.797	0.044	0.771	0.039	0.72	0.056	0.72	0.097	0.833	0.048	Pep3	Pep4	Pep5	Pep6	Pep8	Pep10	Pep12
8	0.738	0.048	0.797	0.044	0.786	0.043	0.738	0.059	0.737	0.075	0.844	0.04	Pep3	Pep4	Pep5	Pep7	Pep8	Pep9	Pep10	Pep12
6	0.725	0.049	0.796	0.038	0.773	0.043	0.718	0.057	0.739	0.091	0.842	0.049	Pep3	Pep5	Pep6	Pep8	Pep10	Pep12
7	0.726	0.048	0.796	0.036	0.776	0.04	0.725	0.051	0.727	0.091	0.837	0.047	Pep3	Pep5	Pep7	Pep8	Pep10	Pep11	Pep12
5	0.736	0.04	0.796	0.04	0.783	0.036	0.726	0.05	0.756	0.073	0.852	0.038	Pep3	Pep6	Pep7	Pep8	Pep12
5	0.717	0.039	0.796	0.037	0.768	0.034	0.717	0.046	0.715	0.079	0.829	0.04	Pep6	Pep7	Pep8	Pep10	Pep12
6	0.736	0.049	0.796	0.039	0.786	0.042	0.741	0.053	0.727	0.084	0.839	0.044	Pep5	Pep7	Pep8	Pep9	Pep10	Pep12
6	0.734	0.04	0.796	0.036	0.783	0.035	0.733	0.05	0.736	0.078	0.843	0.039	Pep7	Pep8	Pep9	Pep10	Pep11	Pep12
3	0.73	0.043	0.796	0.036	0.784	0.037	0.748	0.054	0.696	0.085	0.826	0.04	Pep5	Pep9	Pep12
8	0.734	0.042	0.796	0.038	0.784	0.035	0.738	0.047	0.726	0.086	0.839	0.043	Pep3	Pep4	Pep5	Pep8	Pep9	Pep10	Pep11	Pep12
7	0.732	0.047	0.795	0.034	0.779	0.041	0.724	0.054	0.747	0.084	0.847	0.044	Pep4	Pep7	Pep8	Pep9	Pep10	Pep11	Pep12
7	0.723	0.041	0.795	0.043	0.776	0.035	0.735	0.049	0.699	0.083	0.825	0.04	Pep3	Pep4	Pep5	Pep6	Pep8	Pep9	Pep12
7	0.737	0.04	0.795	0.041	0.786	0.035	0.74	0.051	0.732	0.079	0.842	0.039	Pep3	Pep5	Pep7	Pep8	Pep9	Pep11	Pep12
6	0.722	0.042	0.795	0.037	0.772	0.036	0.72	0.046	0.725	0.072	0.834	0.039	Pep3	Pep6	Pep8	Pep10	Pep11	Pep12
6	0.72	0.04	0.795	0.038	0.768	0.034	0.707	0.045	0.744	0.079	0.842	0.042	Pep4	Pep6	Pep7	Pep8	Pep10	Pep12
4	0.726	0.038	0.795	0.042	0.778	0.033	0.734	0.047	0.71	0.071	0.83	0.035	Pep4	Pep7	Pep8	Pep10
7	0.733	0.048	0.795	0.042	0.783	0.042	0.737	0.055	0.727	0.081	0.839	0.043	Pep3	Pep5	Pep7	Pep8	Pep9	Pep10	Pep12
6	0.712	0.04	0.795	0.038	0.761	0.034	0.699	0.044	0.737	0.088	0.838	0.046	Pep4	Pep5	Pep6	Pep8	Pep10	Pep12
3	0.714	0.042	0.794	0.037	0.766	0.037	0.714	0.053	0.715	0.079	0.828	0.041	Pep7	Pep8	Pep9
6	0.72	0.039	0.794	0.038	0.772	0.032	0.724	0.044	0.714	0.081	0.83	0.041	Pep3	Pep6	Pep8	Pep9	Pep10	Pep12
7	0.718	0.048	0.794	0.036	0.77	0.043	0.724	0.058	0.705	0.081	0.825	0.041	Pep3	Pep4	Pep6	Pep7	Pep8	Pep9	Pep12
5	0.734	0.04	0.794	0.036	0.777	0.038	0.711	0.055	0.776	0.064	0.86	0.035	Pep4	Pep6	Pep7	Pep8	Pep12
4	0.732	0.046	0.794	0.039	0.785	0.039	0.747	0.056	0.702	0.099	0.829	0.046	Pep3	Pep7	Pep9	Pep12
4	0.73	0.044	0.793	0.036	0.786	0.037	0.757	0.049	0.677	0.087	0.819	0.041	Pep4	Pep8	Pep9	Pep10
7	0.731	0.043	0.793	0.038	0.781	0.036	0.731	0.047	0.731	0.081	0.84	0.041	Pep4	Pep5	Pep8	Pep9	Pep10	Pep11	Pep12
3	0.73	0.038	0.793	0.036	0.78	0.034	0.731	0.052	0.727	0.08	0.838	0.039	Pep8	Pep9	Pep10
2	0.703	0.039	0.793	0.035	0.756	0.036	0.705	0.048	0.699	0.065	0.818	0.034	Pep8	Pep11
7	0.716	0.044	0.793	0.038	0.767	0.039	0.714	0.052	0.72	0.073	0.831	0.039	Pep3	Pep4	Pep6	Pep8	Pep9	Pep11	Pep12
5	0.719	0.046	0.793	0.037	0.773	0.042	0.732	0.058	0.695	0.078	0.822	0.04	Pep3	Pep4	Pep7	Pep8	Pep10
5	0.723	0.047	0.792	0.04	0.775	0.039	0.73	0.051	0.711	0.101	0.831	0.05	Pep3	Pep4	Pep9	Pep10	Pep12
6	0.726	0.039	0.792	0.037	0.777	0.033	0.731	0.049	0.715	0.087	0.833	0.042	Pep3	Pep6	Pep8	Pep9	Pep11	Pep12
3	0.739	0.042	0.792	0.03	0.791	0.037	0.756	0.053	0.707	0.079	0.833	0.038	Pep9	Pep11	Pep12
5	0.721	0.041	0.792	0.033	0.773	0.036	0.727	0.048	0.709	0.076	0.828	0.039	Pep6	Pep8	Pep9	Pep10	Pep12
5	0.725	0.039	0.792	0.037	0.774	0.034	0.72	0.046	0.735	0.06	0.839	0.033	Pep6	Pep8	Pep10	Pep11	Pep12
6	0.72	0.043	0.792	0.04	0.772	0.037	0.723	0.05	0.714	0.081	0.83	0.041	Pep4	Pep6	Pep7	Pep8	Pep9	Pep12
5	0.725	0.042	0.792	0.041	0.778	0.036	0.737	0.049	0.702	0.074	0.826	0.038	Pep3	Pep4	Pep8	Pep10	Pep11
7	0.725	0.04	0.792	0.039	0.774	0.034	0.719	0.044	0.737	0.079	0.841	0.042	Pep3	Pep4	Pep6	Pep8	Pep10	Pep11	Pep12
5	0.733	0.042	0.792	0.038	0.784	0.036	0.741	0.054	0.716	0.089	0.835	0.044	Pep3	Pep4	Pep5	Pep9	Pep12
8	0.735	0.046	0.792	0.038	0.783	0.039	0.73	0.051	0.745	0.081	0.847	0.043	Pep3	Pep4	Pep7	Pep8	Pep9	Pep10	Pep11	Pep12
8	0.725	0.044	0.792	0.044	0.775	0.038	0.722	0.053	0.732	0.083	0.839	0.043	Pep3	Pep4	Pep5	Pep7	Pep8	Pep10	Pep11	Pep12
6	0.722	0.038	0.792	0.04	0.771	0.034	0.716	0.049	0.733	0.079	0.838	0.04	Pep5	Pep7	Pep8	Pep10	Pep11	Pep12
7	0.714	0.043	0.792	0.041	0.767	0.036	0.719	0.048	0.705	0.078	0.824	0.041	Pep3	Pep4	Pep5	Pep6	Pep8	Pep11	Pep12
4	0.725	0.041	0.791	0.035	0.773	0.035	0.714	0.044	0.745	0.075	0.843	0.04	Pep5	Pep6	Pep8	Pep12
6	0.724	0.043	0.791	0.04	0.771	0.038	0.71	0.051	0.75	0.079	0.846	0.042	Pep4	Pep5	Pep6	Pep7	Pep8	Pep12
3	0.729	0.047	0.791	0.037	0.78	0.04	0.731	0.05	0.725	0.091	0.837	0.048	Pep4	Pep8	Pep9
3	0.726	0.053	0.791	0.043	0.773	0.048	0.716	0.063	0.745	0.093	0.845	0.05	Pep3	Pep5	Pep12
3	0.732	0.044	0.791	0.04	0.784	0.039	0.744	0.056	0.708	0.07	0.83	0.036	Pep3	Pep8	Pep9
7	0.721	0.049	0.791	0.037	0.772	0.042	0.724	0.053	0.714	0.078	0.829	0.042	Pep4	Pep6	Pep7	Pep8	Pep9	Pep10	Pep12
7	0.725	0.043	0.79	0.036	0.776	0.037	0.729	0.052	0.717	0.082	0.833	0.042	Pep4	Pep5	Pep7	Pep8	Pep9	Pep11	Pep12
6	0.726	0.045	0.79	0.039	0.773	0.041	0.713	0.058	0.751	0.073	0.846	0.04	Pep3	Pep5	Pep6	Pep7	Pep8	Pep12
4	0.723	0.04	0.79	0.036	0.779	0.034	0.745	0.048	0.681	0.072	0.818	0.035	Pep3	Pep5	Pep8	Pep10
7	0.734	0.042	0.79	0.038	0.783	0.035	0.733	0.047	0.735	0.083	0.843	0.041	Pep3	Pep6	Pep8	Pep9	Pep10	Pep11	Pep12
7	0.715	0.049	0.79	0.041	0.766	0.043	0.714	0.056	0.718	0.084	0.83	0.045	Pep3	Pep4	Pep6	Pep7	Pep8	Pep10	Pep12
6	0.718	0.039	0.79	0.038	0.767	0.036	0.71	0.051	0.733	0.068	0.836	0.037	Pep3	Pep4	Pep6	Pep8	Pep11	Pep12
4	0.72	0.045	0.79	0.037	0.776	0.037	0.74	0.047	0.68	0.095	0.817	0.047	Pep4	Pep5	Pep8	Pep10
6	0.723	0.046	0.79	0.045	0.773	0.04	0.722	0.055	0.724	0.089	0.835	0.045	Pep4	Pep6	Pep8	Pep9	Pep10	Pep12
5	0.721	0.042	0.79	0.034	0.774	0.037	0.732	0.053	0.699	0.082	0.824	0.04	Pep6	Pep8	Pep9	Pep11	Pep12
5	0.725	0.052	0.79	0.04	0.778	0.043	0.737	0.056	0.702	0.102	0.827	0.051	Pep3	Pep4	Pep7	Pep9	Pep12
6	0.716	0.043	0.789	0.035	0.767	0.038	0.714	0.051	0.719	0.071	0.83	0.038	Pep3	Pep6	Pep7	Pep8	Pep10	Pep12
6	0.726	0.039	0.789	0.042	0.777	0.034	0.729	0.049	0.721	0.081	0.835	0.04	Pep5	Pep7	Pep8	Pep9	Pep11	Pep12
7	0.725	0.044	0.789	0.038	0.777	0.037	0.731	0.048	0.713	0.085	0.831	0.044	Pep3	Pep5	Pep6	Pep7	Pep8	Pep9	Pep12
6	0.722	0.039	0.789	0.04	0.772	0.034	0.72	0.046	0.725	0.066	0.834	0.034	Pep4	Pep6	Pep7	Pep8	Pep11	Pep12
6	0.726	0.038	0.789	0.039	0.775	0.034	0.722	0.049	0.733	0.067	0.839	0.035	Pep3	Pep6	Pep7	Pep8	Pep11	Pep12
5	0.725	0.049	0.788	0.039	0.78	0.042	0.747	0.056	0.685	0.089	0.82	0.044	Pep3	Pep4	Pep8	Pep9	Pep10
5	0.724	0.043	0.788	0.039	0.773	0.037	0.717	0.048	0.737	0.081	0.84	0.043	Pep4	Pep5	Pep6	Pep8	Pep12
9	0.73	0.045	0.788	0.046	0.78	0.04	0.734	0.056	0.722	0.075	0.835	0.039	Pep3	Pep4	Pep5	Pep7	Pep8	Pep9	Pep10	Pep11	Pep12
6	0.728	0.038	0.788	0.043	0.777	0.033	0.726	0.045	0.732	0.082	0.84	0.041	Pep5	Pep8	Pep9	Pep10	Pep11	Pep12
6	0.724	0.043	0.788	0.043	0.774	0.038	0.721	0.052	0.73	0.073	0.837	0.038	Pep3	Pep5	Pep6	Pep8	Pep11	Pep12
4	0.723	0.04	0.788	0.04	0.776	0.035	0.731	0.05	0.708	0.079	0.829	0.038	Pep3	Pep8	Pep10	Pep11
5	0.715	0.039	0.788	0.034	0.769	0.034	0.724	0.05	0.698	0.085	0.823	0.041	Pep5	Pep6	Pep8	Pep9	Pep12
6	0.721	0.04	0.788	0.038	0.774	0.035	0.731	0.046	0.7	0.07	0.824	0.036	Pep6	Pep7	Pep8	Pep9	Pep11	Pep12
5	0.721	0.035	0.788	0.035	0.771	0.032	0.719	0.048	0.725	0.06	0.834	0.03	Pep5	Pep6	Pep8	Pep11	Pep12
6	0.715	0.043	0.788	0.041	0.766	0.037	0.714	0.05	0.716	0.078	0.829	0.04	Pep4	Pep5	Pep6	Pep8	Pep11	Pep12
3	0.73	0.047	0.788	0.035	0.782	0.039	0.739	0.047	0.715	0.084	0.833	0.043	Pep5	Pep8	Pep10
7	0.72	0.04	0.787	0.037	0.768	0.036	0.71	0.05	0.738	0.076	0.84	0.041	Pep4	Pep5	Pep6	Pep7	Pep8	Pep10	Pep12
8	0.727	0.04	0.787	0.039	0.776	0.033	0.722	0.042	0.735	0.075	0.84	0.038	Pep3	Pep4	Pep6	Pep8	Pep9	Pep10	Pep11	Pep12
7	0.721	0.042	0.787	0.039	0.774	0.036	0.729	0.049	0.707	0.085	0.828	0.042	Pep3	Pep6	Pep7	Pep8	Pep9	Pep10	Pep12
8	0.72	0.046	0.787	0.037	0.772	0.042	0.723	0.057	0.715	0.076	0.83	0.04	Pep3	Pep4	Pep6	Pep7	Pep8	Pep9	Pep10	Pep12
5	0.713	0.034	0.787	0.037	0.763	0.03	0.706	0.043	0.725	0.07	0.832	0.035	Pep5	Pep6	Pep8	Pep10	Pep12
6	0.72	0.042	0.787	0.041	0.767	0.039	0.705	0.056	0.749	0.074	0.844	0.038	Pep3	Pep4	Pep6	Pep7	Pep8	Pep12
6	0.723	0.045	0.787	0.036	0.775	0.039	0.728	0.053	0.713	0.072	0.829	0.039	Pep6	Pep7	Pep8	Pep9	Pep10	Pep12
3	0.718	0.039	0.787	0.038	0.769	0.033	0.718	0.043	0.716	0.073	0.83	0.038	Pep7	Pep8	Pep10
8	0.726	0.046	0.787	0.042	0.777	0.04	0.729	0.054	0.719	0.084	0.833	0.043	Pep3	Pep4	Pep5	Pep7	Pep8	Pep9	Pep11	Pep12
2	0.745	0.049	0.786	0.034	0.795	0.04	0.756	0.058	0.724	0.1	0.842	0.048	Pep3	Pep12
4	0.709	0.036	0.786	0.035	0.766	0.031	0.728	0.046	0.675	0.072	0.811	0.035	Pep3	Pep7	Pep8	Pep10
7	0.718	0.043	0.786	0.037	0.77	0.037	0.72	0.051	0.714	0.078	0.829	0.04	Pep3	Pep5	Pep6	Pep7	Pep8	Pep10	Pep12
2	0.731	0.047	0.786	0.036	0.778	0.041	0.722	0.056	0.747	0.078	0.846	0.041	Pep3	Pep8
6	0.724	0.039	0.786	0.039	0.774	0.033	0.723	0.045	0.726	0.078	0.836	0.04	Pep4	Pep6	Pep8	Pep9	Pep11	Pep12
6	0.725	0.055	0.786	0.043	0.777	0.047	0.733	0.061	0.711	0.098	0.831	0.051	Pep3	Pep4	Pep5	Pep9	Pep10	Pep12
5	0.729	0.048	0.786	0.043	0.78	0.04	0.733	0.053	0.72	0.091	0.835	0.046	Pep3	Pep4	Pep9	Pep11	Pep12
7	0.724	0.045	0.786	0.036	0.774	0.037	0.721	0.049	0.73	0.095	0.838	0.049	Pep4	Pep6	Pep8	Pep9	Pep10	Pep11	Pep12
3	0.726	0.042	0.786	0.031	0.778	0.036	0.733	0.051	0.711	0.079	0.83	0.039	Pep6	Pep9	Pep12
7	0.726	0.044	0.786	0.041	0.777	0.037	0.729	0.046	0.722	0.075	0.834	0.04	Pep3	Pep5	Pep6	Pep8	Pep10	Pep11	Pep12
8	0.727	0.048	0.786	0.039	0.776	0.041	0.724	0.052	0.734	0.083	0.84	0.044	Pep3	Pep5	Pep7	Pep8	Pep9	Pep10	Pep11	Pep12
4	0.725	0.051	0.786	0.04	0.779	0.044	0.742	0.06	0.694	0.09	0.824	0.045	Pep3	Pep5	Pep9	Pep12
8	0.723	0.042	0.785	0.04	0.771	0.038	0.714	0.055	0.738	0.076	0.84	0.04	Pep3	Pep4	Pep5	Pep6	Pep8	Pep10	Pep11	Pep12
4	0.731	0.048	0.785	0.042	0.783	0.04	0.743	0.054	0.707	0.09	0.83	0.044	Pep4	Pep7	Pep9	Pep12
6	0.724	0.036	0.785	0.039	0.776	0.031	0.728	0.043	0.718	0.073	0.833	0.037	Pep5	Pep6	Pep8	Pep9	Pep11	Pep12
7	0.714	0.043	0.785	0.043	0.765	0.037	0.712	0.053	0.718	0.089	0.83	0.043	Pep3	Pep4	Pep5	Pep6	Pep7	Pep8	Pep12
7	0.723	0.044	0.785	0.043	0.77	0.04	0.711	0.057	0.744	0.075	0.843	0.04	Pep4	Pep5	Pep7	Pep8	Pep10	Pep11	Pep12
5	0.722	0.049	0.785	0.042	0.77	0.043	0.711	0.058	0.744	0.097	0.844	0.05	Pep3	Pep4	Pep5	Pep10	Pep12
7	0.719	0.045	0.785	0.042	0.772	0.037	0.723	0.047	0.712	0.091	0.829	0.046	Pep3	Pep5	Pep6	Pep8	Pep9	Pep10	Pep12
7	0.725	0.042	0.785	0.039	0.775	0.038	0.723	0.051	0.73	0.071	0.837	0.038	Pep4	Pep5	Pep6	Pep8	Pep10	Pep11	Pep12
5	0.719	0.041	0.785	0.038	0.775	0.035	0.741	0.049	0.677	0.081	0.816	0.04	Pep4	Pep5	Pep8	Pep10	Pep11
3	0.728	0.043	0.784	0.027	0.782	0.038	0.744	0.053	0.699	0.078	0.826	0.039	Pep8	Pep9	Pep11
6	0.726	0.037	0.784	0.037	0.777	0.031	0.728	0.041	0.722	0.079	0.835	0.04	Pep6	Pep8	Pep9	Pep10	Pep11	Pep12
8	0.724	0.045	0.784	0.04	0.773	0.038	0.719	0.049	0.735	0.082	0.839	0.043	Pep4	Pep5	Pep7	Pep8	Pep9	Pep10	Pep11	Pep12
7	0.71	0.042	0.784	0.039	0.761	0.039	0.708	0.056	0.713	0.063	0.825	0.034	Pep3	Pep4	Pep6	Pep7	Pep8	Pep11	Pep12
7	0.727	0.041	0.784	0.04	0.778	0.036	0.729	0.047	0.724	0.071	0.835	0.038	Pep3	Pep6	Pep7	Pep8	Pep9	Pep11	Pep12
7	0.724	0.039	0.784	0.039	0.776	0.034	0.73	0.046	0.713	0.075	0.83	0.037	Pep3	Pep5	Pep6	Pep8	Pep9	Pep11	Pep12
7	0.721	0.043	0.783	0.038	0.772	0.037	0.723	0.048	0.718	0.08	0.832	0.042	Pep4	Pep5	Pep6	Pep8	Pep9	Pep10	Pep12
6	0.722	0.04	0.783	0.04	0.772	0.034	0.72	0.044	0.725	0.078	0.835	0.04	Pep5	Pep6	Pep8	Pep10	Pep11	Pep12
4	0.735	0.051	0.783	0.043	0.784	0.046	0.738	0.065	0.731	0.084	0.841	0.044	Pep3	Pep4	Pep10	Pep12
6	0.718	0.043	0.783	0.04	0.77	0.037	0.721	0.049	0.714	0.082	0.829	0.042	Pep5	Pep6	Pep7	Pep8	Pep9	Pep12
2	0.721	0.043	0.783	0.039	0.768	0.037	0.706	0.05	0.748	0.088	0.845	0.047	Pep4	Pep8
6	0.715	0.042	0.783	0.037	0.768	0.036	0.72	0.053	0.705	0.088	0.825	0.044	Pep4	Pep5	Pep6	Pep8	Pep9	Pep12
7	0.717	0.036	0.783	0.035	0.767	0.032	0.713	0.046	0.724	0.071	0.833	0.036	Pep3	Pep5	Pep6	Pep7	Pep8	Pep11	Pep12
5	0.72	0.036	0.783	0.032	0.771	0.033	0.72	0.05	0.721	0.062	0.832	0.031	Pep6	Pep7	Pep8	Pep11	Pep12
5	0.723	0.037	0.783	0.039	0.771	0.034	0.714	0.049	0.739	0.073	0.841	0.038	Pep5	Pep6	Pep7	Pep8	Pep12
7	0.718	0.039	0.783	0.038	0.768	0.034	0.714	0.046	0.725	0.07	0.833	0.037	Pep4	Pep6	Pep7	Pep8	Pep10	Pep11	Pep12
8	0.72	0.038	0.782	0.037	0.771	0.033	0.719	0.043	0.723	0.071	0.833	0.037	Pep4	Pep6	Pep7	Pep8	Pep9	Pep10	Pep11	Pep12
1	0.731	0.046	0.782	0.031	0.787	0.042	0.763	0.065	0.67	0.068	0.816	0.033	Pep8
3	0.73	0.041	0.782	0.039	0.782	0.036	0.739	0.052	0.714	0.079	0.833	0.039	Pep9	Pep10	Pep12
3	0.728	0.048	0.782	0.031	0.781	0.042	0.745	0.058	0.695	0.079	0.824	0.041	Pep5	Pep8	Pep9
7	0.726	0.045	0.781	0.042	0.775	0.039	0.723	0.054	0.733	0.08	0.839	0.041	Pep5	Pep7	Pep8	Pep9	Pep10	Pep11	Pep12
5	0.716	0.039	0.781	0.035	0.771	0.036	0.731	0.054	0.688	0.076	0.819	0.036	Pep4	Pep7	Pep8	Pep9	Pep10
4	0.733	0.051	0.781	0.039	0.78	0.042	0.726	0.054	0.745	0.111	0.848	0.057	Pep3	Pep4	Pep5	Pep12
4	0.723	0.044	0.781	0.04	0.779	0.037	0.748	0.055	0.675	0.094	0.817	0.044	Pep3	Pep8	Pep9	Pep10
6	0.723	0.041	0.781	0.036	0.774	0.036	0.724	0.048	0.722	0.082	0.834	0.042	Pep5	Pep6	Pep8	Pep9	Pep10	Pep12
6	0.723	0.04	0.781	0.037	0.773	0.036	0.722	0.047	0.725	0.067	0.835	0.035	Pep6	Pep7	Pep8	Pep10	Pep11	Pep12
8	0.708	0.041	0.781	0.038	0.759	0.036	0.703	0.05	0.718	0.084	0.828	0.042	Pep3	Pep4	Pep5	Pep6	Pep7	Pep8	Pep10	Pep12
8	0.72	0.041	0.781	0.038	0.772	0.035	0.726	0.047	0.709	0.084	0.828	0.043	Pep3	Pep4	Pep5	Pep6	Pep8	Pep9	Pep10	Pep12
7	0.723	0.044	0.781	0.043	0.774	0.038	0.728	0.052	0.712	0.08	0.83	0.041	Pep4	Pep6	Pep7	Pep8	Pep9	Pep11	Pep12
3	0.733	0.049	0.781	0.037	0.781	0.043	0.729	0.059	0.74	0.081	0.844	0.043	Pep4	Pep10	Pep12
3	0.715	0.042	0.781	0.037	0.768	0.038	0.722	0.053	0.701	0.07	0.822	0.036	Pep3	Pep10	Pep12
4	0.729	0.043	0.78	0.04	0.784	0.035	0.749	0.047	0.692	0.097	0.825	0.046	Pep4	Pep5	Pep9	Pep12
4	0.722	0.045	0.78	0.042	0.775	0.039	0.733	0.053	0.701	0.075	0.825	0.039	Pep3	Pep9	Pep11	Pep12
8	0.713	0.043	0.78	0.037	0.765	0.038	0.716	0.053	0.707	0.078	0.825	0.039	Pep3	Pep4	Pep5	Pep6	Pep7	Pep8	Pep9	Pep12
3	0.727	0.047	0.78	0.037	0.784	0.039	0.754	0.052	0.675	0.087	0.817	0.043	Pep3	Pep5	Pep8
4	0.718	0.05	0.78	0.041	0.773	0.041	0.734	0.056	0.687	0.112	0.821	0.054	Pep3	Pep6	Pep9	Pep12
6	0.715	0.045	0.78	0.045	0.772	0.038	0.738	0.051	0.672	0.08	0.812	0.039	Pep3	Pep4	Pep5	Pep8	Pep10	Pep11
5	0.723	0.043	0.779	0.04	0.781	0.036	0.755	0.051	0.663	0.086	0.812	0.04	Pep4	Pep5	Pep8	Pep9	Pep10
5	0.706	0.044	0.779	0.045	0.762	0.036	0.719	0.044	0.68	0.088	0.812	0.043	Pep3	Pep4	Pep6	Pep8	Pep10
5	0.737	0.053	0.779	0.044	0.786	0.046	0.74	0.06	0.731	0.095	0.842	0.049	Pep3	Pep5	Pep7	Pep9	Pep12
8	0.723	0.042	0.779	0.035	0.774	0.036	0.728	0.05	0.713	0.076	0.83	0.039	Pep3	Pep5	Pep6	Pep7	Pep8	Pep9	Pep10	Pep12
8	0.719	0.04	0.779	0.046	0.771	0.035	0.724	0.051	0.709	0.076	0.828	0.038	Pep3	Pep4	Pep5	Pep6	Pep8	Pep9	Pep11	Pep12
4	0.707	0.032	0.778	0.039	0.76	0.028	0.71	0.036	0.701	0.056	0.82	0.029	Pep3	Pep6	Pep8	Pep10
7	0.72	0.045	0.778	0.038	0.773	0.039	0.728	0.053	0.705	0.085	0.827	0.042	Pep4	Pep5	Pep6	Pep7	Pep8	Pep9	Pep12
2	0.753	0.047	0.778	0.042	0.801	0.04	0.759	0.055	0.742	0.089	0.85	0.045	Pep4	Pep10
8	0.719	0.044	0.778	0.04	0.77	0.038	0.719	0.049	0.72	0.076	0.832	0.041	Pep3	Pep6	Pep7	Pep8	Pep9	Pep10	Pep11	Pep12
7	0.711	0.043	0.778	0.038	0.765	0.035	0.719	0.046	0.697	0.094	0.821	0.046	Pep4	Pep5	Pep6	Pep8	Pep9	Pep11	Pep12
8	0.713	0.041	0.778	0.037	0.764	0.037	0.71	0.054	0.721	0.076	0.831	0.039	Pep3	Pep4	Pep5	Pep6	Pep7	Pep8	Pep11	Pep12
6	0.713	0.037	0.778	0.039	0.765	0.033	0.712	0.045	0.714	0.074	0.827	0.037	Pep5	Pep6	Pep7	Pep8	Pep11	Pep12
6	0.717	0.045	0.778	0.041	0.773	0.037	0.737	0.047	0.679	0.081	0.815	0.041	Pep3	Pep4	Pep7	Pep8	Pep9	Pep10
6	0.726	0.046	0.778	0.036	0.784	0.038	0.757	0.052	0.667	0.091	0.814	0.043	Pep3	Pep4	Pep5	Pep8	Pep9	Pep10
4	0.71	0.049	0.778	0.04	0.768	0.042	0.732	0.055	0.666	0.09	0.809	0.045	Pep3	Pep9	Pep10	Pep12
8	0.716	0.042	0.777	0.038	0.766	0.036	0.71	0.047	0.727	0.093	0.835	0.045	Pep4	Pep5	Pep6	Pep7	Pep8	Pep10	Pep11	Pep12
9	0.715	0.042	0.777	0.038	0.769	0.036	0.724	0.051	0.698	0.081	0.822	0.04	Pep3	Pep4	Pep5	Pep6	Pep7	Pep8	Pep9	Pep10	Pep12
6	0.723	0.05	0.777	0.046	0.774	0.043	0.728	0.061	0.713	0.091	0.83	0.045	Pep3	Pep4	Pep9	Pep10	Pep11	Pep12
5	0.727	0.056	0.777	0.044	0.779	0.048	0.736	0.063	0.709	0.094	0.83	0.05	Pep4	Pep5	Pep7	Pep9	Pep12
8	0.72	0.04	0.777	0.042	0.77	0.033	0.716	0.042	0.728	0.079	0.835	0.04	Pep4	Pep5	Pep6	Pep7	Pep8	Pep9	Pep10	Pep12
9	0.716	0.043	0.776	0.037	0.766	0.038	0.712	0.053	0.723	0.09	0.833	0.045	Pep3	Pep4	Pep5	Pep6	Pep7	Pep8	Pep10	Pep11	Pep12
7	0.725	0.041	0.776	0.042	0.774	0.035	0.721	0.045	0.732	0.081	0.838	0.042	Pep6	Pep7	Pep8	Pep9	Pep10	Pep11	Pep12
5	0.729	0.052	0.776	0.036	0.781	0.045	0.74	0.06	0.708	0.088	0.83	0.046	Pep4	Pep7	Pep9	Pep10	Pep12
8	0.719	0.041	0.776	0.033	0.769	0.036	0.713	0.047	0.731	0.077	0.836	0.041	Pep3	Pep4	Pep6	Pep7	Pep8	Pep10	Pep11	Pep12
5	0.713	0.053	0.776	0.047	0.768	0.044	0.728	0.057	0.683	0.11	0.817	0.054	Pep3	Pep4	Pep6	Pep9	Pep12
7	0.719	0.044	0.776	0.038	0.771	0.036	0.723	0.047	0.71	0.089	0.828	0.045	Pep5	Pep6	Pep8	Pep9	Pep10	Pep11	Pep12
6	0.722	0.046	0.776	0.037	0.777	0.04	0.741	0.057	0.685	0.081	0.819	0.039	Pep3	Pep4	Pep8	Pep9	Pep10	Pep11
9	0.713	0.041	0.776	0.047	0.767	0.036	0.721	0.05	0.699	0.075	0.822	0.037	Pep3	Pep4	Pep6	Pep7	Pep8	Pep9	Pep10	Pep11	Pep12
5	0.721	0.044	0.776	0.034	0.777	0.037	0.742	0.05	0.681	0.085	0.818	0.042	Pep4	Pep8	Pep9	Pep10	Pep11
6	0.724	0.055	0.775	0.045	0.774	0.048	0.723	0.063	0.725	0.098	0.836	0.051	Pep3	Pep4	Pep5	Pep7	Pep10	Pep12
4	0.713	0.043	0.775	0.037	0.766	0.038	0.717	0.054	0.706	0.081	0.825	0.041	Pep3	Pep7	Pep8	Pep9
6	0.711	0.041	0.775	0.036	0.761	0.036	0.703	0.047	0.725	0.076	0.831	0.04	Pep5	Pep6	Pep7	Pep8	Pep10	Pep12
5	0.715	0.037	0.775	0.04	0.766	0.033	0.711	0.044	0.721	0.067	0.83	0.035	Pep4	Pep7	Pep8	Pep10	Pep11
6	0.721	0.045	0.775	0.042	0.778	0.037	0.745	0.049	0.675	0.08	0.815	0.039	Pep3	Pep4	Pep5	Pep7	Pep8	Pep10
4	0.715	0.047	0.775	0.039	0.771	0.039	0.732	0.052	0.683	0.093	0.817	0.046	Pep4	Pep9	Pep10	Pep12
6	0.72	0.049	0.775	0.041	0.772	0.042	0.723	0.057	0.715	0.094	0.831	0.048	Pep3	Pep4	Pep7	Pep9	Pep10	Pep12
7	0.715	0.038	0.775	0.041	0.767	0.031	0.715	0.036	0.715	0.08	0.829	0.042	Pep5	Pep6	Pep7	Pep8	Pep9	Pep10	Pep12
4	0.723	0.042	0.775	0.039	0.778	0.038	0.74	0.057	0.692	0.073	0.822	0.036	Pep3	Pep4	Pep8	Pep9
5	0.72	0.041	0.774	0.038	0.768	0.037	0.709	0.051	0.742	0.078	0.841	0.041	Pep3	Pep4	Pep10	Pep11	Pep12
9	0.722	0.038	0.774	0.037	0.773	0.033	0.722	0.045	0.723	0.073	0.834	0.037	Pep3	Pep4	Pep5	Pep6	Pep8	Pep9	Pep10	Pep11	Pep12
7	0.723	0.054	0.774	0.042	0.773	0.045	0.721	0.056	0.725	0.1	0.836	0.05	Pep3	Pep4	Pep5	Pep7	Pep9	Pep10	Pep12
8	0.719	0.039	0.774	0.04	0.771	0.033	0.72	0.044	0.717	0.075	0.831	0.038	Pep4	Pep5	Pep6	Pep7	Pep8	Pep9	Pep11	Pep12
4	0.721	0.047	0.774	0.04	0.775	0.04	0.737	0.054	0.689	0.096	0.821	0.047	Pep6	Pep7	Pep9	Pep12
4	0.717	0.048	0.774	0.035	0.771	0.041	0.73	0.056	0.692	0.089	0.82	0.044	Pep4	Pep9	Pep11	Pep12
4	0.716	0.054	0.774	0.042	0.764	0.046	0.703	0.053	0.739	0.097	0.839	0.054	Pep4	Pep5	Pep10	Pep12
5	0.729	0.049	0.774	0.042	0.779	0.042	0.733	0.058	0.721	0.086	0.835	0.044	Pep3	Pep4	Pep7	Pep10	Pep12
8	0.716	0.041	0.774	0.038	0.765	0.038	0.71	0.054	0.727	0.069	0.833	0.037	Pep3	Pep4	Pep6	Pep7	Pep8	Pep9	Pep11	Pep12
5	0.718	0.039	0.773	0.039	0.774	0.032	0.736	0.04	0.684	0.077	0.817	0.037	Pep4	Pep5	Pep7	Pep8	Pep10
4	0.71	0.032	0.773	0.041	0.764	0.027	0.716	0.037	0.698	0.063	0.82	0.031	Pep4	Pep6	Pep8	Pep10
7	0.72	0.045	0.773	0.037	0.769	0.039	0.715	0.05	0.729	0.073	0.835	0.04	Pep5	Pep6	Pep7	Pep8	Pep10	Pep11	Pep12
4	0.703	0.043	0.773	0.035	0.758	0.038	0.713	0.051	0.684	0.075	0.812	0.038	Pep4	Pep7	Pep8	Pep9
3	0.698	0.049	0.773	0.045	0.751	0.043	0.698	0.054	0.696	0.078	0.815	0.044	Pep3	Pep8	Pep11
4	0.716	0.046	0.773	0.04	0.774	0.038	0.745	0.047	0.66	0.086	0.808	0.043	Pep3	Pep4	Pep5	Pep8
3	0.739	0.051	0.773	0.043	0.794	0.041	0.767	0.054	0.685	0.102	0.825	0.049	Pep4	Pep5	Pep10
9	0.71	0.045	0.773	0.04	0.765	0.038	0.719	0.05	0.693	0.084	0.818	0.042	Pep3	Pep4	Pep5	Pep6	Pep7	Pep8	Pep9	Pep11	Pep12
7	0.714	0.037	0.772	0.038	0.766	0.033	0.714	0.045	0.713	0.072	0.827	0.037	Pep3	Pep6	Pep7	Pep8	Pep10	Pep11	Pep12
8	0.714	0.043	0.772	0.041	0.766	0.037	0.714	0.049	0.715	0.08	0.828	0.041	Pep5	Pep6	Pep7	Pep8	Pep9	Pep10	Pep11	Pep12
4	0.709	0.037	0.772	0.037	0.766	0.032	0.726	0.043	0.676	0.077	0.812	0.038	Pep7	Pep8	Pep9	Pep10
7	0.713	0.031	0.772	0.038	0.766	0.027	0.717	0.041	0.704	0.073	0.824	0.035	Pep5	Pep6	Pep7	Pep8	Pep9	Pep11	Pep12
5	0.722	0.048	0.771	0.035	0.773	0.043	0.725	0.059	0.715	0.076	0.83	0.041	Pep4	Pep9	Pep10	Pep11	Pep12
6	0.72	0.052	0.771	0.044	0.772	0.045	0.727	0.061	0.706	0.094	0.827	0.047	Pep3	Pep4	Pep5	Pep7	Pep9	Pep12
3	0.707	0.034	0.771	0.034	0.759	0.029	0.703	0.036	0.715	0.06	0.825	0.032	Pep6	Pep8	Pep10
5	0.72	0.044	0.771	0.037	0.779	0.036	0.753	0.05	0.657	0.086	0.809	0.041	Pep3	Pep5	Pep8	Pep9	Pep10
8	0.717	0.042	0.771	0.04	0.77	0.037	0.724	0.051	0.705	0.079	0.825	0.04	Pep3	Pep5	Pep6	Pep7	Pep8	Pep9	Pep11	Pep12
5	0.717	0.05	0.771	0.042	0.771	0.044	0.73	0.061	0.694	0.098	0.822	0.048	Pep3	Pep7	Pep9	Pep10	Pep12
6	0.717	0.039	0.77	0.038	0.77	0.034	0.725	0.047	0.701	0.07	0.823	0.036	Pep3	Pep4	Pep7	Pep8	Pep10	Pep11
2	0.699	0.037	0.77	0.044	0.749	0.034	0.687	0.048	0.722	0.079	0.827	0.041	Pep7	Pep8
4	0.707	0.048	0.77	0.041	0.765	0.038	0.726	0.048	0.672	0.104	0.811	0.051	Pep4	Pep6	Pep9	Pep12
8	0.715	0.037	0.77	0.038	0.767	0.031	0.717	0.041	0.71	0.079	0.827	0.039	Pep4	Pep5	Pep6	Pep8	Pep9	Pep10	Pep11	Pep12
8	0.724	0.043	0.77	0.037	0.775	0.036	0.727	0.047	0.717	0.084	0.832	0.044	Pep3	Pep5	Pep6	Pep8	Pep9	Pep10	Pep11	Pep12
9	0.716	0.037	0.77	0.037	0.768	0.031	0.717	0.044	0.714	0.078	0.829	0.039	Pep4	Pep5	Pep6	Pep7	Pep8	Pep9	Pep10	Pep11	Pep12
3	0.703	0.034	0.769	0.039	0.757	0.03	0.704	0.045	0.702	0.073	0.82	0.036	Pep4	Pep8	Pep11
6	0.708	0.049	0.769	0.042	0.764	0.041	0.721	0.057	0.684	0.102	0.816	0.051	Pep3	Pep4	Pep5	Pep6	Pep9	Pep12
5	0.717	0.047	0.769	0.038	0.769	0.04	0.718	0.055	0.715	0.097	0.83	0.049	Pep4	Pep5	Pep9	Pep10	Pep12
8	0.713	0.037	0.769	0.039	0.764	0.033	0.71	0.045	0.718	0.079	0.829	0.039	Pep3	Pep5	Pep6	Pep7	Pep8	Pep10	Pep11	Pep12
5	0.715	0.048	0.769	0.043	0.768	0.042	0.72	0.059	0.705	0.09	0.825	0.045	Pep3	Pep5	Pep6	Pep9	Pep12
5	0.723	0.047	0.769	0.043	0.778	0.038	0.74	0.049	0.688	0.102	0.822	0.049	Pep3	Pep8	Pep9	Pep10	Pep11
4	0.732	0.047	0.769	0.041	0.79	0.037	0.767	0.053	0.665	0.113	0.817	0.051	Pep3	Pep4	Pep5	Pep10
5	0.708	0.036	0.769	0.043	0.762	0.032	0.712	0.042	0.699	0.071	0.82	0.035	Pep3	Pep7	Pep8	Pep10	Pep11
5	0.71	0.052	0.768	0.044	0.766	0.045	0.727	0.061	0.676	0.092	0.812	0.046	Pep3	Pep7	Pep8	Pep9	Pep10
3	0.72	0.04	0.768	0.037	0.77	0.037	0.719	0.052	0.722	0.071	0.832	0.037	Pep3	Pep11	Pep12
7	0.707	0.037	0.768	0.038	0.76	0.032	0.71	0.045	0.699	0.077	0.82	0.038	Pep4	Pep5	Pep6	Pep7	Pep8	Pep11	Pep12
5	0.723	0.048	0.768	0.037	0.775	0.041	0.73	0.053	0.71	0.092	0.829	0.046	Pep4	Pep7	Pep9	Pep11	Pep12
4	0.729	0.044	0.768	0.041	0.78	0.039	0.735	0.056	0.718	0.081	0.834	0.04	Pep5	Pep7	Pep9	Pep12
6	0.717	0.049	0.768	0.043	0.77	0.043	0.723	0.057	0.705	0.086	0.825	0.044	Pep3	Pep5	Pep7	Pep9	Pep10	Pep12
4	0.704	0.039	0.768	0.039	0.763	0.034	0.73	0.049	0.653	0.076	0.802	0.036	Pep4	Pep8	Pep9	Pep11
9	0.72	0.043	0.768	0.042	0.772	0.038	0.722	0.052	0.716	0.077	0.831	0.039	Pep3	Pep5	Pep6	Pep7	Pep8	Pep9	Pep10	Pep11	Pep12
3	0.713	0.052	0.768	0.04	0.762	0.045	0.705	0.058	0.726	0.104	0.834	0.055	Pep4	Pep5	Pep12
5	0.716	0.05	0.768	0.038	0.777	0.04	0.755	0.054	0.641	0.103	0.803	0.047	Pep3	Pep4	Pep5	Pep8	Pep9
6	0.726	0.045	0.768	0.04	0.776	0.037	0.725	0.047	0.726	0.093	0.837	0.047	Pep4	Pep6	Pep7	Pep9	Pep10	Pep12
6	0.712	0.059	0.768	0.046	0.762	0.051	0.708	0.065	0.718	0.102	0.829	0.055	Pep3	Pep4	Pep5	Pep6	Pep10	Pep12
3	0.705	0.041	0.767	0.043	0.765	0.032	0.731	0.043	0.655	0.094	0.804	0.044	Pep4	Pep5	Pep8
4	0.711	0.035	0.767	0.034	0.764	0.029	0.713	0.038	0.708	0.076	0.825	0.037	Pep7	Pep8	Pep10	Pep11
4	0.717	0.037	0.767	0.032	0.767	0.033	0.71	0.045	0.732	0.076	0.836	0.04	Pep3	Pep4	Pep11	Pep12
7	0.719	0.047	0.767	0.042	0.776	0.037	0.743	0.046	0.674	0.1	0.815	0.049	Pep3	Pep4	Pep5	Pep8	Pep9	Pep10	Pep11
4	0.71	0.049	0.767	0.034	0.76	0.042	0.702	0.05	0.724	0.086	0.83	0.047	Pep4	Pep5	Pep11	Pep12
4	0.716	0.046	0.767	0.036	0.763	0.041	0.7	0.053	0.747	0.085	0.842	0.044	Pep3	Pep5	Pep11	Pep12
6	0.718	0.043	0.767	0.043	0.77	0.039	0.72	0.059	0.715	0.086	0.83	0.041	Pep3	Pep4	Pep7	Pep9	Pep11	Pep12
6	0.711	0.043	0.767	0.038	0.763	0.039	0.713	0.055	0.708	0.073	0.824	0.037	Pep3	Pep4	Pep5	Pep9	Pep11	Pep12
5	0.712	0.051	0.767	0.042	0.766	0.043	0.722	0.054	0.693	0.104	0.82	0.052	Pep3	Pep6	Pep7	Pep9	Pep12
6	0.715	0.037	0.767	0.038	0.77	0.032	0.73	0.049	0.688	0.08	0.819	0.037	Pep4	Pep5	Pep7	Pep8	Pep10	Pep11
5	0.71	0.041	0.767	0.04	0.768	0.036	0.735	0.054	0.662	0.075	0.807	0.036	Pep3	Pep5	Pep8	Pep10	Pep11
7	0.722	0.058	0.767	0.043	0.774	0.049	0.728	0.061	0.709	0.101	0.829	0.053	Pep3	Pep4	Pep6	Pep7	Pep9	Pep10	Pep12
6	0.715	0.046	0.766	0.034	0.771	0.04	0.735	0.055	0.678	0.079	0.814	0.04	Pep4	Pep5	Pep7	Pep8	Pep9	Pep10
5	0.709	0.043	0.766	0.036	0.765	0.037	0.726	0.052	0.676	0.081	0.812	0.041	Pep3	Pep4	Pep8	Pep9	Pep11
5	0.706	0.049	0.766	0.041	0.757	0.043	0.7	0.058	0.719	0.094	0.828	0.05	Pep3	Pep4	Pep5	Pep11	Pep12
4	0.705	0.04	0.766	0.036	0.761	0.034	0.72	0.048	0.675	0.075	0.81	0.037	Pep5	Pep8	Pep10	Pep11
4	0.695	0.043	0.766	0.04	0.748	0.04	0.693	0.056	0.698	0.073	0.815	0.037	Pep3	Pep4	Pep8	Pep11
6	0.712	0.054	0.766	0.045	0.765	0.046	0.715	0.058	0.705	0.104	0.825	0.053	Pep3	Pep4	Pep6	Pep9	Pep10	Pep12
5	0.707	0.041	0.766	0.041	0.766	0.035	0.732	0.05	0.658	0.081	0.805	0.038	Pep3	Pep5	Pep7	Pep8	Pep9
7	0.724	0.045	0.766	0.037	0.773	0.039	0.72	0.055	0.734	0.082	0.839	0.041	Pep3	Pep4	Pep7	Pep9	Pep10	Pep11	Pep12
5	0.714	0.053	0.766	0.04	0.767	0.046	0.717	0.059	0.709	0.1	0.827	0.051	Pep3	Pep4	Pep5	Pep7	Pep12
4	0.703	0.04	0.765	0.035	0.762	0.034	0.728	0.048	0.655	0.083	0.802	0.039	Pep3	Pep8	Pep9	Pep11
6	0.715	0.043	0.765	0.036	0.773	0.034	0.739	0.042	0.669	0.098	0.812	0.047	Pep4	Pep5	Pep8	Pep9	Pep10	Pep11
4	0.723	0.04	0.765	0.036	0.77	0.035	0.71	0.048	0.746	0.089	0.845	0.045	Pep4	Pep10	Pep11	Pep12
4	0.724	0.044	0.765	0.039	0.775	0.037	0.724	0.049	0.725	0.087	0.836	0.045	Pep4	Pep7	Pep10	Pep12
3	0.697	0.052	0.765	0.036	0.754	0.046	0.71	0.062	0.671	0.102	0.807	0.05	Pep3	Pep4	Pep8
5	0.72	0.041	0.765	0.036	0.77	0.034	0.716	0.044	0.726	0.081	0.835	0.043	Pep3	Pep4	Pep6	Pep10	Pep12
7	0.729	0.047	0.765	0.04	0.779	0.041	0.731	0.055	0.725	0.075	0.836	0.04	Pep3	Pep4	Pep5	Pep9	Pep10	Pep11	Pep12
6	0.708	0.042	0.765	0.042	0.762	0.036	0.717	0.049	0.689	0.072	0.816	0.036	Pep3	Pep4	Pep6	Pep7	Pep8	Pep10
4	0.711	0.039	0.765	0.04	0.773	0.033	0.75	0.048	0.635	0.09	0.799	0.04	Pep4	Pep5	Pep8	Pep9
4	0.718	0.047	0.764	0.039	0.778	0.04	0.753	0.056	0.651	0.082	0.806	0.038	Pep3	Pep5	Pep8	Pep9
6	0.716	0.044	0.764	0.042	0.77	0.037	0.725	0.045	0.699	0.08	0.822	0.042	Pep4	Pep7	Pep8	Pep9	Pep10	Pep11
10	0.705	0.045	0.764	0.04	0.759	0.039	0.709	0.052	0.697	0.091	0.819	0.044	Pep3	Pep4	Pep5	Pep6	Pep7	Pep8	Pep9	Pep10	Pep11
3	0.708	0.042	0.764	0.035	0.753	0.038	0.681	0.052	0.758	0.083	0.845	0.045	Pep5	Pep10	Pep12
2	0.735	0.032	0.764	0.031	0.788	0.028	0.749	0.043	0.709	0.072	0.832	0.034	Pep11	Pep12
6	0.702	0.055	0.764	0.046	0.759	0.047	0.72	0.066	0.669	0.102	0.808	0.051	Pep3	Pep4	Pep6	Pep7	Pep9	Pep12
6	0.703	0.055	0.763	0.048	0.752	0.049	0.689	0.059	0.73	0.092	0.831	0.052	Pep3	Pep4	Pep5	Pep10	Pep11	Pep12
5	0.703	0.046	0.763	0.038	0.756	0.041	0.707	0.056	0.695	0.083	0.817	0.043	Pep3	Pep7	Pep8	Pep9	Pep11
7	0.71	0.038	0.763	0.033	0.768	0.033	0.734	0.05	0.665	0.081	0.809	0.037	Pep3	Pep4	Pep5	Pep7	Pep8	Pep9	Pep10
4	0.711	0.046	0.763	0.04	0.769	0.04	0.734	0.055	0.667	0.073	0.809	0.037	Pep5	Pep7	Pep8	Pep9
5	0.711	0.052	0.763	0.045	0.764	0.045	0.716	0.057	0.702	0.084	0.822	0.046	Pep3	Pep5	Pep9	Pep10	Pep12
5	0.701	0.046	0.763	0.043	0.756	0.04	0.709	0.059	0.685	0.087	0.813	0.042	Pep3	Pep4	Pep7	Pep8	Pep9
5	0.725	0.049	0.763	0.037	0.778	0.042	0.736	0.055	0.705	0.095	0.828	0.048	Pep4	Pep6	Pep9	Pep10	Pep12
4	0.695	0.046	0.762	0.04	0.745	0.041	0.68	0.055	0.725	0.097	0.828	0.051	Pep3	Pep5	Pep10	Pep12
5	0.718	0.041	0.762	0.041	0.772	0.036	0.729	0.056	0.696	0.085	0.823	0.04	Pep3	Pep5	Pep9	Pep11	Pep12
3	0.731	0.044	0.762	0.033	0.779	0.038	0.727	0.052	0.738	0.085	0.843	0.044	Pep7	Pep10	Pep12
6	0.714	0.048	0.762	0.045	0.767	0.039	0.718	0.048	0.708	0.107	0.827	0.053	Pep4	Pep5	Pep7	Pep9	Pep10	Pep12
5	0.708	0.047	0.762	0.038	0.762	0.04	0.712	0.052	0.702	0.095	0.822	0.049	Pep4	Pep5	Pep9	Pep11	Pep12
5	0.712	0.045	0.762	0.04	0.759	0.041	0.693	0.057	0.746	0.093	0.842	0.049	Pep4	Pep5	Pep10	Pep11	Pep12
4	0.71	0.042	0.762	0.035	0.767	0.034	0.73	0.047	0.674	0.093	0.812	0.044	Pep8	Pep9	Pep10	Pep11
5	0.712	0.041	0.762	0.041	0.769	0.034	0.734	0.048	0.669	0.081	0.81	0.038	Pep3	Pep5	Pep7	Pep8	Pep10
5	0.695	0.038	0.762	0.038	0.756	0.033	0.719	0.043	0.65	0.065	0.797	0.033	Pep4	Pep6	Pep8	Pep9	Pep10
5	0.717	0.043	0.762	0.041	0.771	0.034	0.726	0.044	0.7	0.094	0.824	0.046	Pep3	Pep6	Pep9	Pep11	Pep12
4	0.719	0.04	0.761	0.04	0.775	0.034	0.739	0.051	0.68	0.09	0.817	0.041	Pep7	Pep9	Pep10	Pep12
3	0.725	0.052	0.761	0.035	0.78	0.044	0.746	0.06	0.685	0.1	0.821	0.049	Pep3	Pep4	Pep12
7	0.724	0.046	0.761	0.037	0.774	0.04	0.722	0.053	0.726	0.078	0.835	0.04	Pep3	Pep4	Pep6	Pep9	Pep10	Pep11	Pep12
2	0.724	0.045	0.761	0.034	0.77	0.039	0.708	0.053	0.755	0.09	0.848	0.047	Pep7	Pep12
4	0.715	0.048	0.761	0.043	0.767	0.041	0.717	0.058	0.712	0.104	0.829	0.053	Pep4	Pep5	Pep7	Pep12
3	0.696	0.042	0.761	0.04	0.749	0.037	0.694	0.049	0.699	0.081	0.816	0.043	Pep4	Pep7	Pep8
7	0.718	0.046	0.761	0.046	0.77	0.04	0.721	0.051	0.711	0.076	0.827	0.041	Pep3	Pep4	Pep7	Pep8	Pep9	Pep10	Pep11
4	0.721	0.043	0.761	0.041	0.775	0.035	0.735	0.047	0.694	0.084	0.822	0.042	Pep7	Pep9	Pep11	Pep12
6	0.691	0.041	0.76	0.038	0.75	0.035	0.709	0.046	0.657	0.082	0.799	0.04	Pep3	Pep4	Pep6	Pep8	Pep9	Pep10
5	0.724	0.04	0.76	0.039	0.776	0.034	0.727	0.047	0.719	0.081	0.833	0.04	Pep3	Pep7	Pep9	Pep11	Pep12
5	0.716	0.047	0.76	0.036	0.77	0.04	0.727	0.052	0.696	0.096	0.823	0.048	Pep3	Pep6	Pep9	Pep10	Pep12
4	0.709	0.045	0.76	0.036	0.768	0.037	0.735	0.05	0.659	0.09	0.806	0.042	Pep5	Pep8	Pep9	Pep10
4	0.708	0.048	0.76	0.036	0.764	0.039	0.721	0.045	0.683	0.103	0.815	0.052	Pep3	Pep4	Pep6	Pep12
5	0.709	0.042	0.76	0.041	0.767	0.037	0.732	0.051	0.664	0.077	0.807	0.038	Pep4	Pep5	Pep7	Pep8	Pep9
6	0.71	0.054	0.76	0.044	0.763	0.048	0.717	0.068	0.697	0.094	0.82	0.047	Pep3	Pep5	Pep6	Pep7	Pep9	Pep12
3	0.716	0.054	0.76	0.044	0.771	0.047	0.732	0.066	0.685	0.1	0.818	0.049	Pep3	Pep7	Pep12
7	0.714	0.047	0.76	0.042	0.767	0.039	0.72	0.056	0.704	0.12	0.827	0.055	Pep3	Pep4	Pep5	Pep6	Pep9	Pep10	Pep12
5	0.709	0.034	0.76	0.04	0.763	0.03	0.715	0.042	0.697	0.056	0.819	0.029	Pep4	Pep6	Pep8	Pep10	Pep11
4	0.715	0.05	0.76	0.039	0.767	0.043	0.717	0.058	0.712	0.1	0.829	0.051	Pep3	Pep5	Pep7	Pep12
5	0.702	0.036	0.759	0.039	0.757	0.031	0.708	0.038	0.689	0.061	0.814	0.032	Pep4	Pep6	Pep7	Pep8	Pep10
5	0.698	0.048	0.759	0.036	0.752	0.041	0.698	0.054	0.7	0.102	0.819	0.052	Pep3	Pep4	Pep5	Pep6	Pep12
3	0.705	0.044	0.759	0.033	0.76	0.037	0.712	0.045	0.69	0.095	0.816	0.048	Pep3	Pep6	Pep12
4	0.694	0.04	0.759	0.04	0.748	0.036	0.694	0.05	0.693	0.079	0.813	0.039	Pep3	Pep4	Pep7	Pep8
3	0.687	0.032	0.759	0.038	0.742	0.027	0.687	0.036	0.685	0.067	0.808	0.034	Pep3	Pep6	Pep8
4	0.714	0.038	0.759	0.038	0.77	0.033	0.729	0.051	0.686	0.081	0.818	0.037	Pep3	Pep7	Pep10	Pep12
5	0.712	0.048	0.759	0.039	0.762	0.041	0.703	0.055	0.729	0.101	0.835	0.052	Pep4	Pep5	Pep7	Pep10	Pep12
7	0.717	0.052	0.759	0.044	0.768	0.044	0.716	0.058	0.72	0.093	0.832	0.047	Pep3	Pep4	Pep5	Pep7	Pep9	Pep11	Pep12
6	0.707	0.043	0.759	0.036	0.76	0.039	0.71	0.052	0.702	0.067	0.82	0.036	Pep3	Pep4	Pep7	Pep8	Pep9	Pep11
4	0.717	0.042	0.758	0.037	0.766	0.037	0.707	0.048	0.736	0.078	0.838	0.041	Pep3	Pep10	Pep11	Pep12
5	0.72	0.045	0.758	0.034	0.767	0.04	0.705	0.05	0.747	0.075	0.843	0.041	Pep4	Pep7	Pep10	Pep11	Pep12
4	0.722	0.047	0.758	0.033	0.772	0.039	0.721	0.048	0.723	0.098	0.835	0.05	Pep4	Pep6	Pep10	Pep12
6	0.703	0.043	0.758	0.045	0.765	0.037	0.737	0.05	0.64	0.082	0.797	0.039	Pep3	Pep4	Pep5	Pep7	Pep8	Pep9
6	0.699	0.041	0.758	0.039	0.755	0.036	0.71	0.05	0.677	0.078	0.809	0.038	Pep4	Pep6	Pep7	Pep8	Pep9	Pep10
8	0.715	0.046	0.758	0.04	0.765	0.041	0.712	0.057	0.719	0.089	0.831	0.045	Pep3	Pep4	Pep5	Pep6	Pep7	Pep9	Pep10	Pep12
5	0.713	0.044	0.758	0.038	0.765	0.041	0.717	0.059	0.705	0.072	0.823	0.037	Pep3	Pep9	Pep10	Pep11	Pep12
6	0.721	0.043	0.758	0.042	0.769	0.039	0.711	0.058	0.74	0.081	0.841	0.041	Pep3	Pep4	Pep7	Pep10	Pep11	Pep12
6	0.719	0.044	0.758	0.039	0.771	0.038	0.722	0.051	0.713	0.076	0.829	0.04	Pep4	Pep5	Pep9	Pep10	Pep11	Pep12
6	0.712	0.052	0.758	0.046	0.764	0.043	0.712	0.053	0.71	0.103	0.826	0.052	Pep3	Pep5	Pep6	Pep9	Pep10	Pep12
3	0.669	0.038	0.758	0.038	0.727	0.032	0.67	0.041	0.668	0.084	0.796	0.043	Pep6	Pep8	Pep9
6	0.726	0.044	0.758	0.038	0.776	0.039	0.723	0.051	0.732	0.079	0.839	0.041	Pep4	Pep7	Pep9	Pep10	Pep11	Pep12
2	0.723	0.04	0.758	0.034	0.777	0.034	0.739	0.048	0.692	0.084	0.822	0.04	Pep5	Pep8
7	0.707	0.038	0.757	0.04	0.765	0.032	0.726	0.042	0.671	0.076	0.809	0.038	Pep3	Pep4	Pep5	Pep7	Pep8	Pep10	Pep11
6	0.711	0.058	0.757	0.043	0.764	0.051	0.717	0.069	0.7	0.105	0.822	0.051	Pep3	Pep6	Pep7	Pep9	Pep10	Pep12
6	0.72	0.05	0.757	0.048	0.772	0.042	0.725	0.055	0.71	0.103	0.829	0.052	Pep4	Pep5	Pep6	Pep9	Pep10	Pep12
4	0.697	0.038	0.757	0.036	0.756	0.034	0.716	0.048	0.66	0.076	0.802	0.037	Pep7	Pep8	Pep9	Pep11
4	0.707	0.049	0.757	0.038	0.759	0.043	0.707	0.057	0.705	0.087	0.822	0.046	Pep3	Pep6	Pep10	Pep12
5	0.715	0.038	0.757	0.039	0.771	0.032	0.731	0.043	0.685	0.074	0.817	0.036	Pep3	Pep4	Pep5	Pep7	Pep8
6	0.718	0.049	0.757	0.043	0.768	0.044	0.717	0.059	0.718	0.078	0.83	0.041	Pep3	Pep5	Pep7	Pep9	Pep11	Pep12
5	0.715	0.048	0.757	0.037	0.767	0.039	0.714	0.049	0.717	0.096	0.83	0.049	Pep3	Pep4	Pep7	Pep11	Pep12
4	0.728	0.055	0.757	0.037	0.783	0.044	0.748	0.056	0.689	0.108	0.824	0.054	Pep3	Pep4	Pep7	Pep12
6	0.699	0.038	0.757	0.042	0.759	0.033	0.725	0.047	0.651	0.082	0.8	0.037	Pep3	Pep4	Pep5	Pep6	Pep8	Pep10
5	0.703	0.06	0.757	0.045	0.76	0.05	0.719	0.066	0.673	0.121	0.811	0.059	Pep4	Pep6	Pep7	Pep9	Pep12
7	0.703	0.062	0.757	0.048	0.758	0.052	0.713	0.062	0.682	0.109	0.812	0.058	Pep3	Pep4	Pep5	Pep6	Pep7	Pep9	Pep12
4	0.713	0.045	0.756	0.041	0.767	0.04	0.726	0.056	0.687	0.068	0.816	0.035	Pep4	Pep5	Pep7	Pep8
6	0.705	0.046	0.756	0.032	0.761	0.039	0.715	0.05	0.686	0.082	0.814	0.042	Pep3	Pep4	Pep6	Pep7	Pep10	Pep12
6	0.723	0.047	0.756	0.042	0.779	0.04	0.745	0.054	0.681	0.094	0.818	0.045	Pep3	Pep5	Pep7	Pep8	Pep9	Pep10
6	0.714	0.04	0.756	0.039	0.772	0.034	0.74	0.051	0.664	0.084	0.809	0.038	Pep3	Pep5	Pep8	Pep9	Pep10	Pep11
5	0.703	0.047	0.756	0.041	0.76	0.042	0.717	0.059	0.677	0.074	0.81	0.038	Pep4	Pep7	Pep8	Pep9	Pep11
5	0.692	0.041	0.756	0.039	0.751	0.035	0.71	0.047	0.659	0.082	0.8	0.04	Pep3	Pep6	Pep8	Pep9	Pep10
4	0.693	0.035	0.756	0.043	0.749	0.031	0.699	0.042	0.683	0.064	0.809	0.032	Pep6	Pep8	Pep10	Pep11
5	0.713	0.051	0.756	0.041	0.763	0.043	0.705	0.051	0.728	0.106	0.835	0.056	Pep4	Pep5	Pep6	Pep10	Pep12
2	0.693	0.046	0.756	0.04	0.745	0.039	0.686	0.05	0.705	0.101	0.819	0.052	Pep5	Pep12
5	0.705	0.05	0.756	0.038	0.758	0.043	0.706	0.056	0.704	0.09	0.821	0.047	Pep4	Pep6	Pep7	Pep10	Pep12
5	0.693	0.042	0.756	0.04	0.752	0.033	0.71	0.039	0.661	0.084	0.801	0.042	Pep4	Pep5	Pep6	Pep8	Pep10
5	0.706	0.049	0.756	0.042	0.763	0.041	0.721	0.052	0.677	0.107	0.813	0.051	Pep5	Pep6	Pep7	Pep9	Pep12
6	0.715	0.043	0.755	0.034	0.765	0.037	0.708	0.049	0.729	0.088	0.835	0.046	Pep3	Pep4	Pep6	Pep10	Pep11	Pep12
5	0.7	0.042	0.755	0.044	0.761	0.038	0.73	0.053	0.642	0.056	0.796	0.029	Pep3	Pep4	Pep5	Pep8	Pep11
4	0.694	0.042	0.755	0.038	0.747	0.037	0.69	0.047	0.701	0.07	0.816	0.038	Pep3	Pep7	Pep8	Pep11
3	0.692	0.038	0.755	0.039	0.744	0.036	0.686	0.05	0.703	0.065	0.816	0.035	Pep7	Pep8	Pep11
4	0.696	0.038	0.755	0.043	0.75	0.034	0.695	0.047	0.698	0.068	0.816	0.035	Pep4	Pep7	Pep8	Pep11
3	0.714	0.038	0.755	0.033	0.761	0.036	0.698	0.054	0.744	0.073	0.84	0.038	Pep5	Pep11	Pep12
5	0.705	0.05	0.755	0.041	0.758	0.042	0.706	0.053	0.703	0.102	0.822	0.052	Pep3	Pep5	Pep7	Pep10	Pep12
3	0.737	0.043	0.755	0.032	0.784	0.038	0.73	0.053	0.751	0.075	0.849	0.039	Pep10	Pep11	Pep12
4	0.707	0.05	0.755	0.039	0.763	0.043	0.721	0.056	0.679	0.097	0.813	0.048	Pep3	Pep6	Pep7	Pep12
5	0.699	0.046	0.755	0.042	0.757	0.039	0.718	0.048	0.664	0.081	0.804	0.042	Pep7	Pep8	Pep9	Pep10	Pep11
2	0.712	0.044	0.755	0.029	0.764	0.038	0.713	0.051	0.709	0.081	0.825	0.042	Pep10	Pep12
6	0.697	0.047	0.754	0.037	0.761	0.04	0.737	0.057	0.622	0.086	0.789	0.04	Pep3	Pep4	Pep5	Pep8	Pep9	Pep11
3	0.711	0.045	0.754	0.041	0.766	0.041	0.724	0.057	0.685	0.071	0.815	0.037	Pep4	Pep9	Pep10
6	0.713	0.049	0.754	0.037	0.765	0.04	0.714	0.051	0.713	0.103	0.828	0.052	Pep3	Pep4	Pep6	Pep9	Pep11	Pep12
4	0.725	0.042	0.754	0.032	0.775	0.037	0.723	0.05	0.727	0.08	0.837	0.042	Pep3	Pep7	Pep11	Pep12
4	0.698	0.042	0.754	0.038	0.758	0.038	0.724	0.054	0.648	0.054	0.797	0.029	Pep4	Pep5	Pep8	Pep11
6	0.701	0.048	0.754	0.04	0.752	0.042	0.693	0.055	0.715	0.096	0.825	0.05	Pep3	Pep4	Pep5	Pep7	Pep11	Pep12
5	0.709	0.044	0.754	0.038	0.764	0.036	0.719	0.045	0.691	0.083	0.818	0.043	Pep4	Pep6	Pep9	Pep11	Pep12
4	0.687	0.04	0.754	0.036	0.745	0.036	0.698	0.051	0.667	0.069	0.801	0.035	Pep6	Pep7	Pep8	Pep9
7	0.722	0.054	0.754	0.044	0.772	0.047	0.721	0.063	0.725	0.106	0.836	0.053	Pep4	Pep5	Pep6	Pep7	Pep9	Pep10	Pep12
6	0.699	0.035	0.754	0.043	0.757	0.029	0.716	0.039	0.666	0.072	0.805	0.035	Pep3	Pep4	Pep6	Pep8	Pep10	Pep11
3	0.689	0.049	0.754	0.045	0.746	0.043	0.697	0.056	0.675	0.088	0.805	0.045	Pep3	Pep7	Pep8
6	0.715	0.04	0.753	0.04	0.769	0.035	0.724	0.05	0.696	0.085	0.822	0.043	Pep3	Pep7	Pep8	Pep9	Pep10	Pep11
5	0.69	0.033	0.753	0.039	0.748	0.027	0.701	0.036	0.669	0.065	0.803	0.032	Pep3	Pep6	Pep7	Pep8	Pep10
1	0.713	0.036	0.753	0.028	0.76	0.032	0.692	0.04	0.754	0.061	0.844	0.036	Pep12
5	0.695	0.051	0.753	0.042	0.755	0.043	0.718	0.061	0.652	0.116	0.801	0.054	Pep4	Pep5	Pep6	Pep9	Pep12
5	0.705	0.046	0.753	0.041	0.755	0.042	0.696	0.059	0.722	0.087	0.829	0.044	Pep3	Pep5	Pep10	Pep11	Pep12
5	0.713	0.043	0.753	0.042	0.76	0.037	0.696	0.05	0.745	0.092	0.841	0.047	Pep4	Pep5	Pep7	Pep11	Pep12
6	0.717	0.046	0.753	0.036	0.766	0.039	0.708	0.05	0.735	0.088	0.837	0.045	Pep4	Pep5	Pep7	Pep10	Pep11	Pep12
7	0.699	0.041	0.753	0.043	0.755	0.037	0.71	0.052	0.678	0.069	0.809	0.034	Pep3	Pep4	Pep6	Pep7	Pep8	Pep9	Pep10
4	0.691	0.03	0.753	0.045	0.748	0.025	0.7	0.033	0.675	0.058	0.805	0.029	Pep6	Pep7	Pep8	Pep10
5	0.7	0.043	0.753	0.035	0.759	0.036	0.721	0.05	0.66	0.082	0.803	0.04	Pep5	Pep7	Pep8	Pep9	Pep10
6	0.723	0.044	0.753	0.035	0.773	0.037	0.72	0.048	0.727	0.082	0.836	0.042	Pep4	Pep6	Pep9	Pep10	Pep11	Pep12
7	0.703	0.05	0.753	0.04	0.758	0.043	0.709	0.058	0.693	0.104	0.818	0.051	Pep3	Pep4	Pep5	Pep6	Pep7	Pep10	Pep12
6	0.716	0.049	0.752	0.041	0.768	0.042	0.721	0.056	0.706	0.085	0.825	0.044	Pep4	Pep5	Pep7	Pep9	Pep11	Pep12
3	0.714	0.043	0.752	0.038	0.766	0.037	0.715	0.049	0.711	0.075	0.826	0.04	Pep4	Pep11	Pep12
6	0.708	0.053	0.752	0.044	0.761	0.046	0.714	0.065	0.695	0.11	0.82	0.054	Pep4	Pep5	Pep6	Pep7	Pep9	Pep12
6	0.7	0.04	0.752	0.039	0.758	0.035	0.72	0.053	0.663	0.075	0.804	0.035	Pep4	Pep5	Pep7	Pep8	Pep9	Pep11
6	0.705	0.03	0.752	0.041	0.759	0.026	0.71	0.037	0.695	0.061	0.817	0.029	Pep4	Pep6	Pep7	Pep8	Pep10	Pep11
6	0.693	0.051	0.752	0.041	0.75	0.043	0.704	0.054	0.672	0.094	0.805	0.049	Pep3	Pep4	Pep5	Pep6	Pep7	Pep12
4	0.693	0.037	0.752	0.045	0.751	0.035	0.71	0.051	0.662	0.056	0.801	0.028	Pep3	Pep5	Pep8	Pep11
8	0.728	0.043	0.752	0.042	0.778	0.037	0.728	0.054	0.728	0.091	0.839	0.044	Pep3	Pep4	Pep5	Pep7	Pep9	Pep10	Pep11	Pep12
4	0.699	0.049	0.752	0.041	0.755	0.041	0.709	0.054	0.68	0.087	0.81	0.045	Pep5	Pep9	Pep10	Pep12
4	0.699	0.048	0.752	0.038	0.752	0.041	0.697	0.053	0.704	0.095	0.82	0.049	Pep3	Pep5	Pep6	Pep12
4	0.715	0.043	0.751	0.033	0.772	0.035	0.735	0.048	0.677	0.106	0.816	0.048	Pep6	Pep9	Pep10	Pep12
3	0.705	0.047	0.751	0.036	0.76	0.041	0.712	0.052	0.692	0.089	0.817	0.046	Pep4	Pep7	Pep12
2	0.733	0.044	0.751	0.035	0.783	0.036	0.734	0.046	0.732	0.095	0.842	0.049	Pep4	Pep12
5	0.696	0.033	0.751	0.043	0.753	0.029	0.708	0.043	0.673	0.067	0.806	0.032	Pep3	Pep6	Pep8	Pep10	Pep11
4	0.692	0.042	0.751	0.035	0.758	0.035	0.735	0.051	0.61	0.087	0.784	0.039	Pep5	Pep8	Pep9	Pep11
4	0.705	0.045	0.751	0.039	0.765	0.037	0.73	0.048	0.657	0.084	0.804	0.041	Pep3	Pep5	Pep7	Pep8
3	0.72	0.053	0.751	0.042	0.768	0.047	0.708	0.065	0.745	0.095	0.843	0.051	Pep5	Pep7	Pep12
5	0.689	0.046	0.751	0.046	0.743	0.041	0.69	0.056	0.686	0.078	0.809	0.04	Pep3	Pep6	Pep7	Pep8	Pep9
7	0.708	0.048	0.751	0.045	0.758	0.042	0.7	0.058	0.723	0.099	0.831	0.05	Pep3	Pep4	Pep5	Pep7	Pep10	Pep11	Pep12
5	0.699	0.049	0.75	0.043	0.762	0.04	0.735	0.052	0.632	0.092	0.793	0.044	Pep4	Pep5	Pep8	Pep9	Pep11
3	0.727	0.047	0.75	0.03	0.774	0.042	0.714	0.056	0.752	0.086	0.848	0.047	Pep6	Pep10	Pep12
7	0.704	0.042	0.75	0.041	0.76	0.035	0.716	0.047	0.68	0.083	0.812	0.041	Pep3	Pep4	Pep6	Pep8	Pep9	Pep10	Pep11
6	0.692	0.043	0.75	0.041	0.75	0.039	0.706	0.052	0.665	0.075	0.801	0.038	Pep3	Pep6	Pep7	Pep8	Pep9	Pep10
7	0.697	0.04	0.75	0.043	0.757	0.033	0.719	0.043	0.655	0.085	0.801	0.039	Pep3	Pep4	Pep5	Pep6	Pep7	Pep8	Pep10
7	0.703	0.046	0.75	0.039	0.764	0.038	0.732	0.049	0.649	0.093	0.801	0.043	Pep3	Pep4	Pep5	Pep6	Pep8	Pep9	Pep10
3	0.697	0.036	0.75	0.041	0.755	0.033	0.716	0.049	0.66	0.06	0.801	0.03	Pep5	Pep8	Pep11
6	0.716	0.048	0.75	0.034	0.768	0.041	0.717	0.053	0.714	0.088	0.829	0.045	Pep3	Pep5	Pep9	Pep10	Pep11	Pep12
5	0.727	0.047	0.75	0.035	0.775	0.041	0.717	0.053	0.745	0.088	0.845	0.046	Pep4	Pep6	Pep10	Pep11	Pep12
5	0.717	0.043	0.75	0.037	0.767	0.038	0.71	0.051	0.729	0.08	0.835	0.041	Pep3	Pep5	Pep7	Pep11	Pep12
5	0.713	0.048	0.75	0.041	0.766	0.042	0.718	0.056	0.702	0.088	0.823	0.046	Pep5	Pep7	Pep9	Pep10	Pep12
5	0.701	0.043	0.749	0.041	0.763	0.036	0.737	0.048	0.632	0.087	0.794	0.041	Pep3	Pep5	Pep8	Pep9	Pep11
4	0.682	0.043	0.749	0.035	0.74	0.038	0.694	0.051	0.659	0.074	0.796	0.038	Pep3	Pep6	Pep8	Pep9
7	0.701	0.037	0.749	0.042	0.756	0.033	0.709	0.047	0.687	0.065	0.813	0.032	Pep3	Pep4	Pep6	Pep7	Pep8	Pep10	Pep11
6	0.695	0.038	0.749	0.04	0.755	0.032	0.716	0.043	0.655	0.074	0.799	0.037	Pep4	Pep5	Pep6	Pep8	Pep10	Pep11
7	0.692	0.04	0.749	0.041	0.753	0.033	0.716	0.04	0.647	0.073	0.796	0.037	Pep3	Pep4	Pep5	Pep6	Pep8	Pep10	Pep11
4	0.705	0.047	0.749	0.039	0.762	0.039	0.72	0.05	0.676	0.098	0.812	0.049	Pep5	Pep6	Pep9	Pep12
7	0.706	0.045	0.749	0.037	0.763	0.038	0.723	0.047	0.673	0.086	0.81	0.044	Pep4	Pep5	Pep7	Pep8	Pep9	Pep10	Pep11
3	0.698	0.037	0.749	0.034	0.755	0.029	0.71	0.038	0.674	0.098	0.809	0.046	Pep4	Pep6	Pep12
8	0.719	0.044	0.749	0.04	0.77	0.039	0.72	0.056	0.718	0.082	0.831	0.041	Pep3	Pep4	Pep5	Pep6	Pep9	Pep10	Pep11	Pep12
5	0.691	0.039	0.749	0.034	0.746	0.034	0.695	0.045	0.684	0.06	0.808	0.033	Pep3	Pep4	Pep7	Pep8	Pep11
7	0.704	0.044	0.748	0.037	0.764	0.036	0.73	0.046	0.655	0.089	0.803	0.043	Pep3	Pep4	Pep5	Pep7	Pep8	Pep9	Pep11
4	0.703	0.043	0.748	0.042	0.757	0.039	0.71	0.055	0.69	0.077	0.815	0.039	Pep5	Pep9	Pep11	Pep12
3	0.677	0.038	0.748	0.04	0.736	0.032	0.687	0.039	0.658	0.074	0.794	0.038	Pep4	Pep6	Pep8
4	0.691	0.049	0.748	0.04	0.747	0.042	0.695	0.054	0.684	0.094	0.809	0.05	Pep4	Pep5	Pep6	Pep12
5	0.691	0.039	0.748	0.043	0.749	0.032	0.705	0.041	0.664	0.072	0.801	0.036	Pep3	Pep5	Pep6	Pep8	Pep10
6	0.693	0.041	0.748	0.038	0.755	0.033	0.72	0.044	0.643	0.093	0.796	0.043	Pep4	Pep5	Pep6	Pep8	Pep9	Pep10
4	0.702	0.038	0.748	0.039	0.758	0.032	0.714	0.044	0.678	0.079	0.81	0.038	Pep5	Pep7	Pep8	Pep10
2	0.67	0.035	0.748	0.036	0.732	0.029	0.687	0.034	0.638	0.068	0.785	0.035	Pep6	Pep8
4	0.708	0.046	0.748	0.046	0.766	0.04	0.733	0.055	0.659	0.079	0.805	0.039	Pep3	Pep4	Pep9	Pep10
7	0.719	0.044	0.748	0.039	0.769	0.037	0.715	0.049	0.726	0.084	0.835	0.043	Pep4	Pep5	Pep7	Pep9	Pep10	Pep11	Pep12
5	0.704	0.051	0.748	0.045	0.762	0.041	0.724	0.049	0.665	0.103	0.807	0.05	Pep3	Pep4	Pep6	Pep7	Pep12
2	0.722	0.041	0.748	0.03	0.774	0.033	0.729	0.042	0.708	0.091	0.829	0.046	Pep6	Pep12
6	0.7	0.032	0.747	0.039	0.757	0.025	0.712	0.033	0.676	0.072	0.809	0.034	Pep4	Pep5	Pep6	Pep7	Pep8	Pep10
5	0.703	0.057	0.747	0.04	0.753	0.051	0.694	0.067	0.718	0.097	0.826	0.054	Pep3	Pep5	Pep6	Pep10	Pep12
5	0.709	0.046	0.747	0.038	0.762	0.039	0.71	0.048	0.708	0.096	0.825	0.049	Pep3	Pep4	Pep6	Pep11	Pep12
6	0.702	0.038	0.747	0.037	0.761	0.032	0.727	0.047	0.653	0.081	0.801	0.037	Pep3	Pep5	Pep7	Pep8	Pep10	Pep11
5	0.695	0.037	0.747	0.036	0.752	0.033	0.708	0.047	0.672	0.069	0.805	0.033	Pep6	Pep7	Pep8	Pep9	Pep10
6	0.696	0.048	0.747	0.045	0.75	0.043	0.698	0.063	0.692	0.106	0.815	0.05	Pep4	Pep5	Pep6	Pep7	Pep10	Pep12
4	0.689	0.035	0.747	0.038	0.746	0.028	0.698	0.035	0.672	0.076	0.804	0.037	Pep5	Pep6	Pep8	Pep10
2	0.692	0.043	0.747	0.046	0.757	0.036	0.735	0.051	0.61	0.087	0.784	0.04	Pep4	Pep9
8	0.709	0.05	0.747	0.05	0.766	0.04	0.724	0.048	0.681	0.098	0.814	0.05	Pep3	Pep4	Pep5	Pep7	Pep8	Pep9	Pep10	Pep11
4	0.718	0.044	0.747	0.037	0.774	0.035	0.735	0.045	0.685	0.1	0.819	0.048	Pep6	Pep9	Pep11	Pep12
4	0.686	0.037	0.747	0.039	0.748	0.031	0.713	0.041	0.634	0.074	0.789	0.035	Pep6	Pep8	Pep9	Pep10
5	0.727	0.047	0.746	0.041	0.778	0.041	0.729	0.052	0.724	0.075	0.835	0.041	Pep7	Pep9	Pep10	Pep11	Pep12
5	0.7	0.046	0.746	0.04	0.755	0.041	0.706	0.057	0.69	0.088	0.815	0.045	Pep4	Pep5	Pep6	Pep7	Pep12
6	0.704	0.046	0.746	0.039	0.759	0.04	0.71	0.056	0.694	0.098	0.818	0.048	Pep3	Pep6	Pep7	Pep9	Pep11	Pep12
5	0.697	0.038	0.746	0.042	0.755	0.032	0.713	0.042	0.666	0.079	0.805	0.039	Pep5	Pep7	Pep8	Pep10	Pep11
5	0.685	0.052	0.746	0.041	0.74	0.047	0.688	0.063	0.679	0.089	0.805	0.047	Pep3	Pep5	Pep6	Pep7	Pep12
6	0.698	0.041	0.746	0.038	0.755	0.034	0.711	0.043	0.673	0.083	0.807	0.042	Pep4	Pep6	Pep8	Pep9	Pep10	Pep11
7	0.707	0.045	0.746	0.04	0.764	0.037	0.723	0.047	0.676	0.086	0.811	0.043	Pep3	Pep5	Pep7	Pep8	Pep9	Pep10	Pep11
6	0.692	0.044	0.746	0.037	0.753	0.034	0.715	0.041	0.647	0.096	0.797	0.045	Pep3	Pep5	Pep6	Pep8	Pep9	Pep10
3	0.733	0.043	0.746	0.026	0.784	0.035	0.738	0.044	0.725	0.085	0.838	0.043	Pep6	Pep11	Pep12
7	0.721	0.04	0.746	0.032	0.771	0.034	0.719	0.048	0.725	0.091	0.835	0.044	Pep4	Pep6	Pep7	Pep9	Pep10	Pep11	Pep12
7	0.712	0.055	0.746	0.045	0.766	0.046	0.72	0.057	0.695	0.098	0.82	0.051	Pep3	Pep5	Pep6	Pep7	Pep9	Pep10	Pep12
7	0.719	0.044	0.745	0.041	0.77	0.039	0.719	0.051	0.72	0.085	0.832	0.044	Pep4	Pep5	Pep6	Pep9	Pep10	Pep11	Pep12
5	0.68	0.045	0.745	0.038	0.742	0.038	0.703	0.051	0.635	0.092	0.788	0.044	Pep3	Pep4	Pep6	Pep8	Pep9
3	0.729	0.049	0.745	0.042	0.783	0.041	0.745	0.055	0.698	0.09	0.826	0.045	Pep4	Pep7	Pep10
6	0.715	0.042	0.745	0.034	0.765	0.035	0.706	0.045	0.734	0.097	0.838	0.049	Pep4	Pep6	Pep7	Pep10	Pep11	Pep12
6	0.692	0.037	0.745	0.042	0.751	0.033	0.71	0.047	0.658	0.068	0.799	0.033	Pep3	Pep4	Pep5	Pep7	Pep8	Pep11
3	0.675	0.033	0.745	0.037	0.732	0.028	0.677	0.034	0.671	0.065	0.798	0.033	Pep6	Pep8	Pep11
5	0.709	0.045	0.745	0.039	0.76	0.04	0.702	0.049	0.724	0.081	0.83	0.044	Pep3	Pep5	Pep6	Pep11	Pep12
5	0.713	0.045	0.745	0.035	0.768	0.04	0.725	0.055	0.691	0.089	0.819	0.044	Pep6	Pep7	Pep9	Pep10	Pep12
4	0.726	0.041	0.745	0.03	0.777	0.032	0.73	0.04	0.717	0.096	0.834	0.047	Pep3	Pep6	Pep11	Pep12
3	0.735	0.04	0.745	0.031	0.785	0.034	0.739	0.047	0.726	0.089	0.84	0.043	Pep7	Pep11	Pep12
4	0.717	0.046	0.745	0.028	0.771	0.036	0.729	0.043	0.693	0.101	0.822	0.05	Pep4	Pep6	Pep11	Pep12
5	0.706	0.048	0.745	0.042	0.758	0.042	0.704	0.055	0.708	0.088	0.823	0.046	Pep5	Pep7	Pep9	Pep11	Pep12
5	0.72	0.041	0.744	0.036	0.767	0.036	0.706	0.051	0.745	0.086	0.843	0.044	Pep3	Pep7	Pep10	Pep11	Pep12
7	0.693	0.042	0.744	0.041	0.752	0.036	0.713	0.051	0.655	0.081	0.799	0.039	Pep4	Pep5	Pep6	Pep7	Pep8	Pep9	Pep10
7	0.702	0.049	0.744	0.042	0.754	0.044	0.699	0.058	0.707	0.081	0.821	0.044	Pep3	Pep4	Pep6	Pep7	Pep9	Pep11	Pep12
3	0.696	0.048	0.744	0.033	0.753	0.04	0.706	0.052	0.676	0.104	0.809	0.051	Pep5	Pep6	Pep12
7	0.726	0.052	0.744	0.046	0.774	0.046	0.719	0.059	0.74	0.079	0.842	0.044	Pep3	Pep5	Pep7	Pep9	Pep10	Pep11	Pep12
7	0.714	0.046	0.744	0.041	0.765	0.039	0.711	0.051	0.719	0.086	0.83	0.044	Pep3	Pep5	Pep6	Pep9	Pep10	Pep11	Pep12
5	0.678	0.047	0.744	0.036	0.739	0.041	0.697	0.054	0.641	0.085	0.789	0.042	Pep3	Pep6	Pep8	Pep9	Pep11
8	0.711	0.049	0.743	0.044	0.762	0.043	0.709	0.055	0.715	0.081	0.827	0.044	Pep3	Pep4	Pep5	Pep6	Pep7	Pep9	Pep11	Pep12
8	0.692	0.045	0.743	0.042	0.752	0.039	0.713	0.052	0.652	0.084	0.798	0.041	Pep3	Pep4	Pep5	Pep6	Pep7	Pep8	Pep9	Pep10
5	0.704	0.049	0.743	0.037	0.764	0.039	0.732	0.047	0.649	0.094	0.801	0.046	Pep5	Pep8	Pep9	Pep10	Pep11
7	0.708	0.053	0.743	0.043	0.759	0.047	0.705	0.064	0.715	0.092	0.827	0.048	Pep3	Pep5	Pep6	Pep7	Pep9	Pep11	Pep12
6	0.701	0.043	0.743	0.043	0.758	0.035	0.715	0.041	0.675	0.09	0.81	0.044	Pep3	Pep6	Pep8	Pep9	Pep10	Pep11
7	0.701	0.034	0.743	0.039	0.756	0.03	0.708	0.041	0.688	0.068	0.814	0.033	Pep4	Pep6	Pep7	Pep8	Pep9	Pep10	Pep11
6	0.7	0.045	0.743	0.038	0.755	0.036	0.707	0.046	0.685	0.102	0.814	0.05	Pep4	Pep5	Pep6	Pep9	Pep11	Pep12
5	0.684	0.04	0.743	0.043	0.742	0.035	0.695	0.049	0.663	0.082	0.799	0.039	Pep4	Pep6	Pep7	Pep8	Pep9
3	0.698	0.051	0.743	0.042	0.764	0.042	0.75	0.058	0.599	0.1	0.783	0.044	Pep4	Pep5	Pep9
6	0.715	0.05	0.743	0.044	0.767	0.044	0.715	0.057	0.715	0.085	0.829	0.045	Pep3	Pep7	Pep9	Pep10	Pep11	Pep12
6	0.709	0.049	0.743	0.038	0.759	0.043	0.701	0.058	0.725	0.097	0.832	0.05	Pep3	Pep5	Pep7	Pep10	Pep11	Pep12
3	0.709	0.043	0.743	0.047	0.769	0.036	0.741	0.054	0.646	0.098	0.802	0.043	Pep3	Pep5	Pep9
4	0.692	0.039	0.743	0.037	0.747	0.033	0.694	0.046	0.687	0.083	0.811	0.04	Pep3	Pep6	Pep7	Pep8
4	0.689	0.036	0.742	0.042	0.745	0.033	0.693	0.047	0.68	0.069	0.806	0.035	Pep5	Pep7	Pep8	Pep11
4	0.708	0.044	0.742	0.033	0.764	0.036	0.724	0.051	0.676	0.1	0.813	0.048	Pep4	Pep6	Pep7	Pep12
7	0.709	0.04	0.742	0.04	0.761	0.034	0.708	0.049	0.712	0.092	0.827	0.045	Pep3	Pep4	Pep5	Pep6	Pep10	Pep11	Pep12
4	0.711	0.05	0.742	0.044	0.77	0.042	0.739	0.059	0.658	0.102	0.807	0.049	Pep4	Pep5	Pep7	Pep10
5	0.73	0.051	0.742	0.037	0.778	0.044	0.721	0.056	0.748	0.089	0.847	0.048	Pep3	Pep6	Pep10	Pep11	Pep12
8	0.719	0.049	0.742	0.044	0.769	0.043	0.714	0.056	0.729	0.092	0.836	0.048	Pep3	Pep4	Pep6	Pep7	Pep9	Pep10	Pep11	Pep12
6	0.703	0.049	0.742	0.044	0.757	0.042	0.708	0.056	0.693	0.099	0.817	0.048	Pep3	Pep5	Pep6	Pep9	Pep11	Pep12
6	0.705	0.047	0.742	0.036	0.759	0.04	0.709	0.052	0.698	0.097	0.82	0.048	Pep4	Pep6	Pep7	Pep9	Pep11	Pep12
5	0.69	0.042	0.742	0.042	0.747	0.036	0.7	0.047	0.669	0.07	0.802	0.036	Pep4	Pep5	Pep7	Pep8	Pep11
5	0.704	0.046	0.742	0.036	0.758	0.04	0.706	0.054	0.701	0.087	0.82	0.044	Pep5	Pep9	Pep10	Pep11	Pep12
8	0.708	0.042	0.742	0.039	0.762	0.037	0.714	0.048	0.696	0.077	0.819	0.039	Pep3	Pep4	Pep6	Pep7	Pep8	Pep9	Pep10	Pep11
6	0.71	0.046	0.741	0.039	0.763	0.04	0.713	0.051	0.705	0.087	0.823	0.045	Pep3	Pep6	Pep9	Pep10	Pep11	Pep12
3	0.688	0.036	0.741	0.038	0.747	0.029	0.7	0.037	0.665	0.076	0.801	0.037	Pep5	Pep7	Pep8
4	0.703	0.042	0.741	0.035	0.761	0.035	0.721	0.046	0.669	0.076	0.807	0.038	Pep9	Pep10	Pep11	Pep12
5	0.689	0.044	0.741	0.043	0.747	0.038	0.702	0.048	0.664	0.077	0.8	0.04	Pep6	Pep7	Pep8	Pep9	Pep11
5	0.683	0.047	0.741	0.043	0.747	0.039	0.716	0.048	0.619	0.088	0.783	0.043	Pep3	Pep5	Pep6	Pep8	Pep9
4	0.683	0.049	0.741	0.039	0.745	0.04	0.707	0.05	0.636	0.096	0.789	0.047	Pep4	Pep6	Pep8	Pep9
4	0.677	0.042	0.741	0.034	0.741	0.034	0.704	0.044	0.624	0.084	0.783	0.041	Pep6	Pep8	Pep9	Pep11
5	0.707	0.049	0.74	0.041	0.769	0.041	0.746	0.057	0.633	0.097	0.797	0.044	Pep3	Pep4	Pep5	Pep7	Pep10
3	0.717	0.041	0.74	0.035	0.769	0.037	0.719	0.053	0.714	0.078	0.829	0.038	Pep6	Pep7	Pep12
3	0.734	0.052	0.74	0.047	0.789	0.044	0.761	0.062	0.681	0.087	0.821	0.043	Pep3	Pep4	Pep10
4	0.704	0.047	0.74	0.036	0.759	0.04	0.712	0.053	0.689	0.1	0.816	0.05	Pep6	Pep7	Pep10	Pep12
6	0.708	0.045	0.74	0.041	0.76	0.038	0.705	0.05	0.714	0.093	0.827	0.047	Pep4	Pep5	Pep6	Pep10	Pep11	Pep12
5	0.687	0.04	0.74	0.04	0.746	0.034	0.704	0.044	0.655	0.074	0.796	0.037	Pep5	Pep6	Pep8	Pep10	Pep11
6	0.686	0.037	0.74	0.039	0.748	0.031	0.711	0.042	0.637	0.07	0.79	0.033	Pep3	Pep4	Pep6	Pep8	Pep9	Pep11
7	0.724	0.046	0.74	0.036	0.773	0.041	0.718	0.058	0.735	0.08	0.839	0.041	Pep3	Pep6	Pep7	Pep9	Pep10	Pep11	Pep12
4	0.7	0.046	0.74	0.035	0.763	0.038	0.737	0.05	0.628	0.088	0.792	0.041	Pep4	Pep5	Pep9	Pep10
4	0.709	0.041	0.74	0.034	0.762	0.034	0.708	0.043	0.712	0.081	0.826	0.042	Pep4	Pep7	Pep11	Pep12
8	0.711	0.05	0.74	0.045	0.762	0.044	0.709	0.058	0.715	0.092	0.828	0.048	Pep3	Pep4	Pep5	Pep6	Pep7	Pep10	Pep11	Pep12
5	0.698	0.05	0.74	0.039	0.755	0.044	0.712	0.058	0.67	0.092	0.806	0.046	Pep3	Pep6	Pep7	Pep10	Pep12
5	0.679	0.035	0.739	0.038	0.745	0.03	0.714	0.04	0.613	0.07	0.78	0.032	Pep3	Pep4	Pep5	Pep6	Pep8
5	0.713	0.045	0.739	0.038	0.767	0.038	0.723	0.049	0.694	0.086	0.82	0.044	Pep6	Pep7	Pep9	Pep11	Pep12
6	0.723	0.048	0.739	0.038	0.773	0.042	0.724	0.057	0.719	0.092	0.833	0.046	Pep6	Pep7	Pep9	Pep10	Pep11	Pep12
4	0.708	0.054	0.739	0.046	0.767	0.044	0.733	0.053	0.66	0.106	0.807	0.052	Pep3	Pep4	Pep6	Pep10
6	0.701	0.039	0.739	0.041	0.759	0.035	0.721	0.049	0.662	0.071	0.804	0.035	Pep5	Pep7	Pep8	Pep9	Pep10	Pep11
4	0.733	0.054	0.739	0.041	0.788	0.046	0.758	0.06	0.685	0.089	0.822	0.045	Pep3	Pep4	Pep7	Pep10
5	0.709	0.051	0.739	0.04	0.757	0.046	0.692	0.06	0.743	0.086	0.838	0.046	Pep5	Pep7	Pep10	Pep11	Pep12
7	0.692	0.041	0.739	0.037	0.753	0.033	0.717	0.041	0.645	0.086	0.795	0.04	Pep4	Pep5	Pep6	Pep8	Pep9	Pep10	Pep11
6	0.713	0.05	0.739	0.041	0.761	0.045	0.7	0.059	0.739	0.078	0.838	0.044	Pep3	Pep5	Pep6	Pep10	Pep11	Pep12
6	0.693	0.048	0.739	0.039	0.748	0.04	0.696	0.05	0.686	0.102	0.812	0.052	Pep3	Pep4	Pep5	Pep6	Pep11	Pep12
4	0.67	0.04	0.738	0.035	0.727	0.036	0.671	0.049	0.667	0.073	0.795	0.038	Pep3	Pep4	Pep6	Pep8
6	0.712	0.039	0.738	0.039	0.769	0.033	0.733	0.045	0.67	0.078	0.811	0.038	Pep3	Pep5	Pep7	Pep8	Pep9	Pep11
7	0.699	0.056	0.738	0.048	0.756	0.045	0.711	0.055	0.676	0.106	0.81	0.055	Pep3	Pep4	Pep5	Pep6	Pep9	Pep11	Pep12
5	0.692	0.03	0.738	0.043	0.749	0.025	0.699	0.034	0.679	0.071	0.807	0.033	Pep5	Pep6	Pep7	Pep8	Pep10
4	0.677	0.038	0.738	0.036	0.742	0.031	0.709	0.041	0.617	0.077	0.781	0.037	Pep4	Pep5	Pep6	Pep8
6	0.708	0.05	0.738	0.045	0.758	0.044	0.7	0.057	0.724	0.088	0.83	0.046	Pep5	Pep7	Pep9	Pep10	Pep11	Pep12
6	0.691	0.039	0.738	0.036	0.75	0.034	0.709	0.047	0.657	0.077	0.799	0.036	Pep3	Pep4	Pep5	Pep6	Pep7	Pep8
6	0.694	0.038	0.738	0.042	0.752	0.032	0.707	0.041	0.67	0.073	0.805	0.037	Pep5	Pep6	Pep7	Pep8	Pep9	Pep10
4	0.7	0.048	0.738	0.039	0.752	0.044	0.696	0.062	0.709	0.077	0.821	0.041	Pep5	Pep6	Pep7	Pep12
6	0.68	0.049	0.738	0.048	0.738	0.043	0.688	0.054	0.665	0.089	0.798	0.046	Pep3	Pep4	Pep6	Pep7	Pep8	Pep9
6	0.684	0.049	0.738	0.039	0.749	0.04	0.719	0.05	0.617	0.088	0.783	0.043	Pep3	Pep4	Pep5	Pep6	Pep8	Pep9
5	0.691	0.038	0.738	0.044	0.749	0.033	0.706	0.046	0.662	0.078	0.801	0.036	Pep3	Pep5	Pep7	Pep8	Pep11
3	0.722	0.042	0.737	0.047	0.781	0.033	0.758	0.046	0.652	0.095	0.808	0.043	Pep3	Pep5	Pep10
7	0.701	0.049	0.737	0.042	0.757	0.041	0.712	0.054	0.681	0.099	0.812	0.049	Pep4	Pep5	Pep6	Pep7	Pep9	Pep11	Pep12
5	0.699	0.05	0.737	0.037	0.753	0.042	0.702	0.051	0.692	0.099	0.815	0.052	Pep4	Pep5	Pep6	Pep11	Pep12
5	0.686	0.035	0.737	0.036	0.748	0.032	0.713	0.049	0.635	0.075	0.79	0.034	Pep5	Pep7	Pep8	Pep9	Pep11
8	0.695	0.045	0.737	0.038	0.757	0.036	0.724	0.044	0.641	0.092	0.795	0.044	Pep3	Pep4	Pep5	Pep6	Pep8	Pep9	Pep10	Pep11
4	0.691	0.054	0.737	0.043	0.741	0.047	0.676	0.058	0.72	0.107	0.824	0.056	Pep5	Pep7	Pep10	Pep12
4	0.673	0.037	0.737	0.033	0.731	0.033	0.678	0.046	0.663	0.07	0.794	0.035	Pep3	Pep6	Pep8	Pep11
6	0.694	0.045	0.736	0.039	0.748	0.039	0.693	0.052	0.696	0.098	0.816	0.049	Pep4	Pep5	Pep6	Pep7	Pep11	Pep12
7	0.711	0.048	0.736	0.038	0.764	0.041	0.712	0.054	0.709	0.095	0.826	0.049	Pep3	Pep4	Pep6	Pep7	Pep10	Pep11	Pep12
7	0.699	0.035	0.736	0.04	0.755	0.029	0.707	0.042	0.684	0.081	0.812	0.037	Pep3	Pep6	Pep7	Pep8	Pep9	Pep10	Pep11
4	0.697	0.052	0.736	0.047	0.764	0.042	0.748	0.054	0.6	0.094	0.782	0.045	Pep3	Pep4	Pep5	Pep9
4	0.693	0.041	0.736	0.038	0.741	0.037	0.67	0.051	0.736	0.09	0.832	0.047	Pep5	Pep10	Pep11	Pep12
5	0.705	0.049	0.736	0.037	0.761	0.04	0.717	0.054	0.681	0.107	0.814	0.051	Pep5	Pep6	Pep9	Pep10	Pep12
5	0.713	0.045	0.736	0.04	0.767	0.037	0.72	0.049	0.7	0.093	0.823	0.047	Pep6	Pep9	Pep10	Pep11	Pep12
5	0.687	0.044	0.736	0.034	0.748	0.035	0.709	0.04	0.646	0.089	0.794	0.045	Pep6	Pep8	Pep9	Pep10	Pep11
8	0.687	0.041	0.736	0.04	0.747	0.035	0.705	0.046	0.653	0.078	0.796	0.039	Pep3	Pep4	Pep5	Pep6	Pep7	Pep8	Pep10	Pep11
6	0.693	0.038	0.736	0.037	0.749	0.035	0.701	0.049	0.677	0.068	0.807	0.033	Pep4	Pep6	Pep7	Pep8	Pep9	Pep11
6	0.692	0.037	0.736	0.044	0.75	0.032	0.708	0.042	0.66	0.065	0.8	0.032	Pep3	Pep5	Pep6	Pep8	Pep10	Pep11
9	0.711	0.051	0.736	0.043	0.761	0.046	0.707	0.063	0.718	0.097	0.829	0.048	Pep3	Pep4	Pep5	Pep6	Pep7	Pep9	Pep10	Pep11	Pep12
7	0.697	0.043	0.736	0.042	0.753	0.037	0.708	0.051	0.675	0.082	0.808	0.04	Pep3	Pep5	Pep6	Pep7	Pep8	Pep9	Pep10
7	0.686	0.039	0.736	0.04	0.746	0.033	0.705	0.045	0.65	0.081	0.795	0.038	Pep3	Pep4	Pep5	Pep6	Pep7	Pep8	Pep9
8	0.716	0.047	0.735	0.042	0.768	0.039	0.719	0.048	0.712	0.089	0.828	0.046	Pep4	Pep5	Pep6	Pep7	Pep9	Pep10	Pep11	Pep12
4	0.71	0.046	0.735	0.034	0.761	0.04	0.708	0.051	0.713	0.08	0.826	0.042	Pep7	Pep10	Pep11	Pep12
5	0.694	0.042	0.735	0.04	0.752	0.035	0.71	0.043	0.664	0.077	0.802	0.039	Pep4	Pep5	Pep6	Pep7	Pep8
5	0.689	0.04	0.735	0.038	0.751	0.033	0.716	0.043	0.637	0.085	0.792	0.039	Pep5	Pep6	Pep8	Pep9	Pep10
6	0.709	0.053	0.735	0.046	0.762	0.046	0.711	0.059	0.706	0.093	0.824	0.048	Pep5	Pep6	Pep7	Pep9	Pep10	Pep12
5	0.693	0.035	0.735	0.036	0.748	0.031	0.697	0.042	0.685	0.061	0.809	0.032	Pep6	Pep7	Pep8	Pep10	Pep11
4	0.677	0.036	0.735	0.035	0.74	0.031	0.7	0.042	0.634	0.064	0.785	0.031	Pep3	Pep5	Pep6	Pep8
6	0.685	0.038	0.735	0.043	0.744	0.033	0.698	0.046	0.662	0.077	0.799	0.036	Pep3	Pep5	Pep6	Pep7	Pep8	Pep9
4	0.696	0.038	0.735	0.04	0.749	0.032	0.693	0.036	0.702	0.068	0.817	0.038	Pep4	Pep6	Pep7	Pep8
4	0.678	0.045	0.734	0.034	0.743	0.037	0.711	0.044	0.613	0.086	0.779	0.042	Pep5	Pep6	Pep8	Pep9
5	0.696	0.045	0.734	0.042	0.749	0.04	0.694	0.054	0.701	0.096	0.818	0.047	Pep5	Pep6	Pep7	Pep10	Pep12
5	0.711	0.045	0.734	0.036	0.765	0.039	0.719	0.052	0.695	0.088	0.82	0.044	Pep3	Pep6	Pep7	Pep11	Pep12
5	0.706	0.048	0.734	0.038	0.762	0.04	0.718	0.051	0.682	0.093	0.813	0.048	Pep4	Pep6	Pep7	Pep11	Pep12
6	0.688	0.042	0.734	0.042	0.748	0.036	0.708	0.046	0.649	0.076	0.795	0.038	Pep4	Pep5	Pep6	Pep7	Pep8	Pep9
5	0.697	0.045	0.734	0.042	0.753	0.037	0.707	0.048	0.676	0.097	0.809	0.048	Pep5	Pep6	Pep9	Pep11	Pep12
6	0.693	0.037	0.734	0.04	0.75	0.032	0.703	0.041	0.675	0.065	0.805	0.033	Pep3	Pep6	Pep7	Pep8	Pep10	Pep11
4	0.693	0.047	0.734	0.032	0.746	0.04	0.689	0.05	0.699	0.092	0.816	0.048	Pep5	Pep6	Pep10	Pep12
3	0.726	0.043	0.734	0.038	0.779	0.035	0.739	0.046	0.702	0.098	0.828	0.046	Pep4	Pep6	Pep10
4	0.719	0.042	0.734	0.033	0.77	0.035	0.717	0.046	0.722	0.095	0.834	0.048	Pep5	Pep6	Pep11	Pep12
5	0.688	0.04	0.734	0.041	0.742	0.035	0.685	0.044	0.694	0.078	0.811	0.04	Pep3	Pep4	Pep6	Pep7	Pep8
4	0.709	0.044	0.734	0.038	0.76	0.037	0.703	0.048	0.721	0.103	0.831	0.051	Pep5	Pep7	Pep11	Pep12
4	0.698	0.044	0.733	0.046	0.755	0.037	0.71	0.046	0.673	0.078	0.807	0.04	Pep4	Pep7	Pep9	Pep10
9	0.688	0.044	0.733	0.041	0.75	0.036	0.713	0.044	0.639	0.085	0.792	0.041	Pep3	Pep4	Pep5	Pep6	Pep7	Pep8	Pep9	Pep10	Pep11
5	0.701	0.051	0.733	0.048	0.762	0.043	0.732	0.058	0.641	0.092	0.797	0.044	Pep3	Pep4	Pep5	Pep9	Pep10
2	0.696	0.04	0.733	0.041	0.758	0.03	0.726	0.039	0.639	0.104	0.796	0.047	Pep5	Pep10
6	0.688	0.047	0.733	0.048	0.743	0.044	0.689	0.064	0.688	0.09	0.81	0.045	Pep3	Pep5	Pep6	Pep7	Pep10	Pep12
5	0.673	0.042	0.732	0.04	0.741	0.034	0.715	0.047	0.593	0.094	0.772	0.041	Pep4	Pep5	Pep6	Pep8	Pep9
6	0.688	0.037	0.732	0.041	0.748	0.032	0.705	0.047	0.657	0.076	0.798	0.035	Pep3	Pep5	Pep6	Pep7	Pep8	Pep10
2	0.682	0.051	0.732	0.036	0.745	0.044	0.712	0.06	0.624	0.089	0.784	0.044	Pep5	Pep9
6	0.708	0.046	0.732	0.035	0.761	0.04	0.71	0.052	0.703	0.089	0.822	0.045	Pep3	Pep6	Pep7	Pep10	Pep11	Pep12
5	0.691	0.049	0.732	0.042	0.756	0.042	0.732	0.061	0.612	0.099	0.785	0.044	Pep3	Pep4	Pep5	Pep6	Pep10
5	0.698	0.052	0.732	0.045	0.759	0.044	0.728	0.06	0.641	0.102	0.797	0.048	Pep3	Pep4	Pep6	Pep9	Pep10
6	0.681	0.042	0.732	0.037	0.745	0.035	0.713	0.046	0.619	0.082	0.782	0.038	Pep3	Pep5	Pep6	Pep8	Pep9	Pep11
5	0.683	0.04	0.731	0.039	0.742	0.035	0.697	0.044	0.655	0.068	0.794	0.035	Pep5	Pep6	Pep7	Pep8	Pep9
5	0.675	0.038	0.731	0.04	0.734	0.033	0.686	0.044	0.653	0.075	0.792	0.037	Pep3	Pep4	Pep6	Pep8	Pep11
6	0.706	0.042	0.731	0.034	0.759	0.036	0.709	0.05	0.7	0.09	0.82	0.043	Pep5	Pep6	Pep9	Pep10	Pep11	Pep12
8	0.712	0.042	0.731	0.041	0.763	0.038	0.707	0.053	0.723	0.086	0.831	0.043	Pep3	Pep5	Pep6	Pep7	Pep9	Pep10	Pep11	Pep12
7	0.707	0.043	0.731	0.036	0.759	0.037	0.706	0.052	0.71	0.09	0.825	0.044	Pep4	Pep5	Pep6	Pep7	Pep10	Pep11	Pep12
7	0.694	0.037	0.731	0.038	0.752	0.032	0.707	0.043	0.67	0.065	0.804	0.033	Pep4	Pep5	Pep6	Pep7	Pep8	Pep10	Pep11
4	0.674	0.034	0.731	0.035	0.734	0.032	0.685	0.044	0.654	0.058	0.791	0.03	Pep4	Pep6	Pep8	Pep11
7	0.687	0.041	0.731	0.04	0.743	0.038	0.692	0.051	0.678	0.069	0.805	0.035	Pep3	Pep4	Pep6	Pep7	Pep8	Pep9	Pep11
7	0.685	0.042	0.73	0.039	0.748	0.033	0.711	0.041	0.636	0.091	0.79	0.043	Pep3	Pep5	Pep6	Pep8	Pep9	Pep10	Pep11
3	0.664	0.044	0.73	0.039	0.73	0.036	0.694	0.05	0.607	0.098	0.773	0.045	Pep4	Pep6	Pep9
8	0.691	0.038	0.73	0.036	0.752	0.03	0.715	0.039	0.645	0.085	0.795	0.04	Pep4	Pep5	Pep6	Pep7	Pep8	Pep9	Pep10	Pep11
7	0.711	0.042	0.73	0.043	0.762	0.034	0.706	0.049	0.72	0.102	0.831	0.049	Pep3	Pep5	Pep6	Pep7	Pep10	Pep11	Pep12
6	0.672	0.046	0.73	0.041	0.738	0.039	0.708	0.052	0.604	0.088	0.774	0.042	Pep4	Pep5	Pep6	Pep8	Pep9	Pep11
5	0.699	0.045	0.73	0.048	0.756	0.038	0.712	0.053	0.675	0.093	0.809	0.045	Pep3	Pep4	Pep7	Pep9	Pep10
6	0.69	0.051	0.729	0.044	0.744	0.043	0.689	0.051	0.691	0.099	0.812	0.051	Pep3	Pep5	Pep6	Pep7	Pep11	Pep12
5	0.675	0.043	0.729	0.041	0.74	0.035	0.706	0.044	0.616	0.088	0.78	0.042	Pep4	Pep6	Pep8	Pep9	Pep11
4	0.721	0.046	0.729	0.033	0.773	0.038	0.725	0.049	0.714	0.093	0.83	0.047	Pep6	Pep10	Pep11	Pep12
6	0.702	0.046	0.729	0.04	0.756	0.041	0.705	0.055	0.696	0.085	0.817	0.044	Pep5	Pep6	Pep7	Pep9	Pep11	Pep12
3	0.67	0.035	0.729	0.038	0.732	0.029	0.689	0.037	0.635	0.073	0.784	0.035	Pep5	Pep6	Pep8
3	0.659	0.045	0.729	0.039	0.721	0.038	0.675	0.05	0.628	0.098	0.778	0.046	Pep3	Pep6	Pep9
6	0.689	0.04	0.729	0.037	0.747	0.033	0.7	0.043	0.668	0.085	0.803	0.04	Pep6	Pep7	Pep8	Pep9	Pep10	Pep11
7	0.685	0.042	0.729	0.042	0.746	0.035	0.706	0.043	0.645	0.082	0.793	0.04	Pep4	Pep5	Pep6	Pep7	Pep8	Pep9	Pep11
7	0.684	0.044	0.728	0.042	0.743	0.036	0.697	0.049	0.661	0.099	0.799	0.047	Pep3	Pep4	Pep5	Pep6	Pep7	Pep11	Pep12
8	0.689	0.04	0.728	0.04	0.75	0.034	0.711	0.046	0.647	0.076	0.795	0.037	Pep3	Pep4	Pep5	Pep6	Pep7	Pep8	Pep9	Pep11
6	0.683	0.05	0.727	0.044	0.742	0.042	0.698	0.053	0.655	0.1	0.796	0.049	Pep3	Pep4	Pep6	Pep7	Pep11	Pep12
4	0.719	0.043	0.727	0.034	0.772	0.036	0.728	0.049	0.701	0.087	0.825	0.043	Pep6	Pep7	Pep11	Pep12
3	0.7	0.052	0.727	0.049	0.771	0.042	0.77	0.061	0.565	0.107	0.774	0.045	Pep3	Pep4	Pep5
6	0.692	0.037	0.727	0.039	0.747	0.032	0.695	0.044	0.685	0.074	0.81	0.036	Pep3	Pep6	Pep7	Pep8	Pep9	Pep11
5	0.68	0.03	0.727	0.037	0.741	0.028	0.7	0.042	0.641	0.058	0.789	0.027	Pep3	Pep5	Pep6	Pep8	Pep11
5	0.703	0.045	0.726	0.043	0.761	0.038	0.722	0.048	0.666	0.09	0.807	0.044	Pep3	Pep4	Pep9	Pep10	Pep11
5	0.718	0.042	0.726	0.042	0.765	0.037	0.701	0.047	0.748	0.08	0.843	0.044	Pep5	Pep6	Pep10	Pep11	Pep12
7	0.707	0.049	0.726	0.041	0.761	0.041	0.711	0.054	0.699	0.098	0.821	0.049	Pep5	Pep6	Pep7	Pep9	Pep10	Pep11	Pep12
4	0.698	0.049	0.726	0.048	0.76	0.04	0.732	0.055	0.634	0.098	0.794	0.045	Pep4	Pep5	Pep7	Pep9
6	0.679	0.032	0.726	0.037	0.739	0.027	0.693	0.037	0.653	0.074	0.794	0.035	Pep5	Pep6	Pep7	Pep8	Pep10	Pep11
7	0.683	0.037	0.725	0.041	0.742	0.031	0.696	0.04	0.657	0.078	0.796	0.038	Pep3	Pep5	Pep6	Pep7	Pep8	Pep10	Pep11
4	0.687	0.052	0.725	0.045	0.751	0.043	0.722	0.057	0.618	0.094	0.784	0.045	Pep4	Pep6	Pep9	Pep10
5	0.669	0.038	0.725	0.04	0.733	0.033	0.693	0.045	0.623	0.066	0.779	0.033	Pep4	Pep5	Pep6	Pep8	Pep11
7	0.672	0.046	0.725	0.038	0.74	0.038	0.711	0.048	0.598	0.083	0.772	0.041	Pep3	Pep4	Pep5	Pep6	Pep8	Pep9	Pep11
2	0.716	0.041	0.724	0.041	0.782	0.035	0.781	0.054	0.592	0.077	0.786	0.032	Pep3	Pep5
2	0.689	0.046	0.724	0.048	0.758	0.038	0.744	0.054	0.585	0.098	0.776	0.043	Pep4	Pep5
3	0.688	0.043	0.724	0.04	0.75	0.036	0.715	0.05	0.636	0.091	0.791	0.043	Pep5	Pep9	Pep10
3	0.706	0.047	0.724	0.035	0.765	0.037	0.73	0.048	0.661	0.104	0.806	0.047	Pep5	Pep7	Pep10
4	0.689	0.045	0.724	0.038	0.754	0.036	0.726	0.05	0.619	0.107	0.787	0.047	Pep4	Pep5	Pep6	Pep10
7	0.683	0.038	0.724	0.044	0.743	0.032	0.7	0.043	0.65	0.08	0.794	0.038	Pep3	Pep5	Pep6	Pep7	Pep8	Pep9	Pep11
5	0.716	0.048	0.723	0.034	0.769	0.042	0.721	0.056	0.706	0.09	0.826	0.045	Pep6	Pep7	Pep10	Pep11	Pep12
5	0.691	0.035	0.723	0.043	0.749	0.03	0.705	0.042	0.664	0.067	0.801	0.033	Pep3	Pep5	Pep6	Pep7	Pep8
4	0.708	0.047	0.723	0.044	0.765	0.04	0.728	0.053	0.67	0.087	0.809	0.041	Pep4	Pep5	Pep10	Pep11
6	0.675	0.033	0.723	0.043	0.739	0.03	0.701	0.043	0.625	0.069	0.782	0.031	Pep3	Pep4	Pep5	Pep6	Pep8	Pep11
4	0.676	0.035	0.723	0.033	0.73	0.032	0.67	0.044	0.686	0.059	0.804	0.031	Pep6	Pep7	Pep8	Pep11
4	0.687	0.037	0.723	0.039	0.743	0.031	0.693	0.04	0.675	0.075	0.804	0.036	Pep5	Pep6	Pep7	Pep8
7	0.683	0.031	0.723	0.044	0.743	0.028	0.699	0.041	0.653	0.065	0.794	0.03	Pep3	Pep4	Pep5	Pep6	Pep7	Pep8	Pep11
6	0.698	0.054	0.723	0.043	0.756	0.046	0.715	0.059	0.665	0.1	0.805	0.05	Pep3	Pep4	Pep5	Pep7	Pep9	Pep10
8	0.692	0.043	0.722	0.038	0.752	0.036	0.711	0.047	0.655	0.087	0.799	0.042	Pep3	Pep5	Pep6	Pep7	Pep8	Pep9	Pep10	Pep11
6	0.68	0.038	0.722	0.04	0.742	0.032	0.703	0.044	0.635	0.086	0.788	0.039	Pep5	Pep6	Pep8	Pep9	Pep10	Pep11
6	0.694	0.055	0.722	0.045	0.757	0.045	0.73	0.061	0.626	0.104	0.79	0.049	Pep3	Pep4	Pep5	Pep6	Pep9	Pep10
4	0.698	0.045	0.722	0.044	0.751	0.042	0.697	0.056	0.699	0.074	0.816	0.039	Pep3	Pep4	Pep10	Pep11
6	0.685	0.059	0.722	0.046	0.746	0.05	0.708	0.065	0.642	0.11	0.793	0.055	Pep3	Pep4	Pep6	Pep7	Pep9	Pep10
5	0.703	0.046	0.721	0.041	0.762	0.039	0.726	0.053	0.657	0.08	0.803	0.04	Pep4	Pep5	Pep7	Pep9	Pep10
6	0.678	0.038	0.721	0.037	0.738	0.033	0.693	0.045	0.647	0.08	0.791	0.038	Pep5	Pep6	Pep7	Pep8	Pep9	Pep11
7	0.685	0.039	0.721	0.039	0.745	0.032	0.701	0.039	0.655	0.083	0.796	0.04	Pep5	Pep6	Pep7	Pep8	Pep9	Pep10	Pep11
5	0.687	0.047	0.721	0.039	0.747	0.04	0.708	0.053	0.647	0.094	0.795	0.045	Pep4	Pep6	Pep7	Pep9	Pep10
3	0.655	0.051	0.721	0.042	0.716	0.047	0.666	0.063	0.634	0.081	0.777	0.043	Pep3	Pep9	Pep10
5	0.703	0.044	0.72	0.036	0.756	0.036	0.701	0.047	0.708	0.101	0.824	0.049	Pep5	Pep6	Pep7	Pep11	Pep12
4	0.676	0.037	0.72	0.036	0.736	0.033	0.692	0.045	0.644	0.06	0.788	0.031	Pep5	Pep6	Pep8	Pep11
6	0.697	0.048	0.72	0.036	0.75	0.043	0.694	0.058	0.703	0.091	0.819	0.046	Pep5	Pep6	Pep7	Pep10	Pep11	Pep12
3	0.682	0.045	0.72	0.041	0.737	0.041	0.683	0.053	0.678	0.069	0.802	0.038	Pep7	Pep9	Pep10
1	0.703	0.049	0.72	0.034	0.77	0.041	0.761	0.057	0.593	0.07	0.781	0.035	Pep9
3	0.688	0.049	0.719	0.049	0.748	0.045	0.709	0.062	0.649	0.086	0.795	0.043	Pep4	Pep7	Pep9
6	0.693	0.046	0.718	0.041	0.757	0.04	0.731	0.058	0.622	0.09	0.788	0.041	Pep3	Pep4	Pep5	Pep6	Pep7	Pep10
5	0.673	0.042	0.718	0.037	0.74	0.035	0.711	0.048	0.602	0.077	0.774	0.036	Pep5	Pep6	Pep8	Pep9	Pep11
2	0.682	0.048	0.718	0.046	0.746	0.04	0.713	0.051	0.624	0.094	0.785	0.047	Pep7	Pep9
4	0.698	0.042	0.718	0.037	0.758	0.036	0.724	0.049	0.648	0.078	0.798	0.038	Pep4	Pep6	Pep7	Pep10
3	0.688	0.046	0.718	0.037	0.746	0.041	0.701	0.056	0.663	0.086	0.8	0.042	Pep6	Pep9	Pep10
5	0.671	0.042	0.718	0.043	0.726	0.038	0.667	0.049	0.678	0.072	0.799	0.038	Pep3	Pep6	Pep7	Pep8	Pep11
6	0.681	0.042	0.717	0.04	0.741	0.036	0.697	0.045	0.652	0.074	0.793	0.038	Pep4	Pep5	Pep6	Pep7	Pep8	Pep11
5	0.682	0.036	0.717	0.035	0.738	0.033	0.683	0.043	0.68	0.061	0.804	0.032	Pep4	Pep6	Pep7	Pep8	Pep11
6	0.682	0.037	0.716	0.038	0.738	0.035	0.685	0.052	0.675	0.062	0.802	0.03	Pep3	Pep4	Pep6	Pep7	Pep8	Pep11
5	0.7	0.047	0.716	0.043	0.762	0.04	0.735	0.055	0.635	0.081	0.794	0.039	Pep3	Pep4	Pep6	Pep7	Pep10
6	0.697	0.046	0.716	0.043	0.759	0.038	0.73	0.053	0.634	0.097	0.794	0.044	Pep3	Pep4	Pep5	Pep9	Pep10	Pep11
3	0.681	0.036	0.715	0.041	0.735	0.029	0.675	0.032	0.693	0.072	0.809	0.038	Pep6	Pep7	Pep8
4	0.649	0.057	0.715	0.05	0.722	0.049	0.695	0.064	0.562	0.099	0.753	0.048	Pep3	Pep4	Pep6	Pep9
2	0.633	0.047	0.714	0.039	0.703	0.036	0.662	0.041	0.577	0.109	0.752	0.052	Pep6	Pep9
3	0.692	0.045	0.714	0.046	0.749	0.039	0.703	0.052	0.67	0.082	0.804	0.042	Pep4	Pep9	Pep11
2	0.711	0.049	0.714	0.039	0.764	0.047	0.718	0.066	0.698	0.061	0.819	0.033	Pep3	Pep10
7	0.687	0.054	0.714	0.047	0.748	0.047	0.712	0.063	0.639	0.1	0.792	0.048	Pep3	Pep4	Pep5	Pep6	Pep7	Pep9	Pep10
6	0.681	0.038	0.713	0.042	0.738	0.034	0.686	0.045	0.671	0.069	0.8	0.034	Pep3	Pep5	Pep6	Pep7	Pep8	Pep11
5	0.675	0.032	0.713	0.041	0.733	0.029	0.681	0.039	0.663	0.058	0.795	0.029	Pep5	Pep6	Pep7	Pep8	Pep11
5	0.685	0.057	0.713	0.044	0.749	0.046	0.716	0.056	0.627	0.11	0.788	0.054	Pep4	Pep5	Pep6	Pep7	Pep10
5	0.699	0.056	0.712	0.042	0.759	0.049	0.725	0.064	0.651	0.087	0.799	0.045	Pep3	Pep4	Pep5	Pep10	Pep11
5	0.681	0.05	0.712	0.042	0.748	0.041	0.722	0.054	0.603	0.098	0.778	0.045	Pep4	Pep5	Pep6	Pep9	Pep10
4	0.692	0.044	0.712	0.042	0.753	0.038	0.717	0.052	0.645	0.075	0.795	0.038	Pep4	Pep9	Pep10	Pep11
2	0.688	0.046	0.711	0.037	0.746	0.04	0.702	0.055	0.659	0.095	0.799	0.045	Pep7	Pep10
3	0.67	0.046	0.711	0.046	0.737	0.042	0.71	0.062	0.594	0.088	0.77	0.038	Pep3	Pep4	Pep9
4	0.656	0.05	0.71	0.045	0.724	0.043	0.689	0.056	0.593	0.098	0.765	0.046	Pep4	Pep6	Pep7	Pep9
7	0.692	0.05	0.71	0.048	0.749	0.045	0.704	0.06	0.667	0.089	0.803	0.044	Pep3	Pep4	Pep5	Pep7	Pep9	Pep10	Pep11
3	0.636	0.053	0.71	0.039	0.708	0.041	0.672	0.047	0.565	0.108	0.749	0.052	Pep5	Pep6	Pep9
5	0.683	0.052	0.709	0.054	0.745	0.043	0.707	0.056	0.638	0.113	0.791	0.054	Pep3	Pep4	Pep5	Pep7	Pep9
2	0.657	0.05	0.709	0.046	0.72	0.045	0.674	0.06	0.623	0.084	0.774	0.043	Pep3	Pep9
4	0.673	0.055	0.709	0.046	0.737	0.049	0.702	0.069	0.618	0.087	0.779	0.044	Pep3	Pep6	Pep9	Pep10
3	0.692	0.044	0.709	0.044	0.75	0.036	0.705	0.044	0.667	0.089	0.803	0.044	Pep5	Pep7	Pep9
3	0.704	0.044	0.708	0.041	0.754	0.041	0.696	0.058	0.721	0.073	0.827	0.038	Pep4	Pep10	Pep11
6	0.699	0.052	0.708	0.049	0.758	0.043	0.72	0.054	0.658	0.104	0.803	0.05	Pep3	Pep4	Pep5	Pep7	Pep10	Pep11
6	0.702	0.05	0.708	0.04	0.76	0.042	0.723	0.054	0.661	0.099	0.804	0.048	Pep4	Pep5	Pep7	Pep9	Pep10	Pep11
3	0.695	0.053	0.708	0.037	0.754	0.047	0.717	0.063	0.654	0.083	0.799	0.043	Pep3	Pep6	Pep10
5	0.704	0.045	0.708	0.043	0.764	0.037	0.73	0.049	0.656	0.091	0.804	0.044	Pep4	Pep5	Pep7	Pep10	Pep11
6	0.679	0.054	0.708	0.044	0.744	0.043	0.711	0.054	0.619	0.115	0.784	0.054	Pep4	Pep5	Pep6	Pep7	Pep9	Pep10
6	0.69	0.049	0.707	0.04	0.749	0.042	0.706	0.054	0.659	0.101	0.8	0.048	Pep4	Pep6	Pep7	Pep9	Pep10	Pep11
4	0.647	0.045	0.707	0.04	0.725	0.038	0.713	0.055	0.521	0.096	0.741	0.039	Pep4	Pep5	Pep6	Pep9
3	0.673	0.054	0.707	0.045	0.729	0.051	0.675	0.068	0.669	0.084	0.796	0.046	Pep3	Pep9	Pep11
4	0.685	0.045	0.707	0.041	0.742	0.04	0.691	0.055	0.674	0.084	0.803	0.042	Pep4	Pep7	Pep9	Pep11
4	0.68	0.057	0.707	0.05	0.748	0.049	0.727	0.066	0.591	0.095	0.773	0.046	Pep3	Pep4	Pep5	Pep7
5	0.658	0.055	0.706	0.049	0.731	0.045	0.708	0.055	0.564	0.103	0.757	0.049	Pep3	Pep4	Pep5	Pep6	Pep9
2	0.675	0.046	0.706	0.038	0.738	0.043	0.7	0.062	0.626	0.069	0.782	0.036	Pep9	Pep11
2	0.714	0.041	0.705	0.029	0.765	0.033	0.71	0.042	0.721	0.092	0.831	0.046	Pep6	Pep10
5	0.685	0.044	0.705	0.037	0.745	0.037	0.705	0.05	0.645	0.09	0.793	0.042	Pep4	Pep6	Pep9	Pep10	Pep11
3	0.675	0.05	0.704	0.036	0.74	0.041	0.705	0.05	0.616	0.104	0.78	0.05	Pep5	Pep6	Pep10
3	0.653	0.05	0.704	0.044	0.717	0.041	0.671	0.048	0.618	0.106	0.773	0.052	Pep6	Pep7	Pep9
5	0.696	0.048	0.704	0.043	0.76	0.039	0.737	0.051	0.617	0.086	0.787	0.041	Pep4	Pep5	Pep9	Pep10	Pep11
5	0.697	0.049	0.704	0.047	0.752	0.042	0.701	0.054	0.687	0.096	0.813	0.048	Pep4	Pep7	Pep9	Pep10	Pep11
4	0.675	0.046	0.703	0.041	0.737	0.04	0.696	0.057	0.635	0.086	0.786	0.04	Pep3	Pep5	Pep9	Pep10
4	0.666	0.05	0.703	0.047	0.73	0.045	0.69	0.061	0.621	0.094	0.778	0.045	Pep3	Pep4	Pep7	Pep9
4	0.711	0.051	0.703	0.044	0.765	0.044	0.72	0.056	0.694	0.098	0.819	0.049	Pep4	Pep7	Pep10	Pep11
2	0.644	0.047	0.703	0.037	0.706	0.045	0.653	0.06	0.628	0.071	0.77	0.039	Pep9	Pep10
8	0.696	0.046	0.703	0.041	0.755	0.038	0.714	0.055	0.662	0.109	0.804	0.05	Pep3	Pep4	Pep5	Pep6	Pep7	Pep9	Pep10	Pep11
4	0.67	0.05	0.702	0.043	0.735	0.046	0.7	0.065	0.612	0.083	0.776	0.041	Pep3	Pep4	Pep9	Pep11
3	0.657	0.045	0.701	0.04	0.723	0.036	0.683	0.044	0.607	0.099	0.771	0.046	Pep6	Pep9	Pep11
6	0.684	0.045	0.701	0.037	0.744	0.038	0.702	0.054	0.649	0.094	0.794	0.044	Pep3	Pep4	Pep6	Pep9	Pep10	Pep11
4	0.646	0.056	0.701	0.048	0.714	0.046	0.676	0.058	0.588	0.115	0.76	0.054	Pep3	Pep6	Pep7	Pep9
7	0.695	0.049	0.701	0.043	0.754	0.041	0.715	0.054	0.657	0.098	0.801	0.048	Pep4	Pep5	Pep6	Pep7	Pep9	Pep10	Pep11
5	0.681	0.05	0.701	0.044	0.746	0.043	0.719	0.059	0.607	0.09	0.779	0.043	Pep3	Pep4	Pep5	Pep9	Pep11
5	0.702	0.049	0.7	0.049	0.758	0.044	0.715	0.066	0.677	0.11	0.812	0.05	Pep3	Pep4	Pep7	Pep10	Pep11
3	0.696	0.042	0.7	0.033	0.751	0.037	0.701	0.048	0.685	0.082	0.811	0.041	Pep7	Pep9	Pep11
5	0.678	0.055	0.7	0.047	0.739	0.045	0.699	0.054	0.637	0.107	0.788	0.053	Pep3	Pep5	Pep6	Pep9	Pep10
7	0.697	0.051	0.7	0.044	0.753	0.043	0.708	0.056	0.675	0.105	0.809	0.052	Pep3	Pep4	Pep6	Pep7	Pep9	Pep10	Pep11
4	0.669	0.038	0.7	0.039	0.733	0.033	0.694	0.048	0.622	0.086	0.78	0.039	Pep6	Pep7	Pep9	Pep10
6	0.694	0.043	0.699	0.041	0.748	0.038	0.696	0.052	0.69	0.089	0.813	0.044	Pep3	Pep4	Pep7	Pep9	Pep10	Pep11
6	0.683	0.046	0.699	0.039	0.747	0.037	0.715	0.049	0.62	0.097	0.784	0.045	Pep3	Pep4	Pep5	Pep6	Pep10	Pep11
4	0.664	0.048	0.699	0.04	0.737	0.042	0.719	0.061	0.56	0.089	0.758	0.04	Pep3	Pep4	Pep5	Pep6
3	0.699	0.041	0.699	0.038	0.761	0.036	0.732	0.052	0.636	0.082	0.795	0.038	Pep5	Pep9	Pep11
4	0.653	0.054	0.699	0.044	0.71	0.051	0.653	0.067	0.653	0.082	0.783	0.045	Pep3	Pep7	Pep9	Pep10
3	0.697	0.054	0.698	0.042	0.756	0.048	0.72	0.066	0.655	0.091	0.8	0.044	Pep3	Pep7	Pep10
6	0.667	0.051	0.698	0.043	0.733	0.043	0.7	0.057	0.604	0.088	0.772	0.044	Pep3	Pep4	Pep5	Pep6	Pep7	Pep9
3	0.668	0.055	0.698	0.045	0.736	0.048	0.708	0.065	0.594	0.099	0.77	0.045	Pep4	Pep5	Pep7
5	0.673	0.053	0.698	0.047	0.735	0.046	0.692	0.06	0.637	0.103	0.786	0.051	Pep3	Pep6	Pep7	Pep9	Pep10
5	0.651	0.057	0.698	0.051	0.72	0.049	0.687	0.065	0.583	0.102	0.76	0.049	Pep4	Pep5	Pep6	Pep7	Pep9
5	0.684	0.053	0.697	0.045	0.743	0.045	0.698	0.056	0.659	0.104	0.798	0.052	Pep3	Pep4	Pep6	Pep10	Pep11
5	0.687	0.044	0.697	0.043	0.749	0.038	0.716	0.054	0.632	0.093	0.79	0.042	Pep4	Pep5	Pep7	Pep9	Pep11
4	0.698	0.044	0.697	0.039	0.755	0.039	0.711	0.053	0.673	0.087	0.807	0.043	Pep4	Pep6	Pep10	Pep11
4	0.677	0.052	0.697	0.048	0.747	0.042	0.729	0.054	0.577	0.092	0.768	0.044	Pep4	Pep5	Pep9	Pep11
3	0.68	0.04	0.696	0.034	0.738	0.036	0.689	0.048	0.665	0.07	0.797	0.035	Pep9	Pep10	Pep11
5	0.685	0.054	0.695	0.043	0.743	0.048	0.696	0.06	0.665	0.092	0.799	0.048	Pep3	Pep5	Pep7	Pep9	Pep10
6	0.685	0.047	0.695	0.042	0.747	0.04	0.709	0.052	0.639	0.097	0.791	0.046	Pep3	Pep4	Pep5	Pep7	Pep9	Pep11
7	0.689	0.049	0.695	0.045	0.752	0.04	0.719	0.055	0.633	0.112	0.792	0.052	Pep3	Pep4	Pep5	Pep6	Pep9	Pep10	Pep11
4	0.674	0.055	0.695	0.046	0.739	0.044	0.704	0.056	0.615	0.113	0.78	0.052	Pep3	Pep5	Pep7	Pep9
3	0.656	0.047	0.695	0.043	0.731	0.037	0.714	0.046	0.546	0.089	0.751	0.041	Pep4	Pep5	Pep6
4	0.661	0.053	0.695	0.042	0.728	0.045	0.696	0.06	0.594	0.1	0.767	0.047	Pep3	Pep5	Pep6	Pep10
4	0.68	0.055	0.694	0.041	0.746	0.047	0.719	0.064	0.606	0.109	0.779	0.05	Pep3	Pep5	Pep7	Pep10
2	0.68	0.044	0.694	0.044	0.752	0.036	0.742	0.05	0.561	0.082	0.764	0.037	Pep4	Pep6
1	0.709	0.041	0.693	0.036	0.765	0.034	0.721	0.043	0.685	0.085	0.816	0.042	Pep10
5	0.693	0.044	0.693	0.037	0.752	0.038	0.712	0.052	0.658	0.085	0.8	0.042	Pep4	Pep6	Pep7	Pep10	Pep11
4	0.647	0.044	0.693	0.045	0.72	0.036	0.692	0.046	0.561	0.097	0.752	0.044	Pep4	Pep6	Pep9	Pep11
6	0.682	0.045	0.692	0.046	0.747	0.036	0.716	0.049	0.616	0.111	0.784	0.049	Pep4	Pep5	Pep6	Pep9	Pep10	Pep11
5	0.688	0.049	0.692	0.037	0.751	0.04	0.721	0.05	0.624	0.102	0.787	0.047	Pep4	Pep5	Pep6	Pep10	Pep11
5	0.655	0.043	0.691	0.04	0.724	0.033	0.691	0.043	0.585	0.106	0.763	0.047	Pep3	Pep4	Pep6	Pep9	Pep11
6	0.675	0.049	0.691	0.043	0.736	0.042	0.692	0.056	0.643	0.101	0.789	0.049	Pep3	Pep5	Pep6	Pep7	Pep9	Pep10
5	0.693	0.048	0.691	0.045	0.75	0.041	0.705	0.054	0.669	0.096	0.805	0.047	Pep3	Pep6	Pep9	Pep10	Pep11
5	0.648	0.05	0.691	0.052	0.717	0.043	0.679	0.057	0.59	0.109	0.762	0.05	Pep3	Pep4	Pep6	Pep7	Pep9
7	0.688	0.044	0.69	0.037	0.75	0.038	0.716	0.055	0.634	0.086	0.79	0.04	Pep3	Pep4	Pep5	Pep6	Pep7	Pep10	Pep11
3	0.699	0.043	0.69	0.039	0.758	0.037	0.719	0.05	0.662	0.079	0.804	0.04	Pep5	Pep10	Pep11
5	0.673	0.046	0.69	0.048	0.729	0.042	0.67	0.058	0.679	0.09	0.801	0.045	Pep3	Pep4	Pep7	Pep9	Pep11
3	0.661	0.042	0.69	0.044	0.731	0.038	0.703	0.053	0.581	0.075	0.763	0.035	Pep3	Pep5	Pep6
4	0.642	0.052	0.69	0.045	0.717	0.044	0.693	0.062	0.545	0.1	0.745	0.045	Pep3	Pep5	Pep6	Pep9
6	0.686	0.042	0.689	0.041	0.748	0.035	0.712	0.049	0.636	0.09	0.791	0.042	Pep4	Pep5	Pep6	Pep7	Pep10	Pep11
6	0.66	0.043	0.688	0.047	0.732	0.034	0.707	0.044	0.57	0.096	0.76	0.043	Pep3	Pep4	Pep5	Pep6	Pep9	Pep11
4	0.685	0.047	0.688	0.044	0.746	0.041	0.709	0.054	0.639	0.085	0.79	0.042	Pep5	Pep7	Pep9	Pep10
5	0.654	0.047	0.687	0.042	0.722	0.04	0.685	0.053	0.595	0.103	0.765	0.046	Pep3	Pep5	Pep6	Pep7	Pep9
3	0.635	0.052	0.687	0.046	0.7	0.048	0.651	0.064	0.605	0.093	0.76	0.046	Pep3	Pep7	Pep9
3	0.686	0.044	0.686	0.04	0.75	0.036	0.72	0.044	0.62	0.086	0.785	0.041	Pep6	Pep7	Pep10
4	0.642	0.049	0.685	0.039	0.71	0.041	0.669	0.05	0.592	0.095	0.759	0.048	Pep5	Pep6	Pep7	Pep9
5	0.652	0.042	0.685	0.038	0.726	0.034	0.706	0.045	0.548	0.086	0.75	0.038	Pep4	Pep5	Pep6	Pep9	Pep11
5	0.683	0.056	0.685	0.043	0.745	0.047	0.709	0.058	0.634	0.108	0.789	0.053	Pep5	Pep6	Pep7	Pep9	Pep10
4	0.658	0.051	0.684	0.04	0.724	0.044	0.685	0.058	0.606	0.101	0.77	0.047	Pep3	Pep4	Pep5	Pep11
5	0.659	0.05	0.684	0.042	0.73	0.042	0.703	0.055	0.576	0.086	0.761	0.043	Pep3	Pep4	Pep5	Pep6	Pep7
4	0.654	0.047	0.683	0.041	0.72	0.037	0.677	0.044	0.61	0.101	0.77	0.048	Pep6	Pep7	Pep9	Pep11
4	0.641	0.049	0.683	0.042	0.712	0.04	0.678	0.05	0.57	0.1	0.752	0.047	Pep3	Pep6	Pep9	Pep11
3	0.669	0.049	0.683	0.047	0.742	0.042	0.728	0.063	0.557	0.101	0.76	0.042	Pep3	Pep5	Pep7
4	0.662	0.046	0.683	0.048	0.73	0.04	0.7	0.052	0.589	0.081	0.766	0.04	Pep4	Pep5	Pep6	Pep7
6	0.689	0.048	0.682	0.039	0.749	0.041	0.708	0.055	0.655	0.095	0.798	0.046	Pep3	Pep4	Pep6	Pep7	Pep10	Pep11
5	0.658	0.046	0.682	0.04	0.724	0.038	0.685	0.048	0.607	0.086	0.77	0.043	Pep4	Pep6	Pep7	Pep9	Pep11
6	0.683	0.044	0.682	0.04	0.742	0.038	0.697	0.052	0.657	0.097	0.797	0.046	Pep3	Pep6	Pep7	Pep9	Pep10	Pep11
6	0.663	0.042	0.682	0.042	0.725	0.039	0.678	0.058	0.635	0.093	0.782	0.042	Pep3	Pep4	Pep6	Pep7	Pep9	Pep11
3	0.67	0.051	0.682	0.046	0.741	0.044	0.724	0.064	0.565	0.096	0.762	0.042	Pep3	Pep4	Pep6
3	0.679	0.06	0.682	0.045	0.73	0.058	0.668	0.075	0.702	0.087	0.811	0.049	Pep3	Pep10	Pep11
4	0.66	0.055	0.682	0.04	0.72	0.053	0.672	0.075	0.637	0.074	0.78	0.04	Pep3	Pep9	Pep10	Pep11
4	0.678	0.04	0.681	0.041	0.743	0.036	0.711	0.052	0.615	0.069	0.779	0.032	Pep3	Pep6	Pep7	Pep10
7	0.665	0.05	0.681	0.043	0.732	0.042	0.701	0.057	0.595	0.112	0.77	0.051	Pep3	Pep4	Pep5	Pep6	Pep7	Pep9	Pep11
6	0.695	0.044	0.681	0.042	0.753	0.038	0.71	0.054	0.665	0.085	0.803	0.041	Pep3	Pep5	Pep7	Pep9	Pep10	Pep11
6	0.66	0.05	0.681	0.045	0.728	0.04	0.693	0.05	0.596	0.113	0.769	0.052	Pep4	Pep5	Pep6	Pep7	Pep9	Pep11
5	0.679	0.051	0.68	0.04	0.734	0.045	0.677	0.053	0.684	0.086	0.804	0.048	Pep3	Pep7	Pep9	Pep10	Pep11
3	0.709	0.035	0.68	0.032	0.762	0.032	0.709	0.044	0.71	0.069	0.825	0.035	Pep6	Pep10	Pep11
1	0.631	0.041	0.679	0.046	0.713	0.034	0.7	0.045	0.499	0.081	0.728	0.036	Pep5
4	0.659	0.051	0.679	0.046	0.716	0.047	0.657	0.062	0.664	0.093	0.79	0.048	Pep3	Pep7	Pep9	Pep11
5	0.671	0.047	0.679	0.047	0.735	0.042	0.699	0.056	0.617	0.076	0.778	0.037	Pep3	Pep4	Pep5	Pep7	Pep11
3	0.708	0.048	0.678	0.035	0.764	0.041	0.723	0.055	0.679	0.086	0.813	0.043	Pep7	Pep10	Pep11
5	0.683	0.043	0.678	0.038	0.744	0.038	0.703	0.052	0.646	0.086	0.793	0.04	Pep6	Pep7	Pep9	Pep10	Pep11
4	0.656	0.053	0.677	0.044	0.725	0.045	0.69	0.056	0.591	0.102	0.765	0.049	Pep5	Pep6	Pep9	Pep10
5	0.684	0.049	0.677	0.047	0.746	0.042	0.708	0.055	0.639	0.09	0.79	0.045	Pep3	Pep5	Pep9	Pep10	Pep11
5	0.68	0.043	0.676	0.038	0.74	0.039	0.698	0.053	0.645	0.07	0.79	0.036	Pep3	Pep5	Pep6	Pep10	Pep11
6	0.679	0.052	0.676	0.039	0.742	0.044	0.707	0.058	0.625	0.106	0.785	0.05	Pep3	Pep5	Pep6	Pep9	Pep10	Pep11
5	0.662	0.045	0.676	0.045	0.731	0.039	0.701	0.057	0.586	0.092	0.765	0.04	Pep3	Pep5	Pep6	Pep7	Pep10
5	0.668	0.048	0.675	0.043	0.729	0.043	0.682	0.062	0.642	0.099	0.786	0.046	Pep3	Pep5	Pep7	Pep9	Pep11
3	0.66	0.049	0.675	0.045	0.729	0.041	0.699	0.053	0.585	0.101	0.764	0.046	Pep4	Pep5	Pep11
4	0.669	0.045	0.675	0.043	0.734	0.039	0.698	0.054	0.613	0.087	0.776	0.04	Pep4	Pep5	Pep7	Pep11
7	0.68	0.049	0.674	0.041	0.741	0.04	0.698	0.05	0.647	0.109	0.793	0.052	Pep3	Pep5	Pep6	Pep7	Pep9	Pep10	Pep11
2	0.693	0.043	0.674	0.032	0.744	0.04	0.682	0.054	0.715	0.077	0.822	0.041	Pep10	Pep11
5	0.663	0.053	0.674	0.048	0.725	0.047	0.681	0.061	0.626	0.102	0.779	0.05	Pep3	Pep6	Pep7	Pep9	Pep11
4	0.684	0.049	0.674	0.04	0.744	0.042	0.701	0.053	0.652	0.091	0.795	0.045	Pep3	Pep5	Pep10	Pep11
4	0.667	0.051	0.673	0.043	0.729	0.044	0.686	0.055	0.631	0.091	0.781	0.047	Pep6	Pep9	Pep10	Pep11
4	0.673	0.046	0.671	0.041	0.732	0.042	0.681	0.055	0.657	0.076	0.792	0.039	Pep7	Pep9	Pep10	Pep11
5	0.652	0.047	0.671	0.044	0.72	0.04	0.685	0.052	0.588	0.094	0.762	0.044	Pep3	Pep5	Pep6	Pep9	Pep11
3	0.662	0.05	0.67	0.05	0.725	0.043	0.682	0.056	0.622	0.092	0.776	0.045	Pep3	Pep5	Pep11
6	0.666	0.051	0.67	0.047	0.73	0.042	0.691	0.054	0.618	0.109	0.778	0.052	Pep3	Pep5	Pep6	Pep7	Pep9	Pep11
4	0.669	0.052	0.669	0.049	0.738	0.044	0.712	0.055	0.586	0.089	0.768	0.045	Pep3	Pep5	Pep9	Pep11
4	0.682	0.047	0.668	0.041	0.741	0.04	0.696	0.05	0.655	0.089	0.795	0.045	Pep3	Pep6	Pep10	Pep11
6	0.658	0.046	0.665	0.043	0.727	0.038	0.695	0.048	0.587	0.089	0.764	0.042	Pep3	Pep4	Pep5	Pep6	Pep7	Pep11
5	0.648	0.042	0.664	0.036	0.718	0.035	0.684	0.047	0.578	0.088	0.757	0.04	Pep3	Pep4	Pep5	Pep6	Pep11
5	0.679	0.045	0.664	0.041	0.741	0.038	0.703	0.051	0.633	0.097	0.787	0.045	Pep5	Pep7	Pep9	Pep10	Pep11
6	0.677	0.047	0.664	0.041	0.74	0.037	0.7	0.045	0.632	0.112	0.787	0.051	Pep5	Pep6	Pep7	Pep9	Pep10	Pep11
2	0.656	0.04	0.664	0.035	0.727	0.036	0.7	0.05	0.571	0.068	0.757	0.032	Pep3	Pep6
5	0.677	0.05	0.664	0.044	0.744	0.041	0.716	0.052	0.602	0.098	0.776	0.046	Pep3	Pep5	Pep7	Pep10	Pep11
3	0.661	0.055	0.663	0.048	0.73	0.047	0.701	0.059	0.585	0.092	0.764	0.046	Pep4	Pep6	Pep7
2	0.656	0.054	0.663	0.047	0.73	0.044	0.71	0.057	0.553	0.106	0.753	0.048	Pep5	Pep7
4	0.657	0.044	0.663	0.043	0.725	0.036	0.689	0.048	0.596	0.098	0.767	0.044	Pep5	Pep6	Pep7	Pep10
4	0.673	0.048	0.663	0.048	0.738	0.042	0.706	0.057	0.611	0.095	0.777	0.044	Pep5	Pep7	Pep9	Pep11
5	0.658	0.049	0.662	0.04	0.726	0.04	0.69	0.049	0.596	0.097	0.767	0.048	Pep5	Pep6	Pep7	Pep9	Pep11
4	0.669	0.041	0.662	0.04	0.735	0.035	0.699	0.049	0.613	0.078	0.776	0.037	Pep5	Pep9	Pep10	Pep11
5	0.664	0.049	0.662	0.037	0.731	0.04	0.698	0.05	0.599	0.105	0.771	0.048	Pep5	Pep6	Pep9	Pep10	Pep11
2	0.61	0.039	0.661	0.039	0.69	0.032	0.664	0.041	0.506	0.08	0.721	0.036	Pep5	Pep6
4	0.635	0.041	0.661	0.043	0.711	0.034	0.686	0.049	0.537	0.092	0.74	0.039	Pep5	Pep6	Pep9	Pep11
5	0.681	0.049	0.66	0.042	0.742	0.043	0.704	0.059	0.635	0.086	0.788	0.042	Pep3	Pep6	Pep7	Pep10	Pep11
4	0.68	0.052	0.659	0.043	0.738	0.046	0.69	0.058	0.659	0.091	0.796	0.047	Pep3	Pep7	Pep10	Pep11
6	0.67	0.053	0.658	0.047	0.735	0.046	0.7	0.058	0.614	0.097	0.777	0.048	Pep3	Pep5	Pep6	Pep7	Pep10	Pep11
5	0.657	0.041	0.656	0.043	0.723	0.035	0.686	0.047	0.601	0.08	0.767	0.038	Pep4	Pep5	Pep6	Pep7	Pep11
4	0.643	0.042	0.655	0.042	0.714	0.038	0.679	0.052	0.575	0.08	0.754	0.036	Pep4	Pep5	Pep6	Pep11
4	0.684	0.045	0.655	0.037	0.748	0.038	0.716	0.051	0.623	0.095	0.785	0.044	Pep6	Pep7	Pep10	Pep11
4	0.675	0.041	0.654	0.042	0.739	0.035	0.7	0.047	0.628	0.091	0.784	0.042	Pep5	Pep6	Pep10	Pep11
3	0.645	0.045	0.654	0.044	0.718	0.036	0.687	0.045	0.565	0.097	0.753	0.044	Pep5	Pep6	Pep7
3	0.634	0.044	0.653	0.041	0.699	0.037	0.649	0.045	0.606	0.092	0.761	0.045	Pep3	Pep6	Pep11
1	0.672	0.046	0.653	0.051	0.746	0.039	0.737	0.059	0.548	0.103	0.759	0.044	Pep4
4	0.677	0.045	0.652	0.039	0.741	0.037	0.707	0.052	0.62	0.1	0.782	0.044	Pep5	Pep7	Pep10	Pep11
3	0.645	0.045	0.652	0.042	0.715	0.04	0.682	0.054	0.573	0.082	0.754	0.039	Pep4	Pep6	Pep11
5	0.671	0.054	0.651	0.042	0.739	0.043	0.71	0.05	0.595	0.113	0.772	0.053	Pep5	Pep6	Pep7	Pep10	Pep11
2	0.631	0.036	0.651	0.037	0.699	0.033	0.656	0.044	0.584	0.065	0.751	0.032	Pep6	Pep11
3	0.648	0.05	0.651	0.045	0.716	0.042	0.678	0.053	0.592	0.099	0.762	0.047	Pep4	Pep7	Pep11
4	0.648	0.044	0.65	0.041	0.722	0.038	0.7	0.052	0.547	0.084	0.748	0.037	Pep3	Pep5	Pep6	Pep7
4	0.648	0.049	0.65	0.044	0.719	0.044	0.692	0.062	0.563	0.091	0.752	0.041	Pep3	Pep4	Pep6	Pep7
2	0.653	0.042	0.647	0.044	0.718	0.039	0.675	0.058	0.612	0.084	0.77	0.038	Pep5	Pep11
4	0.618	0.047	0.646	0.038	0.688	0.045	0.646	0.062	0.564	0.083	0.739	0.04	Pep3	Pep4	Pep6	Pep11
4	0.646	0.043	0.642	0.044	0.715	0.037	0.677	0.046	0.585	0.086	0.758	0.04	Pep4	Pep6	Pep7	Pep11
2	0.63	0.055	0.642	0.056	0.699	0.054	0.662	0.075	0.568	0.085	0.745	0.042	Pep4	Pep7
3	0.659	0.047	0.641	0.037	0.727	0.043	0.694	0.061	0.593	0.079	0.765	0.037	Pep5	Pep7	Pep11
2	0.62	0.044	0.641	0.044	0.684	0.042	0.629	0.052	0.604	0.074	0.752	0.039	Pep4	Pep11
5	0.64	0.045	0.641	0.042	0.709	0.039	0.671	0.052	0.58	0.091	0.755	0.042	Pep3	Pep4	Pep6	Pep7	Pep11
3	0.643	0.045	0.64	0.04	0.711	0.039	0.671	0.047	0.588	0.078	0.757	0.04	Pep5	Pep6	Pep11
4	0.62	0.065	0.64	0.053	0.685	0.059	0.635	0.073	0.591	0.117	0.749	0.06	Pep3	Pep4	Pep7	Pep11
4	0.649	0.044	0.639	0.044	0.717	0.038	0.679	0.051	0.594	0.08	0.762	0.039	Pep3	Pep5	Pep7	Pep11
4	0.636	0.039	0.638	0.039	0.706	0.035	0.668	0.047	0.574	0.074	0.75	0.035	Pep3	Pep5	Pep6	Pep11
5	0.643	0.041	0.633	0.042	0.713	0.036	0.675	0.047	0.584	0.08	0.757	0.038	Pep3	Pep5	Pep6	Pep7	Pep11
2	0.67	0.052	0.631	0.035	0.738	0.046	0.712	0.06	0.59	0.09	0.769	0.043	Pep7	Pep11
1	0.653	0.041	0.63	0.037	0.719	0.038	0.679	0.051	0.605	0.068	0.767	0.034	Pep11
3	0.629	0.056	0.628	0.052	0.697	0.049	0.653	0.065	0.582	0.123	0.752	0.057	Pep3	Pep7	Pep11
3	0.66	0.046	0.628	0.041	0.73	0.037	0.7	0.045	0.585	0.089	0.764	0.043	Pep6	Pep7	Pep11
2	0.587	0.049	0.627	0.046	0.645	0.049	0.576	0.06	0.607	0.089	0.738	0.048	Pep3	Pep11
1	0.573	0.052	0.626	0.045	0.653	0.046	0.613	0.056	0.497	0.099	0.701	0.048	Pep7
3	0.643	0.051	0.625	0.045	0.714	0.047	0.684	0.064	0.563	0.082	0.75	0.04	Pep3	Pep6	Pep7
3	0.61	0.055	0.624	0.054	0.678	0.05	0.628	0.063	0.575	0.098	0.74	0.051	Pep3	Pep4	Pep11
3	0.627	0.052	0.619	0.051	0.704	0.047	0.681	0.069	0.525	0.096	0.733	0.043	Pep3	Pep4	Pep7
2	0.632	0.052	0.619	0.043	0.708	0.045	0.684	0.062	0.533	0.1	0.738	0.046	Pep3	Pep4
4	0.642	0.042	0.618	0.04	0.712	0.034	0.677	0.044	0.575	0.092	0.754	0.042	Pep5	Pep6	Pep7	Pep11
1	0.695	0.034	0.618	0.027	0.762	0.027	0.746	0.031	0.596	0.076	0.78	0.034	Pep6
4	0.644	0.05	0.616	0.042	0.713	0.048	0.677	0.063	0.58	0.08	0.755	0.041	Pep3	Pep6	Pep7	Pep11
2	0.615	0.045	0.615	0.045	0.693	0.039	0.663	0.05	0.524	0.08	0.727	0.038	Pep6	Pep7
2	0.579	0.053	0.581	0.056	0.66	0.048	0.626	0.063	0.488	0.083	0.7	0.042	Pep3	Pep7
1	0.61	0.055	0.545	0.05	0.685	0.055	0.651	0.077	0.532	0.059	0.725	0.036	Pep3
